# Supplementary material for: Wild-type Caenorhabditis elegans isolates exhibit distinct gene expression profiles in response to microbial infection
Source: BMC Genomics. 2022 Mar 23;23:229. doi: 10.1186/s12864-022-08455-2 (PMC8943956; doi:10.1186/s12864-022-08455-2)
Supplement: Supplementary file 3 — Additional file 3. [file 12864_2022_8455_MOESM3_ESM.xlsx]

## Sheet: N2 DEGs
N2-exclusive DEGs found across all pathogens (S. epidermidis, P. rettgeri, P. aeruginosa, or S. aureus vs. OP50)
Gene Name	Wormbase Gene ID	Type	log2Fold Change	Fold Change	Adjusted P-value
ech-9	WBGene00001158	protein_coding_gene	6.86527	116.587	0.000169444
T26H5.9	WBGene00044206	protein_coding_gene	4.30868	19.8172	4.59993e-10
F53A9.8	WBGene00018731	protein_coding_gene	3.83277	14.2488	3.28749e-09
cyp-37B1	WBGene00009226	protein_coding_gene	3.7543	13.4945	8.22435e-07
T26H5.14	WBGene00235133	protein_coding_gene	3.55005	11.7131	0.000321318
tts-1	WBGene00006650	ncRNA_gene	3.53727	11.6098	4.80753e-08
F47B8.10	WBGene00009811	protein_coding_gene	3.48149	11.1695	0.00512331
F46A8.13	WBGene00219950	ncRNA_gene	3.34046	10.1293	0.0019578
cyp-32B1	WBGene00021167	protein_coding_gene	3.32461	10.0186	1.52877e-05
C50F7.5	WBGene00016845	protein_coding_gene	3.32309	10.008	2.73512e-07
F47B8.4	WBGene00009805	protein_coding_gene	3.3092	9.91217	0.000333868
T26H5.4	WBGene00012069	protein_coding_gene	3.23248	9.39882	0.000540527
T07G12.5	WBGene00011596	protein_coding_gene	3.19126	9.13411	3.03606e-05
fbxa-24	WBGene00018803	protein_coding_gene	3.1711	9.00735	1.70049e-06
T26H5.10	WBGene00044783	protein_coding_gene	3.04771	8.26896	0.00625789
F11C7.6	WBGene00017378	protein_coding_gene	2.99323	7.96254	0.000828312
F21C10.11	WBGene00017660	protein_coding_gene	2.96581	7.81264	0.000155938
Y53F4B.45	WBGene00044728	ncRNA_gene	2.94073	7.67802	0.000214812
wrt-2	WBGene00006948	protein_coding_gene	2.92904	7.61603	5.13707e-05
spp-2	WBGene00004987	protein_coding_gene	2.92171	7.57742	0.000264917
best-5	WBGene00007404	protein_coding_gene	2.88909	7.40804	0.000190767
clec-17	WBGene00008477	protein_coding_gene	2.88403	7.38207	0.0022361
lipl-2	WBGene00009773	protein_coding_gene	2.84323	7.17626	1.64902e-06
scl-2	WBGene00009895	protein_coding_gene	2.82076	7.06534	0.000617108
C18H7.1	WBGene00015993	protein_coding_gene	2.80719	6.9992	0.00290195
F45D3.4	WBGene00009724	protein_coding_gene	2.79367	6.93389	0.000465609
C25F9.11	WBGene00045411	protein_coding_gene	2.78228	6.87941	0.000792716
F55H12.7	WBGene00219283	protein_coding_gene	2.78066	6.87167	0.0148062
scl-14	WBGene00008625	protein_coding_gene	2.77119	6.82671	0.0170056
fbxa-48	WBGene00021862	protein_coding_gene	2.7631	6.78854	0.00391962
C07G3.8	WBGene00015576	protein_coding_gene	2.75098	6.73174	0.0359383
cky-1	WBGene00000521	protein_coding_gene	2.73258	6.64642	0.0159034
ttr-23	WBGene00011894	protein_coding_gene	2.70085	6.50186	0.00223599
mtl-1	WBGene00003473	protein_coding_gene	2.68693	6.43944	1.97623e-06
nhr-127	WBGene00003717	protein_coding_gene	2.67789	6.39918	0.0144696
math-34	WBGene00019699	protein_coding_gene	2.65536	6.30002	0.0022361
fbxa-66	WBGene00021865	protein_coding_gene	2.63703	6.22049	0.0415691
srz-99	WBGene00012028	protein_coding_gene	2.63464	6.21022	0.0222558
ZK105.13	WBGene00235114	protein_coding_gene	2.62882	6.1852	0.0222249
F46C5.1	WBGene00009778	protein_coding_gene	2.62867	6.18455	1.70229e-07
tsp-1	WBGene00006627	protein_coding_gene	2.625	6.16886	0.00384401
lipl-1	WBGene00010062	protein_coding_gene	2.62291	6.15992	6.68529e-05
Y54G2A.76	WBGene00235268	protein_coding_gene	2.61742	6.13652	0.00249996
Y37A1B.7	WBGene00012540	protein_coding_gene	2.61374	6.12087	0.00319038
pals-39	WBGene00008301	protein_coding_gene	2.58964	6.01948	0.00443829
sodh-1	WBGene00010790	protein_coding_gene	2.58858	6.01508	0.0022361
F49H6.5	WBGene00009908	protein_coding_gene	2.58324	5.99285	0.00223599
F35E12.4	WBGene00009428	pseudogene	2.58017	5.98011	0.00391299
Y7A5A.6	WBGene00012412	protein_coding_gene	2.5778	5.97027	0.0225554
ZC395.5	WBGene00022597	protein_coding_gene	2.57297	5.95034	0.000155228
Y47H10A.3	WBGene00012959	protein_coding_gene	2.57227	5.94743	0.0232307
cup-16	WBGene00007919	protein_coding_gene	2.55755	5.88705	0.00199835
ugt-18	WBGene00013900	protein_coding_gene	2.55461	5.8751	1.07693e-05
Y26D4A.3	WBGene00012501	protein_coding_gene	2.54907	5.85258	0.00956402
srj-29	WBGene00005616	protein_coding_gene	2.54754	5.84637	0.0454285
sru-20	WBGene00005683	protein_coding_gene	2.54401	5.83209	0.0361987
F53A9.7	WBGene00018730	protein_coding_gene	2.54247	5.82586	0.00391962
C25H3.10	WBGene00016119	protein_coding_gene	2.54029	5.81707	0.00220436
unc-42	WBGene00006778	protein_coding_gene	2.52947	5.77359	0.00227986
T21D12.7	WBGene00020648	protein_coding_gene	2.51365	5.71064	0.0493842
ZC443.3	WBGene00013898	protein_coding_gene	2.50472	5.67541	0.00288148
kreg-1	WBGene00018725	protein_coding_gene	2.49908	5.65325	0.00930691
T12D8.5	WBGene00011733	protein_coding_gene	2.4939	5.63298	0.00171489
F37A8.5	WBGene00009503	protein_coding_gene	2.49304	5.62964	0.00475164
Y51H4A.5	WBGene00013101	protein_coding_gene	2.48854	5.6121	0.00957638
Y73B6BL.37	WBGene00022256	protein_coding_gene	2.48477	5.59745	0.013251
pals-37	WBGene00138721	protein_coding_gene	2.47389	5.55541	0.0174852
C44H9.7	WBGene00008102	protein_coding_gene	2.47072	5.5432	0.00400812
T20B3.1	WBGene00011850	protein_coding_gene	2.45566	5.48564	0.00249996
F58F12.12	WBGene00271812	protein_coding_gene	2.44765	5.45527	0.00632536
ZC443.2	WBGene00013897	protein_coding_gene	2.41663	5.33921	0.0481557
peb-1	WBGene00003968	protein_coding_gene	2.3946	5.2583	0.00220436
nhr-99	WBGene00003689	protein_coding_gene	2.37508	5.18764	0.00956402
ZK666.11	WBGene00014049	protein_coding_gene	2.3716	5.17515	0.0440229
C25F9.12	WBGene00045412	protein_coding_gene	2.36021	5.13444	0.0388399
far-7	WBGene00001391	protein_coding_gene	2.35969	5.13259	0.0116311
dod-3	WBGene00016052	protein_coding_gene	2.35516	5.11652	0.00290195
F09F7.6	WBGene00017303	protein_coding_gene	2.35201	5.10536	0.000259575
C50F4.9	WBGene00008234	protein_coding_gene	2.34263	5.07228	0.000259575
dod-22	WBGene00010125	protein_coding_gene	2.33456	5.04397	0.0170056
T26H5.8	WBGene00012070	protein_coding_gene	2.31576	4.97866	0.0066792
EGAP1.1	WBGene00017146	protein_coding_gene	2.31175	4.96486	0.0303461
H42K12.3	WBGene00019272	protein_coding_gene	2.30527	4.94259	0.00756107
irld-11	WBGene00019391	protein_coding_gene	2.30424	4.93907	0.0481557
Y65B4BM.3	WBGene00302974	protein_coding_gene	2.30103	4.92809	0.00638535
C06G3.3	WBGene00015549	protein_coding_gene	2.28825	4.88462	0.0198573
clec-172	WBGene00044719	protein_coding_gene	2.28478	4.87289	0.0192997
C06B3.6	WBGene00007365	protein_coding_gene	2.28032	4.85786	0.000792943
W02A2.9	WBGene00044280	protein_coding_gene	2.2795	4.8551	0.00391962
nnt-1	WBGene00003778	protein_coding_gene	2.27939	4.85472	0.0198573
F11E6.9	WBGene00008712	protein_coding_gene	2.2747	4.83897	0.0277918
C36B1.13	WBGene00044120	protein_coding_gene	2.2624	4.79789	0.0388399
btb-16	WBGene00018195	protein_coding_gene	2.26136	4.79442	0.00290195
ZC204.12	WBGene00022562	protein_coding_gene	2.25681	4.77934	0.0222558
phat-5	WBGene00020242	protein_coding_gene	2.25269	4.76571	0.0264581
C35A5.11	WBGene00044024	protein_coding_gene	2.24752	4.74865	0.0307225
irg-1	WBGene00015574	protein_coding_gene	2.24726	4.74779	0.023817
fil-1	WBGene00011321	protein_coding_gene	2.24564	4.74248	0.0363724
T05F1.11	WBGene00011495	protein_coding_gene	2.24281	4.73319	0.0173822
fbxc-20	WBGene00018352	protein_coding_gene	2.23054	4.69311	0.00249996
C37A5.3	WBGene00014698	protein_coding_gene	2.22413	4.67229	0.0344072
F56D2.3	WBGene00018965	protein_coding_gene	2.21996	4.65882	0.00750449
F58H1.2	WBGene00010285	protein_coding_gene	2.21991	4.65865	0.0178198
E02H4.4	WBGene00008462	protein_coding_gene	2.21979	4.65826	0.0226133
ftn-1	WBGene00001500	protein_coding_gene	2.21535	4.64393	0.00957638
K08B12.1	WBGene00019520	protein_coding_gene	2.20857	4.62218	0.00220436
best-1	WBGene00007203	protein_coding_gene	2.19901	4.59164	0.0213556
F15B9.6	WBGene00008850	protein_coding_gene	2.19319	4.57315	0.0174852
oac-31	WBGene00018707	protein_coding_gene	2.19274	4.57173	0.0380479
asp-11	WBGene00017677	pseudogene	2.19142	4.56756	0.0470382
C52E2.4	WBGene00016883	protein_coding_gene	2.18145	4.53611	0.00678327
ttr-29	WBGene00011286	protein_coding_gene	2.18107	4.53489	0.0282295
srw-85	WBGene00005832	protein_coding_gene	2.17987	4.53111	0.0391446
hil-1	WBGene00001852	protein_coding_gene	2.17972	4.53066	0.0339554
W09G12.7	WBGene00021121	protein_coding_gene	2.17685	4.52165	0.00930691
cyp-35B1	WBGene00019472	protein_coding_gene	2.16831	4.49498	0.039373
C17B7.4	WBGene00015878	protein_coding_gene	2.1635	4.48	0.0224716
cutl-28	WBGene00018256	protein_coding_gene	2.16308	4.4787	0.00625789
lys-3	WBGene00003092	protein_coding_gene	2.16308	4.47869	0.0454285
T09E11.11	WBGene00011660	pseudogene	2.16097	4.47216	0.0149699
srw-86	WBGene00005833	protein_coding_gene	2.1584	4.4642	0.0402995
T16G1.4	WBGene00011798	protein_coding_gene	2.15599	4.45674	0.0363957
C14A11.2	WBGene00015748	protein_coding_gene	2.15059	4.4401	0.0498815
clec-42	WBGene00008891	protein_coding_gene	2.14938	4.43639	0.0191067
Y68A4A.13	WBGene00044212	protein_coding_gene	2.14916	4.43568	0.00220436
lpr-4	WBGene00012257	protein_coding_gene	2.14726	4.42984	0.000540527
fbxa-21	WBGene00022487	protein_coding_gene	2.13287	4.38589	0.000193663
C35C5.8	WBGene00007957	protein_coding_gene	2.13284	4.38579	0.0392962
daao-1	WBGene00022076	protein_coding_gene	2.13041	4.37841	0.0321475
Y43F8B.9	WBGene00012819	protein_coding_gene	2.12652	4.36664	0.00167717
F43C11.7	WBGene00018384	protein_coding_gene	2.12117	4.35046	0.00543234
btb-21	WBGene00018540	pseudogene	2.11536	4.33297	0.00139162
C50B8.4	WBGene00008226	protein_coding_gene	2.11493	4.3317	0.0125063
ZK1290.10	WBGene00022891	protein_coding_gene	2.10701	4.30798	0.0495355
Y43F8B.23	WBGene00194815	protein_coding_gene	2.10463	4.30087	0.009549
coel-1	WBGene00016866	protein_coding_gene	2.10115	4.29052	0.0192997
fmo-1	WBGene00001476	protein_coding_gene	2.09853	4.28272	0.0116311
tsp-2	WBGene00006628	protein_coding_gene	2.09495	4.2721	0.0468252
srr-6	WBGene00005657	protein_coding_gene	2.09412	4.26966	0.0421514
C06B3.7	WBGene00007366	protein_coding_gene	2.09219	4.26396	0.0495355
T02G5.15	WBGene00206521	protein_coding_gene	2.09142	4.26167	0.00772833
C08F11.13	WBGene00007460	protein_coding_gene	2.08848	4.25299	0.0213556
F49C12.7	WBGene00009877	protein_coding_gene	2.08526	4.24352	0.0489546
Y53C12B.7	WBGene00013146	protein_coding_gene	2.07745	4.2206	0.0481557
asah-1	WBGene00010769	protein_coding_gene	2.07523	4.21411	0.0468252
W03F9.4	WBGene00021002	protein_coding_gene	2.06645	4.18855	0.0466023
C06E4.8	WBGene00015537	protein_coding_gene	2.06283	4.17804	0.0258874
sdz-24	WBGene00019495	protein_coding_gene	2.05832	4.165	0.0193543
R03H10.2	WBGene00019855	protein_coding_gene	2.05787	4.16372	0.00284898
F11E6.11	WBGene00023501	protein_coding_gene	2.05671	4.16036	0.0415691
T03G6.1	WBGene00020194	protein_coding_gene	2.0513	4.1448	0.00609908
K08F9.1	WBGene00010684	protein_coding_gene	2.05079	4.14334	0.0227834
hil-7	WBGene00001858	protein_coding_gene	2.04588	4.12924	0.0402995
C07E3.3	WBGene00007414	protein_coding_gene	2.03174	4.08898	0.0181118
F13H8.1	WBGene00017434	protein_coding_gene	2.03023	4.08469	0.00542506
ZC449.1	WBGene00022611	protein_coding_gene	2.01757	4.04901	0.0422767
gbh-2	WBGene00001523	protein_coding_gene	2.01585	4.0442	9.27755e-05
ilys-2	WBGene00016669	protein_coding_gene	2.01467	4.04089	0.0139669
Y54G2A.37	WBGene00023484	protein_coding_gene	2.00985	4.02741	0.00400812
lipl-3	WBGene00020016	protein_coding_gene	1.99571	3.98812	0.0175103
nhr-19	WBGene00003618	protein_coding_gene	1.99196	3.97776	0.024339
math-38	WBGene00020326	protein_coding_gene	1.98692	3.9639	0.00756773
F18G5.6	WBGene00017582	protein_coding_gene	1.98463	3.95761	0.013286
tsp-17	WBGene00006643	protein_coding_gene	1.98248	3.95173	0.0193543
Y17D7C.4	WBGene00050903	pseudogene	1.97156	3.92192	0.0136706
C32F10.4	WBGene00016332	protein_coding_gene	1.97058	3.91925	0.0280123
F10E9.12	WBGene00017361	protein_coding_gene	1.95173	3.86837	0.000834703
spp-13	WBGene00004998	protein_coding_gene	1.94671	3.85495	0.0361987
swt-1	WBGene00019300	protein_coding_gene	1.9464	3.85413	0.0443823
dpy-3	WBGene00001065	protein_coding_gene	1.94096	3.83962	0.0140995
ptr-10	WBGene00004224	protein_coding_gene	1.92883	3.80746	0.0415691
Y110A2AL.4	WBGene00022441	protein_coding_gene	1.91704	3.77647	0.00880705
F59B2.8	WBGene00010310	protein_coding_gene	1.90129	3.73546	0.00338095
K08F9.3	WBGene00010686	protein_coding_gene	1.90036	3.73306	0.0428382
lpr-5	WBGene00012256	protein_coding_gene	1.88554	3.69491	0.0129077
hhat-1	WBGene00013852	protein_coding_gene	1.8807	3.68253	0.0144983
T10G3.1	WBGene00011692	protein_coding_gene	1.85606	3.62017	0.0395102
dpy-7	WBGene00001069	protein_coding_gene	1.84785	3.59963	0.00956402
ZC123.1	WBGene00022517	protein_coding_gene	1.84206	3.58522	0.0289324
T04F8.7	WBGene00011445	protein_coding_gene	1.82942	3.55393	0.0127361
F53A9.6	WBGene00018729	protein_coding_gene	1.81147	3.50999	0.0232307
T20F5.4	WBGene00020626	protein_coding_gene	1.80077	3.48407	0.0175844
nmad-1	WBGene00017304	protein_coding_gene	1.79914	3.48013	0.0428382
C48B4.3	WBGene00008168	protein_coding_gene	1.79605	3.47268	0.0489546
C14F11.6	WBGene00015781	protein_coding_gene	1.77315	3.41799	0.00996298
mlt-11	WBGene00012186	protein_coding_gene	1.76164	3.39083	0.0455647
W04A8.4	WBGene00012239	protein_coding_gene	1.74505	3.35207	0.00443829
dao-2	WBGene00000928	protein_coding_gene	1.74289	3.34706	0.00881445
Y44A6C.1	WBGene00012850	protein_coding_gene	1.73712	3.3337	0.0419698
B0250.12	WBGene00050927	pseudogene	1.72655	3.30936	0.0174852
lpr-6	WBGene00012255	protein_coding_gene	1.7206	3.29573	0.0343021
glf-1	WBGene00019154	protein_coding_gene	1.71601	3.28526	0.0331327
lpr-3	WBGene00012261	protein_coding_gene	1.71487	3.28267	0.0144983
M03B6.3	WBGene00010835	protein_coding_gene	1.70292	3.25559	0.030425
F31D4.5	WBGene00009292	protein_coding_gene	1.68056	3.20553	0.0445449
C18D4.8	WBGene00007677	pseudogene	1.67361	3.19012	0.00996298
Y69A2AL.2	WBGene00044468	protein_coding_gene	1.67248	3.18761	0.0195334
cest-29	WBGene00017205	pseudogene	1.6548	3.14878	0.00171489
F21A3.11	WBGene00219316	protein_coding_gene	1.63288	3.10131	0.0196605
T19C4.1	WBGene00011838	protein_coding_gene	1.60221	3.03607	0.0481557
T28H10.3	WBGene00012144	protein_coding_gene	1.5923	3.0153	0.0432739
nhr-116	WBGene00003706	protein_coding_gene	1.59075	3.01205	0.0248581
dpy-10	WBGene00001072	protein_coding_gene	1.53635	2.9006	0.0297591
sqt-3	WBGene00005018	protein_coding_gene	1.5306	2.88907	0.0167648
asm-3	WBGene00000213	protein_coding_gene	1.50656	2.84132	0.013623
pals-23	WBGene00016218	protein_coding_gene	1.49746	2.82346	0.0119965
T02E9.5	WBGene00011383	protein_coding_gene	1.48274	2.79479	0.0175689
Y110A2AL.3	WBGene00022440	protein_coding_gene	1.48162	2.79261	0.0192997
cki-1	WBGene00000516	protein_coding_gene	1.47662	2.78297	0.0066792
F32D8.13	WBGene00009335	protein_coding_gene	1.47647	2.78268	0.0410714
mks-6	WBGene00010642	protein_coding_gene	1.45292	2.73762	0.0358768
EEED8.2	WBGene00017133	protein_coding_gene	1.42795	2.69065	0.00125345
tag-234	WBGene00018874	protein_coding_gene	1.42265	2.68078	0.0415691
aqp-2	WBGene00000170	protein_coding_gene	1.40925	2.65599	0.0440229
clec-76	WBGene00021587	protein_coding_gene	1.3904	2.62152	0.00178497
T28H10.1	WBGene00012142	protein_coding_gene	1.38852	2.61809	0.0222558
thn-1	WBGene00009213	protein_coding_gene	1.36358	2.57323	0.0195262
wrt-10	WBGene00006956	protein_coding_gene	1.36308	2.57234	0.0364071
clec-60	WBGene00014046	protein_coding_gene	1.26765	2.40768	0.000309868
fbxl-1	WBGene00015350	protein_coding_gene	1.19597	2.29098	0.031885
fkb-7	WBGene00001432	protein_coding_gene	1.1819	2.26875	0.0281429
T25D10.4	WBGene00020801	protein_coding_gene	1.16184	2.23743	0.0262458
fbxa-108	WBGene00010293	protein_coding_gene	1.14856	2.21692	0.013251
T22F3.11	WBGene00020700	protein_coding_gene	1.13116	2.19035	0.000665718
ilys-3	WBGene00016670	protein_coding_gene	1.11317	2.16321	0.000540527
C23G10.11	WBGene00016017	protein_coding_gene	1.10893	2.15685	0.00218058
acs-11	WBGene00018269	protein_coding_gene	1.09166	2.13119	0.00930691
tth-1	WBGene00006649	protein_coding_gene	1.05915	2.0837	0.0140995
F17B5.1	WBGene00008905	protein_coding_gene	1.05167	2.07293	0.0227834
F15D4.2	WBGene00008859	protein_coding_gene	1.03214	2.04506	0.0471644
pes-9	WBGene00003982	protein_coding_gene	-1.07578	0.474414	0.0478597
trap-1	WBGene00022122	protein_coding_gene	-1.0918	0.469175	0.0391446
ahcy-1	WBGene00019322	protein_coding_gene	-1.22572	0.427583	0.0277918
alh-9	WBGene00000115	protein_coding_gene	-1.33728	0.395767	0.0255665
col-158	WBGene00000731	protein_coding_gene	-1.35568	0.390751	0.000802378
gst-4	WBGene00001752	protein_coding_gene	-1.57625	0.335353	0.000450918
dop-4	WBGene00016872	protein_coding_gene	-1.65382	0.317798	0.0127093
DC2.5	WBGene00017082	protein_coding_gene	-1.66166	0.316075	0.0198573
K10C2.12	WBGene00206386	protein_coding_gene	-1.73766	0.299856	0.0446118
tbb-6	WBGene00006539	protein_coding_gene	-1.7513	0.297033	0.031885
W06A7.4	WBGene00012293	protein_coding_gene	-1.84726	0.27792	0.00217909
cest-7	WBGene00007693	protein_coding_gene	-1.87099	0.273387	0.0279122
C45B2.2	WBGene00016659	protein_coding_gene	-1.87794	0.272072	0.0391833
C52D10.3	WBGene00016877	protein_coding_gene	-1.89189	0.269454	0.0451729
arf-1.1	WBGene00000190	protein_coding_gene	-1.97666	0.254078	0.0281429
acs-1	WBGene00018488	protein_coding_gene	-1.99921	0.250137	3.62524e-07
T20D4.7	WBGene00020613	protein_coding_gene	-2.0142	0.247551	0.0388399
ZK6.6	WBGene00022641	protein_coding_gene	-2.07582	0.2372	0.0159508
F46F2.3	WBGene00009787	protein_coding_gene	-2.14611	0.225922	0.0102757
fbxa-72	WBGene00017962	protein_coding_gene	-2.16674	0.222714	0.00709431
sur-5	WBGene00006351	protein_coding_gene	-2.17254	0.221819	1.84556e-08
lbp-8	WBGene00002260	protein_coding_gene	-2.19686	0.218111	0.0437359
F58G6.7	WBGene00010277	protein_coding_gene	-2.21101	0.215983	0.0166837
F18E3.12	WBGene00045275	protein_coding_gene	-2.2205	0.214567	0.000259575
ugt-63	WBGene00015449	protein_coding_gene	-2.26917	0.20745	0.0127093
T10B5.8	WBGene00020394	protein_coding_gene	-2.27555	0.206534	0.00742256
dhs-25	WBGene00000988	protein_coding_gene	-2.43062	0.185486	0.0103556
F58G6.3	WBGene00010274	protein_coding_gene	-2.61822	0.162868	8.22435e-07
Y48E1B.8	WBGene00013007	protein_coding_gene	-2.71175	0.152645	0.000259575
nas-27	WBGene00003545	protein_coding_gene	-3.01846	0.123411	0.000609927
C07G1.7	WBGene00015573	protein_coding_gene	-3.10848	0.115945	1.32504e-06
C04C3.14	WBGene00219410	protein_coding_gene	-3.17761	0.110521	0.00681766
F58G6.9	WBGene00044107	protein_coding_gene	-3.28108	0.102872	5.55087e-11
R03G8.4	WBGene00010999	pseudogene	-3.32786	0.0995899	3.02861e-05
Y41C4A.32	WBGene00270321	protein_coding_gene	-3.64253	0.0800736	3.62524e-07
clec-210	WBGene00022261	protein_coding_gene	-4.0305	0.0611924	1.61271e-10
B0205.13	WBGene00044644	protein_coding_gene	-4.17873	0.0552175	1.99452e-10

## Sheet: CB DEGs
CB4856-exclusive DEGs found across all pathogens (S. epidermidis, P. rettgeri, P. aeruginosa, or S. aureus vs. OP50)
Gene Name	Wormbase Gene ID	Type	log2Fold Change	Fold Change	Adjusted P-value
scl-6	WBGene00008028	protein_coding_gene	3.16067	8.94245	2.05013e-06
R193.2	WBGene00020128	protein_coding_gene	2.96745	7.82154	1.65906e-07
hrg-4	WBGene00009493	protein_coding_gene	2.73133	6.64066	3.75535e-05
Y51H7C.13	WBGene00021791	protein_coding_gene	2.42712	5.3782	0.0447342
pcp-2	WBGene00003957	protein_coding_gene	2.34719	5.08832	3.35065e-06
T16G12.1	WBGene00011803	protein_coding_gene	2.32497	5.01055	3.35065e-06
C02G6.1	WBGene00015359	pseudogene	2.23195	4.69769	0.0288036
spp-23	WBGene00021335	protein_coding_gene	2.20517	4.61129	0.000267219
F20G2.1	WBGene00008985	protein_coding_gene	2.16418	4.4821	0.000672675
pho-1	WBGene00004020	protein_coding_gene	2.14074	4.40988	0.000190204
C05D12.3	WBGene00014666	protein_coding_gene	2.08066	4.23002	0.00195489
zipt-2.3	WBGene00013207	protein_coding_gene	2.0521	4.1471	0.00716204
Y47G6A.15	WBGene00021641	protein_coding_gene	2.04721	4.13307	0.0371544
T20B6.1	WBGene00020597	protein_coding_gene	2.04652	4.13107	0.0294301
hsp-17	WBGene00002021	protein_coding_gene	2.02975	4.08335	5.03541e-05
fbxa-15	WBGene00022327	protein_coding_gene	2.01132	4.0315	0.0447342
Y16B4A.2	WBGene00012445	protein_coding_gene	1.97426	3.92927	0.00189404
ins-32	WBGene00002115	protein_coding_gene	1.96906	3.91513	0.0490538
F09C8.1	WBGene00008621	protein_coding_gene	1.95935	3.88887	0.00152087
H43E16.1	WBGene00019273	protein_coding_gene	1.94992	3.86353	1.95223e-16
K10C9.9	WBGene00044515	pseudogene	1.8895	3.70506	0.0469243
Y39G8B.9	WBGene00012728	protein_coding_gene	1.86756	3.64914	0.0371019
fbxa-84	WBGene00011670	protein_coding_gene	1.85741	3.62357	2.72298e-06
elo-2	WBGene00001240	protein_coding_gene	1.85157	3.60892	0.00682119
K03H6.2	WBGene00019368	protein_coding_gene	1.84335	3.58843	0.0221806
gcsh-1	WBGene00008354	protein_coding_gene	1.83881	3.57716	0.000553236
F57F4.4	WBGene00019017	protein_coding_gene	1.83172	3.5596	0.00716204
lips-5	WBGene00011725	protein_coding_gene	1.81469	3.51785	0.0285239
F53B3.6	WBGene00018744	protein_coding_gene	1.76709	3.40368	0.0378455
F09B12.3	WBGene00008607	protein_coding_gene	1.75158	3.36728	0.0206763
scav-4	WBGene00008692	protein_coding_gene	1.74883	3.36085	0.00700601
F42A8.1	WBGene00009626	protein_coding_gene	1.74869	3.36054	0.02539
F14D7.6	WBGene00008793	protein_coding_gene	1.74786	3.35859	0.000118395
hrg-7	WBGene00007605	protein_coding_gene	1.743	3.3473	0.0265659
sptl-2	WBGene00018398	protein_coding_gene	1.73148	3.32068	0.00400284
spin-3	WBGene00008598	protein_coding_gene	1.73059	3.31863	0.000543706
C41H7.1	WBGene00016571	protein_coding_gene	1.72123	3.29716	0.0244568
C06E1.7	WBGene00015522	protein_coding_gene	1.71312	3.2787	0.000379952
elo-5	WBGene00001243	protein_coding_gene	1.71184	3.27579	0.027862
nmy-3	WBGene00012437	protein_coding_gene	1.70114	3.25159	0.0447342
R02C2.8	WBGene00255728	pseudogene	1.69634	3.24078	0.0294301
Y54G2A.45	WBGene00044488	protein_coding_gene	1.68865	3.22355	0.0488991
Y37H2A.14	WBGene00045416	protein_coding_gene	1.687	3.21986	0.048503
F10C1.8	WBGene00017327	protein_coding_gene	1.66502	3.17118	0.030685
daf-28	WBGene00000920	protein_coding_gene	1.66264	3.16594	0.000768812
C35A11.4	WBGene00016431	protein_coding_gene	1.64217	3.12135	0.0434869
nep-22	WBGene00020788	protein_coding_gene	1.64187	3.1207	0.0276895
oac-48	WBGene00011960	protein_coding_gene	1.61399	3.06096	0.048503
ZK228.4	WBGene00013947	protein_coding_gene	1.595	3.02094	0.0434869
gst-26	WBGene00001774	protein_coding_gene	1.58644	3.00308	0.0410328
F19B6.3	WBGene00008949	protein_coding_gene	1.58625	3.00267	0.0447342
Y73B3A.18	WBGene00022219	pseudogene	1.5741	2.97749	0.00440966
F28H7.3	WBGene00009237	protein_coding_gene	1.56822	2.96539	0.00313216
cpr-3	WBGene00000783	protein_coding_gene	1.56464	2.95804	0.0431433
F19C7.4	WBGene00017594	protein_coding_gene	1.56241	2.95347	0.0279535
F01D5.3	WBGene00008494	protein_coding_gene	1.55338	2.93503	0.0265659
oac-58	WBGene00019580	protein_coding_gene	1.5297	2.88727	0.00147256
pqn-36	WBGene00004123	protein_coding_gene	1.51943	2.86679	0.0244568
ctsa-4.2	WBGene00021503	protein_coding_gene	1.48212	2.79359	0.00010673
F40E12.2	WBGene00018235	protein_coding_gene	1.47505	2.77993	0.0224735
F26A1.4	WBGene00017803	protein_coding_gene	1.47476	2.77937	0.0142365
mth-1	WBGene00017948	protein_coding_gene	1.47209	2.77423	0.0252554
F42A10.6	WBGene00018342	protein_coding_gene	1.46189	2.7547	0.0294301
math-2	WBGene00015606	protein_coding_gene	1.45663	2.74467	0.0276895
cln-3.3	WBGene00000541	protein_coding_gene	1.45113	2.73423	0.0294301
snf-4	WBGene00004903	pseudogene	1.44717	2.72672	0.0431433
C34H4.2	WBGene00016425	protein_coding_gene	1.44346	2.71973	0.0123758
F22E5.8	WBGene00017707	protein_coding_gene	1.42829	2.69128	0.00499656
act-5	WBGene00000067	protein_coding_gene	1.42798	2.6907	0.0434869
T19D12.1	WBGene00020576	protein_coding_gene	1.38591	2.61337	0.0244568
lec-8	WBGene00002271	protein_coding_gene	1.36963	2.58404	0.00986108
F39G3.5	WBGene00018210	protein_coding_gene	1.36091	2.56847	0.0285972
chk-2	WBGene00000499	protein_coding_gene	1.36008	2.567	0.00787011
C12D12.1	WBGene00015713	protein_coding_gene	1.33382	2.52069	0.000820462
F15D4.5	WBGene00008862	protein_coding_gene	1.32476	2.50491	0.0371544
F43C1.5	WBGene00009649	protein_coding_gene	1.3187	2.49441	0.0447342
klu-2	WBGene00022592	protein_coding_gene	1.31111	2.48133	0.0123759
lec-9	WBGene00002272	protein_coding_gene	1.30404	2.46919	3.75535e-05
F28B4.3	WBGene00017892	protein_coding_gene	1.30297	2.46736	0.0447342
kri-1	WBGene00013955	protein_coding_gene	1.28437	2.43576	0.0173255
ZK856.5	WBGene00014106	protein_coding_gene	1.24315	2.36714	0.0447342
fbxa-190	WBGene00018939	protein_coding_gene	1.24222	2.36562	0.0398144
T25C12.3	WBGene00012018	protein_coding_gene	1.22362	2.33532	0.044557
C55A6.4	WBGene00008333	protein_coding_gene	1.1605	2.23535	0.000553236
F42A10.7	WBGene00018343	protein_coding_gene	1.15455	2.22615	0.0288036
F19C7.1	WBGene00017591	protein_coding_gene	1.14118	2.20561	0.0152087
aqp-4	WBGene00000172	protein_coding_gene	1.12524	2.18137	3.35065e-06
sqrd-1	WBGene00008538	protein_coding_gene	1.04505	2.06344	0.0263838
W03F8.2	WBGene00020992	pseudogene	1.04497	2.06332	0.0261183
W04B5.3	WBGene00021020	protein_coding_gene	1.01514	2.0211	0.0434869
C17C3.15	WBGene00015896	protein_coding_gene	1.01425	2.01985	0.0370148
ham-1	WBGene00001820	protein_coding_gene	-1.03819	0.486939	0.0110114
M7.8	WBGene00010884	protein_coding_gene	-1.16355	0.446412	0.015329
BE0003N10.3	WBGene00015268	protein_coding_gene	-1.18055	0.441183	0.0069273
cpt-1	WBGene00012907	protein_coding_gene	-1.19038	0.438187	0.0001454
ZK512.1	WBGene00013982	protein_coding_gene	-1.20463	0.433881	0.0299769
cht-1	WBGene00000503	protein_coding_gene	-1.21532	0.430678	3.86147e-08
frpr-11	WBGene00019444	protein_coding_gene	-1.22682	0.427259	0.00156975
R09E12.9	WBGene00044514	protein_coding_gene	-1.35501	0.390933	0.0434869
F40G9.20	WBGene00195034	ncRNA_gene	-1.38254	0.383542	0.0371544
ins-7	WBGene00002090	protein_coding_gene	-1.3969	0.379744	0.0001454
F22F7.3	WBGene00017721	protein_coding_gene	-1.46204	0.362979	0.0294301
F36H1.12	WBGene00009497	protein_coding_gene	-1.51502	0.349891	0.0276895
F31D5.6	WBGene00017949	protein_coding_gene	-1.59788	0.330361	0.0447355
C42D4.1	WBGene00016594	protein_coding_gene	-1.60265	0.329272	0.00252625
cpt-4	WBGene00019644	protein_coding_gene	-1.709	0.305872	0.00010673
ugt-4	WBGene00013905	protein_coding_gene	-1.88102	0.271491	0.000365108
W10G11.2	WBGene00021135	protein_coding_gene	-2.00853	0.248526	0.0265659
F17B5.6	WBGene00044058	protein_coding_gene	-2.10103	0.233092	0.0248877
W10G11.4	WBGene00021137	protein_coding_gene	-2.18011	0.220659	0.0244568
F15E6.3	WBGene00017484	protein_coding_gene	-2.51813	0.174569	0.00143798

## Sheet: DEGs common to N2 & CB
Shared DEGs (N2 & CB4856) found across all pathogens (S. epidermidis, P. rettgeri, P. aeruginosa, or S. aureus vs. OP50)
			N2			CB4856
Gene Name	Wormbase Gene ID	Type	log2Fold Change	Fold Change	Adjusted P-value	log2Fold Change	Fold Change	Adjusted P-value
Y65B4BR.1	WBGene00022040	protein_coding_gene	2.6487	6.27102	3.20914e-05	1.50552	2.83927	0.00913049
H02F09.3	WBGene00019146	protein_coding_gene	2.33975	5.06215	0.0150703	1.88568	3.69526	2.13353e-05
Y41D4B.17	WBGene00021519	protein_coding_gene	2.30225	4.93225	0.0110564	2.44192	5.43365	0.00010673
oac-14	WBGene00008602	protein_coding_gene	2.17902	4.52845	0.00638535	-2.03648	0.243758	0.0173255
Y47H9C.1	WBGene00012947	protein_coding_gene	2.15305	4.44767	0.00301732	2.33269	5.03742	0.00160011
T07H8.11	WBGene00304201	protein_coding_gene	1.37744	2.59808	0.0289266	1.9132	3.76644	0.00440966
*Genes in bold are differentially expressed in opposing directions

## Sheet: Transcription Factors
Gene Name	WormBase Gene ID	Sequence Name	N2 log2Fold Change	CB4856 log2Fold Change
cky-1	WBGene00000521	C15C8.2	2.73258	Not DE
nhr-19	WBGene00003618	E02H1.7	1.99196	Not DE
nhr-99	WBGene00003689	M02H5.1	2.37508	Not DE
nhr-116	WBGene00003706	F09C6.9	1.59075	Not DE
nhr-127	WBGene00003717	T13F3.3	2.67789	Not DE
peb-1	WBGene00003968	T14F9.4	2.3946	Not DE
unc-42	WBGene00006778	F58E6.10	2.52947	Not DE
ham-1	WBGene00001820	F53B2.6	Not DE	-1.03819
klu-2	WBGene00022592	ZC328.2	Not DE	1.31111
