# Supplementary material for: Wild-type Caenorhabditis elegans isolates exhibit distinct gene expression profiles in response to microbial infection
Source: BMC Genomics. 2022 Mar 23;23:229. doi: 10.1186/s12864-022-08455-2 (PMC8943956; doi:10.1186/s12864-022-08455-2)
Supplement: Supplementary file 4 — Additional file 4. [file 12864_2022_8455_MOESM4_ESM.xlsx]

## Sheet: N2-only
Category	Number of Genes Differentially Expressed	Number of Genes in Geneset	Number of Downregulated Genes in Geneset	Number of Upregulated Genes in Geneset	p-value	FDR-adjusted p-value	Differentially Expressed Genes within a Given Geneset
Stress response: pathogen	13	177	0	13	1.52162e-08	9.43405e-07	WBGene00004987,WBGene00004998,WBGene00006627,WBGene00008234,WBGene00009213,WBGene00009805,WBGene00010125,WBGene00015574,WBGene00016669,WBGene00017582,WBGene00018729,WBGene00018731,WBGene00020326
Unknown	114	8160	13	101	1.15644e-05	0.00071699	WBGene00005657,WBGene00007366,WBGene00007414,WBGene00007460,WBGene00007693,WBGene00007957,WBGene00008102,WBGene00008168,WBGene00008226,WBGene00008301,WBGene00008462,WBGene00008712,WBGene00008850,WBGene00008905,WBGene00009292,WBGene00009503,WBGene00009724,WBGene00009778,WBGene00009787,WBGene00010285,WBGene00010686,WBGene00010835,WBGene00011286,WBGene00011383,WBGene00011445,WBGene00011692,WBGene000…
Transmembrane transport: lipid	4	15	0	4	1.81289e-05	0.00112399	WBGene00012255,WBGene00012256,WBGene00012257,WBGene00012261
Metabolism: lipid	16	525	4	12	2.68193e-05	0.0016628	WBGene00000213,WBGene00000988,WBGene00001158,WBGene00001391,WBGene00002260,WBGene00006351,WBGene00007365,WBGene00009773,WBGene00010062,WBGene00010769,WBGene00011321,WBGene00018269,WBGene00018488,WBGene00018707,WBGene00020016,WBGene00021002

## Sheet: CB4856-only
Category	Number of Genes Differentially Expressed	Number of Genes in Geneset	Number of Downregulated Genes in Geneset	Number of Upregulated Genes in Geneset	p-value	FDR-adjusted p-value	Differentially Expressed Genes within a Given Geneset
Metabolism: lipid	10	525	2	8	3.65024e-05	0.00171561	WBGene00001240,WBGene00001243,WBGene00008598,WBGene00011725,WBGene00011960,WBGene00012907,WBGene00014106,WBGene00018398,WBGene00019580,WBGene00019644
