# Supplementary material for: Wild-type Caenorhabditis elegans isolates exhibit distinct gene expression profiles in response to microbial infection
Source: BMC Genomics. 2022 Mar 23;23:229. doi: 10.1186/s12864-022-08455-2 (PMC8943956; doi:10.1186/s12864-022-08455-2)
Supplement: Supplementary file 5 — Additional file 5. [file 12864_2022_8455_MOESM5_ESM.zip]

Archive with 2 entries (2 files):
- 1-Table S4_gram-positive.xlsx
- 2-Table S4_gram-positive.xlsx
