# Supplementary material for: Wild-type Caenorhabditis elegans isolates exhibit distinct gene expression profiles in response to microbial infection
Source: BMC Genomics. 2022 Mar 23;23:229. doi: 10.1186/s12864-022-08455-2 (PMC8943956; doi:10.1186/s12864-022-08455-2)
Supplement: Supplementary file 5 — Additional file 5. [file 12864_2022_8455_MOESM5_ESM.zip › 1-Table S4_gram-positive.xlsx]

## Sheet: Gram-positive DEGs N2_only
N2-exclusive DEGs in response to Gram-positive pathogens (S. epidermidis or S. aureus vs. OP50)
Gene Name	Wormbase Gene ID	Type	log2Fold Change	Fold Change	Adjusted P-value
clec-76	WBGene00021587	protein_coding_gene	7.3849	167.138	7.32916e-15
thn-1	WBGene00009213	protein_coding_gene	6.09129	68.1808	3.55469e-13
tts-1	WBGene00006650	ncRNA_gene	6.03581	65.6084	5.50463e-20
Y68A4A.13	WBGene00044212	protein_coding_gene	5.83803	57.2036	2.33557e-10
lipl-2	WBGene00009773	protein_coding_gene	5.63239	49.604	2.6027e-13
C50F7.5	WBGene00016845	protein_coding_gene	5.44966	43.7028	9.51529e-13
fbxa-24	WBGene00018803	protein_coding_gene	5.44961	43.7015	2.90181e-13
T26H5.9	WBGene00044206	protein_coding_gene	4.98625	31.6965	7.09417e-12
cest-29	WBGene00017205	pseudogene	4.76437	27.1781	5.18246e-07
clec-70	WBGene00021581	protein_coding_gene	4.74317	26.7816	1.0025e-09
cyp-37B1	WBGene00009226	protein_coding_gene	4.71829	26.3237	5.31403e-10
F49H6.5	WBGene00009908	protein_coding_gene	4.67863	25.6099	3.43038e-08
F14D7.10	WBGene00008797	protein_coding_gene	4.60377	24.3149	4.17236e-05
spp-2	WBGene00004987	protein_coding_gene	4.57294	23.8008	9.69869e-23
mtl-1	WBGene00003473	protein_coding_gene	4.54451	23.3364	1.09189e-09
T26H5.10	WBGene00044783	protein_coding_gene	4.54211	23.2976	1.14238e-05
F46A8.13	WBGene00219950	ncRNA_gene	4.54173	23.2914	6.61939e-06
F47B8.10	WBGene00009811	protein_coding_gene	4.53365	23.1613	6.66527e-06
sodh-1	WBGene00010790	protein_coding_gene	4.52807	23.072	4.96171e-10
T20D4.12	WBGene00020618	protein_coding_gene	4.47366	22.2181	0.000160063
T26H5.4	WBGene00012069	protein_coding_gene	4.43121	21.5739	4.23527e-06
F11A5.17	WBGene00045510	protein_coding_gene	4.43009	21.5571	3.57056e-07
cyp-32B1	WBGene00021167	protein_coding_gene	4.32847	20.0908	7.16598e-10
ftn-1	WBGene00001500	protein_coding_gene	4.32572	20.0526	5.46174e-07
K03D3.2	WBGene00010528	protein_coding_gene	4.30039	19.7036	0.000170926
E02H4.4	WBGene00008462	protein_coding_gene	4.2692	19.2823	7.16417e-08
clec-75	WBGene00021586	protein_coding_gene	4.24061	18.9039	3.53334e-06
F53A9.8	WBGene00018731	protein_coding_gene	4.20076	18.3889	3.84227e-10
Y53F4B.45	WBGene00044728	ncRNA_gene	4.19981	18.3767	7.42312e-12
clec-77	WBGene00044343	pseudogene	4.16276	17.9108	6.76532e-05
T07G12.5	WBGene00011596	protein_coding_gene	4.15303	17.7905	3.02431e-07
T26H5.14	WBGene00235133	protein_coding_gene	4.15009	17.7542	4.72935e-06
pals-37	WBGene00138721	protein_coding_gene	4.13143	17.5261	1.61796e-05
ugt-18	WBGene00013900	protein_coding_gene	4.1283	17.4881	2.92173e-08
Y47D7A.12	WBGene00021624	protein_coding_gene	4.10654	17.2263	0.000189922
C18D11.6	WBGene00007682	protein_coding_gene	4.08113	16.9255	0.000233286
F47B8.4	WBGene00009805	protein_coding_gene	4.0614	16.6956	9.09411e-06
far-7	WBGene00001391	protein_coding_gene	4.0451	16.5081	3.20609e-07
clec-34	WBGene00012023	protein_coding_gene	4.02426	16.2714	0.000775695
oac-29	WBGene00018295	protein_coding_gene	4.0236	16.2639	0.000139142
fil-1	WBGene00011321	protein_coding_gene	4.01146	16.1277	1.24326e-05
fbxa-164	WBGene00015599	protein_coding_gene	3.99436	15.9375	0.000321504
M02E1.4	WBGene00284848	protein_coding_gene	3.9755	15.7306	3.95378e-06
F41C3.2	WBGene00018268	protein_coding_gene	3.94303	15.3805	1.66552e-05
Y47H10A.3	WBGene00012959	protein_coding_gene	3.93707	15.3171	6.16269e-05
oac-18	WBGene00009230	pseudogene	3.91259	15.0593	0.000200386
W02D7.11	WBGene00020946	protein_coding_gene	3.90932	15.0253	9.7581e-05
B0284.5	WBGene00045188	pseudogene	3.88665	14.791	0.000321504
clec-71	WBGene00021582	protein_coding_gene	3.87929	14.7158	4.73447e-06
T20D4.10	WBGene00020616	protein_coding_gene	3.87225	14.6441	0.000776744
asp-16	WBGene00012682	protein_coding_gene	3.8656	14.5768	0.000741948
ilys-2	WBGene00016669	protein_coding_gene	3.86257	14.5462	2.5934e-05
fbxa-48	WBGene00021862	protein_coding_gene	3.83965	14.3169	8.64698e-07
sqst-4	WBGene00012516	protein_coding_gene	3.83119	14.2332	0.00244189
K09C4.4	WBGene00019549	protein_coding_gene	3.82051	14.1282	0.000696474
pals-32	WBGene00016281	protein_coding_gene	3.81993	14.1225	1.48854e-06
F54F3.2	WBGene00014770	pseudogene	3.8123	14.0481	0.00131147
ZC204.12	WBGene00022562	protein_coding_gene	3.80046	13.9333	2.50988e-10
Y46C8AM.1	WBGene00271795	protein_coding_gene	3.79674	13.8974	1.3586e-07
best-5	WBGene00007404	protein_coding_gene	3.77057	13.6475	9.37772e-10
ttr-23	WBGene00011894	protein_coding_gene	3.75935	13.5418	3.37149e-06
ins-20	WBGene00002103	protein_coding_gene	3.7589	13.5376	0.000361542
F55H12.7	WBGene00219283	protein_coding_gene	3.74879	13.4431	0.000149562
thn-2	WBGene00009215	protein_coding_gene	3.73778	13.3409	3.53276e-05
cky-1	WBGene00000521	protein_coding_gene	3.72313	13.2061	0.000197975
wrt-2	WBGene00006948	protein_coding_gene	3.71866	13.1652	3.46999e-11
Y105C5B.7	WBGene00013648	pseudogene	3.71425	13.1251	0.000399993
rgba-1	WBGene00077766	protein_coding_gene	3.71095	13.095	0.00235036
T28A11.18	WBGene00020880	protein_coding_gene	3.69594	12.9595	0.00132787
fbxa-173	WBGene00044960	pseudogene	3.67709	12.7913	0.00130237
C17B7.4	WBGene00015878	protein_coding_gene	3.64104	12.4756	0.000151617
hil-1	WBGene00001852	protein_coding_gene	3.63272	12.4039	3.58666e-07
cyp-35B2	WBGene00019471	protein_coding_gene	3.60044	12.1295	0.00222669
F53B7.7	WBGene00009969	protein_coding_gene	3.59893	12.1168	7.81815e-05
T21D12.7	WBGene00020648	protein_coding_gene	3.59814	12.1101	0.000309573
F47H4.2	WBGene00009835	protein_coding_gene	3.59064	12.0473	2.26611e-07
Y65B4BL.1	WBGene00022033	protein_coding_gene	3.57863	11.9474	0.000488109
C35C5.8	WBGene00007957	protein_coding_gene	3.57708	11.9346	1.21952e-05
clec-17	WBGene00008477	protein_coding_gene	3.55935	11.7889	0.000107148
C18H7.1	WBGene00015993	protein_coding_gene	3.55518	11.7549	6.85061e-05
F49F1.5	WBGene00018645	protein_coding_gene	3.54922	11.7063	4.72935e-06
C17B7.10	WBGene00015884	protein_coding_gene	3.54286	11.6548	0.000824922
sru-40	WBGene00005703	protein_coding_gene	3.5327	11.5731	0.00211204
F53A9.7	WBGene00018730	protein_coding_gene	3.53246	11.5712	1.08754e-06
xtr-1	WBGene00006965	protein_coding_gene	3.51259	11.4129	4.15692e-09
cup-16	WBGene00007919	protein_coding_gene	3.49425	11.2687	2.20846e-08
F21C10.11	WBGene00017660	protein_coding_gene	3.48278	11.1795	1.70011e-06
T05F1.11	WBGene00011495	protein_coding_gene	3.48235	11.1762	4.8653e-11
T20D4.11	WBGene00020617	protein_coding_gene	3.44688	10.9047	0.000348778
chil-16	WBGene00011158	protein_coding_gene	3.43646	10.8263	0.00329702
F48G7.8	WBGene00018619	protein_coding_gene	3.43395	10.8074	0.00316568
R07C12.1	WBGene00019931	protein_coding_gene	3.42594	10.7476	0.000375036
srbc-20	WBGene00016693	protein_coding_gene	3.42508	10.7411	0.0026647
B0563.9	WBGene00044687	protein_coding_gene	3.4237	10.7309	0.00621318
F58F12.12	WBGene00271812	protein_coding_gene	3.40715	10.6085	1.13984e-08
srr-6	WBGene00005657	protein_coding_gene	3.40228	10.5727	0.000519861
T10C6.15	WBGene00050899	protein_coding_gene	3.39483	10.5183	0.000219246
thn-8	WBGene00044285	pseudogene	3.3933	10.5072	0.00453853
C25H3.10	WBGene00016119	protein_coding_gene	3.39252	10.5015	2.79628e-07
C18D4.4	WBGene00007674	protein_coding_gene	3.38226	10.4271	0.00468566
F59E11.7	WBGene00019113	protein_coding_gene	3.37255	10.3571	6.84571e-06
F45D3.4	WBGene00009724	protein_coding_gene	3.37008	10.3394	3.10919e-05
spp-6	WBGene00004991	protein_coding_gene	3.35387	10.2239	0.000258958
F26G1.15	WBGene00270318	protein_coding_gene	3.35345	10.2209	0.00121634
lim-4	WBGene00002987	protein_coding_gene	3.33798	10.1119	0.000294971
Y39A3B.7	WBGene00206512	protein_coding_gene	3.3342	10.0854	0.00500749
F37A8.5	WBGene00009503	protein_coding_gene	3.30751	9.90057	6.96383e-06
fbxa-138	WBGene00022345	protein_coding_gene	3.29814	9.83647	1.81034e-05
T03E6.9	WBGene00045356	protein_coding_gene	3.29706	9.82907	0.00180562
F45D11.1	WBGene00018448	pseudogene	3.27924	9.70842	4.50545e-05
Y65B4BM.3	WBGene00302974	protein_coding_gene	3.27525	9.68164	1.4578e-09
F16B4.7	WBGene00017509	protein_coding_gene	3.26492	9.61252	0.00142674
C25F9.2	WBGene00007723	protein_coding_gene	3.26031	9.58188	0.00250555
H42K12.3	WBGene00019272	protein_coding_gene	3.25974	9.57809	2.10988e-08
F57E7.2	WBGene00010203	protein_coding_gene	3.25869	9.57112	0.000300257
C14A11.2	WBGene00015748	protein_coding_gene	3.24822	9.50189	9.35338e-06
Y87G2A.16	WBGene00013602	protein_coding_gene	3.23957	9.44513	5.29835e-09
btb-16	WBGene00018195	protein_coding_gene	3.2377	9.4329	2.29372e-22
Y62H9A.11	WBGene00013399	protein_coding_gene	3.23711	9.42902	0.00327831
K01A6.7	WBGene00045096	protein_coding_gene	3.23176	9.39416	0.00513501
nhr-99	WBGene00003689	protein_coding_gene	3.22092	9.32383	1.3248e-05
T12D8.5	WBGene00011733	protein_coding_gene	3.20845	9.24355	6.44066e-07
C25F9.12	WBGene00045412	protein_coding_gene	3.19074	9.13077	0.00134034
ZC443.2	WBGene00013897	protein_coding_gene	3.18424	9.08974	0.000787049
oac-31	WBGene00018707	protein_coding_gene	3.17058	9.00406	0.000150586
ZC443.3	WBGene00013898	protein_coding_gene	3.15952	8.93535	1.35546e-05
R05A10.4	WBGene00011021	protein_coding_gene	3.15092	8.88224	0.000182042
unc-42	WBGene00006778	protein_coding_gene	3.14951	8.87351	5.31118e-07
peb-1	WBGene00003968	protein_coding_gene	3.14357	8.83709	4.50317e-08
fbxc-41	WBGene00016304	pseudogene	3.13535	8.78685	0.000224077
C07G3.15	WBGene00269378	protein_coding_gene	3.13376	8.77717	0.00994885
T24E12.5	WBGene00020774	protein_coding_gene	3.13283	8.77154	0.000379792
srw-85	WBGene00005832	protein_coding_gene	3.12631	8.73196	0.000322719
str-124	WBGene00006175	protein_coding_gene	3.12517	8.7251	0.00733297
C13A2.1	WBGene00015718	protein_coding_gene	3.12122	8.70124	0.0182232
asp-11	WBGene00017677	pseudogene	3.10958	8.63133	9.49138e-05
ZK993.5	WBGene00236809	protein_coding_gene	3.10744	8.61855	0.00500987
clec-37	WBGene00013609	protein_coding_gene	3.10534	8.60597	0.000461642
fbxa-44	WBGene00008616	protein_coding_gene	3.10125	8.58164	0.000808521
osm-8	WBGene00003888	protein_coding_gene	3.09672	8.5547	2.07034e-05
scl-13	WBGene00019179	protein_coding_gene	3.07294	8.41487	0.0234547
F23H12.5	WBGene00009094	protein_coding_gene	3.06954	8.39505	7.83853e-07
Y82E9BR.6	WBGene00022339	protein_coding_gene	3.06843	8.3886	0.00250882
F57F4.2	WBGene00019016	protein_coding_gene	3.06587	8.37372	0.00134682
Y60C6A.1	WBGene00022013	protein_coding_gene	3.06461	8.36643	0.00468838
T16G1.4	WBGene00011798	protein_coding_gene	3.06426	8.36437	0.000198203
K10D11.2	WBGene00010746	protein_coding_gene	3.06097	8.34532	0.00313721
pals-36	WBGene00044787	pseudogene	3.05819	8.32926	0.00759687
fbxa-7	WBGene00020637	protein_coding_gene	3.05603	8.31682	0.0121171
C44H9.7	WBGene00008102	protein_coding_gene	3.0481	8.27123	1.28686e-05
F09C6.14	WBGene00044278	protein_coding_gene	3.04716	8.26585	0.000455964
F59E11.6	WBGene00019112	protein_coding_gene	3.03784	8.21258	0.00546817
zmp-5	WBGene00010423	protein_coding_gene	3.03742	8.21021	0.00333884
F11E6.9	WBGene00008712	protein_coding_gene	3.03181	8.17833	8.32641e-05
F09C6.13	WBGene00044183	protein_coding_gene	3.0289	8.16187	5.16486e-07
srz-99	WBGene00012028	protein_coding_gene	3.02849	8.15956	0.00199371
B0205.4	WBGene00015019	protein_coding_gene	3.02648	8.14817	9.75355e-05
pals-31	WBGene00018614	protein_coding_gene	3.01788	8.09974	8.62163e-05
F56D2.3	WBGene00018965	protein_coding_gene	3.01414	8.07878	4.12256e-08
F58H1.2	WBGene00010285	protein_coding_gene	3.01364	8.07601	1.21952e-05
F55H12.2	WBGene00010133	protein_coding_gene	3.00066	8.00364	2.1258e-09
ZC395.5	WBGene00022597	protein_coding_gene	2.99816	7.98983	6.70452e-07
clec-2	WBGene00015198	protein_coding_gene	2.99493	7.97194	0.010933
R11D1.12	WBGene00045336	protein_coding_gene	2.98954	7.9422	0.000108209
fbxa-137	WBGene00020853	protein_coding_gene	2.98789	7.93311	0.0042736
C25F9.11	WBGene00045411	protein_coding_gene	2.97994	7.88952	0.000206831
C06E4.8	WBGene00015537	protein_coding_gene	2.97764	7.87696	7.63112e-08
ttr-29	WBGene00011286	protein_coding_gene	2.97711	7.87407	8.14623e-05
spp-21	WBGene00044284	protein_coding_gene	2.96424	7.80412	0.00685732
kreg-1	WBGene00018725	protein_coding_gene	2.95887	7.77512	0.00042502
R09D1.12	WBGene00011168	protein_coding_gene	2.95773	7.769	2.83608e-07
linc-84	WBGene00219592	lincRNA_gene	2.95511	7.75489	0.00192527
clec-72	WBGene00021583	protein_coding_gene	2.95469	7.75265	0.000656531
T28A11.20	WBGene00020882	protein_coding_gene	2.94907	7.7225	0.0150107
F35D2.6	WBGene00194916	protein_coding_gene	2.9472	7.71253	0.010469
C25E10.16	WBGene00202512	protein_coding_gene	2.94228	7.68627	0.00943591
Y53C12B.7	WBGene00013146	protein_coding_gene	2.93902	7.66892	0.000249808
Y7A5A.6	WBGene00012412	protein_coding_gene	2.93669	7.65655	0.00107306
Y54G2A.76	WBGene00235268	protein_coding_gene	2.92819	7.61153	0.000104
pals-7	WBGene00007661	protein_coding_gene	2.92562	7.59801	0.0109747
B0478.3	WBGene00015202	protein_coding_gene	2.924	7.58948	0.00170242
Y110A7A.24	WBGene00271632	ncRNA_gene	2.92272	7.58274	0.00585949
clec-169	WBGene00009526	protein_coding_gene	2.92156	7.57666	0.00939744
nhr-127	WBGene00003717	protein_coding_gene	2.92121	7.57482	0.000894221
R11D1.7	WBGene00011246	protein_coding_gene	2.91842	7.56018	0.0136712
F21H7.12	WBGene00009033	protein_coding_gene	2.91554	7.54512	0.00250882
W03F9.4	WBGene00021002	protein_coding_gene	2.90498	7.49007	0.000213481
F10D7.4	WBGene00017341	protein_coding_gene	2.90259	7.47765	0.010039
ZC190.6	WBGene00022540	protein_coding_gene	2.8911	7.41836	0.010755
K04A8.21	WBGene00271815	protein_coding_gene	2.89006	7.41302	0.0070805
gpa-8	WBGene00001670	protein_coding_gene	2.88609	7.39263	0.00164038
cpr-1	WBGene00000781	protein_coding_gene	2.88246	7.37407	0.0012885
ins-11	WBGene00002094	protein_coding_gene	2.87995	7.36125	0.00533876
srm-4	WBGene00009808	protein_coding_gene	2.8769	7.3457	0.0157278
C40H1.9	WBGene00008044	protein_coding_gene	2.87375	7.32969	0.00155462
T26C5.2	WBGene00012032	protein_coding_gene	2.86548	7.28776	1.24178e-06
spp-7	WBGene00004992	protein_coding_gene	2.86412	7.28089	0.00548452
Y46E12BR.1	WBGene00021598	protein_coding_gene	2.86346	7.27759	0.00276935
cpr-4	WBGene00000784	protein_coding_gene	2.85694	7.24479	1.13348e-06
T20B3.1	WBGene00011850	protein_coding_gene	2.85593	7.23968	9.40846e-05
Y39A1A.27	WBGene00194731	protein_coding_gene	2.85554	7.23775	0.0103845
nhr-113	WBGene00003703	protein_coding_gene	2.85378	7.22893	0.0156625
cnc-6	WBGene00000560	protein_coding_gene	2.85285	7.22428	0.0221561
EGAP1.1	WBGene00017146	protein_coding_gene	2.84626	7.19135	0.000705216
nhr-37	WBGene00018412	protein_coding_gene	2.84099	7.16512	0.0171527
linc-69	WBGene00219644	lincRNA_gene	2.84067	7.16353	0.00788203
Y69H2.10	WBGene00013485	protein_coding_gene	2.83864	7.15348	0.00174821
W02A2.9	WBGene00044280	protein_coding_gene	2.83745	7.14758	1.05177e-05
thn-3	WBGene00009214	pseudogene	2.83721	7.14635	0.0240067
T19D12.3	WBGene00020578	protein_coding_gene	2.83695	7.14509	0.00925836
nlp-34	WBGene00015046	protein_coding_gene	2.83525	7.13667	0.00496814
M01B2.13	WBGene00045338	protein_coding_gene	2.83321	7.12658	0.00199139
Y32B12C.5	WBGene00194769	pseudogene	2.8308	7.11471	4.39884e-05
srg-25	WBGene00005182	protein_coding_gene	2.82789	7.10036	0.0163453
T08A9.13	WBGene00044442	protein_coding_gene	2.82542	7.08818	0.00185783
fbxa-12	WBGene00016525	protein_coding_gene	2.82399	7.08118	0.00859753
srw-86	WBGene00005833	protein_coding_gene	2.81976	7.06045	0.00219439
C14A6.3	WBGene00007567	protein_coding_gene	2.81829	7.05324	0.0194851
pitr-2	WBGene00015054	protein_coding_gene	2.81686	7.04628	0.0173467
F35F10.7	WBGene00018057	protein_coding_gene	2.81391	7.03188	0.0201325
Y77E11A.14	WBGene00022314	protein_coding_gene	2.8125	7.02502	7.81815e-05
C44H9.2	WBGene00008098	pseudogene	2.8006	6.9673	0.0128265
glr-3	WBGene00001614	protein_coding_gene	2.7994	6.9615	0.00692242
lys-10	WBGene00003099	protein_coding_gene	2.7988	6.9586	0.0103687
Y43C5A.3	WBGene00012783	protein_coding_gene	2.79588	6.94454	0.000268624
F38B6.3	WBGene00018173	protein_coding_gene	2.7947	6.93887	0.00805854
fbxa-185	WBGene00009836	protein_coding_gene	2.79457	6.93822	0.0166469
fbxa-127	WBGene00012027	protein_coding_gene	2.79369	6.93399	0.00244758
Y15E3A.5	WBGene00012444	protein_coding_gene	2.79345	6.93287	6.40888e-05
C32F10.4	WBGene00016332	protein_coding_gene	2.7784	6.86093	2.08966e-06
Y37A1B.7	WBGene00012540	protein_coding_gene	2.77514	6.84544	0.000471892
ptr-10	WBGene00004224	protein_coding_gene	2.77357	6.83796	6.023e-07
scl-12	WBGene00019178	protein_coding_gene	2.77069	6.82434	0.0198791
ZC449.1	WBGene00022611	protein_coding_gene	2.76637	6.80395	3.72746e-05
clec-107	WBGene00012502	protein_coding_gene	2.76637	6.80392	0.00692422
C36B7.4	WBGene00016467	protein_coding_gene	2.7619	6.78287	0.0197253
M60.4	WBGene00019780	protein_coding_gene	2.7597	6.77255	0.000389598
fbxa-172	WBGene00008014	protein_coding_gene	2.75804	6.76476	9.59028e-06
poml-4	WBGene00044697	protein_coding_gene	2.75366	6.74428	0.00028233
sre-23	WBGene00013957	protein_coding_gene	2.75265	6.73955	0.00188869
F47G4.5	WBGene00009826	protein_coding_gene	2.75109	6.73224	0.00902851
twk-47	WBGene00018002	protein_coding_gene	2.74786	6.71722	0.00122224
lurp-3	WBGene00009136	protein_coding_gene	2.74227	6.69121	0.0123451
F13E9.9	WBGene00008758	protein_coding_gene	2.73848	6.67366	0.0131009
K08F9.1	WBGene00010684	protein_coding_gene	2.73346	6.65051	2.00009e-05
T24E12.12	WBGene00044380	protein_coding_gene	2.72434	6.60858	0.023495
F56C4.4	WBGene00044977	protein_coding_gene	2.72326	6.60363	0.000102438
srh-282	WBGene00005487	protein_coding_gene	2.72222	6.59889	0.015151
T23F6.2	WBGene00011950	protein_coding_gene	2.72037	6.5904	0.0301765
K08B12.1	WBGene00019520	protein_coding_gene	2.71557	6.56852	1.1398e-06
F21C10.19	WBGene00271808	protein_coding_gene	2.71227	6.55354	0.0129813
ZK1240.1	WBGene00022866	protein_coding_gene	2.71121	6.54869	0.000928257
pho-6	WBGene00018696	protein_coding_gene	2.71027	6.54444	2.78447e-05
str-112	WBGene00006163	protein_coding_gene	2.70996	6.54301	0.00958667
srz-24	WBGene00017113	protein_coding_gene	2.70741	6.53149	0.0132783
F09F7.6	WBGene00017303	protein_coding_gene	2.70687	6.52903	2.12968e-06
F09E10.10	WBGene00022982	ncRNA_gene	2.7042	6.51697	0.015088
srv-4	WBGene00005715	protein_coding_gene	2.70308	6.51192	0.0187772
nhr-19	WBGene00003618	protein_coding_gene	2.70272	6.5103	1.51276e-05
srv-8	WBGene00005719	protein_coding_gene	2.7009	6.50205	0.0160474
C08E3.13	WBGene00015605	protein_coding_gene	2.69985	6.49734	0.0194719
C04A11.5	WBGene00007288	protein_coding_gene	2.69974	6.49683	0.00388714
srh-239	WBGene00005446	protein_coding_gene	2.69956	6.49605	0.0209767
C40C9.4	WBGene00008037	protein_coding_gene	2.69286	6.46596	0.0247308
ugt-15	WBGene00008097	protein_coding_gene	2.69004	6.45332	5.14551e-05
anr-51	WBGene00219610	antisense_lncRNA_gene	2.6872	6.44061	0.0146768
F19G12.3	WBGene00017611	protein_coding_gene	2.68583	6.43453	0.0230226
C02H6.3	WBGene00220257	protein_coding_gene	2.6823	6.41878	0.0299454
fozi-1	WBGene00010453	protein_coding_gene	2.6816	6.41567	3.74748e-05
Y43F8B.25	WBGene00195177	protein_coding_gene	2.68084	6.41227	0.0176011
cyp-33B1	WBGene00016092	protein_coding_gene	2.67896	6.40392	0.0241791
D1086.2	WBGene00008389	protein_coding_gene	2.67839	6.40142	9.37635e-06
abf-2	WBGene00000013	protein_coding_gene	2.67739	6.39697	0.0011138
clec-38	WBGene00012025	protein_coding_gene	2.67715	6.39593	0.0218191
K01A2.10	WBGene00019284	protein_coding_gene	2.67529	6.38766	0.000484123
F43C11.7	WBGene00018384	protein_coding_gene	2.67154	6.3711	7.72988e-06
F45D3.3	WBGene00009723	protein_coding_gene	2.67091	6.3683	0.000702011
T10H4.13	WBGene00045339	protein_coding_gene	2.66875	6.3588	0.0116212
phat-5	WBGene00020242	protein_coding_gene	2.66649	6.34885	0.00133735
ador-1	WBGene00011878	protein_coding_gene	2.66465	6.34073	0.00323819
nspc-16	WBGene00008357	protein_coding_gene	2.66235	6.33064	2.64215e-08
K02C4.2	WBGene00010501	protein_coding_gene	2.66012	6.32084	0.00108596
F47H4.12	WBGene00043053	pseudogene	2.6593	6.31729	0.00151525
gpa-9	WBGene00001671	protein_coding_gene	2.65889	6.31548	3.42542e-10
linc-47	WBGene00219641	lincRNA_gene	2.65754	6.30958	0.00723783
slc-36.3	WBGene00012629	protein_coding_gene	2.6574	6.30895	0.000959231
C36B1.13	WBGene00044120	protein_coding_gene	2.65522	6.29943	0.00196582
R03H10.2	WBGene00019855	protein_coding_gene	2.65388	6.29356	1.39436e-08
C50B8.4	WBGene00008226	protein_coding_gene	2.65326	6.29088	5.44527e-05
ZK355.3	WBGene00022713	protein_coding_gene	2.65238	6.28703	0.0350665
F33D4.6	WBGene00017998	protein_coding_gene	2.65163	6.28375	1.90831e-05
F56D6.9	WBGene00044471	protein_coding_gene	2.65134	6.28251	0.015025
F53F4.1	WBGene00009985	protein_coding_gene	2.65101	6.28108	0.00202707
C06B3.6	WBGene00007365	protein_coding_gene	2.65055	6.27905	9.0391e-06
C33D9.10	WBGene00044239	protein_coding_gene	2.65052	6.27892	0.011956
C31H5.1	WBGene00007854	protein_coding_gene	2.65008	6.27704	0.00989007
F56D6.8	WBGene00044292	protein_coding_gene	2.64902	6.27241	0.0165247
F53C3.6	WBGene00018750	protein_coding_gene	2.64695	6.26341	0.000764494
fbxa-154	WBGene00007163	protein_coding_gene	2.64522	6.2559	0.0142484
T28A11.5	WBGene00020872	pseudogene	2.64512	6.25549	0.0124623
mec-3	WBGene00003167	protein_coding_gene	2.64073	6.23646	1.32445e-07
str-97	WBGene00006154	protein_coding_gene	2.6387	6.2277	0.0346756
spp-13	WBGene00004998	protein_coding_gene	2.63756	6.22277	2.2369e-05
K08C9.5	WBGene00010652	protein_coding_gene	2.63239	6.20053	0.0175333
cnc-11	WBGene00044900	protein_coding_gene	2.63056	6.19265	0.00036196
W09G12.7	WBGene00021121	protein_coding_gene	2.62765	6.18018	0.000151772
C50F4.9	WBGene00008234	protein_coding_gene	2.62641	6.17488	3.95378e-06
H10D18.1	WBGene00019177	protein_coding_gene	2.62631	6.17443	0.0060725
glt-5	WBGene00001623	protein_coding_gene	2.62538	6.17045	0.000695688
fut-2	WBGene00001506	protein_coding_gene	2.62206	6.15628	0.00173232
F56H9.9	WBGene00206460	protein_coding_gene	2.61564	6.12896	0.0234514
F28G4.3	WBGene00009228	protein_coding_gene	2.61237	6.11509	0.0383886
linc-103	WBGene00219743	lincRNA_gene	2.60971	6.10381	0.0121171
F11A5.5	WBGene00008673	protein_coding_gene	2.60428	6.08086	0.00833584
lpr-4	WBGene00012257	protein_coding_gene	2.60243	6.07309	7.63112e-08
T10D4.15	WBGene00077522	protein_coding_gene	2.60133	6.06845	0.00347076
fbxc-20	WBGene00018352	protein_coding_gene	2.59835	6.05594	7.85303e-06
C54C8.8	WBGene00014714	pseudogene	2.59454	6.03995	0.0179106
Y102A11A.5	WBGene00022415	protein_coding_gene	2.59224	6.03034	0.000193982
T10G3.1	WBGene00011692	protein_coding_gene	2.59102	6.02525	5.30592e-06
F18G5.6	WBGene00017582	protein_coding_gene	2.58782	6.0119	9.51044e-06
hlh-13	WBGene00001957	protein_coding_gene	2.58735	6.00992	0.0193159
C54F6.18	WBGene00235093	protein_coding_gene	2.57954	5.97748	0.0123025
C42D4.13	WBGene00016598	protein_coding_gene	2.57809	5.97149	0.00382346
clec-67	WBGene00018971	protein_coding_gene	2.57372	5.95343	0.00372869
C07E3.3	WBGene00007414	protein_coding_gene	2.56928	5.93512	0.00013079
mlt-9	WBGene00008605	protein_coding_gene	2.56544	5.91935	4.23527e-06
R08A2.7	WBGene00011137	protein_coding_gene	2.56501	5.91761	0.000350182
cyp-34A1	WBGene00011698	protein_coding_gene	2.56326	5.91041	0.0110462
F49F1.14	WBGene00044477	protein_coding_gene	2.5629	5.90894	0.0217903
Y57G11C.1131	WBGene00194661	protein_coding_gene	2.55986	5.8965	0.0312
F32A7.8	WBGene00044245	protein_coding_gene	2.559	5.89297	0.0301251
T05A7.11	WBGene00044383	protein_coding_gene	2.55589	5.88032	0.0064511
C01F1.5	WBGene00015300	protein_coding_gene	2.55545	5.8785	0.000776687
srh-72	WBGene00005293	protein_coding_gene	2.55319	5.86931	0.0316645
F09F9.2	WBGene00017307	protein_coding_gene	2.54982	5.8556	0.000914385
W02D7.8	WBGene00020943	protein_coding_gene	2.54449	5.83403	8.73581e-05
nspe-6	WBGene00012603	protein_coding_gene	2.54444	5.83381	0.0158416
Y38H8A.1	WBGene00012635	protein_coding_gene	2.54046	5.81773	0.00149428
B0281.6	WBGene00015113	protein_coding_gene	2.539	5.81185	0.00196518
ttr-26	WBGene00013079	protein_coding_gene	2.538	5.80782	0.000287193
K03H6.4	WBGene00019369	protein_coding_gene	2.53719	5.80457	0.0157345
nhr-21	WBGene00003620	protein_coding_gene	2.53627	5.80086	2.41135e-08
F08H9.3	WBGene00008591	protein_coding_gene	2.53588	5.79929	0.00558474
oac-47	WBGene00011933	pseudogene	2.53538	5.79729	0.0122702
ZC123.1	WBGene00022517	protein_coding_gene	2.53484	5.79514	1.1052e-06
sre-1	WBGene00005149	protein_coding_gene	2.53436	5.79321	0.0200188
F22B7.9	WBGene00017698	protein_coding_gene	2.53344	5.78949	2.70908e-09
F11A6.3	WBGene00077549	pseudogene	2.53148	5.78166	0.0107949
T19H5.6	WBGene00044807	protein_coding_gene	2.52974	5.77466	0.0104346
K02F3.15	WBGene00220001	snoRNA_gene	2.5291	5.77212	0.0203737
linc-85	WBGene00219754	lincRNA_gene	2.52496	5.75559	0.000615104
math-21	WBGene00016556	protein_coding_gene	2.52472	5.75462	0.000927899
ZK105.11	WBGene00194895	protein_coding_gene	2.5239	5.75136	0.0275109
clec-55	WBGene00008597	protein_coding_gene	2.52292	5.74742	0.000324445
K01A6.8	WBGene00194869	protein_coding_gene	2.51947	5.73372	0.0205643
cutl-28	WBGene00018256	protein_coding_gene	2.51684	5.72329	0.000113702
K10C2.2	WBGene00019618	protein_coding_gene	2.51086	5.69961	0.0295502
cng-3	WBGene00000563	protein_coding_gene	2.50977	5.69531	0.00943414
C48B4.3	WBGene00008168	protein_coding_gene	2.50946	5.69405	1.81252e-06
B0462.1	WBGene00007181	pseudogene	2.50889	5.69182	0.00795606
lys-7	WBGene00003096	protein_coding_gene	2.50861	5.6907	0.000419991
C35E7.12	WBGene00271779	protein_coding_gene	2.50854	5.69044	0.0245242
F40H7.12	WBGene00044379	protein_coding_gene	2.50784	5.68768	0.0417681
K08D8.9	WBGene00194918	protein_coding_gene	2.50668	5.6831	0.0367942
C14A6.16	WBGene00206536	pseudogene	2.50606	5.68067	0.00434201
lys-3	WBGene00003092	protein_coding_gene	2.50595	5.68023	0.00485183
ZK1290.1	WBGene00022886	protein_coding_gene	2.50473	5.67542	0.0201159
skr-5	WBGene00004811	protein_coding_gene	2.50418	5.67327	0.00368722
hsd-3	WBGene00022616	protein_coding_gene	2.50267	5.66733	0.0352769
C08F11.3	WBGene00007452	protein_coding_gene	2.50159	5.66309	0.00785798
C56G3.2	WBGene00016985	protein_coding_gene	2.49948	5.6548	0.0127281
F28C6.9	WBGene00009208	protein_coding_gene	2.49819	5.64975	0.034087
B0563.5	WBGene00015262	protein_coding_gene	2.49478	5.63642	5.77801e-05
lpr-5	WBGene00012256	protein_coding_gene	2.49373	5.63233	7.38611e-07
srt-65	WBGene00015368	protein_coding_gene	2.49253	5.62762	0.0289062
F09C6.11	WBGene00044181	protein_coding_gene	2.4915	5.62363	3.02598e-05
F38B2.2	WBGene00009529	protein_coding_gene	2.49132	5.62293	0.000156546
F13H8.1	WBGene00017434	protein_coding_gene	2.48952	5.61592	1.35546e-05
K10G6.4	WBGene00019641	protein_coding_gene	2.48945	5.61563	0.00789832
W04C9.9	WBGene00235388	protein_coding_gene	2.48781	5.60927	0.0441081
T03G6.1	WBGene00020194	protein_coding_gene	2.48646	5.604	2.23055e-05
C12D5.3	WBGene00015706	protein_coding_gene	2.48602	5.60231	0.00824386
hhat-1	WBGene00013852	protein_coding_gene	2.48442	5.59609	9.35846e-07
C30G4.2	WBGene00016268	protein_coding_gene	2.48186	5.58617	0.017196
M60.7	WBGene00019782	protein_coding_gene	2.48105	5.58303	0.00547153
nhr-178	WBGene00017510	protein_coding_gene	2.4805	5.58091	0.00219439
C23G10.10	WBGene00016016	protein_coding_gene	2.48013	5.57949	0.0454457
Y97E10AL.1	WBGene00022392	protein_coding_gene	2.47937	5.57652	0.0034052
nmad-1	WBGene00017304	protein_coding_gene	2.47764	5.56987	1.8878e-05
T13F3.7	WBGene00011754	protein_coding_gene	2.47671	5.56627	0.00621805
F36D1.7	WBGene00009466	protein_coding_gene	2.47333	5.55322	2.57075e-06
F48G7.10	WBGene00018621	protein_coding_gene	2.47282	5.55126	0.0121171
M7.10	WBGene00010886	protein_coding_gene	2.46794	5.53251	0.0134731
irld-24	WBGene00007844	protein_coding_gene	2.46715	5.52952	0.0260943
dpy-3	WBGene00001065	protein_coding_gene	2.46583	5.52444	2.53669e-05
F47B10.3	WBGene00009814	protein_coding_gene	2.46486	5.52072	0.0138021
K02E7.10	WBGene00019314	protein_coding_gene	2.4644	5.51899	2.89716e-06
gcy-34	WBGene00001554	protein_coding_gene	2.46343	5.51526	0.0122671
nlp-32	WBGene00003770	protein_coding_gene	2.4615	5.50789	0.0474043
F15E6.10	WBGene00044479	protein_coding_gene	2.461	5.50599	0.0146449
Y7A5A.8	WBGene00012414	protein_coding_gene	2.46095	5.5058	0.0257675
T22F3.8	WBGene00020698	protein_coding_gene	2.45785	5.49396	1.23087e-05
C25F9.15	WBGene00050967	protein_coding_gene	2.45564	5.48555	0.0025848
pals-19	WBGene00044761	protein_coding_gene	2.45535	5.48448	1.7638e-05
fbxc-7	WBGene00016302	protein_coding_gene	2.45485	5.48255	0.0118743
F28F9.2	WBGene00017906	protein_coding_gene	2.45485	5.48255	0.0273776
C37A5.3	WBGene00014698	protein_coding_gene	2.4526	5.47402	0.00541365
rncs-1	WBGene00023069	ncRNA_gene	2.45097	5.46783	0.00154747
Y60C6A.3	WBGene00271832	protein_coding_gene	2.45074	5.46697	0.0227974
K08F9.3	WBGene00010686	protein_coding_gene	2.45054	5.4662	0.000139024
nhr-206	WBGene00011097	protein_coding_gene	2.45013	5.46466	2.01098e-05
AH9.4	WBGene00015000	protein_coding_gene	2.44377	5.44062	0.0187215
F11E6.11	WBGene00023501	protein_coding_gene	2.44014	5.42695	0.00255207
glr-8	WBGene00001619	protein_coding_gene	2.43552	5.40959	0.00524563
math-8	WBGene00015837	protein_coding_gene	2.43505	5.40783	0.0196348
F46F3.3	WBGene00009791	protein_coding_gene	2.43324	5.40106	0.00307249
F15B9.6	WBGene00008850	protein_coding_gene	2.43197	5.3963	0.00165663
C45E5.3	WBGene00016666	pseudogene	2.43081	5.39197	0.000704371
F40F9.10	WBGene00009586	protein_coding_gene	2.42984	5.38833	0.000141422
fmo-1	WBGene00001476	protein_coding_gene	2.42898	5.38514	0.00054474
F49E10.2	WBGene00018640	protein_coding_gene	2.42754	5.37975	0.0012487
aqp-5	WBGene00000173	protein_coding_gene	2.42533	5.3715	0.0133965
tsp-1	WBGene00006627	protein_coding_gene	2.42261	5.36142	0.00298075
sri-30	WBGene00005542	protein_coding_gene	2.42253	5.36109	0.0338363
T08G5.14	WBGene00077572	pseudogene	2.4192	5.34875	0.0336623
grd-2	WBGene00001691	protein_coding_gene	2.41701	5.34062	0.00607006
C08F11.13	WBGene00007460	protein_coding_gene	2.41693	5.34033	0.00149358
anr-45	WBGene00219710	antisense_lncRNA_gene	2.41633	5.33812	0.0287381
gstk-2	WBGene00017054	protein_coding_gene	2.41578	5.33609	0.000100484
F28G4.4	WBGene00009229	protein_coding_gene	2.41538	5.33461	0.00681561
col-56	WBGene00000633	protein_coding_gene	2.41507	5.33345	0.0285371
mboa-1	WBGene00007174	protein_coding_gene	2.41481	5.33248	0.00180562
tsp-17	WBGene00006643	protein_coding_gene	2.41391	5.32916	0.000149562
tpst-2	WBGene00018365	protein_coding_gene	2.41132	5.31961	0.019738
B0348.9	WBGene00235314	ncRNA_gene	2.41038	5.31616	0.0248221
B0454.18	WBGene00199082	ncRNA_gene	2.4075	5.30554	0.0443895
C17F4.3	WBGene00015911	protein_coding_gene	2.405	5.29636	0.0298058
fbxa-21	WBGene00022487	protein_coding_gene	2.40281	5.28832	1.03408e-06
bnc-1	WBGene00044791	protein_coding_gene	2.40257	5.28743	0.0293353
clec-25	WBGene00044331	protein_coding_gene	2.40076	5.28082	0.0112364
T09E11.11	WBGene00011660	pseudogene	2.39979	5.27728	0.00151772
F22F7.4	WBGene00017722	protein_coding_gene	2.39956	5.27643	0.0053096
F35F10.5	WBGene00018055	protein_coding_gene	2.3991	5.27474	0.0274316
T04F8.7	WBGene00011445	protein_coding_gene	2.39796	5.27056	1.05233e-06
str-9	WBGene00006077	protein_coding_gene	2.39488	5.25934	0.0297421
C33A12.4	WBGene00007883	protein_coding_gene	2.38811	5.2347	1.57161e-06
F11C1.9	WBGene00195213	protein_coding_gene	2.3878	5.23358	0.0479226
coel-1	WBGene00016866	protein_coding_gene	2.38575	5.22615	0.00164409
F02A9.7	WBGene00044406	protein_coding_gene	2.38548	5.22519	0.0068281
grl-2	WBGene00001711	protein_coding_gene	2.38216	5.21317	0.0304948
F13H10.1	WBGene00008773	protein_coding_gene	2.38183	5.21197	0.00692141
srab-14	WBGene00019999	protein_coding_gene	2.37979	5.20462	0.00998555
nlp-45	WBGene00020136	protein_coding_gene	2.37875	5.20087	0.0120539
R102.1	WBGene00011288	protein_coding_gene	2.37844	5.19976	0.0268388
T19C9.10	WBGene00050934	protein_coding_gene	2.37693	5.19431	0.0279797
srw-12	WBGene00005759	protein_coding_gene	2.37641	5.19242	0.0498844
gst-29	WBGene00001777	protein_coding_gene	2.37559	5.18947	0.00048182
R02D5.6	WBGene00010979	protein_coding_gene	2.37407	5.18403	0.0188839
nape-1	WBGene00021371	protein_coding_gene	2.37362	5.1824	0.000869667
cbn-1	WBGene00019285	protein_coding_gene	2.3732	5.1809	3.2175e-05
F11C1.10	WBGene00195214	protein_coding_gene	2.37294	5.17994	0.0356952
D1014.7	WBGene00017020	protein_coding_gene	2.37165	5.17534	0.0377441
D1053.3	WBGene00008368	protein_coding_gene	2.36989	5.16903	0.000313967
sru-20	WBGene00005683	protein_coding_gene	2.36705	5.15885	0.00893252
nhr-221	WBGene00020748	protein_coding_gene	2.36693	5.15841	0.00640989
C17B7.15	WBGene00268213	protein_coding_gene	2.36452	5.14981	0.0461325
F49C5.10	WBGene00044162	protein_coding_gene	2.36175	5.13995	0.0417851
T20D4.13	WBGene00020619	pseudogene	2.36103	5.13738	0.0157097
C49C8.8	WBGene00235271	protein_coding_gene	2.35874	5.12921	0.0152751
F47D2.11	WBGene00206392	protein_coding_gene	2.35623	5.1203	0.0484697
C05C9.2	WBGene00007326	protein_coding_gene	2.35302	5.10893	0.0452538
abu-13	WBGene00004133	protein_coding_gene	2.34677	5.08683	0.00020987
C14A4.9	WBGene00007560	protein_coding_gene	2.34549	5.08232	0.000985307
K01F9.2	WBGene00010475	protein_coding_gene	2.34446	5.07871	0.00189038
fbxa-142	WBGene00044659	protein_coding_gene	2.34372	5.0761	0.0276228
qua-1	WBGene00004264	protein_coding_gene	2.34108	5.06682	0.0011793
T08G5.15	WBGene00077573	protein_coding_gene	2.34106	5.06675	0.0146863
K01A6.4	WBGene00010446	protein_coding_gene	2.34083	5.06595	0.0266315
nstp-3	WBGene00022577	protein_coding_gene	2.34075	5.06567	0.00102363
H39E23.2	WBGene00010432	protein_coding_gene	2.34063	5.06525	0.0276228
linc-43	WBGene00219579	lincRNA_gene	2.3398	5.06233	0.0286519
srv-13	WBGene00005724	protein_coding_gene	2.33842	5.0575	0.0458879
glb-23	WBGene00020045	protein_coding_gene	2.33705	5.05268	0.00383669
D1014.5	WBGene00017018	protein_coding_gene	2.33686	5.05201	3.75867e-05
ceh-57	WBGene00007416	protein_coding_gene	2.33657	5.05101	0.00235177
str-133	WBGene00006181	pseudogene	2.33624	5.04986	0.0468322
fipr-23	WBGene00007990	protein_coding_gene	2.33554	5.04741	0.00212912
F12A10.9	WBGene00077704	protein_coding_gene	2.33537	5.0468	0.0485861
F07E5.9	WBGene00017214	protein_coding_gene	2.33357	5.0405	0.0381015
bath-25	WBGene00020859	protein_coding_gene	2.33067	5.03037	0.0274734
C02F4.4	WBGene00007264	protein_coding_gene	2.32833	5.02224	0.0036992
K10H10.10	WBGene00010765	protein_coding_gene	2.32704	5.01774	0.0124229
C25E10.13	WBGene00023431	protein_coding_gene	2.3262	5.01484	0.0114572
Y70G10A.2	WBGene00013498	protein_coding_gene	2.32504	5.01079	0.00988596
F59F5.4	WBGene00010343	protein_coding_gene	2.32431	5.00827	0.0391729
C17F4.12	WBGene00044374	protein_coding_gene	2.32152	4.99859	0.0237368
oac-56	WBGene00013450	protein_coding_gene	2.31592	4.97923	0.0423166
Y46H3A.5	WBGene00021601	protein_coding_gene	2.31591	4.97919	0.0314105
R11F4.1	WBGene00020007	protein_coding_gene	2.31521	4.97676	7.87589e-07
C12D5.10	WBGene00015711	protein_coding_gene	2.31502	4.9761	0.0181329
ZK757.2	WBGene00014074	protein_coding_gene	2.3147	4.975	1.35546e-05
ttll-9	WBGene00044187	protein_coding_gene	2.31417	4.9732	0.0429588
Y17D7C.4	WBGene00050903	pseudogene	2.31387	4.97217	0.000150033
T20D4.9	WBGene00020615	pseudogene	2.31382	4.97198	0.0411959
Y71H2AM.14	WBGene00022179	protein_coding_gene	2.31359	4.9712	0.000138339
C01C4.2	WBGene00015292	protein_coding_gene	2.31337	4.97044	0.0352769
C07G1.15	WBGene00235296	protein_coding_gene	2.31278	4.9684	0.0120461
ptr-9	WBGene00004223	protein_coding_gene	2.31144	4.96378	0.043295
T27A3.8	WBGene00044611	protein_coding_gene	2.31066	4.96109	0.0188369
ins-4	WBGene00002087	protein_coding_gene	2.30949	4.95708	0.00276935
arrd-11	WBGene00011052	protein_coding_gene	2.30814	4.95244	0.0324782
T14E8.4	WBGene00043981	protein_coding_gene	2.3039	4.9379	0.000861636
K10G4.3	WBGene00010752	protein_coding_gene	2.29999	4.92455	0.00589285
sups-1	WBGene00017716	protein_coding_gene	2.29983	4.92399	3.06658e-05
gbh-2	WBGene00001523	protein_coding_gene	2.29852	4.91951	1.45749e-07
srab-16	WBGene00020060	protein_coding_gene	2.29562	4.90964	0.0350035
zig-4	WBGene00006981	protein_coding_gene	2.29156	4.89584	0.000346819
R10F2.5	WBGene00019996	protein_coding_gene	2.28864	4.88594	0.0367927
C26E1.2	WBGene00007748	protein_coding_gene	2.28698	4.88033	0.000224258
osm-12	WBGene00003892	protein_coding_gene	2.2851	4.87397	5.6579e-05
spi-1	WBGene00023416	protein_coding_gene	2.28453	4.87205	0.00138654
T05C1.3	WBGene00020250	protein_coding_gene	2.28373	4.86934	0.00937939
F16C3.2	WBGene00008886	protein_coding_gene	2.28092	4.85988	0.00453648
nspc-19	WBGene00008360	protein_coding_gene	2.2795	4.85509	7.74781e-08
fat-3	WBGene00001395	protein_coding_gene	2.27847	4.85164	3.20609e-07
dpy-7	WBGene00001069	protein_coding_gene	2.2782	4.85073	2.39765e-05
uev-2	WBGene00006731	protein_coding_gene	2.27758	4.84865	0.0175511
F14D7.4	WBGene00008791	pseudogene	2.27272	4.83232	0.00759328
cil-7	WBGene00021017	protein_coding_gene	2.27078	4.82583	0.00822059
droe-8	WBGene00022550	protein_coding_gene	2.26748	4.8148	0.0134508
T12A7.7	WBGene00011728	pseudogene	2.26651	4.81159	0.0389906
gcy-22	WBGene00001547	protein_coding_gene	2.26619	4.81052	0.000601142
Y44A6C.1	WBGene00012850	protein_coding_gene	2.26373	4.80233	0.000159618
fbxa-162	WBGene00015597	pseudogene	2.26349	4.80151	0.00888368
srj-29	WBGene00005616	protein_coding_gene	2.26333	4.80099	0.0164142
F48G7.5	WBGene00018616	protein_coding_gene	2.26195	4.79639	0.0293456
K04H4.2	WBGene00010573	protein_coding_gene	2.26149	4.79486	2.80519e-05
Y5H2B.1	WBGene00021164	protein_coding_gene	2.2605	4.79156	0.0135431
bro-1	WBGene00000272	protein_coding_gene	2.26003	4.79002	0.000492198
med-2	WBGene00003181	protein_coding_gene	2.25929	4.78757	0.0330501
ikb-1	WBGene00002069	protein_coding_gene	2.25808	4.78355	0.00127758
pef-1	WBGene00003969	protein_coding_gene	2.25766	4.78214	0.00101794
unk-1	WBGene00016407	protein_coding_gene	2.25734	4.78111	0.00379874
asp-6	WBGene00000219	protein_coding_gene	2.25506	4.77355	4.89331e-05
F36F12.1	WBGene00018092	protein_coding_gene	2.25066	4.759	0.0149704
F22B8.2	WBGene00014741	pseudogene	2.24932	4.75459	0.0342664
W04A8.4	WBGene00012239	protein_coding_gene	2.24884	4.753	9.39309e-09
C06C3.9	WBGene00014668	protein_coding_gene	2.24861	4.75223	0.00456444
nhr-18	WBGene00003617	protein_coding_gene	2.24527	4.74126	0.000560567
ugt-43	WBGene00008485	protein_coding_gene	2.24408	4.73733	0.000483236
C07B5.4	WBGene00007409	protein_coding_gene	2.24283	4.73323	0.000202127
ZK1307.2	WBGene00014245	protein_coding_gene	2.2413	4.72824	0.0240434
twk-7	WBGene00006662	protein_coding_gene	2.23758	4.71605	0.00251295
C30F2.4	WBGene00007818	protein_coding_gene	2.23353	4.70284	0.00414464
B0250.12	WBGene00050927	pseudogene	2.23237	4.69905	1.48854e-06
F55A4.4	WBGene00018856	pseudogene	2.23096	4.69445	0.000939299
srg-32	WBGene00005189	protein_coding_gene	2.22654	4.68012	0.0447029
Y64H9A.2	WBGene00022024	protein_coding_gene	2.22515	4.67559	0.0134213
B0462.5	WBGene00194695	protein_coding_gene	2.22513	4.67553	0.00299117
Y43F8C.3	WBGene00012825	protein_coding_gene	2.22271	4.6677	0.000144069
srd-33	WBGene00005111	protein_coding_gene	2.22158	4.66405	0.0417875
F20G2.5	WBGene00008988	protein_coding_gene	2.21849	4.65407	0.0074289
K08D10.10	WBGene00019533	protein_coding_gene	2.21842	4.65384	0.037647
nas-14	WBGene00003533	protein_coding_gene	2.21828	4.65337	0.00593933
F11A5.13	WBGene00008679	protein_coding_gene	2.21698	4.64918	0.0457261
T12A7.6	WBGene00011727	protein_coding_gene	2.21693	4.64903	0.000898633
F43D9.1	WBGene00009653	protein_coding_gene	2.21642	4.6474	0.00130237
mlt-11	WBGene00012186	protein_coding_gene	2.21486	4.64238	0.000689509
F08C6.5	WBGene00017243	protein_coding_gene	2.21411	4.63995	0.000639846
W05E10.5	WBGene00012282	protein_coding_gene	2.21274	4.63554	0.00284489
ptr-3	WBGene00004218	protein_coding_gene	2.21231	4.63418	0.0114486
Y26D4A.3	WBGene00012501	protein_coding_gene	2.21203	4.63328	0.00469386
dos-3	WBGene00019331	protein_coding_gene	2.21194	4.63296	0.0375738
R07B7.12	WBGene00011096	protein_coding_gene	2.20865	4.62243	0.0446216
M01A8.1	WBGene00010795	protein_coding_gene	2.2078	4.6197	0.00171342
F30A10.2	WBGene00009261	protein_coding_gene	2.20666	4.61606	0.00151525
glf-1	WBGene00019154	protein_coding_gene	2.20466	4.60966	9.30112e-05
F17C8.3	WBGene00008910	protein_coding_gene	2.20466	4.60965	0.00125325
ceh-9	WBGene00000434	protein_coding_gene	2.20404	4.60767	0.025529
R07C12.3	WBGene00019933	protein_coding_gene	2.20386	4.60711	0.0390662
osr-1	WBGene00016329	protein_coding_gene	2.2037	4.60658	0.000713192
cyp-33C6	WBGene00018264	protein_coding_gene	2.20349	4.60591	0.00411768
droe-4	WBGene00010262	protein_coding_gene	2.20036	4.59595	0.00212343
C06A12.19	WBGene00255702	protein_coding_gene	2.19987	4.59438	0.031984
Y11D7A.5	WBGene00012429	protein_coding_gene	2.1998	4.59417	0.00378076
nhr-290	WBGene00016233	protein_coding_gene	2.19944	4.59301	0.0454958
F26A1.6	WBGene00017804	protein_coding_gene	2.1991	4.59192	0.0296886
M03D4.3	WBGene00019750	protein_coding_gene	2.19899	4.59157	0.00297322
M04C3.5	WBGene00206418	protein_coding_gene	2.1982	4.58905	0.0042736
F28F5.4	WBGene00043297	protein_coding_gene	2.19773	4.58756	0.00291189
T04C12.32	WBGene00235086	ncRNA_gene	2.19752	4.5869	0.0374394
mks-3	WBGene00018042	protein_coding_gene	2.1969	4.58493	0.000639846
C34B4.3	WBGene00007908	protein_coding_gene	2.19626	4.58289	1.62121e-05
glb-5	WBGene00015964	protein_coding_gene	2.1957	4.58111	0.0328238
F59B2.11	WBGene00010313	pseudogene	2.19518	4.57946	0.000519861
F16H6.7	WBGene00008897	protein_coding_gene	2.19497	4.5788	0.0157705
tre-5	WBGene00006611	protein_coding_gene	2.19433	4.57676	0.0131154
ZC13.10	WBGene00044557	protein_coding_gene	2.19428	4.57663	0.0499206
C30A5.10	WBGene00016242	protein_coding_gene	2.1929	4.57225	0.014532
F59F5.3	WBGene00010342	protein_coding_gene	2.19064	4.56508	0.000320402
W08G11.1	WBGene00012346	protein_coding_gene	2.18922	4.56059	0.00622592
T07D3.6	WBGene00020309	pseudogene	2.18767	4.55569	0.00512918
nhr-218	WBGene00011750	protein_coding_gene	2.18579	4.54974	0.0184205
M03B6.3	WBGene00010835	protein_coding_gene	2.18536	4.54842	5.22625e-05
F46B3.1	WBGene00009756	protein_coding_gene	2.18475	4.54647	0.0443977
K09C8.7	WBGene00010717	protein_coding_gene	2.18363	4.54296	0.0174135
D2024.4	WBGene00017052	protein_coding_gene	2.18196	4.53769	0.0291011
T05A7.13	WBGene00271415	protein_coding_gene	2.17809	4.52554	0.0124955
gcy-5	WBGene00001532	protein_coding_gene	2.17718	4.52269	0.0125898
C37A5.6	WBGene00014700	protein_coding_gene	2.17661	4.5209	0.0299666
ugt-52	WBGene00018931	protein_coding_gene	2.17643	4.52035	0.00145544
Y43F8B.23	WBGene00194815	protein_coding_gene	2.1763	4.51993	0.0014135
ZK593.2	WBGene00014002	protein_coding_gene	2.17318	4.51018	0.000236831
F21C10.10	WBGene00017659	protein_coding_gene	2.17316	4.5101	0.000975413
C08F1.8	WBGene00015611	protein_coding_gene	2.17282	4.50904	0.0400114
R10H1.1	WBGene00019998	protein_coding_gene	2.17217	4.50701	0.00024283
ZK381.2	WBGene00022725	protein_coding_gene	2.1707	4.50243	0.0441001
che-11	WBGene00000490	protein_coding_gene	2.16919	4.49771	9.45933e-06
T21D12.14	WBGene00045177	protein_coding_gene	2.1684	4.49524	0.0127876
Y116A8C.25	WBGene00013802	protein_coding_gene	2.16809	4.49429	0.00191382
ZK742.7	WBGene00194921	protein_coding_gene	2.16708	4.49115	0.000670997
K02A6.2	WBGene00019293	protein_coding_gene	2.16566	4.48672	0.0104086
pals-18	WBGene00022353	protein_coding_gene	2.16485	4.4842	0.000183411
ptr-4	WBGene00004219	protein_coding_gene	2.16319	4.47905	0.000137846
F09C6.3	WBGene00008617	protein_coding_gene	2.16319	4.47903	0.00591291
F16G10.15	WBGene00017529	pseudogene	2.16139	4.47346	0.00471369
srd-65	WBGene00005142	protein_coding_gene	2.16091	4.47198	0.0489266
F31F7.1	WBGene00017964	protein_coding_gene	2.15964	4.46803	0.000148976
chil-23	WBGene00011167	protein_coding_gene	2.15928	4.46693	0.0035962
sre-3	WBGene00015568	protein_coding_gene	2.15701	4.45991	0.0322959
swt-1	WBGene00019300	protein_coding_gene	2.15602	4.45682	0.00551666
T28A11.17	WBGene00020879	protein_coding_gene	2.15478	4.453	0.0477635
lpr-6	WBGene00012255	protein_coding_gene	2.15416	4.45109	0.000261708
R05G6.10	WBGene00019902	protein_coding_gene	2.15403	4.45069	0.000149975
Y41D4B.6	WBGene00021513	protein_coding_gene	2.15317	4.44804	0.0175457
Y43F8B.9	WBGene00012819	protein_coding_gene	2.15299	4.44748	0.000410602
nep-16	WBGene00018472	protein_coding_gene	2.15251	4.446	0.00523723
R06A10.1	WBGene00019909	protein_coding_gene	2.15127	4.44217	0.000830439
T02C12.5	WBGene00194692	protein_coding_gene	2.15122	4.44203	4.05547e-05
C25A6.1	WBGene00016081	protein_coding_gene	2.15048	4.43975	0.00236398
bbs-1	WBGene00000241	protein_coding_gene	2.15011	4.43861	0.00182349
ztf-30	WBGene00015523	protein_coding_gene	2.14886	4.43479	0.0014354
F46F5.15	WBGene00018506	protein_coding_gene	2.14863	4.43406	0.0415561
C39B10.7	WBGene00164973	protein_coding_gene	2.14728	4.42992	0.000901389
F13E9.12	WBGene00008761	protein_coding_gene	2.14678	4.42838	0.00636876
glc-1	WBGene00001591	protein_coding_gene	2.14672	4.42819	0.00343899
F53A9.6	WBGene00018729	protein_coding_gene	2.14426	4.42066	0.000753342
F09C6.12	WBGene00044182	protein_coding_gene	2.14403	4.41996	7.30115e-05
F21A3.11	WBGene00219316	protein_coding_gene	2.1433	4.4177	1.81236e-06
T07D1.3	WBGene00020302	protein_coding_gene	2.14078	4.41002	0.018552
ZK1025.3	WBGene00014183	protein_coding_gene	2.14017	4.40813	0.0182232
fkb-4	WBGene00001429	protein_coding_gene	2.1397	4.4067	0.003698
C25F6.7	WBGene00016106	protein_coding_gene	2.13902	4.40462	0.000446684
fbxa-222	WBGene00045295	protein_coding_gene	2.13625	4.39618	0.034595
fezf-1	WBGene00012639	protein_coding_gene	2.13439	4.39052	0.0288494
C17H11.1	WBGene00015921	protein_coding_gene	2.13312	4.38666	0.00413644
F53F10.1	WBGene00018763	protein_coding_gene	2.13236	4.38433	0.00232028
T06G6.12	WBGene00011551	protein_coding_gene	2.12976	4.37645	0.0175457
dhhc-11	WBGene00020694	protein_coding_gene	2.12953	4.37576	0.0175538
atln-2	WBGene00012763	protein_coding_gene	2.12932	4.37511	9.75355e-05
K06A9.2	WBGene00019436	protein_coding_gene	2.12816	4.3716	0.00609052
nlp-66	WBGene00011141	protein_coding_gene	2.12418	4.35954	0.00332584
fbxa-174	WBGene00008015	protein_coding_gene	2.12384	4.35852	0.0260943
chil-20	WBGene00011163	protein_coding_gene	2.12371	4.35813	0.0467415
F59B2.8	WBGene00010310	protein_coding_gene	2.12314	4.3564	4.01206e-05
Y37F4.8	WBGene00044289	protein_coding_gene	2.12265	4.35495	0.005525
E02H4.5	WBGene00008463	protein_coding_gene	2.12028	4.34778	0.0213587
fkh-10	WBGene00001442	protein_coding_gene	2.11646	4.33627	0.00935363
C18D4.8	WBGene00007677	pseudogene	2.11638	4.33604	1.31582e-06
F57E7.4	WBGene00077616	protein_coding_gene	2.11551	4.33343	0.00138831
Y75B12B.3	WBGene00013568	protein_coding_gene	2.11522	4.33255	0.000177866
C43C3.4	WBGene00195084	protein_coding_gene	2.11392	4.32865	9.0391e-06
F48G7.13	WBGene00018624	protein_coding_gene	2.11374	4.32812	0.0270428
C54E4.12	WBGene00235274	protein_coding_gene	2.11293	4.3257	0.00860795
T16G1.2	WBGene00011796	protein_coding_gene	2.11246	4.32429	0.00339771
fbxa-68	WBGene00020641	pseudogene	2.11158	4.32165	0.0390881
acs-2	WBGene00009221	protein_coding_gene	2.11014	4.31732	0.0456075
nhr-116	WBGene00003706	protein_coding_gene	2.10891	4.31365	3.07355e-07
R03H10.7	WBGene00019859	protein_coding_gene	2.10869	4.31299	0.0059366
C23H5.15	WBGene00219423	protein_coding_gene	2.10401	4.29901	0.0144429
R07B1.5	WBGene00011077	protein_coding_gene	2.10183	4.29254	0.0191907
K10D6.2	WBGene00010742	protein_coding_gene	2.09816	4.28163	3.92994e-06
lpr-3	WBGene00012261	protein_coding_gene	2.09784	4.28069	7.53005e-05
C25D7.12	WBGene00007721	pseudogene	2.09658	4.27695	0.0499206
T20F5.4	WBGene00020626	protein_coding_gene	2.09574	4.27446	0.000513739
F57C12.2	WBGene00019014	protein_coding_gene	2.09556	4.27392	0.000100793
clec-30	WBGene00014842	pseudogene	2.09535	4.27331	0.0401192
T16H12.9	WBGene00011817	protein_coding_gene	2.09518	4.27279	0.0034517
F53C11.9	WBGene00044921	protein_coding_gene	2.0939	4.269	0.000713408
F30H5.3	WBGene00017937	protein_coding_gene	2.09389	4.26897	0.00177066
F16B3.2	WBGene00017502	protein_coding_gene	2.09336	4.26742	0.0148691
Y71G12B.42	WBGene00220198	ncRNA_gene	2.09084	4.25996	0.0101961
dsl-5	WBGene00001107	protein_coding_gene	2.08389	4.23948	0.0446216
T19C4.5	WBGene00011839	protein_coding_gene	2.08058	4.22976	0.00016497
dhs-16	WBGene00000979	protein_coding_gene	2.07552	4.21495	0.0111944
T23F4.2	WBGene00020740	protein_coding_gene	2.07472	4.21263	0.00198099
F14D2.19	WBGene00206522	protein_coding_gene	2.07245	4.20601	0.0035901
ttr-44	WBGene00008341	protein_coding_gene	2.07121	4.20238	0.00616574
zmp-1	WBGene00006987	protein_coding_gene	2.06862	4.19486	0.00577986
F59A7.2	WBGene00019090	protein_coding_gene	2.06679	4.18955	0.0418432
fbxa-157	WBGene00007393	protein_coding_gene	2.06462	4.18323	0.0116094
F10E9.12	WBGene00017361	protein_coding_gene	2.06359	4.18027	0.000101006
T19C4.1	WBGene00011838	protein_coding_gene	2.06297	4.17845	0.000181197
F35G2.5	WBGene00009438	protein_coding_gene	2.06287	4.17818	0.0184422
slc-36.5	WBGene00016628	protein_coding_gene	2.0628	4.17798	0.0170324
C24H10.3	WBGene00016069	protein_coding_gene	2.06129	4.17358	0.00388714
hil-7	WBGene00001858	protein_coding_gene	2.06092	4.17253	0.01097
F49D11.6	WBGene00018630	protein_coding_gene	2.0593	4.16783	0.00692242
fbxa-30	WBGene00013837	protein_coding_gene	2.05729	4.16203	0.0148174
K08E7.6	WBGene00010674	protein_coding_gene	2.05682	4.16068	0.00101794
nspc-18	WBGene00008358	protein_coding_gene	2.05674	4.16044	5.99627e-05
grl-7	WBGene00001716	protein_coding_gene	2.05588	4.15797	0.00175569
math-45	WBGene00021772	protein_coding_gene	2.05526	4.15617	3.78137e-07
Y105C5B.25	WBGene00013662	protein_coding_gene	2.05409	4.1528	0.017436
ZK287.1	WBGene00013962	protein_coding_gene	2.05386	4.15215	3.12085e-05
T02G5.15	WBGene00206521	protein_coding_gene	2.05286	4.14928	0.00187303
col-172	WBGene00000745	protein_coding_gene	2.05017	4.14155	0.0104346
M03A1.8	WBGene00077490	protein_coding_gene	2.05012	4.1414	0.0138891
chil-4	WBGene00007469	protein_coding_gene	2.05006	4.14122	0.0291669
C34F11.8	WBGene00016417	protein_coding_gene	2.05005	4.14122	0.0253932
Y50E8A.1	WBGene00013046	protein_coding_gene	2.04951	4.13965	3.64993e-05
Y43F8B.24	WBGene00195176	protein_coding_gene	2.04597	4.1295	0.00158336
F02C12.2	WBGene00008516	protein_coding_gene	2.04518	4.12724	0.044115
unc-3	WBGene00006743	protein_coding_gene	2.04325	4.12174	0.000375765
btb-21	WBGene00018540	pseudogene	2.04122	4.11592	0.000567448
fbxa-87	WBGene00044660	pseudogene	2.03715	4.10433	0.00305728
W06G6.20	WBGene00219308	protein_coding_gene	2.03532	4.09914	0.0369176
sodh-2	WBGene00010791	protein_coding_gene	2.03472	4.09742	0.018552
C11G10.1	WBGene00007525	protein_coding_gene	2.03418	4.09591	0.0242273
K03H1.5	WBGene00010540	protein_coding_gene	2.03401	4.09541	0.000914385
C07B5.3	WBGene00007408	protein_coding_gene	2.03217	4.09018	0.0138246
try-9	WBGene00023425	protein_coding_gene	2.03129	4.08769	0.00483741
nspb-7	WBGene00007243	protein_coding_gene	2.02967	4.0831	0.0470374
cyp-23A1	WBGene00015135	protein_coding_gene	2.02933	4.08214	0.00866754
Y45F3A.8	WBGene00012863	protein_coding_gene	2.02909	4.08146	0.0373549
ift-20	WBGene00022465	protein_coding_gene	2.02903	4.0813	0.0201629
suex-2	WBGene00008271	protein_coding_gene	2.02654	4.07425	0.0145897
C08G5.7	WBGene00044418	protein_coding_gene	2.02339	4.06538	0.000227988
nhr-35	WBGene00003628	protein_coding_gene	2.02317	4.06475	0.00261742
R01E6.2	WBGene00010968	protein_coding_gene	2.01925	4.05373	0.0309867
C04E12.2	WBGene00015433	protein_coding_gene	2.01637	4.04565	0.00674243
fbxa-29	WBGene00013836	protein_coding_gene	2.01522	4.04243	0.000182485
T01D3.6	WBGene00011330	protein_coding_gene	2.01461	4.04072	3.24815e-06
tts-2	WBGene00006651	ncRNA_gene	2.01256	4.03499	5.31118e-07
aagr-1	WBGene00017071	protein_coding_gene	2.01119	4.03115	0.000830439
R57.2	WBGene00020083	protein_coding_gene	2.01036	4.02883	0.00265334
cal-2	WBGene00000286	protein_coding_gene	2.00908	4.02526	0.00144961
F54C8.6	WBGene00010039	protein_coding_gene	2.00877	4.02439	9.01446e-06
Y17D7C.6	WBGene00194680	protein_coding_gene	2.00858	4.02387	0.0491295
K10D3.4	WBGene00010738	protein_coding_gene	2.00571	4.01587	0.000320402
C35A5.11	WBGene00044024	protein_coding_gene	2.00356	4.00989	0.0160359
acr-21	WBGene00000060	protein_coding_gene	2.00267	4.00742	0.00778302
F58B4.6	WBGene00010239	protein_coding_gene	2.00232	4.00642	0.00695231
Y43F8B.15	WBGene00045415	protein_coding_gene	2.00187	4.0052	0.0306392
nhr-150	WBGene00007367	protein_coding_gene	2.00146	4.00405	0.0065275
slc-28.2	WBGene00017868	protein_coding_gene	2.00133	4.0037	0.00397279
vab-23	WBGene00014153	protein_coding_gene	2.0013	4.0036	0.00140264
tba-6	WBGene00006532	protein_coding_gene	1.99979	3.99943	0.0346313
T23E7.6	WBGene00044772	protein_coding_gene	1.99919	3.99774	0.0288242
M04C3.2	WBGene00010851	protein_coding_gene	1.99843	3.99564	0.000149562
Y55D5A.1	WBGene00021915	protein_coding_gene	1.99657	3.99049	0.000196532
wrt-1	WBGene00006947	protein_coding_gene	1.99547	3.98745	0.000230963
C50H2.13	WBGene00008246	protein_coding_gene	1.9954	3.98727	5.83735e-08
C14F11.6	WBGene00015781	protein_coding_gene	1.99176	3.97722	0.000439389
W04C9.8	WBGene00235387	ncRNA_gene	1.99074	3.9744	0.00179629
F22F4.9	WBGene00271606	protein_coding_gene	1.99047	3.97367	0.000824922
fbxa-25	WBGene00022321	protein_coding_gene	1.99	3.97238	0.0267645
C34C12.7	WBGene00007926	protein_coding_gene	1.98836	3.96785	0.000102507
oac-49	WBGene00012068	protein_coding_gene	1.98679	3.96355	0.0395858
F20C5.5	WBGene00008970	protein_coding_gene	1.98672	3.96334	0.000300257
M03D4.4	WBGene00019751	protein_coding_gene	1.9828	3.95261	0.000257706
R13H4.7	WBGene00011265	protein_coding_gene	1.98048	3.94625	0.017
C39D10.5	WBGene00016532	protein_coding_gene	1.9804	3.94602	0.0260487
dpy-2	WBGene00001064	protein_coding_gene	1.98022	3.94553	0.000869667
F26A10.2	WBGene00017814	protein_coding_gene	1.97995	3.94478	0.00124229
str-173	WBGene00006217	protein_coding_gene	1.97981	3.94442	0.0444828
Y110A2AL.4	WBGene00022441	protein_coding_gene	1.97866	3.94127	0.00166913
pqn-32	WBGene00004120	protein_coding_gene	1.97742	3.93788	0.00186672
C33D9.5	WBGene00007899	pseudogene	1.97703	3.93683	7.84893e-07
C36A4.10	WBGene00007970	protein_coding_gene	1.97675	3.93606	0.0210046
cwp-5	WBGene00009844	protein_coding_gene	1.97613	3.93437	0.00257942
F47B8.3	WBGene00009804	protein_coding_gene	1.97542	3.93244	0.000313822
F59E11.2	WBGene00019109	protein_coding_gene	1.97324	3.92649	0.00102363
F44G4.7	WBGene00009716	protein_coding_gene	1.97271	3.92504	0.0300319
col-131	WBGene00000705	protein_coding_gene	1.9723	3.92394	0.0270445
unc-86	WBGene00006818	protein_coding_gene	1.97015	3.91808	0.00182983
dod-22	WBGene00010125	protein_coding_gene	1.96412	3.90175	0.0158914
ugt-57	WBGene00017154	protein_coding_gene	1.96365	3.90048	0.00121598
K09H9.8	WBGene00045387	protein_coding_gene	1.96327	3.89946	0.000953537
ZK686.6	WBGene00044799	protein_coding_gene	1.96261	3.89767	0.0171175
M04B2.6	WBGene00010848	protein_coding_gene	1.96123	3.89393	0.00283943
mab-5	WBGene00003102	protein_coding_gene	1.9608	3.89278	0.00167887
mfb-1	WBGene00008439	protein_coding_gene	1.96031	3.89145	0.00326785
Y6G8.9	WBGene00050974	pseudogene	1.95918	3.88841	0.014688
igdb-3	WBGene00020691	protein_coding_gene	1.95848	3.88651	0.0100534
lin-48	WBGene00003033	protein_coding_gene	1.95781	3.88471	0.00327516
fipr-22	WBGene00007989	protein_coding_gene	1.95762	3.88419	0.00925685
ZC168.2	WBGene00013856	protein_coding_gene	1.95711	3.88283	0.00399994
B0563.7	WBGene00015264	protein_coding_gene	1.95658	3.8814	0.00607558
ins-18	WBGene00002101	protein_coding_gene	1.95561	3.87881	0.00156327
F59A1.11	WBGene00010297	protein_coding_gene	1.9556	3.87876	0.0241267
Y54G2A.11	WBGene00021876	protein_coding_gene	1.95559	3.87876	0.0074289
srd-32	WBGene00005110	protein_coding_gene	1.95445	3.87567	0.00775579
ceh-22	WBGene00000445	protein_coding_gene	1.95308	3.87201	8.45426e-05
C27A2.8	WBGene00044387	protein_coding_gene	1.9524	3.87018	0.0463486
lgc-1	WBGene00020236	protein_coding_gene	1.95036	3.86471	0.0240459
B0310.3	WBGene00015139	protein_coding_gene	1.95024	3.86438	0.0103243
srr-2	WBGene00005653	protein_coding_gene	1.94964	3.86278	0.0261049
slc-28.1	WBGene00017867	protein_coding_gene	1.94768	3.85754	0.001401
T23G7.3	WBGene00011966	protein_coding_gene	1.94755	3.85719	0.00241906
T05A8.3	WBGene00020229	protein_coding_gene	1.946	3.85305	0.00185121
K01A2.4	WBGene00019279	protein_coding_gene	1.9454	3.85146	0.000473407
fmo-2	WBGene00001477	protein_coding_gene	1.94168	3.84154	0.000217047
F53F1.6	WBGene00009984	protein_coding_gene	1.94158	3.84127	0.00489402
srd-28	WBGene00005106	protein_coding_gene	1.94027	3.83777	0.048459
elt-4	WBGene00001252	protein_coding_gene	1.93784	3.83132	0.00538117
nlp-48	WBGene00008002	protein_coding_gene	1.93763	3.83075	0.00706857
irld-13	WBGene00019845	pseudogene	1.93723	3.8297	0.0415846
trx-3	WBGene00019717	protein_coding_gene	1.93707	3.82928	0.0104628
clec-63	WBGene00009394	protein_coding_gene	1.93589	3.82615	0.00599064
F22E5.21	WBGene00044363	protein_coding_gene	1.93586	3.82606	0.00928827
nhr-275	WBGene00021163	protein_coding_gene	1.93529	3.82455	0.001401
fbxa-52	WBGene00017225	protein_coding_gene	1.93498	3.82372	0.0436844
F10D7.10	WBGene00271701	protein_coding_gene	1.93358	3.82002	0.00942055
T09B9.3	WBGene00011644	protein_coding_gene	1.93245	3.81702	0.00712177
F08B12.4	WBGene00008572	protein_coding_gene	1.93126	3.81389	1.75233e-07
T08E11.1	WBGene00020357	protein_coding_gene	1.92907	3.80809	0.026742
clec-78	WBGene00018547	protein_coding_gene	1.92902	3.80796	0.0205342
btb-17	WBGene00018200	protein_coding_gene	1.92901	3.80795	1.22985e-07
math-37	WBGene00020080	protein_coding_gene	1.92894	3.80776	0.000257706
ttm-2	WBGene00017840	protein_coding_gene	1.92695	3.80251	4.74648e-05
F49C12.6	WBGene00009876	protein_coding_gene	1.92613	3.80034	0.000295368
aakg-4	WBGene00020135	protein_coding_gene	1.92584	3.79957	0.0150788
C16D9.9	WBGene00015864	protein_coding_gene	1.92517	3.79782	0.0140649
gei-13	WBGene00001570	protein_coding_gene	1.92436	3.79569	0.000151617
F56D5.6	WBGene00010150	protein_coding_gene	1.92319	3.79262	0.000117053
lgc-27	WBGene00022283	protein_coding_gene	1.92134	3.78776	8.53509e-05
ttx-3	WBGene00006654	protein_coding_gene	1.92115	3.78725	0.03509
unc-75	WBGene00006807	protein_coding_gene	1.9195	3.78291	0.0164584
del-5	WBGene00010334	protein_coding_gene	1.91947	3.78285	6.24472e-05
cki-1	WBGene00000516	protein_coding_gene	1.91924	3.78224	2.37996e-11
flp-19	WBGene00001462	protein_coding_gene	1.9159	3.77348	0.00309285
Y14H12A.2	WBGene00044382	protein_coding_gene	1.91552	3.77251	0.0214248
srj-14	WBGene00005602	protein_coding_gene	1.91486	3.77078	0.00469623
ins-17	WBGene00002100	protein_coding_gene	1.91483	3.77069	5.3262e-06
F41C3.6	WBGene00018272	protein_coding_gene	1.91469	3.77033	0.0102651
mltn-12	WBGene00008277	protein_coding_gene	1.91365	3.76762	0.00968893
F53C3.4	WBGene00018748	protein_coding_gene	1.91317	3.76637	0.00025968
ast-1	WBGene00020368	protein_coding_gene	1.91229	3.76407	0.00131486
sqt-3	WBGene00005018	protein_coding_gene	1.91201	3.76334	1.99128e-05
C36B1.6	WBGene00007973	protein_coding_gene	1.91025	3.75873	0.000257785
T28H10.3	WBGene00012144	protein_coding_gene	1.91017	3.75854	0.00125304
C30G4.4	WBGene00016269	protein_coding_gene	1.90987	3.75775	0.000830439
frpr-18	WBGene00020586	protein_coding_gene	1.90973	3.75738	0.00374732
zag-1	WBGene00006970	protein_coding_gene	1.90944	3.75664	0.000546026
tax-4	WBGene00006526	protein_coding_gene	1.90811	3.75317	0.0417812
Y73B6BL.44	WBGene00044350	protein_coding_gene	1.90473	3.74438	0.0362151
aff-1	WBGene00016625	protein_coding_gene	1.90252	3.73866	0.000975413
F27E5.9	WBGene00206354	protein_coding_gene	1.9025	3.7386	0.017196
C17B7.5	WBGene00015879	protein_coding_gene	1.90208	3.73752	0.0213898
R05G9R.1	WBGene00019906	protein_coding_gene	1.90111	3.73502	0.000932809
T14A8.2	WBGene00020497	protein_coding_gene	1.90059	3.73366	0.00593455
ttr-21	WBGene00008628	protein_coding_gene	1.90055	3.73356	0.000126856
cex-1	WBGene00023407	protein_coding_gene	1.90005	3.73225	0.0110179
aqp-2	WBGene00000170	protein_coding_gene	1.89696	3.72428	2.08966e-06
clec-7	WBGene00017364	protein_coding_gene	1.8966	3.72333	0.0390881
Y39A3A.3	WBGene00021434	protein_coding_gene	1.89363	3.71568	0.0326823
fbxa-3	WBGene00020363	protein_coding_gene	1.89341	3.71513	0.00219198
cyp-13B1	WBGene00008519	protein_coding_gene	1.89109	3.70916	0.0334374
tag-196	WBGene00007055	protein_coding_gene	1.89078	3.70836	0.00378494
spp-1	WBGene00004986	protein_coding_gene	1.88958	3.70527	0.00824767
K09F6.13	WBGene00235164	protein_coding_gene	1.88837	3.70217	0.0301434
gst-20	WBGene00001768	protein_coding_gene	1.88782	3.70074	0.0286169
cutl-8	WBGene00013960	protein_coding_gene	1.88778	3.70066	0.020398
F18C5.9	WBGene00017562	protein_coding_gene	1.88683	3.69823	0.0464421
pqn-73	WBGene00004155	protein_coding_gene	1.88518	3.694	0.0346313
C43H6.6	WBGene00016619	protein_coding_gene	1.88496	3.69343	0.0245449
cutl-17	WBGene00009541	protein_coding_gene	1.88488	3.69323	0.0082308
F37A4.3	WBGene00018133	protein_coding_gene	1.88207	3.68604	0.00312392
ZK970.7	WBGene00014173	protein_coding_gene	1.88016	3.68115	0.0335122
F59B10.4	WBGene00010320	protein_coding_gene	1.88011	3.68104	0.0244174
clec-9	WBGene00013493	protein_coding_gene	1.87906	3.67835	0.00995222
B0507.3	WBGene00015220	protein_coding_gene	1.87757	3.67457	6.46811e-05
aat-8	WBGene00000009	protein_coding_gene	1.8752	3.66852	0.00692112
chpf-2	WBGene00019108	protein_coding_gene	1.87471	3.66727	3.4489e-05
C25F9.9	WBGene00007728	protein_coding_gene	1.87114	3.65822	2.06965e-05
Y51H7BR.7	WBGene00021778	protein_coding_gene	1.86925	3.65342	0.0448403
F16A11.5	WBGene00023472	ncRNA_gene	1.8689	3.65254	0.0483827
ZK930.2	WBGene00014152	protein_coding_gene	1.86849	3.65151	7.64157e-11
ncx-5	WBGene00003570	protein_coding_gene	1.86809	3.65048	0.0341946
W03F8.6	WBGene00020995	protein_coding_gene	1.86677	3.64714	0.00671911
hic-1	WBGene00020887	protein_coding_gene	1.86491	3.64245	0.0179524
ets-10	WBGene00016870	protein_coding_gene	1.86407	3.64034	0.0309867
F40D4.16	WBGene00194681	ncRNA_gene	1.86387	3.63982	0.00109167
grh-1	WBGene00001707	protein_coding_gene	1.8629	3.63738	0.000425858
prkl-1	WBGene00022727	protein_coding_gene	1.86202	3.63517	9.35846e-07
C52B9.19	WBGene00304788	protein_coding_gene	1.8615	3.63384	0.00612612
unc-129	WBGene00006852	protein_coding_gene	1.85998	3.63002	4.16557e-05
aat-1	WBGene00000002	protein_coding_gene	1.8598	3.62958	0.000412757
clec-180	WBGene00017991	protein_coding_gene	1.85944	3.62867	0.00329345
ZC239.16	WBGene00022574	protein_coding_gene	1.85832	3.62584	0.00183499
mps-1	WBGene00003403	protein_coding_gene	1.8574	3.62354	0.0108526
Y57G11C.44	WBGene00013333	protein_coding_gene	1.85686	3.62219	0.0334537
nlp-31	WBGene00003769	protein_coding_gene	1.85676	3.62192	0.0279228
F52A8.3	WBGene00009916	protein_coding_gene	1.85639	3.621	0.00339771
F13B6.1	WBGene00017416	protein_coding_gene	1.8558	3.61953	0.0136347
math-27	WBGene00018101	pseudogene	1.85496	3.61742	0.000175003
C38C3.4	WBGene00016513	protein_coding_gene	1.85483	3.61709	0.00277145
F07C3.9	WBGene00017197	protein_coding_gene	1.85463	3.61659	0.000104501
gcy-15	WBGene00001541	protein_coding_gene	1.85446	3.61616	0.0175333
cpz-2	WBGene00000789	protein_coding_gene	1.85393	3.61484	0.00181936
T28A11.2	WBGene00020869	protein_coding_gene	1.85316	3.61292	0.0322102
fipr-24	WBGene00007992	protein_coding_gene	1.85304	3.61261	0.0024895
C15A11.7	WBGene00007599	protein_coding_gene	1.85169	3.60922	0.0139145
C01G6.9	WBGene00007229	protein_coding_gene	1.8515	3.60874	0.000158555
sre-4	WBGene00011745	protein_coding_gene	1.85089	3.60722	0.0382125
C54G6.3	WBGene00016932	protein_coding_gene	1.85055	3.60638	0.0265801
pho-4	WBGene00004023	protein_coding_gene	1.85024	3.60561	0.000382787
K08D10.14	WBGene00219216	protein_coding_gene	1.84977	3.60442	0.00365581
C30F8.3	WBGene00016259	protein_coding_gene	1.84893	3.60232	0.0168139
Y71G12B.2	WBGene00022142	protein_coding_gene	1.84816	3.60041	0.0310757
C28G1.10	WBGene00219376	protein_coding_gene	1.84785	3.59963	0.000762801
cutl-24	WBGene00021396	protein_coding_gene	1.84775	3.59938	0.00132179
F26F12.4	WBGene00017835	protein_coding_gene	1.84738	3.59846	0.000462071
T28F4.5	WBGene00012140	protein_coding_gene	1.84517	3.59295	0.00474382
F53B2.8	WBGene00009957	protein_coding_gene	1.84511	3.5928	0.0165022
F47B8.5	WBGene00009806	protein_coding_gene	1.84495	3.59242	0.033968
T14B1.1	WBGene00011763	protein_coding_gene	1.84397	3.58996	0.0002132
C16B8.2	WBGene00015822	protein_coding_gene	1.84385	3.58966	0.000741948
lec-11	WBGene00002274	protein_coding_gene	1.8433	3.58831	0.000249808
T05E7.4	WBGene00020260	protein_coding_gene	1.84292	3.58736	0.0152731
sod-4	WBGene00004933	protein_coding_gene	1.84286	3.58721	0.00129012
endu-2	WBGene00019779	protein_coding_gene	1.84272	3.58685	0.0157916
F33D11.16	WBGene00269382	protein_coding_gene	1.84093	3.58242	0.0134944
mdl-1	WBGene00003163	protein_coding_gene	1.84087	3.58225	0.00120953
clec-264	WBGene00009291	protein_coding_gene	1.84077	3.582	0.00248381
Y110A2AL.3	WBGene00022440	protein_coding_gene	1.83987	3.57978	1.64221e-05
F01G10.6	WBGene00008509	protein_coding_gene	1.83915	3.57799	0.00657872
ZK265.7	WBGene00013959	protein_coding_gene	1.83773	3.57447	0.000282985
ZK470.14	WBGene00219362	protein_coding_gene	1.83754	3.57401	0.0131597
Y60C6A.2	WBGene00202498	protein_coding_gene	1.83704	3.57275	0.0368816
M163.1	WBGene00010935	protein_coding_gene	1.8356	3.5692	0.00567673
pqn-42	WBGene00004129	protein_coding_gene	1.83541	3.56873	0.000953537
cdh-9	WBGene00000401	protein_coding_gene	1.83492	3.5675	0.000198739
M02D8.6	WBGene00019732	protein_coding_gene	1.83433	3.56607	0.00295609
osm-6	WBGene00003886	protein_coding_gene	1.83392	3.56506	0.00599552
cutl-21	WBGene00018861	protein_coding_gene	1.83367	3.56444	0.000375765
F42G4.6	WBGene00009643	protein_coding_gene	1.83168	3.55951	0.00291862
ubc-8	WBGene00006705	protein_coding_gene	1.83109	3.55805	0.00944144
srh-2	WBGene00005228	protein_coding_gene	1.82887	3.5526	0.0423984
egl-15	WBGene00001184	protein_coding_gene	1.82658	3.54694	0.0307885
F22B7.1	WBGene00017692	protein_coding_gene	1.82652	3.54682	0.00411918
F13A7.12	WBGene00008727	protein_coding_gene	1.82619	3.546	0.0188433
C35C5.9	WBGene00007958	protein_coding_gene	1.82484	3.54269	0.000859267
Y8A9A.2	WBGene00021171	protein_coding_gene	1.82389	3.54033	0.025233
F55A4.7	WBGene00018859	protein_coding_gene	1.82352	3.53944	0.0163453
ssu-2	WBGene00013455	protein_coding_gene	1.82323	3.53873	0.0137829
Y37D8A.16	WBGene00012554	protein_coding_gene	1.82255	3.53705	8.32641e-05
egl-46	WBGene00001210	protein_coding_gene	1.82252	3.53699	0.0141948
lury-1	WBGene00013548	protein_coding_gene	1.82177	3.53516	0.000273826
fbxa-163	WBGene00015598	protein_coding_gene	1.82098	3.53321	0.048123
cyn-17	WBGene00000893	protein_coding_gene	1.82085	3.53289	0.00371765
ZK836.3	WBGene00014099	protein_coding_gene	1.82065	3.5324	0.00151772
C28H8.2	WBGene00016193	protein_coding_gene	1.81966	3.52999	0.00182666
Y41G9A.5	WBGene00021529	protein_coding_gene	1.81879	3.52784	0.00638999
che-2	WBGene00000484	protein_coding_gene	1.81762	3.52499	0.00437882
F10D7.3	WBGene00017340	protein_coding_gene	1.81724	3.52407	0.0337564
frpr-15	WBGene00010735	protein_coding_gene	1.81687	3.52316	0.0100889
ZK829.3	WBGene00014094	protein_coding_gene	1.81663	3.52256	0.0278499
F25E5.4	WBGene00017785	protein_coding_gene	1.81518	3.51904	0.000218489
F41G4.8	WBGene00018311	protein_coding_gene	1.81432	3.51694	0.0026359
osm-5	WBGene00003885	protein_coding_gene	1.81289	3.51345	0.00129141
sra-10	WBGene00005036	protein_coding_gene	1.81239	3.51224	0.00901001
cutl-16	WBGene00019426	protein_coding_gene	1.81191	3.51107	0.00254308
irld-34	WBGene00010074	protein_coding_gene	1.81169	3.51053	0.0482145
C49A9.1	WBGene00016755	protein_coding_gene	1.81133	3.50966	0.000590084
egl-43	WBGene00001207	protein_coding_gene	1.80972	3.50574	0.000951588
aptf-1	WBGene00019424	protein_coding_gene	1.8089	3.50376	0.0311159
inx-6	WBGene00002128	protein_coding_gene	1.80827	3.50221	0.00032771
hbl-1	WBGene00001824	protein_coding_gene	1.80582	3.49627	0.00918461
T01B6.1	WBGene00020134	protein_coding_gene	1.80513	3.4946	0.000257706
tsp-6	WBGene00006632	protein_coding_gene	1.80411	3.49214	0.00979517
C01G5.25	WBGene00235291	protein_coding_gene	1.80407	3.49203	0.0157344
hlh-6	WBGene00001952	protein_coding_gene	1.80291	3.48924	0.00252342
subs-4	WBGene00012939	protein_coding_gene	1.80262	3.48853	0.000718455
nlp-64	WBGene00019734	protein_coding_gene	1.8012	3.48509	0.000949217
Y67D8B.2	WBGene00022062	protein_coding_gene	1.80103	3.4847	0.021793
F35B12.3	WBGene00009383	protein_coding_gene	1.7998	3.48171	0.000625215
Y34F4.5	WBGene00021340	protein_coding_gene	1.79568	3.47179	0.000138677
C49H3.12	WBGene00016795	protein_coding_gene	1.79559	3.47158	0.0204281
Y73E7A.8	WBGene00022274	protein_coding_gene	1.79521	3.47066	0.00124941
nsy-4	WBGene00021415	protein_coding_gene	1.79478	3.46963	4.50618e-05
R11G1.2	WBGene00020011	protein_coding_gene	1.79367	3.46697	0.00188739
K07H8.11	WBGene00044510	protein_coding_gene	1.79317	3.46575	0.00336836
ZK1290.13	WBGene00022893	protein_coding_gene	1.79265	3.46451	9.30112e-05
dhs-15	WBGene00000978	protein_coding_gene	1.79038	3.45905	0.0202474
grl-5	WBGene00001714	protein_coding_gene	1.79024	3.45872	0.00629065
F09F9.4	WBGene00017309	protein_coding_gene	1.79017	3.45856	0.0060725
B0348.5	WBGene00015153	protein_coding_gene	1.78994	3.45801	0.01233
E02H9.6	WBGene00017104	protein_coding_gene	1.78731	3.4517	0.0489018
C08E8.4	WBGene00007440	protein_coding_gene	1.78705	3.45109	0.017196
glr-2	WBGene00001613	protein_coding_gene	1.78662	3.45006	0.00107889
C13C12.2	WBGene00007552	protein_coding_gene	1.7856	3.44762	0.00127821
Y43F8A.1	WBGene00012808	protein_coding_gene	1.78523	3.44672	0.00299328
php-3	WBGene00004024	protein_coding_gene	1.78221	3.43953	2.98254e-05
daf-10	WBGene00000906	protein_coding_gene	1.78045	3.43534	4.73403e-05
F55G11.7	WBGene00010127	protein_coding_gene	1.78019	3.43472	0.0475407
C18A11.1	WBGene00015947	protein_coding_gene	1.77995	3.43415	0.0153642
fbxa-99	WBGene00009490	protein_coding_gene	1.77813	3.42981	0.0317892
C30G12.4	WBGene00016276	protein_coding_gene	1.7777	3.42878	0.0275109
W04B5.2	WBGene00021019	protein_coding_gene	1.77725	3.42773	2.87178e-05
vamp-8	WBGene00007200	protein_coding_gene	1.7771	3.42737	0.000230682
pha-4	WBGene00004013	protein_coding_gene	1.77699	3.42712	0.000354711
flp-32	WBGene00010982	protein_coding_gene	1.77694	3.42699	0.000929376
K07D4.4	WBGene00019484	protein_coding_gene	1.77692	3.42694	0.0466553
C03F11.2	WBGene00015388	protein_coding_gene	1.77645	3.42581	0.0391626
ZK1290.10	WBGene00022891	protein_coding_gene	1.77589	3.42449	0.031384
E02A10.3	WBGene00008453	protein_coding_gene	1.77575	3.42415	0.0028337
twk-23	WBGene00006676	protein_coding_gene	1.77559	3.42377	0.0184395
F13D11.3	WBGene00017428	protein_coding_gene	1.77377	3.41947	0.00667894
sulp-3	WBGene00018283	protein_coding_gene	1.7734	3.41858	0.0161268
ZC455.1	WBGene00013902	protein_coding_gene	1.77163	3.4144	0.00461434
T24C2.5	WBGene00011984	protein_coding_gene	1.77115	3.41326	0.000910344
Y51B9A.9	WBGene00013091	protein_coding_gene	1.77107	3.41307	0.00365471
C07A9.5	WBGene00007401	protein_coding_gene	1.77089	3.41264	0.0420754
Y11D7A.8	WBGene00012432	protein_coding_gene	1.77046	3.41163	0.0168873
linc-56	WBGene00219650	lincRNA_gene	1.76989	3.41029	0.0459545
K03A11.5	WBGene00010522	protein_coding_gene	1.76886	3.40784	5.21522e-05
H04M03.12	WBGene00019156	protein_coding_gene	1.76861	3.40726	0.0124623
F13H6.5	WBGene00017433	protein_coding_gene	1.76829	3.4065	0.0213765
K08E7.5	WBGene00010673	protein_coding_gene	1.76807	3.40597	0.021238
C50F4.1	WBGene00008229	protein_coding_gene	1.76799	3.4058	5.6226e-07
ZC84.6	WBGene00013849	protein_coding_gene	1.76783	3.40542	0.0205643
ZC239.17	WBGene00022575	protein_coding_gene	1.7676	3.40487	0.0127828
C54D2.1	WBGene00016915	protein_coding_gene	1.7668	3.40298	0.0108076
grl-14	WBGene00001723	protein_coding_gene	1.76615	3.40146	0.0123729
pros-1	WBGene00000448	protein_coding_gene	1.76604	3.40119	0.00100022
ZC132.3	WBGene00022522	protein_coding_gene	1.76302	3.39409	0.0292099
mks-6	WBGene00010642	protein_coding_gene	1.76296	3.39393	0.000153819
ptr-17	WBGene00004231	protein_coding_gene	1.76207	3.39185	0.0198005
F53B1.4	WBGene00018737	protein_coding_gene	1.76076	3.38878	0.00132134
pax-1	WBGene00003937	protein_coding_gene	1.75967	3.38621	0.0485939
K10G6.9	WBGene00206374	protein_coding_gene	1.75919	3.38508	0.0164006
igcm-2	WBGene00020130	protein_coding_gene	1.75764	3.38144	0.00228902
Y38C1AA.6	WBGene00021397	protein_coding_gene	1.75536	3.37609	0.00198301
flp-25	WBGene00010575	protein_coding_gene	1.75533	3.37603	0.00468194
F31D4.5	WBGene00009292	protein_coding_gene	1.75379	3.37244	0.00737239
C14C6.2	WBGene00015756	protein_coding_gene	1.752	3.36824	0.0225335
lec-2	WBGene00002265	protein_coding_gene	1.75166	3.36746	0.0163104
F11C7.2	WBGene00017376	protein_coding_gene	1.75144	3.36695	0.00200101
C06E7.88	WBGene00189995	protein_coding_gene	1.75112	3.36619	0.0402511
K09F6.9	WBGene00019592	protein_coding_gene	1.75094	3.36577	0.000954163
ttx-1	WBGene00006652	protein_coding_gene	1.7507	3.36522	0.000761355
C13E3.1	WBGene00015740	protein_coding_gene	1.75064	3.36507	0.000295368
nspc-17	WBGene00008359	protein_coding_gene	1.75055	3.36487	0.00418189
clec-233	WBGene00009030	protein_coding_gene	1.7485	3.36009	0.00132787
Y7A5A.11	WBGene00044155	pseudogene	1.74841	3.35987	0.0159987
W10C8.4	WBGene00021127	protein_coding_gene	1.747	3.3566	0.00408268
T26C5.4	WBGene00012034	protein_coding_gene	1.74556	3.35324	0.0295906
glb-25	WBGene00020279	protein_coding_gene	1.74532	3.35269	0.00184145
F59B10.5	WBGene00010321	protein_coding_gene	1.74475	3.35138	0.0107357
M6.4	WBGene00019776	protein_coding_gene	1.74462	3.35107	0.0338644
F45E12.6	WBGene00018476	protein_coding_gene	1.7442	3.35009	0.0300379
asp-5	WBGene00000218	protein_coding_gene	1.74332	3.34806	0.00302654
fax-1	WBGene00001400	protein_coding_gene	1.74319	3.34774	0.0277298
nhr-263	WBGene00017367	protein_coding_gene	1.74283	3.34691	0.0265338
F58E6.11	WBGene00010258	protein_coding_gene	1.74194	3.34485	0.00547901
C10C5.7	WBGene00007511	protein_coding_gene	1.74189	3.34474	0.004862
Y2H9A.4	WBGene00012381	protein_coding_gene	1.74111	3.34293	0.0120214
pdl-1	WBGene00003966	protein_coding_gene	1.74108	3.34284	0.000960257
C05E11.7	WBGene00015496	protein_coding_gene	1.7406	3.34173	0.0475704
rcan-1	WBGene00004321	protein_coding_gene	1.74033	3.34112	0.00581286
C04E12.4	WBGene00015434	protein_coding_gene	1.73989	3.3401	0.0362208
F37C12.21	WBGene00194742	protein_coding_gene	1.73961	3.33944	0.0107128
Y69A2AR.11	WBGene00022082	pseudogene	1.73835	3.33654	0.0204537
Y4C6B.2	WBGene00021156	protein_coding_gene	1.73788	3.33546	0.0263841
ppm-1.H	WBGene00016580	protein_coding_gene	1.73763	3.33488	0.00458875
nhr-120	WBGene00003710	protein_coding_gene	1.73615	3.33144	0.00681203
R02E12.12	WBGene00303425	protein_coding_gene	1.7356	3.33018	0.00979663
T05B11.7	WBGene00044342	protein_coding_gene	1.732	3.32187	0.000739072
nlp-42	WBGene00013588	protein_coding_gene	1.73155	3.32085	0.0137218
T05E11.9	WBGene00014505	ncRNA_gene	1.73138	3.32045	0.00040298
F41E6.5	WBGene00018286	protein_coding_gene	1.73055	3.31855	0.0269584
nhr-42	WBGene00003632	protein_coding_gene	1.73014	3.31761	1.8802e-05
nphp-4	WBGene00011261	protein_coding_gene	1.72871	3.31431	0.00199371
nhr-236	WBGene00021417	protein_coding_gene	1.72797	3.31261	0.0129175
F56H9.2	WBGene00010174	protein_coding_gene	1.72738	3.31125	4.61621e-08
C06G1.2	WBGene00015546	protein_coding_gene	1.72703	3.31045	0.00480556
mltn-1	WBGene00009311	protein_coding_gene	1.72521	3.30628	0.0411347
F18C5.5	WBGene00017560	protein_coding_gene	1.72444	3.30453	0.0236343
Y64G10A.7	WBGene00013416	protein_coding_gene	1.72441	3.30445	0.00538117
F09C3.2	WBGene00008610	protein_coding_gene	1.72352	3.30242	0.00052324
C36A4.11	WBGene00044167	protein_coding_gene	1.72304	3.30131	0.014142
Y97E10C.1	WBGene00022410	protein_coding_gene	1.72248	3.30004	0.000269912
F44E2.4	WBGene00018418	protein_coding_gene	1.72223	3.29947	0.00198301
Y22D7AR.6	WBGene00021260	protein_coding_gene	1.71972	3.29373	0.00201095
C50F4.8	WBGene00008233	protein_coding_gene	1.71788	3.28953	0.0434582
grl-15	WBGene00001724	protein_coding_gene	1.71691	3.28732	0.0182689
F33A8.7	WBGene00009355	protein_coding_gene	1.71568	3.28452	0.0195422
F44F4.3	WBGene00009702	protein_coding_gene	1.71431	3.2814	0.015229
F54D5.3	WBGene00010049	protein_coding_gene	1.71234	3.27692	3.90383e-05
C53B7.3	WBGene00016894	protein_coding_gene	1.70821	3.26756	0.00241556
eva-1	WBGene00009304	protein_coding_gene	1.7076	3.26617	0.00016989
nhr-173	WBGene00016975	protein_coding_gene	1.70638	3.2634	0.00247269
F13G3.3	WBGene00008763	protein_coding_gene	1.70577	3.26203	0.0156523
F13E9.11	WBGene00008760	protein_coding_gene	1.70544	3.26128	0.00344156
sqst-1	WBGene00011737	protein_coding_gene	1.70355	3.25701	0.00939037
K02E11.5	WBGene00010514	protein_coding_gene	1.70299	3.25574	0.00255207
atf-8	WBGene00017535	protein_coding_gene	1.70282	3.25536	0.00495364
fip-2	WBGene00020862	protein_coding_gene	1.70231	3.25422	7.06131e-10
nhr-44	WBGene00003634	protein_coding_gene	1.7019	3.25328	0.00250938
C05D12.2	WBGene00007340	protein_coding_gene	1.70154	3.25247	0.0468009
F23F12.8	WBGene00017754	protein_coding_gene	1.69813	3.24481	0.0164985
siah-1	WBGene00021369	protein_coding_gene	1.69768	3.24379	0.0178439
nas-25	WBGene00003544	protein_coding_gene	1.69702	3.24231	0.011659
col-111	WBGene00000685	protein_coding_gene	1.69682	3.24186	0.0346601
sup-26	WBGene00006331	protein_coding_gene	1.69682	3.24186	0.000552932
R07G3.8	WBGene00019944	protein_coding_gene	1.69619	3.24045	0.00250938
cex-2	WBGene00023408	protein_coding_gene	1.69615	3.24034	0.011659
F57A8.1	WBGene00010177	protein_coding_gene	1.69572	3.23939	0.000191834
glb-11	WBGene00007981	protein_coding_gene	1.69568	3.2393	0.0104436
ZC190.4	WBGene00022538	protein_coding_gene	1.69566	3.23926	0.00494993
C03D6.1	WBGene00007275	protein_coding_gene	1.69565	3.23922	0.00739451
abf-5	WBGene00000016	protein_coding_gene	1.69084	3.22844	0.000101508
maph-9	WBGene00016397	protein_coding_gene	1.69026	3.22714	0.00948514
dpy-10	WBGene00001072	protein_coding_gene	1.68879	3.22386	0.00260001
bus-12	WBGene00010442	protein_coding_gene	1.68741	3.22078	0.0235066
Y7A9C.1	WBGene00012418	pseudogene	1.68679	3.21939	4.62813e-08
C54D10.10	WBGene00008304	protein_coding_gene	1.68612	3.21791	0.0236693
sma-2	WBGene00004856	protein_coding_gene	1.68494	3.21527	0.0040848
Y79H2A.12	WBGene00043997	protein_coding_gene	1.68401	3.2132	0.0265338
C08B6.10	WBGene00007430	protein_coding_gene	1.68348	3.21202	0.0388501
Y38F1A.8	WBGene00012610	protein_coding_gene	1.68287	3.21066	0.024363
mod-5	WBGene00003387	protein_coding_gene	1.68191	3.20852	0.00728789
Y51A2D.13	WBGene00013080	protein_coding_gene	1.68143	3.20745	0.0148859
C13C4.7	WBGene00007551	protein_coding_gene	1.68129	3.20715	0.0010909
F42C5.4	WBGene00018346	protein_coding_gene	1.68063	3.20567	0.00144961
F01D5.5	WBGene00008495	protein_coding_gene	1.67977	3.20378	0.0370997
dao-2	WBGene00000928	protein_coding_gene	1.67619	3.19583	0.00323756
ceh-45	WBGene00022837	protein_coding_gene	1.6752	3.19364	0.00785417
his-71	WBGene00001945	protein_coding_gene	1.67473	3.19259	0.00151782
nlp-17	WBGene00003755	protein_coding_gene	1.67314	3.18907	0.00132935
ptp-1	WBGene00004213	protein_coding_gene	1.67307	3.18892	0.000959549
marc-4	WBGene00016903	protein_coding_gene	1.67282	3.18838	0.00937939
msa-1	WBGene00013882	protein_coding_gene	1.67278	3.18828	0.0150492
wrt-6	WBGene00006952	protein_coding_gene	1.67229	3.18719	0.0194679
F52F10.2	WBGene00018706	protein_coding_gene	1.67158	3.18563	0.0366398
clec-65	WBGene00009396	protein_coding_gene	1.67076	3.18382	0.00296694
ceh-2	WBGene00000429	protein_coding_gene	1.6667	3.17487	0.0222442
F21C10.3	WBGene00017653	protein_coding_gene	1.66564	3.17254	0.0028919
F23F12.13	WBGene00044455	protein_coding_gene	1.66486	3.17082	0.00655757
nog-1	WBGene00020297	protein_coding_gene	1.66318	3.16713	0.00616574
tsp-16	WBGene00006642	protein_coding_gene	1.66263	3.16593	0.000321946
Y52B11A.4	WBGene00013124	protein_coding_gene	1.66223	3.16506	0.004849
C32D5.12	WBGene00016319	protein_coding_gene	1.66119	3.16276	0.00645491
F54D1.6	WBGene00010047	protein_coding_gene	1.65986	3.15985	0.0010136
F07H5.4	WBGene00014308	pseudogene	1.6596	3.15928	0.000663503
atf-2	WBGene00000220	protein_coding_gene	1.65947	3.159	0.0197056
ctsa-3.2	WBGene00007462	protein_coding_gene	1.65944	3.15894	0.0211121
C03G6.17	WBGene00015402	protein_coding_gene	1.65902	3.15802	0.0228417
lipl-6	WBGene00021963	protein_coding_gene	1.65886	3.15766	0.0124317
rom-2	WBGene00004401	protein_coding_gene	1.65881	3.15755	0.00161269
T17H7.7	WBGene00020551	protein_coding_gene	1.65726	3.15416	0.0259137
F47D12.6	WBGene00018562	protein_coding_gene	1.65678	3.15312	0.0139875
nhr-180	WBGene00017961	protein_coding_gene	1.65677	3.15309	0.00889783
ist-1	WBGene00002163	protein_coding_gene	1.65302	3.14491	0.0195854
F13H10.5	WBGene00008776	protein_coding_gene	1.65274	3.1443	0.00365581
Y38H6A.5	WBGene00077669	protein_coding_gene	1.65158	3.14177	0.0291651
nhr-258	WBGene00016126	protein_coding_gene	1.65151	3.14162	0.0269984
Y43E12A.2	WBGene00012794	protein_coding_gene	1.65123	3.14101	0.00297732
nhr-32	WBGene00003626	protein_coding_gene	1.6512	3.14095	0.00129916
fkh-8	WBGene00001440	protein_coding_gene	1.6504	3.13921	0.000285675
F35C11.7	WBGene00009406	protein_coding_gene	1.65014	3.13865	5.14551e-05
C15H11.11	WBGene00007619	protein_coding_gene	1.64896	3.13607	0.0109547
F26G1.2	WBGene00017838	protein_coding_gene	1.64681	3.13141	0.0209728
C33D9.6	WBGene00007900	protein_coding_gene	1.64584	3.12929	3.37149e-06
lgc-13	WBGene00011354	protein_coding_gene	1.64496	3.12739	0.0292468
F45H10.5	WBGene00009742	protein_coding_gene	1.64284	3.12279	0.00671139
ifta-2	WBGene00012132	protein_coding_gene	1.64277	3.12264	0.0111406
ZC449.4	WBGene00022614	protein_coding_gene	1.64254	3.12216	0.0107357
C54D10.13	WBGene00045400	protein_coding_gene	1.64197	3.12093	0.0139875
kel-1	WBGene00002184	protein_coding_gene	1.6419	3.12076	0.000882313
frpr-14	WBGene00019496	protein_coding_gene	1.64075	3.11828	0.0415684
nspc-20	WBGene00008356	protein_coding_gene	1.64033	3.11736	0.00019143
hlh-30	WBGene00020930	protein_coding_gene	1.63956	3.11571	0.0104918
C06E4.2	WBGene00015531	protein_coding_gene	1.63951	3.1156	0.0129899
exc-5	WBGene00001366	protein_coding_gene	1.63836	3.11312	0.00325974
tat-6	WBGene00017174	protein_coding_gene	1.63448	3.10476	0.028167
bbs-8	WBGene00000244	protein_coding_gene	1.63384	3.10339	0.00123244
nac-2	WBGene00003518	protein_coding_gene	1.6337	3.10307	9.3792e-09
F08A7.1	WBGene00045013	protein_coding_gene	1.6332	3.10201	0.0023419
clec-62	WBGene00009393	protein_coding_gene	1.6326	3.10071	0.012691
F59C6.8	WBGene00010327	protein_coding_gene	1.63251	3.10052	0.00224239
clec-40	WBGene00011853	protein_coding_gene	1.63027	3.09572	0.0353627
nhr-147	WBGene00015395	protein_coding_gene	1.6293	3.09363	0.0418356
C01G5.7	WBGene00015309	protein_coding_gene	1.62898	3.09295	0.0486503
ctbp-1	WBGene00006424	protein_coding_gene	1.62828	3.09145	0.0104346
R11D1.13	WBGene00045517	protein_coding_gene	1.62802	3.09089	0.04242
inx-20	WBGene00002142	protein_coding_gene	1.62791	3.09066	0.0134256
F21D12.3	WBGene00017663	protein_coding_gene	1.62747	3.08971	0.00910043
Y55B1BL.1	WBGene00021909	protein_coding_gene	1.62624	3.08708	0.000360944
fkh-7	WBGene00001439	protein_coding_gene	1.62592	3.08638	0.0060725
Y41C4A.11	WBGene00012757	protein_coding_gene	1.62489	3.0842	0.00905511
lron-1	WBGene00008093	protein_coding_gene	1.62425	3.08282	0.0125171
M03C11.1	WBGene00010838	protein_coding_gene	1.62422	3.08275	0.00050049
K07A1.3	WBGene00010610	protein_coding_gene	1.6223	3.07866	0.000197975
dmsr-6	WBGene00013222	protein_coding_gene	1.61997	3.07368	0.0071596
fbxa-10	WBGene00020450	protein_coding_gene	1.6197	3.07311	0.00140011
grsp-3	WBGene00016403	protein_coding_gene	1.61828	3.07009	0.0301913
C16A3.6	WBGene00015811	protein_coding_gene	1.61826	3.07004	0.00166564
del-3	WBGene00009144	protein_coding_gene	1.61773	3.06892	0.0399055
K02E7.5	WBGene00019310	pseudogene	1.61695	3.06727	0.00751083
M03E7.4	WBGene00019756	protein_coding_gene	1.61611	3.06548	0.0408141
icmt-1	WBGene00017673	protein_coding_gene	1.61465	3.06238	0.0325961
C25F9.4	WBGene00007724	protein_coding_gene	1.61442	3.06189	7.70559e-05
ncx-10	WBGene00003575	protein_coding_gene	1.61323	3.05937	0.0124229
Y73B6BL.47	WBGene00045250	protein_coding_gene	1.61298	3.05883	0.0223828
dyf-5	WBGene00001121	protein_coding_gene	1.61126	3.05519	0.0106979
clec-83	WBGene00021879	protein_coding_gene	1.6099	3.0523	0.000277124
fipr-5	WBGene00044174	protein_coding_gene	1.6096	3.05168	0.000240201
K08H10.10	WBGene00077491	protein_coding_gene	1.60929	3.05102	0.0421662
nlp-69	WBGene00013752	protein_coding_gene	1.60871	3.04979	0.0284289
plx-2	WBGene00004048	protein_coding_gene	1.60849	3.04933	0.000881315
ceh-34	WBGene00000455	protein_coding_gene	1.60714	3.04647	0.000167424
F57G12.2	WBGene00010222	protein_coding_gene	1.60703	3.04625	0.0355043
H12D21.9	WBGene00010385	protein_coding_gene	1.60663	3.04539	0.0269758
lgc-50	WBGene00020605	protein_coding_gene	1.60434	3.04057	0.020345
T10H9.8	WBGene00044779	protein_coding_gene	1.60424	3.04036	0.0269758
lrx-1	WBGene00003075	protein_coding_gene	1.60371	3.03924	0.0134213
dyf-18	WBGene00010349	protein_coding_gene	1.60356	3.03892	0.0249421
zig-10	WBGene00020800	protein_coding_gene	1.60195	3.03554	0.00849745
tsp-3	WBGene00006629	protein_coding_gene	1.60172	3.03504	0.00848738
F19B10.4	WBGene00017586	protein_coding_gene	1.6016	3.0348	0.0206036
Y22D7AL.15	WBGene00021253	protein_coding_gene	1.60087	3.03327	0.0275086
vab-3	WBGene00006870	protein_coding_gene	1.59872	3.02874	0.00210453
C32E8.6	WBGene00016324	protein_coding_gene	1.59684	3.02481	0.0488629
W05E10.2	WBGene00012281	protein_coding_gene	1.59405	3.01896	0.0266916
E04D5.2	WBGene00008481	protein_coding_gene	1.5925	3.01572	0.00394055
cfi-1	WBGene00000476	protein_coding_gene	1.59239	3.01549	0.00650827
ZC239.22	WBGene00194717	protein_coding_gene	1.59072	3.01201	0.0180114
nhr-87	WBGene00003677	protein_coding_gene	1.59026	3.01103	0.000183553
F35E12.4	WBGene00009428	pseudogene	1.58886	3.00811	0.0170303
E03A3.10	WBGene00189944	pseudogene	1.58855	3.00747	0.0166833
F53E10.1	WBGene00018758	protein_coding_gene	1.58835	3.00706	0.00118663
flp-22	WBGene00009562	protein_coding_gene	1.58816	3.00665	0.000724413
mig-18	WBGene00003249	protein_coding_gene	1.58753	3.00534	0.0121657
F09C6.1	WBGene00008615	protein_coding_gene	1.58683	3.00388	0.0197415
nhr-55	WBGene00003645	protein_coding_gene	1.58627	3.00273	0.000441819
C34E11.2	WBGene00007935	protein_coding_gene	1.58554	3.00121	0.0389054
alr-1	WBGene00044330	protein_coding_gene	1.58479	2.99963	0.000441462
Y39G10AR.11	WBGene00021469	protein_coding_gene	1.58347	2.9969	0.0232369
W03D2.9	WBGene00020983	protein_coding_gene	1.58302	2.99597	0.047357
aqp-3	WBGene00000171	protein_coding_gene	1.5822	2.99426	0.0108091
sym-2	WBGene00006367	protein_coding_gene	1.58152	2.99284	0.0022518
F18E9.1	WBGene00017568	protein_coding_gene	1.58005	2.98981	0.0136733
T23B12.8	WBGene00020722	protein_coding_gene	1.57863	2.98686	0.00244002
slcf-2	WBGene00006865	protein_coding_gene	1.57775	2.98504	0.00166167
Y9C9A.8	WBGene00021178	protein_coding_gene	1.57623	2.9819	0.0288226
hlh-33	WBGene00021446	protein_coding_gene	1.57615	2.98172	0.00678745
K02E11.4	WBGene00010513	protein_coding_gene	1.57587	2.98116	0.00074795
bigr-1	WBGene00009512	protein_coding_gene	1.57495	2.97925	0.00806678
R02F11.1	WBGene00019839	protein_coding_gene	1.57444	2.97821	0.00331863
pag-3	WBGene00003909	protein_coding_gene	1.57426	2.97784	0.0330301
fkh-9	WBGene00001441	protein_coding_gene	1.57274	2.97469	0.0188242
Y34F4.3	WBGene00021338	protein_coding_gene	1.57244	2.97407	0.0138857
tpra-1	WBGene00008366	protein_coding_gene	1.57161	2.97237	0.00889783
W03B1.3	WBGene00020973	protein_coding_gene	1.57159	2.97233	0.00820509
tps-1	WBGene00006602	protein_coding_gene	1.57154	2.97222	0.0244402
Y62F5A.10	WBGene00013388	protein_coding_gene	1.57049	2.97005	0.00249495
cnc-10	WBGene00012152	protein_coding_gene	1.56951	2.96803	0.000441462
cutl-20	WBGene00018787	protein_coding_gene	1.56913	2.96725	0.000787049
cyp-13A1	WBGene00011677	protein_coding_gene	1.56831	2.96557	0.015088
F36F2.2	WBGene00009476	protein_coding_gene	1.56553	2.95986	0.00239673
C52E2.5	WBGene00016884	protein_coding_gene	1.56551	2.95982	0.00788203
cbp-2	WBGene00010545	protein_coding_gene	1.56492	2.95861	0.0060725
nhr-94	WBGene00003684	protein_coding_gene	1.56409	2.95691	0.00707835
dhs-20	WBGene00000983	protein_coding_gene	1.56364	2.95598	0.00198735
B0302.5	WBGene00015122	protein_coding_gene	1.5629	2.95447	0.000498171
Y69A2AL.2	WBGene00044468	protein_coding_gene	1.56227	2.95317	0.00839502
ZK813.5	WBGene00022824	protein_coding_gene	1.56224	2.95312	0.0434582
oac-51	WBGene00020976	protein_coding_gene	1.56211	2.95286	0.00573425
lurp-1	WBGene00009700	protein_coding_gene	1.56088	2.95033	0.00385741
F08G2.8	WBGene00008579	protein_coding_gene	1.5604	2.94935	0.0265746
gcy-36	WBGene00001556	protein_coding_gene	1.56025	2.94906	0.00890546
C13C4.6	WBGene00007550	protein_coding_gene	1.55999	2.94852	0.0053462
myo-3	WBGene00003515	protein_coding_gene	1.55997	2.94848	0.00838881
ttr-17	WBGene00012383	protein_coding_gene	1.55922	2.94694	0.00263301
nhr-112	WBGene00003702	protein_coding_gene	1.55917	2.94685	0.0418924
ZK131.11	WBGene00013934	protein_coding_gene	1.55851	2.94549	0.000464257
moe-3	WBGene00003388	protein_coding_gene	1.55816	2.94478	0.033675
C45B11.6	WBGene00045379	protein_coding_gene	1.55794	2.94434	0.000492503
col-76	WBGene00000652	protein_coding_gene	1.55753	2.9435	1.5666e-05
Y70C5A.3	WBGene00050904	protein_coding_gene	1.557	2.9424	0.004664
D2045.8	WBGene00008425	protein_coding_gene	1.55431	2.93694	0.0270107
cpna-5	WBGene00007044	protein_coding_gene	1.5543	2.9369	0.0022728
Y37H2B.1	WBGene00012572	pseudogene	1.55383	2.93595	0.00806465
F58E6.13	WBGene00077697	protein_coding_gene	1.55294	2.93415	0.0167464
glc-3	WBGene00001593	protein_coding_gene	1.55223	2.9327	0.0388736
nphp-1	WBGene00010898	protein_coding_gene	1.55162	2.93145	0.0137105
W03D2.6	WBGene00020981	pseudogene	1.55053	2.92925	6.69865e-05
nhr-107	WBGene00003697	protein_coding_gene	1.54987	2.92791	0.00240495
F56C9.8	WBGene00018952	protein_coding_gene	1.54982	2.92781	0.00151525
F26F12.3	WBGene00017834	protein_coding_gene	1.5497	2.92756	0.0241559
F35B12.9	WBGene00009388	protein_coding_gene	1.54935	2.92685	0.0365956
R06F6.14	WBGene00269421	protein_coding_gene	1.5487	2.92553	0.00320898
C35E7.2	WBGene00016454	protein_coding_gene	1.54807	2.92425	0.0018154
Y34F4.1	WBGene00021336	protein_coding_gene	1.54793	2.92398	0.000187831
cutl-29	WBGene00017421	protein_coding_gene	1.54708	2.92224	0.0277421
C40H5.2	WBGene00008045	protein_coding_gene	1.54668	2.92144	0.00251295
C31H5.7	WBGene00007858	protein_coding_gene	1.54616	2.92039	0.00738488
T28C6.10	WBGene00045183	protein_coding_gene	1.5461	2.92026	0.0159495
C05C12.4	WBGene00007336	protein_coding_gene	1.54561	2.91927	0.00200946
psa-3	WBGene00009560	protein_coding_gene	1.5455	2.91906	0.00497107
F42G2.2	WBGene00018351	protein_coding_gene	1.54532	2.9187	0.000451745
otpl-7	WBGene00018480	protein_coding_gene	1.5444	2.91684	0.0239121
linc-91	WBGene00219746	lincRNA_gene	1.54419	2.91639	0.0206336
cdf-2	WBGene00011821	protein_coding_gene	1.53986	2.90766	0.0129813
nhr-88	WBGene00003678	protein_coding_gene	1.53915	2.90623	0.0115692
Y32B12C.1	WBGene00012525	protein_coding_gene	1.53858	2.90509	0.0132879
C04E7.3	WBGene00015430	protein_coding_gene	1.53849	2.9049	0.0181274
F01E11.3	WBGene00017156	protein_coding_gene	1.53818	2.90428	0.00789499
bus-8	WBGene00044623	protein_coding_gene	1.53682	2.90154	0.000616228
ZC487.1	WBGene00022623	protein_coding_gene	1.53671	2.90133	0.00399378
snf-11	WBGene00004910	protein_coding_gene	1.53567	2.89923	0.0117891
chil-13	WBGene00010945	protein_coding_gene	1.53496	2.89781	0.0344691
chil-1	WBGene00007465	protein_coding_gene	1.53433	2.89654	0.0449938
K02A6.3	WBGene00019294	protein_coding_gene	1.53379	2.89546	0.00357605
egl-44	WBGene00001208	protein_coding_gene	1.5331	2.89406	0.00266818
fmi-1	WBGene00001475	protein_coding_gene	1.53241	2.89269	0.0176581
ugt-59	WBGene00011238	protein_coding_gene	1.53194	2.89175	0.0106488
K07C5.9	WBGene00010632	protein_coding_gene	1.53138	2.89063	0.00246187
Y37F4.1	WBGene00021382	protein_coding_gene	1.53132	2.8905	0.0313195
C33H5.13	WBGene00016379	protein_coding_gene	1.52925	2.88636	0.00302552
zip-10	WBGene00012101	protein_coding_gene	1.52891	2.88567	0.0411855
dmd-4	WBGene00007776	protein_coding_gene	1.52755	2.88295	0.0209145
nhr-103	WBGene00003693	protein_coding_gene	1.52575	2.87935	0.0107318
C10A4.3	WBGene00015664	protein_coding_gene	1.52507	2.87801	0.0296384
oig-4	WBGene00043050	protein_coding_gene	1.52431	2.87648	0.00557793
magu-2	WBGene00006467	protein_coding_gene	1.52215	2.87219	0.00280683
noah-2	WBGene00009926	protein_coding_gene	1.52151	2.87091	0.017868
abu-12	WBGene00004127	protein_coding_gene	1.52086	2.86963	0.0421121
T26C5.5	WBGene00012035	protein_coding_gene	1.51976	2.86742	0.00317354
phg-1	WBGene00004017	protein_coding_gene	1.5197	2.86731	0.0395079
nhr-143	WBGene00019116	protein_coding_gene	1.51956	2.86704	0.00477679
Y53F4B.25	WBGene00013171	protein_coding_gene	1.51924	2.8664	0.0383949
cdr-1	WBGene00000412	protein_coding_gene	1.51913	2.86618	0.0194492
frpr-16	WBGene00020023	protein_coding_gene	1.51855	2.86502	0.0104021
F57E7.1	WBGene00010202	protein_coding_gene	1.51838	2.86469	0.000575953
bus-4	WBGene00044620	protein_coding_gene	1.51836	2.86465	0.0451101
sox-2	WBGene00004949	protein_coding_gene	1.51719	2.86234	0.0103665
Y47G6A.5	WBGene00021635	protein_coding_gene	1.51687	2.8617	0.004664
F14H3.12	WBGene00008831	protein_coding_gene	1.51534	2.85865	0.000656055
F26F2.1	WBGene00009166	protein_coding_gene	1.51466	2.85731	0.0442436
C44H9.5	WBGene00008100	protein_coding_gene	1.51399	2.85599	0.00368722
R10E8.8	WBGene00011213	protein_coding_gene	1.51397	2.85595	0.0214199
rnt-1	WBGene00004393	protein_coding_gene	1.5126	2.85323	0.0401192
F53C3.3	WBGene00018747	protein_coding_gene	1.51222	2.85249	0.0446963
tbc-16	WBGene00018639	protein_coding_gene	1.51089	2.84986	0.0277619
F21C10.13	WBGene00195086	protein_coding_gene	1.51067	2.84942	0.0456747
Y17G7B.22	WBGene00012473	protein_coding_gene	1.50665	2.8415	0.0403139
pha-2	WBGene00004011	protein_coding_gene	1.50646	2.84113	0.0325525
T18D3.7	WBGene00011824	protein_coding_gene	1.50601	2.84024	0.0248087
K02C4.5	WBGene00010503	protein_coding_gene	1.50585	2.83992	0.0047873
C13A10.2	WBGene00015729	protein_coding_gene	1.50386	2.83601	0.0213587
ift-81	WBGene00017973	protein_coding_gene	1.4987	2.82587	0.0110502
T07G12.3	WBGene00011594	protein_coding_gene	1.49838	2.82525	0.0298058
F08G5.3	WBGene00008582	protein_coding_gene	1.49805	2.8246	0.000948894
C15B12.4	WBGene00015786	protein_coding_gene	1.49684	2.82223	0.00481713
T09F5.1	WBGene00011665	protein_coding_gene	1.49616	2.8209	0.0124432
eat-2	WBGene00001133	protein_coding_gene	1.49615	2.82089	0.0269984
T03F1.11	WBGene00020192	protein_coding_gene	1.49609	2.82077	3.93465e-05
C28G1.2	WBGene00016187	protein_coding_gene	1.49609	2.82077	0.0310394
nspc-14	WBGene00009638	protein_coding_gene	1.49523	2.8191	0.0288226
nhr-140	WBGene00016366	protein_coding_gene	1.49452	2.8177	0.0141941
F55C12.19	WBGene00271817	protein_coding_gene	1.49419	2.81707	0.0321686
Y41D4A.7	WBGene00021509	protein_coding_gene	1.49381	2.81633	0.0249687
ssr-2	WBGene00006055	protein_coding_gene	1.49339	2.81551	0.0115185
ZK54.3	WBGene00022648	protein_coding_gene	1.49259	2.81393	0.0105002
pals-23	WBGene00016218	protein_coding_gene	1.49249	2.81375	0.00274373
F54D5.15	WBGene00010057	protein_coding_gene	1.48989	2.80868	1.19996e-06
tag-234	WBGene00018874	protein_coding_gene	1.48844	2.80585	0.00642366
F17C11.4	WBGene00008915	protein_coding_gene	1.48833	2.80564	0.00276045
asp-14	WBGene00019619	protein_coding_gene	1.48771	2.80443	0.00364043
Y53F4B.12	WBGene00013159	protein_coding_gene	1.4866	2.80228	0.00953511
ncam-1	WBGene00017184	protein_coding_gene	1.48653	2.80213	0.00111426
ZC13.2	WBGene00022503	protein_coding_gene	1.4863	2.8017	0.0345657
pqn-13	WBGene00004104	protein_coding_gene	1.48627	2.80164	0.00550098
Y71G12B.31	WBGene00044348	protein_coding_gene	1.4862	2.8015	0.0226989
spp-5	WBGene00004990	protein_coding_gene	1.4861	2.8013	0.00217599
dve-1	WBGene00022861	protein_coding_gene	1.48443	2.79806	0.0302555
crtc-1	WBGene00021237	protein_coding_gene	1.48403	2.79729	0.00888368
K08D9.4	WBGene00019525	protein_coding_gene	1.48269	2.7947	0.0175808
K11E4.1	WBGene00010773	protein_coding_gene	1.48249	2.79431	0.00678745
tbx-7	WBGene00006544	protein_coding_gene	1.48142	2.79224	0.0199301
marc-5	WBGene00013273	protein_coding_gene	1.48125	2.79191	0.0445107
T20B3.14	WBGene00011854	protein_coding_gene	1.48123	2.79186	0.0123185
fbxa-6	WBGene00008352	protein_coding_gene	1.48082	2.79107	0.00100695
ceh-33	WBGene00000454	protein_coding_gene	1.47977	2.78905	0.0298058
klp-11	WBGene00002222	protein_coding_gene	1.47928	2.78809	0.0142738
cest-17	WBGene00019477	protein_coding_gene	1.47884	2.78725	0.000741948
K04C2.7	WBGene00044311	protein_coding_gene	1.47856	2.7867	0.022506
pqn-62	WBGene00004145	protein_coding_gene	1.47847	2.78653	0.0195159
F46B6.9	WBGene00009774	protein_coding_gene	1.47785	2.78533	0.0256923
hhat-2	WBGene00013312	protein_coding_gene	1.47624	2.78223	0.00202079
F23A7.3	WBGene00009068	protein_coding_gene	1.4752	2.78023	0.0390903
eff-1	WBGene00001159	protein_coding_gene	1.47457	2.779	0.0306889
ZC47.8	WBGene00014978	pseudogene	1.47453	2.77893	0.034821
mef-2	WBGene00003182	protein_coding_gene	1.47394	2.7778	0.00384818
nhr-59	WBGene00003649	protein_coding_gene	1.47297	2.77593	0.00386304
B0244.5	WBGene00015080	protein_coding_gene	1.47189	2.77384	0.010725
C05A9.2	WBGene00007317	protein_coding_gene	1.47165	2.77339	0.00255507
C29E4.10	WBGene00016207	protein_coding_gene	1.47103	2.77219	0.0082594
Y87G2A.19	WBGene00044260	protein_coding_gene	1.47066	2.77148	0.0113735
T22B7.8	WBGene00044570	protein_coding_gene	1.47008	2.77037	0.002513
ttr-43	WBGene00007590	protein_coding_gene	1.46927	2.76882	0.00398655
F36F2.7	WBGene00009480	protein_coding_gene	1.4691	2.76849	0.011925
F59B8.1	WBGene00010316	protein_coding_gene	1.46749	2.76541	0.0282712
tmed-13	WBGene00022255	protein_coding_gene	1.46706	2.76457	0.0112933
T10B11.5	WBGene00020401	protein_coding_gene	1.4663	2.76311	0.000128443
lpr-1	WBGene00002393	protein_coding_gene	1.46584	2.76224	0.00685135
mlt-8	WBGene00021095	protein_coding_gene	1.46447	2.75961	0.000379792
C09F9.2	WBGene00007479	protein_coding_gene	1.46197	2.75484	0.0405227
C29H12.6	WBGene00016237	protein_coding_gene	1.46136	2.75369	0.00918461
Y48A6B.7	WBGene00012968	protein_coding_gene	1.46127	2.7535	0.00690096
Y46G5A.20	WBGene00012910	protein_coding_gene	1.4612	2.75337	0.0123933
F15H10.8	WBGene00008875	protein_coding_gene	1.46086	2.75272	0.0226593
hot-4	WBGene00001989	protein_coding_gene	1.46085	2.75271	0.00864525
Y50E8A.5	WBGene00013048	protein_coding_gene	1.46025	2.75156	0.000124313
sek-6	WBGene00012162	protein_coding_gene	1.4597	2.75052	0.0124468
T13A10.1	WBGene00020468	protein_coding_gene	1.45933	2.7498	0.0322679
F54B11.10	WBGene00010033	protein_coding_gene	1.45794	2.74716	0.0482505
zip-2	WBGene00019327	protein_coding_gene	1.45775	2.74679	0.000385911
T01B10.5	WBGene00020137	protein_coding_gene	1.45726	2.74586	0.0107528
C26B9.3	WBGene00016133	protein_coding_gene	1.45724	2.74583	0.00568897
C03B1.5	WBGene00015376	protein_coding_gene	1.45708	2.74552	0.0299564
ras-1	WBGene00004310	protein_coding_gene	1.45683	2.74505	0.00390902
egl-38	WBGene00001204	protein_coding_gene	1.45599	2.74344	0.00251295
F08F3.1	WBGene00017260	protein_coding_gene	1.45549	2.7425	0.0320428
F13C5.1	WBGene00017422	protein_coding_gene	1.45518	2.74191	0.00844686
plpr-1	WBGene00011524	protein_coding_gene	1.45421	2.74007	0.00476697
F42G2.5	WBGene00018354	protein_coding_gene	1.45398	2.73963	0.000153819
magu-3	WBGene00016841	protein_coding_gene	1.45235	2.73654	0.00216072
F20D6.10	WBGene00017639	protein_coding_gene	1.45138	2.73469	0.00712915
nhr-58	WBGene00003648	protein_coding_gene	1.44983	2.73175	0.0328238
T25D10.4	WBGene00020801	protein_coding_gene	1.44953	2.73119	1.00931e-05
unc-24	WBGene00006761	protein_coding_gene	1.44952	2.73118	0.00467921
dhrs-4	WBGene00010063	protein_coding_gene	1.44923	2.73061	0.00838021
Y71H2AM.15	WBGene00022180	protein_coding_gene	1.44892	2.73004	0.00214066
M01H9.3	WBGene00019719	protein_coding_gene	1.44746	2.72728	0.00256844
smf-3	WBGene00004878	protein_coding_gene	1.44598	2.72449	0.0337852
R07C12.2	WBGene00019932	pseudogene	1.44523	2.72307	0.0106333
ZK682.7	WBGene00022790	protein_coding_gene	1.44513	2.72288	0.025874
ceh-31	WBGene00000452	protein_coding_gene	1.44417	2.72106	0.0236218
cuti-1	WBGene00022591	protein_coding_gene	1.4437	2.72018	0.000497206
che-12	WBGene00000491	protein_coding_gene	1.44323	2.7193	0.00602116
T05E11.2	WBGene00011479	protein_coding_gene	1.43971	2.71267	0.0120732
F40E10.5	WBGene00009573	protein_coding_gene	1.43794	2.70935	0.0148864
mam-1	WBGene00022504	protein_coding_gene	1.43785	2.70916	0.033277
F13E9.13	WBGene00044797	protein_coding_gene	1.43753	2.70857	0.000704371
H22K11.3	WBGene00019226	protein_coding_gene	1.43722	2.70799	0.0234734
nhr-163	WBGene00016368	protein_coding_gene	1.4372	2.70795	0.00937939
ubc-17	WBGene00006712	protein_coding_gene	1.43494	2.70371	0.0216504
acr-7	WBGene00000046	protein_coding_gene	1.43436	2.70262	0.0283198
jmjd-3.1	WBGene00017571	protein_coding_gene	1.43139	2.69706	0.000190519
daf-14	WBGene00000910	protein_coding_gene	1.43133	2.69695	0.00523817
W03F9.11	WBGene00044512	protein_coding_gene	1.43106	2.69645	0.042533
Y105E8B.7	WBGene00013692	protein_coding_gene	1.43057	2.69553	0.000800971
lys-8	WBGene00003097	protein_coding_gene	1.42912	2.69282	0.0125947
F43G6.8	WBGene00009660	protein_coding_gene	1.42884	2.69231	0.0363565
ZK1128.7	WBGene00014233	protein_coding_gene	1.4279	2.69055	0.0115558
F46H5.5	WBGene00018521	protein_coding_gene	1.42759	2.68998	0.0499206
C18B10.6	WBGene00015963	protein_coding_gene	1.42728	2.68938	0.0443015
T19A5.3	WBGene00020554	protein_coding_gene	1.42671	2.68833	0.0202493
gar-1	WBGene00001517	protein_coding_gene	1.42531	2.68572	0.0382023
F59C6.11	WBGene00010328	protein_coding_gene	1.42514	2.6854	0.00256403
Y55F3BR.11	WBGene00044757	protein_coding_gene	1.42499	2.68512	0.0102651
C56E10.3	WBGene00016976	protein_coding_gene	1.42425	2.68376	0.0269959
acn-1	WBGene00000039	protein_coding_gene	1.42324	2.68187	0.0147315
B0393.5	WBGene00007170	protein_coding_gene	1.42268	2.68083	0.00166564
nspc-10	WBGene00009640	protein_coding_gene	1.42212	2.67978	0.00147717
lgx-1	WBGene00002983	protein_coding_gene	1.42201	2.67959	0.010558
nlt-1	WBGene00003773	protein_coding_gene	1.42191	2.6794	0.00134448
R09A8.5	WBGene00011154	protein_coding_gene	1.42065	2.67706	0.00666531
C18G1.6	WBGene00015984	protein_coding_gene	1.42031	2.67643	0.0164574
F40F8.5	WBGene00009578	protein_coding_gene	1.42028	2.67638	0.0112025
ZK1010.8	WBGene00014181	protein_coding_gene	1.42005	2.67596	0.00271033
C35D10.12	WBGene00016448	protein_coding_gene	1.41985	2.67557	0.0023503
dma-1	WBGene00011345	protein_coding_gene	1.41961	2.67514	0.00704912
ttr-5	WBGene00008040	protein_coding_gene	1.41898	2.67396	0.00339685
Y54F10BM.3	WBGene00021858	protein_coding_gene	1.41863	2.67331	0.0145844
nfm-1	WBGene00003593	protein_coding_gene	1.41799	2.67214	0.00522255
lgc-55	WBGene00013746	protein_coding_gene	1.41766	2.67152	0.00352934
cest-35.1	WBGene00015067	protein_coding_gene	1.4174	2.67103	0.00044548
ilys-4	WBGene00016958	protein_coding_gene	1.41661	2.66958	0.0100358
syd-9	WBGene00044068	protein_coding_gene	1.4162	2.66881	0.0054216
ace-3	WBGene00000037	protein_coding_gene	1.41585	2.66816	0.00130237
F46G10.2	WBGene00009797	protein_coding_gene	1.4151	2.66678	0.0082308
C32D5.1	WBGene00016310	protein_coding_gene	1.41491	2.66643	0.0331544
ndx-1	WBGene00003578	protein_coding_gene	1.41455	2.66577	0.00228434
K07H8.12	WBGene00044509	protein_coding_gene	1.4137	2.66419	0.0481058
gyg-3	WBGene00013535	pseudogene	1.41037	2.65806	0.0260736
F18A11.2	WBGene00008929	protein_coding_gene	1.41029	2.65791	0.0117474
F41E7.2	WBGene00009618	protein_coding_gene	1.40839	2.65441	0.0175538
math-35	WBGene00020075	pseudogene	1.40764	2.65303	0.000621556
Y38H8A.8	WBGene00045062	pseudogene	1.40756	2.65289	0.0132667
pmt-1	WBGene00022781	protein_coding_gene	1.40718	2.65217	0.0159495
nlp-50	WBGene00018298	protein_coding_gene	1.40703	2.65191	0.000497098
ser-4	WBGene00004779	protein_coding_gene	1.40689	2.65165	0.0043833
C31C9.7	WBGene00007841	protein_coding_gene	1.40669	2.65129	0.0333952
B0284.3	WBGene00007133	protein_coding_gene	1.40623	2.65044	0.000262896
EEED8.2	WBGene00017133	protein_coding_gene	1.40524	2.64862	0.000230963
fbxa-85	WBGene00044654	protein_coding_gene	1.40493	2.64804	0.0160175
gtf-2A2	WBGene00013736	protein_coding_gene	1.40397	2.64629	0.00198301
acs-11	WBGene00018269	protein_coding_gene	1.40372	2.64584	7.9954e-13
W02B8.1	WBGene00012197	protein_coding_gene	1.40311	2.64471	0.0378571
F36H9.7	WBGene00018115	protein_coding_gene	1.40217	2.64298	0.0408333
nhr-126	WBGene00003716	protein_coding_gene	1.40169	2.64211	0.00802506
Y43B11AR.3	WBGene00021544	protein_coding_gene	1.40132	2.64142	0.014532
feh-1	WBGene00001410	protein_coding_gene	1.40082	2.64052	0.00518677
hum-6	WBGene00002039	protein_coding_gene	1.40045	2.63984	1.40362e-05
math-24	WBGene00016719	protein_coding_gene	1.39985	2.63874	0.00109653
F28F9.3	WBGene00017907	protein_coding_gene	1.3998	2.63865	0.0431845
nhr-227	WBGene00020851	protein_coding_gene	1.39953	2.63816	0.010005
flp-8	WBGene00001451	protein_coding_gene	1.39754	2.63453	0.0363244
F52D1.2	WBGene00018683	protein_coding_gene	1.39745	2.63435	0.0416507
Y54G2A.7	WBGene00043702	protein_coding_gene	1.39729	2.63406	0.000764494
rgs-4	WBGene00004347	protein_coding_gene	1.39609	2.63187	0.00638999
C39D10.11	WBGene00043983	protein_coding_gene	1.39596	2.63163	0.00198099
slt-1	WBGene00004854	protein_coding_gene	1.3956	2.63097	0.00942697
Y62E10A.19	WBGene00013385	protein_coding_gene	1.39522	2.63028	0.0239475
F23C8.14	WBGene00255457	protein_coding_gene	1.39497	2.62984	0.00831671
gmeb-2	WBGene00010010	protein_coding_gene	1.39342	2.62701	0.0349438
lido-17	WBGene00007378	protein_coding_gene	1.39314	2.62649	0.0034052
gcy-19	WBGene00001544	protein_coding_gene	1.39312	2.62646	0.00687132
fbxa-69	WBGene00010018	protein_coding_gene	1.39276	2.6258	0.0141948
olrn-1	WBGene00007260	protein_coding_gene	1.39251	2.62535	0.0296958
glct-6	WBGene00019546	protein_coding_gene	1.39227	2.62491	0.00844686
T11F9.1	WBGene00011709	protein_coding_gene	1.39184	2.62413	0.017773
T05A10.6	WBGene00011463	protein_coding_gene	1.39142	2.62337	0.0243744
wrt-10	WBGene00006956	protein_coding_gene	1.38833	2.61775	0.00661739
noah-1	WBGene00016422	protein_coding_gene	1.38832	2.61774	0.0304899
Y52B11A.12	WBGene00077539	protein_coding_gene	1.38832	2.61773	0.0476608
jnk-1	WBGene00002178	protein_coding_gene	1.38806	2.61726	0.0025237
B0361.9	WBGene00015163	protein_coding_gene	1.38653	2.61448	0.0266315
yap-1	WBGene00008748	protein_coding_gene	1.38615	2.61379	0.0137671
aex-3	WBGene00000086	protein_coding_gene	1.38596	2.61346	0.0173038
ZC84.1	WBGene00013846	protein_coding_gene	1.38558	2.61278	0.0400629
dct-1	WBGene00015776	protein_coding_gene	1.38503	2.61178	0.00198301
T25B9.3	WBGene00012009	protein_coding_gene	1.38464	2.61106	0.0431845
ensh-1	WBGene00017013	protein_coding_gene	1.38451	2.61082	0.0142738
Y39E4B.6	WBGene00012717	protein_coding_gene	1.38392	2.60976	0.0113065
nhr-121	WBGene00003711	protein_coding_gene	1.38375	2.60946	0.00911899
C24B9.3	WBGene00016048	protein_coding_gene	1.38358	2.60914	0.0453318
F59C6.14	WBGene00044792	protein_coding_gene	1.38301	2.60813	0.00765392
R04E5.9	WBGene00019872	protein_coding_gene	1.38147	2.60534	0.00396807
K02E7.6	WBGene00019311	pseudogene	1.37998	2.60265	0.00697185
tnc-2	WBGene00006583	protein_coding_gene	1.37987	2.60245	0.00296119
F07A5.4	WBGene00008543	protein_coding_gene	1.37965	2.60205	0.0120461
sad-1	WBGene00004719	protein_coding_gene	1.37961	2.60198	0.0246058
Y23H5B.3	WBGene00021274	protein_coding_gene	1.37948	2.60175	0.0178847
clec-221	WBGene00008916	protein_coding_gene	1.3793	2.60142	0.0369333
F10D7.1	WBGene00017338	protein_coding_gene	1.37849	2.59995	0.031063
F35B3.7	WBGene00018033	protein_coding_gene	1.37847	2.59993	0.0275109
exc-9	WBGene00017644	protein_coding_gene	1.37775	2.59862	0.000381493
mab-7	WBGene00003104	protein_coding_gene	1.37665	2.59665	0.0174402
R01E6.7	WBGene00010971	protein_coding_gene	1.37374	2.59141	0.0347957
twk-11	WBGene00006666	protein_coding_gene	1.37117	2.58681	0.00551503
C28G1.6	WBGene00016191	protein_coding_gene	1.37095	2.58641	0.000865132
cdh-5	WBGene00000397	protein_coding_gene	1.37026	2.58517	0.00999021
somi-1	WBGene00010868	protein_coding_gene	1.36947	2.58376	0.00198301
amt-2	WBGene00000134	protein_coding_gene	1.3692	2.58328	0.0466553
mam-8	WBGene00020743	protein_coding_gene	1.36882	2.58259	0.0218115
hda-5	WBGene00009663	protein_coding_gene	1.36872	2.58241	0.00729753
K08B5.2	WBGene00019519	protein_coding_gene	1.36808	2.58127	0.0124614
MTCE.7	WBGene00014454	rRNA_gene	1.36787	2.5809	0.0184525
F11D5.1	WBGene00017380	protein_coding_gene	1.36728	2.57984	0.000210763
C29F7.2	WBGene00007811	protein_coding_gene	1.36677	2.57893	0.029846
iglr-1	WBGene00008977	protein_coding_gene	1.36634	2.57816	0.00356909
tag-241	WBGene00044079	protein_coding_gene	1.36602	2.57758	0.0285764
Y47A7.2	WBGene00021614	protein_coding_gene	1.36597	2.5775	0.021697
linc-46	WBGene00219748	lincRNA_gene	1.36576	2.57712	0.0125947
pin-2	WBGene00004030	protein_coding_gene	1.36521	2.57614	0.000190019
C37C3.12	WBGene00016504	protein_coding_gene	1.36496	2.57569	0.0131595
bkip-1	WBGene00014569	protein_coding_gene	1.3644	2.5747	0.0214523
ZC262.13	WBGene00284846	protein_coding_gene	1.36438	2.57466	0.0395174
ceh-48	WBGene00015934	protein_coding_gene	1.36428	2.57448	0.000178774
rga-6	WBGene00015303	protein_coding_gene	1.36423	2.5744	0.0128339
arrd-14	WBGene00011055	protein_coding_gene	1.36316	2.57248	0.0308645
C25G4.2	WBGene00007730	protein_coding_gene	1.36314	2.57245	0.00480602
T27A10.6	WBGene00020846	protein_coding_gene	1.36255	2.57139	0.0390747
ZK593.9	WBGene00014005	pseudogene	1.36246	2.57123	0.0224105
F20C5.11	WBGene00303015	protein_coding_gene	1.36179	2.57003	2.39275e-05
mak-2	WBGene00007007	protein_coding_gene	1.36085	2.56836	0.00952486
atgp-1	WBGene00000224	protein_coding_gene	1.36049	2.56772	0.00144961
ZC123.4	WBGene00022519	protein_coding_gene	1.36014	2.56711	0.0108076
F53A2.1	WBGene00009949	protein_coding_gene	1.35955	2.56605	0.012279
T19H5.4	WBGene00011849	protein_coding_gene	1.35873	2.56459	0.0141244
bus-18	WBGene00044631	protein_coding_gene	1.35869	2.56453	0.0108664
Y67A10A.7	WBGene00013456	protein_coding_gene	1.35815	2.56355	0.0213891
agr-1	WBGene00018304	protein_coding_gene	1.35725	2.56196	3.54255e-06
npr-20	WBGene00011578	protein_coding_gene	1.35672	2.56102	0.004862
abf-6	WBGene00000017	protein_coding_gene	1.35512	2.55819	0.0275163
Y38H6C.20	WBGene00012632	protein_coding_gene	1.35472	2.55748	0.01116
F39E9.10	WBGene00023036	pseudogene	1.35413	2.55643	6.8018e-05
ham-2	WBGene00001821	protein_coding_gene	1.35338	2.5551	0.0215998
ccep-290	WBGene00021643	protein_coding_gene	1.35281	2.55409	0.0217638
F10G8.8	WBGene00008666	protein_coding_gene	1.35208	2.5528	0.000221775
Y69A2AR.31	WBGene00022100	protein_coding_gene	1.35191	2.5525	0.00646432
sel-7	WBGene00004764	protein_coding_gene	1.35015	2.54938	0.0171642
C49H3.16	WBGene00219436	protein_coding_gene	1.34662	2.54316	0.0438601
akt-2	WBGene00000103	protein_coding_gene	1.34604	2.54214	0.0149856
crm-1	WBGene00007103	protein_coding_gene	1.34513	2.54053	0.00798073
lgc-47	WBGene00009799	protein_coding_gene	1.34427	2.53902	0.0188427
clec-84	WBGene00021895	protein_coding_gene	1.34375	2.53811	0.00190786
C37E2.2	WBGene00007994	protein_coding_gene	1.34369	2.53799	0.037729
lin-42	WBGene00018572	protein_coding_gene	1.34268	2.53622	0.0221932
T28F3.9	WBGene00012135	protein_coding_gene	1.34194	2.53492	0.0461164
Y11D7A.9	WBGene00012433	protein_coding_gene	1.33983	2.53121	0.0275872
F22B5.4	WBGene00009042	protein_coding_gene	1.33945	2.53055	0.0235524
nhr-60	WBGene00003650	protein_coding_gene	1.33859	2.52904	0.0154156
F20A1.6	WBGene00017618	protein_coding_gene	1.3371	2.52643	0.0371027
mapk-15	WBGene00015478	protein_coding_gene	1.33556	2.52373	0.00560759
K01A12.3	WBGene00019287	protein_coding_gene	1.33448	2.52185	0.0427888
Y39G8B.5	WBGene00012726	protein_coding_gene	1.33448	2.52184	0.0327716
tsp-15	WBGene00006641	protein_coding_gene	1.33402	2.52105	0.0332193
egl-20	WBGene00001188	protein_coding_gene	1.33346	2.52007	0.000951504
Y97E10AR.1	WBGene00022396	protein_coding_gene	1.33143	2.51652	0.00927168
Y57G11C.32	WBGene00013322	protein_coding_gene	1.32896	2.51221	0.0295906
ltd-1	WBGene00003089	protein_coding_gene	1.32868	2.51174	0.00291508
MTCE.33	WBGene00014472	rRNA_gene	1.32841	2.51125	0.0261722
amt-3	WBGene00000135	protein_coding_gene	1.32769	2.51001	0.00829779
spp-15	WBGene00005000	protein_coding_gene	1.32735	2.50941	0.00874143
C17G1.5	WBGene00007652	protein_coding_gene	1.32702	2.50884	0.0175049
ZK1073.1	WBGene00014213	protein_coding_gene	1.32608	2.5072	0.0140967
F32D8.13	WBGene00009335	protein_coding_gene	1.32574	2.50661	0.0160175
lpd-7	WBGene00003063	protein_coding_gene	1.32543	2.50607	0.00170035
dyf-1	WBGene00001117	protein_coding_gene	1.32429	2.5041	0.0213866
F26A3.1	WBGene00009140	protein_coding_gene	1.32372	2.5031	0.00726074
F46C8.3	WBGene00018485	protein_coding_gene	1.32369	2.50306	0.0087339
grl-10	WBGene00001719	protein_coding_gene	1.32318	2.50217	0.00607558
dhc-3	WBGene00007154	protein_coding_gene	1.32106	2.4985	0.0365705
R03H10.1	WBGene00019854	protein_coding_gene	1.32073	2.49792	0.00139053
T19E7.6	WBGene00044500	protein_coding_gene	1.32066	2.49781	0.00868772
W05B10.4	WBGene00012279	protein_coding_gene	1.32062	2.49773	0.000684503
R05A10.2	WBGene00011019	protein_coding_gene	1.32023	2.49705	0.0269758
K09F6.6	WBGene00019589	protein_coding_gene	1.32021	2.49703	0.00265661
C53C7.5	WBGene00014294	pseudogene	1.31922	2.49531	0.0393161
C54F6.20	WBGene00271796	protein_coding_gene	1.31916	2.4952	0.0367618
fbxa-188	WBGene00009839	protein_coding_gene	1.31877	2.49453	0.0164006
T28H10.1	WBGene00012142	protein_coding_gene	1.31831	2.49374	0.00681373
F32D8.15	WBGene00009325	protein_coding_gene	1.31765	2.49259	0.0127916
F13B12.4	WBGene00008732	protein_coding_gene	1.31745	2.49226	0.0442436
F31E9.3	WBGene00009296	protein_coding_gene	1.31549	2.48886	0.00672097
clp-9	WBGene00011705	protein_coding_gene	1.3152	2.48837	0.007294
Y56A3A.18	WBGene00013236	protein_coding_gene	1.31367	2.48574	0.00255207
C54G4.4	WBGene00008314	protein_coding_gene	1.3126	2.48388	0.00645888
oig-3	WBGene00003861	protein_coding_gene	1.31254	2.48378	0.00354082
F26F2.8	WBGene00023504	protein_coding_gene	1.31242	2.48358	0.0133965
nhr-139	WBGene00016365	protein_coding_gene	1.31223	2.48324	0.01343
ift-74	WBGene00016005	protein_coding_gene	1.31006	2.47952	0.0244402
Y22D7AL.6	WBGene00021245	protein_coding_gene	1.30995	2.47933	0.0255403
lrch-1	WBGene00015779	protein_coding_gene	1.3099	2.47925	0.029341
daam-1	WBGene00018976	protein_coding_gene	1.30967	2.47885	0.0423608
svh-5	WBGene00006462	protein_coding_gene	1.30951	2.47857	0.0407386
unc-53	WBGene00006788	protein_coding_gene	1.30882	2.47738	0.020661
del-2	WBGene00000953	protein_coding_gene	1.30784	2.47571	0.00773529
F13H10.9	WBGene00045056	protein_coding_gene	1.30756	2.47523	0.0205512
cps-6	WBGene00000787	protein_coding_gene	1.30741	2.47497	0.00477767
C16H3.3	WBGene00015868	protein_coding_gene	1.30702	2.47429	0.000126886
ipla-7	WBGene00011423	protein_coding_gene	1.30558	2.47183	0.00503718
F15B9.8	WBGene00008851	protein_coding_gene	1.30501	2.47086	0.0253294
let-381	WBGene00002601	protein_coding_gene	1.30474	2.4704	0.0137218
arl-3	WBGene00000188	protein_coding_gene	1.30416	2.46939	0.00379874
T05C12.4	WBGene00011468	protein_coding_gene	1.30401	2.46915	0.04435
acs-7	WBGene00007228	protein_coding_gene	1.30377	2.46873	0.0195469
B0286.1	WBGene00015115	protein_coding_gene	1.30336	2.46803	0.00313149
tub-1	WBGene00006655	protein_coding_gene	1.30336	2.46803	0.0111108
snt-1	WBGene00004921	protein_coding_gene	1.30271	2.46692	0.0399556
K06A4.2	WBGene00010592	protein_coding_gene	1.30271	2.46692	0.0414409
W02D7.3	WBGene00020939	protein_coding_gene	1.30203	2.46576	0.0415213
ZK1320.2	WBGene00014252	protein_coding_gene	1.30116	2.46427	0.000377363
C03A7.13	WBGene00015371	protein_coding_gene	1.30027	2.46275	0.0112797
srh-70	WBGene00005291	protein_coding_gene	1.29947	2.46139	0.0436844
F56H11.2	WBGene00010175	protein_coding_gene	1.29786	2.45864	0.0310923
Y39B6A.33	WBGene00012692	protein_coding_gene	1.29771	2.45838	0.0138003
arrd-21	WBGene00015441	pseudogene	1.29684	2.4569	0.0262899
M02G9.1	WBGene00010830	protein_coding_gene	1.29588	2.45526	0.0418924
Y75B8A.32	WBGene00013562	protein_coding_gene	1.29495	2.45369	0.00762593
C26B9.6	WBGene00016135	protein_coding_gene	1.29426	2.45251	0.00568973
pbo-4	WBGene00003943	protein_coding_gene	1.29299	2.45035	0.00518264
W10C4.1	WBGene00021124	protein_coding_gene	1.29264	2.44975	0.0378328
nhr-170	WBGene00008309	protein_coding_gene	1.29199	2.44866	0.00928827
cat-2	WBGene00000296	protein_coding_gene	1.29156	2.44793	0.0441189
glr-1	WBGene00001612	protein_coding_gene	1.29044	2.44602	0.0107962
Y37H9A.5	WBGene00014871	protein_coding_gene	1.28948	2.4444	0.0107949
D2023.3	WBGene00008407	protein_coding_gene	1.28944	2.44433	0.0142727
lin-1	WBGene00002990	protein_coding_gene	1.28921	2.44394	0.0232789
F19G12.9	WBGene00195185	protein_coding_gene	1.28827	2.44236	0.0275109
faah-1	WBGene00015047	protein_coding_gene	1.28822	2.44227	1.79164e-06
C40H1.2	WBGene00008038	protein_coding_gene	1.28789	2.44171	0.0229067
dlg-1	WBGene00001006	protein_coding_gene	1.28731	2.44072	0.00146063
C35E7.4	WBGene00016456	protein_coding_gene	1.28687	2.43999	0.000265376
calf-1	WBGene00007119	protein_coding_gene	1.28683	2.43991	0.00936963
F38E9.6	WBGene00018188	protein_coding_gene	1.28413	2.43536	0.038462
dlc-3	WBGene00012424	protein_coding_gene	1.28385	2.43488	0.0231263
Y44E3A.1	WBGene00021547	protein_coding_gene	1.28367	2.43457	0.0025848
pqn-26	WBGene00004115	protein_coding_gene	1.28359	2.43444	0.0397525
C33G8.4	WBGene00016362	protein_coding_gene	1.28194	2.43166	0.0124265
K07E8.6	WBGene00019497	protein_coding_gene	1.28097	2.43003	0.0338864
Y34D9A.8	WBGene00021333	protein_coding_gene	1.2805	2.42924	0.0120855
let-522	WBGene00010870	protein_coding_gene	1.27826	2.42546	0.000656323
C32D5.6	WBGene00016314	protein_coding_gene	1.2782	2.42536	0.040033
madd-4	WBGene00009958	protein_coding_gene	1.27554	2.4209	0.0187519
ZK154.1	WBGene00022665	protein_coding_gene	1.27497	2.41994	0.0317243
T28F3.8	WBGene00012134	protein_coding_gene	1.27429	2.41881	0.00389077
apl-1	WBGene00000149	protein_coding_gene	1.27249	2.41578	0.0433957
clc-2	WBGene00000523	protein_coding_gene	1.27237	2.41558	0.00864525
fbxa-209	WBGene00012533	protein_coding_gene	1.27209	2.41511	0.00258099
ugt-54	WBGene00012013	protein_coding_gene	1.27192	2.41484	0.031063
T23B3.2	WBGene00020710	protein_coding_gene	1.27142	2.41399	1.30909e-05
rpi-2	WBGene00019536	protein_coding_gene	1.27059	2.41261	0.00500987
F41F3.8	WBGene00044533	protein_coding_gene	1.27052	2.41248	0.0264238
K07C10.3	WBGene00194851	ncRNA_gene	1.27043	2.41234	0.0235576
glb-27	WBGene00012178	protein_coding_gene	1.27009	2.41176	0.0187177
K09F5.6	WBGene00044698	protein_coding_gene	1.26935	2.41054	0.0234892
syd-1	WBGene00006363	protein_coding_gene	1.26931	2.41046	0.0166034
let-4	WBGene00002282	protein_coding_gene	1.26925	2.41036	0.0260736
K02D7.1	WBGene00019298	protein_coding_gene	1.26733	2.40715	0.0433022
lntl-1	WBGene00016289	protein_coding_gene	1.26725	2.40702	0.0174135
mig-10	WBGene00003243	protein_coding_gene	1.26627	2.40539	0.000553563
math-20	WBGene00016555	protein_coding_gene	1.26564	2.40434	0.00164776
gcy-35	WBGene00001555	protein_coding_gene	1.26491	2.40313	0.0140649
clc-5	WBGene00000526	protein_coding_gene	1.26472	2.40281	0.00683121
math-3	WBGene00015608	protein_coding_gene	1.26442	2.4023	0.00671222
sup-12	WBGene00006321	protein_coding_gene	1.26292	2.39982	0.00269969
R03G8.3	WBGene00010998	protein_coding_gene	1.26196	2.39821	0.00670775
mtl-2	WBGene00003474	protein_coding_gene	1.26165	2.39769	0.0464027
Y43C5A.2	WBGene00012782	protein_coding_gene	1.26081	2.3963	0.00133675
max-1	WBGene00003143	protein_coding_gene	1.2602	2.39529	0.00201095
Y48G9A.7	WBGene00021701	protein_coding_gene	1.25901	2.39332	0.0344348
F46H6.5	WBGene00023460	protein_coding_gene	1.25818	2.39194	0.0325106
C50B8.5	WBGene00008227	protein_coding_gene	1.25804	2.39171	0.00476697
C53C11.5	WBGene00044770	protein_coding_gene	1.25799	2.39162	0.00113209
lgc-20	WBGene00007191	protein_coding_gene	1.25716	2.39024	0.016146
C09D4.2	WBGene00015633	protein_coding_gene	1.25595	2.38824	0.00437544
Y53G8AL.4	WBGene00050917	protein_coding_gene	1.25528	2.38714	0.0420203
Y52E8A.3	WBGene00021796	protein_coding_gene	1.25465	2.38609	0.00309858
F01D5.6	WBGene00008496	protein_coding_gene	1.2546	2.38601	0.0431933
sfrp-1	WBGene00022242	protein_coding_gene	1.25395	2.38494	0.0105191
nhr-50	WBGene00003640	protein_coding_gene	1.25343	2.38408	0.0101162
nekl-1	WBGene00021461	protein_coding_gene	1.25309	2.38351	0.0200057
Y97E10AR.2	WBGene00022397	protein_coding_gene	1.25305	2.38345	0.0299076
ceh-37	WBGene00000458	protein_coding_gene	1.25301	2.38338	0.0358926
nhr-193	WBGene00010215	protein_coding_gene	1.25272	2.38291	0.00523738
M03E7.1	WBGene00019753	protein_coding_gene	1.2527	2.38287	0.0174723
K10D6.4	WBGene00010744	protein_coding_gene	1.25161	2.38107	0.00164691
dyf-11	WBGene00001127	protein_coding_gene	1.25122	2.38043	0.023073
pqn-89	WBGene00004169	protein_coding_gene	1.24862	2.37614	0.0106492
fbxl-1	WBGene00015350	protein_coding_gene	1.24849	2.37592	0.00411918
pes-4	WBGene00003978	protein_coding_gene	1.24761	2.37448	0.0143057
F19G12.8	WBGene00195184	protein_coding_gene	1.24718	2.37376	0.0270846
nhr-213	WBGene00011520	protein_coding_gene	1.24706	2.37357	0.00788203
K08D8.1	WBGene00010655	protein_coding_gene	1.24506	2.37029	0.0206887
math-39	WBGene00020358	protein_coding_gene	1.24383	2.36827	0.00392637
syx-2	WBGene00006372	protein_coding_gene	1.24355	2.36781	0.0246058
rrc-1	WBGene00009800	protein_coding_gene	1.24353	2.36777	0.039629
ddr-2	WBGene00017381	protein_coding_gene	1.24154	2.36451	0.00729753
F33H2.8	WBGene00009371	protein_coding_gene	1.24114	2.36386	0.0108345
sek-4	WBGene00018035	protein_coding_gene	1.24065	2.36304	0.000126526
Y50D4A.10	WBGene00235315	protein_coding_gene	1.24056	2.3629	0.02113
fbxa-14	WBGene00022326	protein_coding_gene	1.23952	2.36119	0.0332297
nab-1	WBGene00003516	protein_coding_gene	1.23945	2.36109	0.0241791
F40F8.4	WBGene00009577	protein_coding_gene	1.23876	2.35996	0.0306889
C47E12.9	WBGene00008152	protein_coding_gene	1.23828	2.35917	0.00702235
emre-1	WBGene00008980	protein_coding_gene	1.23694	2.35699	0.000776744
T28B8.1	WBGene00012113	protein_coding_gene	1.23639	2.35608	0.00291918
igcm-1	WBGene00018215	protein_coding_gene	1.23501	2.35382	0.0211121
hst-3.2	WBGene00044303	protein_coding_gene	1.23494	2.35371	0.00437435
skr-19	WBGene00004825	protein_coding_gene	1.23381	2.35187	0.00645073
F22E12.3	WBGene00009060	protein_coding_gene	1.23229	2.3494	0.0324593
mab-31	WBGene00021834	protein_coding_gene	1.23175	2.34852	0.0143651
cest-3	WBGene00008451	protein_coding_gene	1.23074	2.34688	0.0322423
F59G1.4	WBGene00019128	protein_coding_gene	1.23007	2.34578	0.0124468
E01G6.2	WBGene00008450	protein_coding_gene	1.22941	2.34471	0.0221985
T25G12.11	WBGene00020817	protein_coding_gene	1.22847	2.34319	0.0154338
hst-3.1	WBGene00002030	protein_coding_gene	1.22729	2.34128	0.00277878
Y42G9A.2	WBGene00021532	protein_coding_gene	1.22646	2.33992	0.00500846
F23A7.5	WBGene00009070	protein_coding_gene	1.22543	2.33825	0.0192739
F41C3.8	WBGene00018274	protein_coding_gene	1.22412	2.33613	0.0118396
pat-9	WBGene00003933	protein_coding_gene	1.22156	2.33199	0.00444092
tag-89	WBGene00006459	protein_coding_gene	1.22046	2.3302	0.0215109
madd-2	WBGene00016539	protein_coding_gene	1.22039	2.33009	0.00495385
fbxa-80	WBGene00022330	protein_coding_gene	1.21825	2.32665	0.00575294
madf-10	WBGene00013717	protein_coding_gene	1.21799	2.32622	0.0032204
memo-1	WBGene00016500	protein_coding_gene	1.21794	2.32614	0.0272465
Y71A12B.18	WBGene00045077	pseudogene	1.21638	2.32363	0.00356255
pqn-31	WBGene00004119	protein_coding_gene	1.215	2.32141	0.0414458
trpl-1	WBGene00018992	pseudogene	1.21474	2.32099	0.0154156
F48F5.6	WBGene00009848	protein_coding_gene	1.21402	2.31983	0.0175128
ddo-1	WBGene00008127	protein_coding_gene	1.21232	2.3171	0.0220073
tba-5	WBGene00006531	protein_coding_gene	1.21158	2.31591	0.0326383
egl-36	WBGene00001202	protein_coding_gene	1.21087	2.31477	0.00939744
rrf-2	WBGene00004509	protein_coding_gene	1.21075	2.31458	0.0415561
sma-3	WBGene00004857	protein_coding_gene	1.20786	2.30996	0.00808423
lin-39	WBGene00003024	protein_coding_gene	1.20721	2.30891	0.0116194
F10E7.9	WBGene00017350	protein_coding_gene	1.20652	2.30781	0.0025237
K11E4.2	WBGene00010774	protein_coding_gene	1.20548	2.30615	0.000290905
ets-9	WBGene00016865	protein_coding_gene	1.20527	2.3058	0.0141244
nhr-69	WBGene00003659	protein_coding_gene	1.20485	2.30513	0.0174402
F35B12.10	WBGene00009389	protein_coding_gene	1.20347	2.30293	0.0223828
nlp-57	WBGene00008589	protein_coding_gene	1.2034	2.30281	0.00640989
F16B4.2	WBGene00017504	protein_coding_gene	1.20307	2.3023	0.0468765
rig-5	WBGene00004372	protein_coding_gene	1.20281	2.30188	0.0379626
C25D7.15	WBGene00007722	protein_coding_gene	1.20224	2.30097	0.00910187
K02D10.8	WBGene00219329	protein_coding_gene	1.19846	2.29495	0.034087
mab-21	WBGene00003112	protein_coding_gene	1.19817	2.29449	0.017196
C46F11.6	WBGene00008121	protein_coding_gene	1.19712	2.29282	0.00133387
ajm-1	WBGene00000100	protein_coding_gene	1.19588	2.29085	0.0281326
Y44A6D.3	WBGene00012854	protein_coding_gene	1.19564	2.29047	0.0191229
nlp-52	WBGene00018363	protein_coding_gene	1.19555	2.29033	0.0420203
nhr-136	WBGene00003726	protein_coding_gene	1.19407	2.28797	0.0101694
twk-31	WBGene00006683	protein_coding_gene	1.19386	2.28765	0.0350665
glb-33	WBGene00022284	protein_coding_gene	1.19222	2.28505	0.017868
F09E5.14	WBGene00017291	protein_coding_gene	1.19103	2.28316	0.0144935
T15B7.10	WBGene00020522	pseudogene	1.19012	2.28171	0.00267596
cof-2	WBGene00000583	protein_coding_gene	1.18975	2.28113	0.0150334
cebp-1	WBGene00016997	protein_coding_gene	1.18835	2.27891	0.0184422
spv-1	WBGene00014051	protein_coding_gene	1.18726	2.27721	0.0472879
hpo-15	WBGene00016061	protein_coding_gene	1.18667	2.27627	0.00175002
lim-8	WBGene00017904	protein_coding_gene	1.18483	2.27336	0.00353484
sym-1	WBGene00006366	protein_coding_gene	1.18466	2.2731	0.0448403
uig-1	WBGene00009337	protein_coding_gene	1.18098	2.2673	0.000377643
F20C5.6	WBGene00008971	protein_coding_gene	1.18004	2.26582	0.00335984
myo-6	WBGene00009730	protein_coding_gene	1.17936	2.26477	0.00685086
Y54F10AM.6	WBGene00021850	protein_coding_gene	1.1779	2.26247	0.0142239
F32D1.3	WBGene00017983	protein_coding_gene	1.17786	2.2624	0.00957782
T10B5.7	WBGene00020393	protein_coding_gene	1.17732	2.26157	0.00113829
igeg-1	WBGene00017901	protein_coding_gene	1.17655	2.26036	0.00980319
tag-343	WBGene00018374	protein_coding_gene	1.17607	2.2596	0.00992179
che-13	WBGene00000492	protein_coding_gene	1.17589	2.25932	0.0140271
sta-1	WBGene00013111	protein_coding_gene	1.17557	2.25883	0.023117
F23C8.3	WBGene00017732	protein_coding_gene	1.17414	2.25658	0.00264593
K10C9.1	WBGene00019623	protein_coding_gene	1.17351	2.25559	0.048522
F23C8.13	WBGene00017741	protein_coding_gene	1.17337	2.25537	0.0472879
hda-11	WBGene00007953	protein_coding_gene	1.17271	2.25435	0.0108091
Y37E11B.1	WBGene00021374	protein_coding_gene	1.17237	2.25382	0.0101414
maa-1	WBGene00007680	protein_coding_gene	1.17038	2.2507	0.0158605
nhr-125	WBGene00003715	protein_coding_gene	1.17015	2.25035	0.0179314
F15E6.9	WBGene00017489	protein_coding_gene	1.16985	2.24989	0.018291
spp-16	WBGene00005001	protein_coding_gene	1.1677	2.24653	0.00427837
nhr-96	WBGene00003686	protein_coding_gene	1.16766	2.24648	0.00777009
nhr-201	WBGene00019741	protein_coding_gene	1.16421	2.2411	0.0260473
C10B5.3	WBGene00015671	protein_coding_gene	1.16415	2.24102	0.0164514
Y42G9A.1	WBGene00021531	protein_coding_gene	1.16134	2.23665	0.00590903
T23D8.3	WBGene00011944	protein_coding_gene	1.16097	2.23607	0.0130824
pudl-1	WBGene00044489	protein_coding_gene	1.15881	2.23273	0.0129699
eri-12	WBGene00007091	protein_coding_gene	1.15817	2.23174	5.39015e-05
best-9	WBGene00016613	protein_coding_gene	1.15658	2.22928	0.0173038
Y57G11C.22	WBGene00013317	protein_coding_gene	1.15325	2.22415	0.0155964
dep-1	WBGene00009717	protein_coding_gene	1.15198	2.22218	0.000798609
nhr-128	WBGene00003718	protein_coding_gene	1.15099	2.22066	0.0260975
best-23	WBGene00014989	protein_coding_gene	1.1502	2.21944	0.021813
klo-1	WBGene00016848	protein_coding_gene	1.14931	2.21807	0.00250394
F55G1.15	WBGene00018907	protein_coding_gene	1.14483	2.21119	0.0128288
F53F4.13	WBGene00009995	protein_coding_gene	1.14465	2.21093	0.0296384
B0024.15	WBGene00007104	protein_coding_gene	1.14423	2.21027	0.0345569
math-4	WBGene00015609	protein_coding_gene	1.14414	2.21014	0.00255511
fbxa-55	WBGene00020453	protein_coding_gene	1.14331	2.20887	0.0177977
tag-278	WBGene00015356	protein_coding_gene	1.14255	2.20771	0.00586753
C13A10.1	WBGene00015728	protein_coding_gene	1.14229	2.2073	0.00267575
H24G06.1	WBGene00019237	protein_coding_gene	1.14124	2.20571	0.00564818
fat-2	WBGene00001394	protein_coding_gene	1.14112	2.20553	0.000851047
ric-19	WBGene00004368	protein_coding_gene	1.1396	2.20319	0.0022229
T27E4.1	WBGene00020861	protein_coding_gene	1.13819	2.20105	0.017497
B0252.8	WBGene00044615	protein_coding_gene	1.13802	2.20078	0.0154758
Y116A8B.4	WBGene00013781	protein_coding_gene	1.13717	2.19949	0.0273979
lagr-1	WBGene00006505	protein_coding_gene	1.13715	2.19946	0.0137328
hex-2	WBGene00015767	protein_coding_gene	1.13683	2.19898	0.000130834
fbxa-4	WBGene00044672	protein_coding_gene	1.13629	2.19815	0.0270926
T04A6.1	WBGene00020200	protein_coding_gene	1.13569	2.19723	0.0337852
C36E8.4	WBGene00007983	protein_coding_gene	1.13426	2.19505	0.00411918
C16B8.3	WBGene00015823	protein_coding_gene	1.13269	2.19267	0.00190385
F15D4.2	WBGene00008859	protein_coding_gene	1.13224	2.19198	0.00302552
fmil-1	WBGene00021362	protein_coding_gene	1.13144	2.19077	0.0133366
nhr-110	WBGene00003700	protein_coding_gene	1.13098	2.19007	0.0014893
Y53F4B.1	WBGene00013149	protein_coding_gene	1.13004	2.18864	0.0428083
C16B8.4	WBGene00015824	protein_coding_gene	1.12987	2.18839	0.0445107
C50C3.5	WBGene00016801	protein_coding_gene	1.12849	2.18629	0.0138293
C28C12.4	WBGene00016180	protein_coding_gene	1.12843	2.1862	0.0268462
elt-6	WBGene00001253	protein_coding_gene	1.12761	2.18496	0.00134678
vab-9	WBGene00006875	protein_coding_gene	1.12736	2.18458	0.0074708
twk-2	WBGene00006657	protein_coding_gene	1.12731	2.18451	0.0460966
K09F6.15	WBGene00271744	protein_coding_gene	1.12692	2.18392	0.00223609
best-18	WBGene00011868	protein_coding_gene	1.12338	2.17857	0.0111782
alh-3	WBGene00000109	protein_coding_gene	1.12193	2.17638	0.00504604
camt-1	WBGene00020251	protein_coding_gene	1.12191	2.17635	0.0143868
fbxa-105	WBGene00015362	protein_coding_gene	1.11943	2.17261	0.0377472
nhr-183	WBGene00018266	protein_coding_gene	1.117	2.16896	0.0259137
F33G12.6	WBGene00018018	protein_coding_gene	1.11694	2.16887	0.0196569
sorb-1	WBGene00012891	protein_coding_gene	1.11662	2.16838	0.0367927
zip-5	WBGene00007932	protein_coding_gene	1.11548	2.16668	0.00293456
R07B7.6	WBGene00011090	protein_coding_gene	1.11438	2.16503	0.000208739
bre-2	WBGene00000267	protein_coding_gene	1.11423	2.16479	0.0148756
F27D9.2	WBGene00017861	protein_coding_gene	1.11113	2.16015	0.0398449
rei-2	WBGene00019365	protein_coding_gene	1.11037	2.15901	0.0374023
K02E2.6	WBGene00010507	protein_coding_gene	1.11006	2.15855	0.00139568
F22D6.15	WBGene00009056	protein_coding_gene	1.10915	2.15718	0.0111825
zip-1	WBGene00006986	protein_coding_gene	1.10795	2.15539	0.00173985
glt-3	WBGene00001621	protein_coding_gene	1.10563	2.15193	0.0443105
F36F2.1	WBGene00009475	protein_coding_gene	1.10502	2.15102	0.0421116
nlp-10	WBGene00003748	protein_coding_gene	1.10493	2.15088	0.0325476
frpr-5	WBGene00008342	protein_coding_gene	1.10358	2.14887	0.0472914
F21A9.2	WBGene00017651	protein_coding_gene	1.10336	2.14855	0.00874752
ceh-27	WBGene00000449	protein_coding_gene	1.10073	2.14463	0.0341848
nuc-1	WBGene00003828	protein_coding_gene	1.10036	2.14408	0.0321304
lin-17	WBGene00003006	protein_coding_gene	1.1002	2.14384	0.0433364
F38E11.6	WBGene00009543	protein_coding_gene	1.10013	2.14375	0.044115
Y54E5A.8	WBGene00013203	protein_coding_gene	1.09936	2.14259	0.00124941
plc-2	WBGene00004037	protein_coding_gene	1.09902	2.14209	0.0152294
D2030.12	WBGene00008421	protein_coding_gene	1.09891	2.14193	0.0215497
abhd-14	WBGene00021927	protein_coding_gene	1.09885	2.14184	0.0183866
sma-4	WBGene00004858	protein_coding_gene	1.09767	2.14009	0.0362249
lron-15	WBGene00016974	protein_coding_gene	1.09675	2.13873	0.0347042
arrd-20	WBGene00015440	pseudogene	1.09641	2.13822	0.017103
dmd-6	WBGene00007058	protein_coding_gene	1.09639	2.13819	0.0404026
rpl-24.2	WBGene00004437	protein_coding_gene	1.09592	2.13749	0.0388043
src-2	WBGene00005078	protein_coding_gene	1.09579	2.1373	0.038457
alh-1	WBGene00000107	protein_coding_gene	1.09504	2.13619	0.00377587
C17H11.6	WBGene00015926	protein_coding_gene	1.09432	2.13513	0.0236441
F37C12.10	WBGene00018153	protein_coding_gene	1.0942	2.13495	0.0122702
dyf-2	WBGene00001118	protein_coding_gene	1.09312	2.13334	0.0122959
ugt-23	WBGene00007650	protein_coding_gene	1.09208	2.13181	0.0142738
C54E4.4	WBGene00016919	protein_coding_gene	1.09022	2.12907	0.0394523
acy-3	WBGene00000070	protein_coding_gene	1.08878	2.12694	0.00781929
T02B11.3	WBGene00020155	protein_coding_gene	1.08864	2.12673	0.0240641
M116.2	WBGene00019789	pseudogene	1.0875	2.12506	9.64573e-05
C44B11.6	WBGene00016635	protein_coding_gene	1.08714	2.12452	0.0150653
nhr-122	WBGene00003712	protein_coding_gene	1.08616	2.12307	0.0103687
F21G4.1	WBGene00009023	protein_coding_gene	1.08574	2.12247	0.0016679
ric-3	WBGene00004363	protein_coding_gene	1.0836	2.11931	0.0281475
Y54G2A.52	WBGene00045397	protein_coding_gene	1.08338	2.119	0.00269332
nhr-90	WBGene00003680	protein_coding_gene	1.08293	2.11833	0.0352623
fbxa-146	WBGene00018807	pseudogene	1.08151	2.11625	0.0156038
C03A3.1	WBGene00007266	protein_coding_gene	1.08049	2.11476	0.0499317
Y46G5A.15	WBGene00012906	protein_coding_gene	1.07994	2.11394	0.0281326
frm-2	WBGene00001489	protein_coding_gene	1.07799	2.11109	0.0110462
C48D1.1	WBGene00008177	protein_coding_gene	1.07772	2.1107	0.031257
F59B2.9	WBGene00010311	protein_coding_gene	1.07687	2.10945	0.0230226
nhr-195	WBGene00019115	protein_coding_gene	1.07626	2.10856	0.0453318
fhod-1	WBGene00016735	protein_coding_gene	1.07623	2.10851	0.00566344
K02E10.6	WBGene00019320	protein_coding_gene	1.07502	2.10675	0.0201381
fbxa-32	WBGene00013839	protein_coding_gene	1.07439	2.10584	0.0475173
K12B6.9	WBGene00023432	protein_coding_gene	1.07407	2.10537	0.0425618
egl-5	WBGene00001174	protein_coding_gene	1.07237	2.10288	0.0434369
C41D11.6	WBGene00016565	protein_coding_gene	1.0715	2.10161	0.0447579
pry-1	WBGene00004202	protein_coding_gene	1.07146	2.10156	0.00510432
nmtn-1	WBGene00019434	protein_coding_gene	1.06896	2.09793	0.00199371
nadk-1	WBGene00022307	protein_coding_gene	1.06819	2.0968	0.00766295
fbxa-219	WBGene00044403	protein_coding_gene	1.06807	2.09663	0.0179314
Y71H2AL.2	WBGene00022165	protein_coding_gene	1.06726	2.09545	0.034472
nhr-133	WBGene00003723	protein_coding_gene	1.06641	2.09421	0.0410078
C49C3.8	WBGene00008198	protein_coding_gene	1.0661	2.09376	0.0205643
crb-3	WBGene00044743	protein_coding_gene	1.06341	2.08987	0.0032751
F26A3.4	WBGene00009142	protein_coding_gene	1.06059	2.08578	0.00794521
Y65A5A.1	WBGene00013418	protein_coding_gene	1.06059	2.08578	0.00214066
set-30	WBGene00022499	protein_coding_gene	1.06006	2.08502	0.0302997
nlp-7	WBGene00003745	protein_coding_gene	1.0586	2.08292	0.0104918
dohh-1	WBGene00007555	protein_coding_gene	1.05764	2.08152	0.0193705
F20C5.4	WBGene00008969	protein_coding_gene	1.0551	2.07786	0.00847547
T13H10.2	WBGene00011762	protein_coding_gene	1.05422	2.07659	0.0423622
F40F12.9	WBGene00043995	protein_coding_gene	1.0533	2.07528	0.00867685
nhr-64	WBGene00003654	protein_coding_gene	1.05316	2.07507	0.0128288
F38B6.6	WBGene00018175	protein_coding_gene	1.05187	2.07321	0.0368063
pdcd-2	WBGene00011116	protein_coding_gene	1.04978	2.07022	0.00305707
K06G5.1	WBGene00010605	protein_coding_gene	1.04917	2.06933	0.0184525
M176.5	WBGene00010944	protein_coding_gene	1.04794	2.06758	0.0102255
T14G11.1	WBGene00020510	protein_coding_gene	1.04654	2.06557	0.00573863
Y60A3A.16	WBGene00013364	protein_coding_gene	1.04648	2.06548	0.0246131
B0511.6	WBGene00015232	protein_coding_gene	1.04614	2.065	0.00918461
Y75B8A.28	WBGene00013559	protein_coding_gene	1.04195	2.05902	0.00191382
M01F1.3	WBGene00010809	protein_coding_gene	1.04159	2.0585	0.00906897
unc-36	WBGene00006772	protein_coding_gene	1.04052	2.05696	0.029536
ZK287.4	WBGene00013965	protein_coding_gene	1.04014	2.05643	0.0439616
R05A10.3	WBGene00011020	protein_coding_gene	1.03962	2.05569	0.0480968
F09F9.1	WBGene00017306	protein_coding_gene	1.03943	2.05542	0.018926
efhd-1	WBGene00012980	protein_coding_gene	1.03726	2.05233	0.0192522
fbxa-108	WBGene00010293	protein_coding_gene	1.03708	2.05207	0.00410926
F39E9.28	WBGene00271716	pseudogene	1.0366	2.05138	0.00317586
byn-1	WBGene00000276	protein_coding_gene	1.03399	2.04769	0.0206477
cest-16	WBGene00020330	protein_coding_gene	1.03375	2.04734	0.0213007
W06F12.2	WBGene00012306	protein_coding_gene	1.02942	2.0412	0.00196582
tir-1	WBGene00006575	protein_coding_gene	1.02927	2.04098	0.0338567
T05E11.8	WBGene00011484	protein_coding_gene	1.02898	2.04058	0.00584482
unc-6	WBGene00006746	protein_coding_gene	1.02616	2.0366	0.0465669
F39E9.7	WBGene00018199	pseudogene	1.02588	2.03621	0.0175511
pqn-92	WBGene00004172	protein_coding_gene	1.02581	2.0361	0.0201929
ttr-10	WBGene00017600	protein_coding_gene	1.02557	2.03576	0.0036992
[truncated: 663 more rows]

## Sheet: Gram-positive DEGs CB_only
CB4856-exclusive DEGs in response to Gram-positive pathogens (S. epidermidis or S. aureus vs. OP50)
Gene Name	Wormbase Gene ID	Type	log2Fold Change	Fold Change	Adjusted P-value
scl-6	WBGene00008028	protein_coding_gene	4.96306	31.1911	2.11947e-17
R193.2	WBGene00020128	protein_coding_gene	3.90706	15.0018	3.31873e-11
tag-293	WBGene00015398	protein_coding_gene	3.78559	13.7904	5.35093e-05
hrg-4	WBGene00009493	protein_coding_gene	3.76089	13.5563	7.84873e-10
Y47G6A.15	WBGene00021641	protein_coding_gene	3.58409	11.9927	3.6094e-06
cdh-7	WBGene00000399	protein_coding_gene	3.50182	11.328	8.9441e-05
T28A11.4	WBGene00020871	protein_coding_gene	3.32921	10.0506	0.00316161
ins-30	WBGene00002113	protein_coding_gene	3.32431	10.0165	1.83597e-05
F14F9.2	WBGene00017465	protein_coding_gene	3.29442	9.81114	0.00311798
dpy-6	WBGene00001068	protein_coding_gene	3.28339	9.7364	4.83679e-05
rol-6	WBGene00004397	protein_coding_gene	3.27658	9.69054	9.59986e-05
dpy-5	WBGene00001067	protein_coding_gene	3.26745	9.62941	9.81289e-05
sqt-1	WBGene00005016	protein_coding_gene	3.21948	9.31449	0.000180869
rol-8	WBGene00004398	protein_coding_gene	3.19973	9.18784	0.000248534
C29F3.3	WBGene00007804	protein_coding_gene	3.1679	8.98736	0.00241057
col-107	WBGene00000681	protein_coding_gene	3.09707	8.5568	8.35738e-09
col-49	WBGene00000626	protein_coding_gene	3.05501	8.31093	0.00037806
C05D12.3	WBGene00014666	protein_coding_gene	3.04166	8.2344	2.47116e-08
K02E11.10	WBGene00044109	protein_coding_gene	3.0044	8.02441	0.000877118
rol-1	WBGene00004394	protein_coding_gene	3.00043	8.00237	0.000664413
sqt-2	WBGene00005017	protein_coding_gene	2.98222	7.90201	0.000717223
T16G12.1	WBGene00011803	protein_coding_gene	2.97906	7.88471	5.9717e-15
col-79	WBGene00000655	protein_coding_gene	2.96043	7.78358	0.000679615
dpy-8	WBGene00001070	protein_coding_gene	2.94268	7.68837	0.000976827
col-168	WBGene00000741	protein_coding_gene	2.92524	7.596	5.55776e-05
E01G4.6	WBGene00008448	protein_coding_gene	2.92147	7.57616	0.000932173
ZK180.6	WBGene00022680	protein_coding_gene	2.90638	7.49737	0.000624929
col-38	WBGene00000615	protein_coding_gene	2.90339	7.48182	0.000499999
dpf-6	WBGene00001059	protein_coding_gene	2.90338	7.48177	0.000112166
dpy-4	WBGene00001066	protein_coding_gene	2.90301	7.47986	0.0012194
srx-130	WBGene00006021	protein_coding_gene	2.88787	7.40177	0.0103716
C12D8.13	WBGene00007540	protein_coding_gene	2.88194	7.37142	0.00311052
srh-60	WBGene00005282	protein_coding_gene	2.87878	7.35528	0.00819872
C02G6.1	WBGene00015359	pseudogene	2.86396	7.2801	0.000851149
col-138	WBGene00000711	protein_coding_gene	2.84751	7.19756	0.00124804
F28A10.9	WBGene00017877	pseudogene	2.84582	7.18912	0.00298531
dpy-13	WBGene00001074	protein_coding_gene	2.8425	7.17264	0.00129543
col-173	WBGene00000746	protein_coding_gene	2.83012	7.11131	0.00154312
ZK84.1	WBGene00022649	protein_coding_gene	2.82992	7.11036	8.78423e-06
fbxa-147	WBGene00011135	protein_coding_gene	2.77423	6.84111	0.0149572
pqn-11	WBGene00004103	pseudogene	2.76475	6.79628	0.00233914
hrg-7	WBGene00007605	protein_coding_gene	2.75388	6.74529	7.97426e-09
F49C5.11	WBGene00044163	protein_coding_gene	2.74678	6.71217	0.00517324
col-63	WBGene00000639	protein_coding_gene	2.7389	6.67563	0.00204647
col-175	WBGene00000748	protein_coding_gene	2.72609	6.6166	0.00185583
col-170	WBGene00000743	protein_coding_gene	2.71605	6.5707	0.00146781
Y51H7C.13	WBGene00021791	protein_coding_gene	2.71245	6.55433	0.0005554
dot-1.3	WBGene00012302	protein_coding_gene	2.70811	6.53465	0.00226679
alh-2	WBGene00000108	protein_coding_gene	2.69048	6.45528	0.00432866
col-169	WBGene00000742	protein_coding_gene	2.68515	6.43146	0.00259801
col-71	WBGene00000647	protein_coding_gene	2.67108	6.36907	0.00148079
col-125	WBGene00000699	protein_coding_gene	2.64604	6.25947	4.21003e-06
col-50	WBGene00000627	protein_coding_gene	2.64386	6.25002	0.0145137
ram-2	WBGene00004300	protein_coding_gene	2.6322	6.19972	1.23492e-06
dpy-9	WBGene00001071	protein_coding_gene	2.63093	6.19424	0.0024991
col-17	WBGene00000606	protein_coding_gene	2.62508	6.16919	0.00406537
dpy-20	WBGene00001079	protein_coding_gene	2.59712	6.05077	0.00787739
col-176	WBGene00000749	protein_coding_gene	2.58689	6.00804	0.00484128
R08H2.8	WBGene00011149	pseudogene	2.57959	5.9777	0.023668
str-131	WBGene00006180	protein_coding_gene	2.56597	5.92153	0.00273249
col-109	WBGene00000683	protein_coding_gene	2.56003	5.8972	0.00120304
npr-30	WBGene00019183	protein_coding_gene	2.55738	5.88638	0.00741485
F14F8.8	WBGene00008816	protein_coding_gene	2.53902	5.81193	0.00410162
F18F11.4	WBGene00017577	protein_coding_gene	2.52107	5.7401	0.00748385
Y48G8AL.12	WBGene00021690	protein_coding_gene	2.51542	5.71763	0.0081379
dmd-11	WBGene00007930	protein_coding_gene	2.50549	5.67841	0.0140606
C38D9.2	WBGene00008010	protein_coding_gene	2.49693	5.64481	1.22836e-05
Y55F3AM.14	WBGene00021931	protein_coding_gene	2.47816	5.57185	0.00368484
F53B3.6	WBGene00018744	protein_coding_gene	2.47215	5.54871	0.0012783
oac-52	WBGene00020977	protein_coding_gene	2.46775	5.53182	0.00661307
Y95B8A.2	WBGene00022383	protein_coding_gene	2.46126	5.50698	0.000778614
col-97	WBGene00000672	protein_coding_gene	2.45449	5.48118	0.00175792
nhr-219	WBGene00020555	protein_coding_gene	2.44839	5.45806	0.00236103
gst-34	WBGene00001782	protein_coding_gene	2.44036	5.42779	0.0248568
sra-6	WBGene00005032	protein_coding_gene	2.43682	5.41445	0.030385
Y116F11B.9	WBGene00013825	protein_coding_gene	2.43545	5.40933	0.0157622
T17H7.1	WBGene00020550	protein_coding_gene	2.43538	5.40906	0.00152336
T25C12.5	WBGene00197733	ncRNA_gene	2.43076	5.39179	0.0284972
pals-3	WBGene00007657	protein_coding_gene	2.42226	5.36012	0.0202276
C27D9.2	WBGene00016164	protein_coding_gene	2.42014	5.35222	0.010501
C33D3.3	WBGene00007894	protein_coding_gene	2.41973	5.35069	0.00135854
ZK1290.7	WBGene00022889	protein_coding_gene	2.41625	5.33784	0.000154442
nep-22	WBGene00020788	protein_coding_gene	2.41439	5.33095	2.36907e-07
K06H6.2	WBGene00019450	protein_coding_gene	2.41202	5.3222	0.0165678
stdh-3	WBGene00007364	protein_coding_gene	2.39572	5.26239	0.0163276
F35F10.13	WBGene00018062	protein_coding_gene	2.39396	5.25597	0.00431816
B0244.7	WBGene00015082	protein_coding_gene	2.38959	5.24009	0.00399271
clec-167	WBGene00009517	protein_coding_gene	2.38534	5.22468	0.0143916
srsx-21	WBGene00011084	protein_coding_gene	2.37943	5.20332	0.0386599
T19D12.9	WBGene00020583	protein_coding_gene	2.37812	5.19857	0.00417031
ins-32	WBGene00002115	protein_coding_gene	2.3641	5.14832	0.00417031
F21G4.3	WBGene00009024	protein_coding_gene	2.35711	5.12342	0.0146821
T05E11.7	WBGene00011483	pseudogene	2.32708	5.01787	0.0153511
F12E12.11	WBGene00044811	protein_coding_gene	2.32508	5.01093	8.91312e-08
mpst-7	WBGene00011307	protein_coding_gene	2.31978	4.99255	0.00257986
dao-4	WBGene00000930	protein_coding_gene	2.30092	4.92772	0.0146598
Y77E11A.16	WBGene00044464	protein_coding_gene	2.30074	4.92711	0.0176351
ferl-1	WBGene00020262	protein_coding_gene	2.29935	4.92236	0.00516244
K09E2.1	WBGene00019570	protein_coding_gene	2.29688	4.91392	0.0115073
bli-6	WBGene00000256	protein_coding_gene	2.28194	4.86333	0.00932245
gly-1	WBGene00001626	protein_coding_gene	2.28106	4.86034	0.00431982
gst-41	WBGene00001789	protein_coding_gene	2.28045	4.85828	0.000976374
abu-11	WBGene00000034	protein_coding_gene	2.27938	4.85471	0.00105454
C07D8.2	WBGene00015562	pseudogene	2.27411	4.837	0.018998
Y71G12B.18	WBGene00022156	protein_coding_gene	2.2711	4.82691	0.0189333
C38D9.13	WBGene00235090	ncRNA_gene	2.26277	4.79911	0.0163276
F09B12.3	WBGene00008607	protein_coding_gene	2.25771	4.78233	0.000198698
C41H7.1	WBGene00016571	protein_coding_gene	2.2553	4.77434	3.79663e-05
sptl-2	WBGene00018398	protein_coding_gene	2.252	4.76343	8.19314e-07
T20B6.1	WBGene00020597	protein_coding_gene	2.25055	4.75866	0.00306568
ncx-8	WBGene00003573	protein_coding_gene	2.24834	4.75135	1.26622e-05
C14A6.5	WBGene00007569	protein_coding_gene	2.24182	4.72993	0.0079142
col-167	WBGene00000740	protein_coding_gene	2.22755	4.68339	0.000272327
H41C03.2	WBGene00019269	protein_coding_gene	2.22344	4.67005	0.0338841
col-117	WBGene00000691	protein_coding_gene	2.21512	4.64322	0.0345684
col-110	WBGene00000684	protein_coding_gene	2.20635	4.61505	0.00718642
pho-1	WBGene00004020	protein_coding_gene	2.20465	4.60963	0.000106621
R07B1.13	WBGene00138711	protein_coding_gene	2.20194	4.60098	0.0120608
pmp-1	WBGene00004058	protein_coding_gene	2.20158	4.59983	0.00118316
glb-22	WBGene00011251	protein_coding_gene	2.19797	4.58834	0.00215309
T10B5.10	WBGene00020396	protein_coding_gene	2.19211	4.56973	0.000360752
gst-27	WBGene00001775	protein_coding_gene	2.18258	4.53966	0.00128325
oac-48	WBGene00011960	protein_coding_gene	2.17558	4.51767	7.00161e-05
F56H6.7	WBGene00010168	protein_coding_gene	2.17319	4.5102	0.0272417
K06H6.1	WBGene00019449	protein_coding_gene	2.17253	4.50814	0.0258665
C18B2.1	WBGene00015952	protein_coding_gene	2.16734	4.49194	0.0224923
R08F11.4	WBGene00019968	protein_coding_gene	2.16265	4.47736	0.00107439
F55F3.4	WBGene00010118	protein_coding_gene	2.16189	4.47502	0.00443566
T10E9.3	WBGene00020413	protein_coding_gene	2.16109	4.47254	5.34531e-05
ZK262.19	WBGene00206508	protein_coding_gene	2.15119	4.44194	0.00988912
C14C6.3	WBGene00015757	protein_coding_gene	2.14549	4.42442	0.0453271
Y47D3A.34	WBGene00206461	protein_coding_gene	2.14467	4.42192	0.026445
K01D12.5	WBGene00010464	protein_coding_gene	2.13891	4.40428	0.0253522
C26B9.2	WBGene00016132	protein_coding_gene	2.13315	4.38675	0.027828
nhr-155	WBGene00015758	protein_coding_gene	2.13228	4.3841	0.0390946
H12D21.2	WBGene00010378	protein_coding_gene	2.13065	4.37916	0.0446326
F34H10.4	WBGene00009381	protein_coding_gene	2.13025	4.37792	0.0170646
pcp-2	WBGene00003957	protein_coding_gene	2.12436	4.36011	1.42733e-06
lon-3	WBGene00003057	protein_coding_gene	2.12426	4.35978	0.0151157
T25B9.2	WBGene00012008	protein_coding_gene	2.11601	4.33493	0.00916327
F08D12.12	WBGene00017255	protein_coding_gene	2.11298	4.32585	0.00967797
col-61	WBGene00000637	protein_coding_gene	2.11053	4.31849	0.0180857
col-73	WBGene00000649	protein_coding_gene	2.10682	4.3074	0.0381832
gsto-1	WBGene00016204	protein_coding_gene	2.10465	4.30092	9.79139e-06
B0294.1	WBGene00015117	protein_coding_gene	2.10415	4.29944	0.00156661
wago-10	WBGene00020707	protein_coding_gene	2.10169	4.29212	0.000175845
nhr-157	WBGene00015900	protein_coding_gene	2.09402	4.26937	0.0254245
R02C2.8	WBGene00255728	pseudogene	2.08793	4.25137	0.00041974
R10D12.6	WBGene00011187	protein_coding_gene	2.08723	4.2493	0.0474966
H01G02.4	WBGene00045108	protein_coding_gene	2.0842	4.24039	0.00566376
oig-5	WBGene00023520	protein_coding_gene	2.08054	4.22964	9.56865e-05
col-77	WBGene00000653	protein_coding_gene	2.07059	4.20059	0.00885789
AC3.5	WBGene00007071	protein_coding_gene	2.06445	4.18275	0.00531225
col-147	WBGene00000720	protein_coding_gene	2.05663	4.16013	0.011332
K08D8.2	WBGene00010656	protein_coding_gene	2.05483	4.15496	0.0300386
T12B5.9	WBGene00023345	pseudogene	2.05316	4.15015	0.0356919
K04G2.7	WBGene00010566	protein_coding_gene	2.04836	4.13635	0.00810417
ZK488.5	WBGene00022757	protein_coding_gene	2.04815	4.13576	0.0227113
wrt-4	WBGene00006950	protein_coding_gene	2.04584	4.12913	0.00942734
irld-2	WBGene00008518	protein_coding_gene	2.04388	4.12352	0.0148543
K03D7.3	WBGene00014796	pseudogene	2.04041	4.11363	0.0312336
T05A8.2	WBGene00020228	protein_coding_gene	2.03689	4.10359	0.0296791
daf-28	WBGene00000920	protein_coding_gene	2.03599	4.10103	5.80439e-08
T04C12.33	WBGene00271444	protein_coding_gene	2.03528	4.09902	0.0388332
pes-8	WBGene00003981	protein_coding_gene	2.03466	4.09725	0.00311105
Y45F10B.8	WBGene00012872	protein_coding_gene	2.03372	4.09458	0.0317685
acr-25	WBGene00043066	protein_coding_gene	2.02809	4.07865	0.000252198
K10C9.9	WBGene00044515	pseudogene	2.02395	4.06697	0.00448697
clx-1	WBGene00000551	protein_coding_gene	2.01767	4.04929	1.5259e-05
Y46G5A.29	WBGene00012917	protein_coding_gene	2.00653	4.01815	0.025147
T21C9.9	WBGene00011895	protein_coding_gene	2.00381	4.01058	0.00214122
srh-230	WBGene00005438	pseudogene	2.00311	4.00865	0.0429727
C28H8.5	WBGene00016196	protein_coding_gene	2.00165	4.00457	0.0265709
E02C12.6	WBGene00017092	protein_coding_gene	2.00073	4.00203	0.000501581
C47A4.4	WBGene00014703	pseudogene	1.99832	3.99535	0.00474525
F02D8.1	WBGene00008520	protein_coding_gene	1.99493	3.98596	0.0414592
scav-4	WBGene00008692	protein_coding_gene	1.98948	3.97093	0.000405399
sre-40	WBGene00020225	protein_coding_gene	1.98742	3.96526	0.0404289
C53D6.5	WBGene00008282	pseudogene	1.98539	3.9597	0.0117846
nhr-207	WBGene00011098	protein_coding_gene	1.98367	3.95498	0.0255551
col-144	WBGene00000717	protein_coding_gene	1.98329	3.95395	0.00925382
frpr-10	WBGene00019019	protein_coding_gene	1.98324	3.95381	0.00836425
piit-1	WBGene00009384	protein_coding_gene	1.98255	3.9519	7.40107e-08
col-182	WBGene00000755	pseudogene	1.97817	3.93993	0.0213014
ZC250.4	WBGene00045305	protein_coding_gene	1.97376	3.92792	0.00619643
C49F5.8	WBGene00008212	protein_coding_gene	1.97158	3.92197	0.0296809
F19B6.3	WBGene00008949	protein_coding_gene	1.96848	3.91355	0.00102761
F42A8.1	WBGene00009626	protein_coding_gene	1.96569	3.906	0.00611384
fbxa-125	WBGene00015229	protein_coding_gene	1.95983	3.89016	0.00841421
K12D9.1	WBGene00019675	protein_coding_gene	1.95838	3.88626	0.0429727
ZK470.6	WBGene00022747	protein_coding_gene	1.95731	3.88338	0.0213819
clpr-2	WBGene00023410	protein_coding_gene	1.95572	3.8791	0.00571683
oac-19	WBGene00009413	protein_coding_gene	1.95456	3.87598	0.00185857
col-39	WBGene00000616	protein_coding_gene	1.95161	3.86805	0.0148645
C07E3.4	WBGene00007415	protein_coding_gene	1.95026	3.86445	1.7459e-05
C34F6.1	WBGene00007938	protein_coding_gene	1.94592	3.85283	0.0138744
ZK783.6	WBGene00044448	protein_coding_gene	1.94403	3.84778	0.000864008
T25E4.2	WBGene00020804	protein_coding_gene	1.94349	3.84634	0.0328587
lin-29	WBGene00003015	protein_coding_gene	1.94309	3.84528	0.000118364
gcy-32	WBGene00001552	protein_coding_gene	1.94297	3.84497	0.00172102
C38C6.5	WBGene00007998	protein_coding_gene	1.94039	3.83809	0.00399271
nceh-1	WBGene00012810	protein_coding_gene	1.9375	3.83041	0.00399271
Y51H4A.22	WBGene00013116	protein_coding_gene	1.93611	3.82673	0.0117762
F58A4.12	WBGene00014777	pseudogene	1.93573	3.8257	0.0270312
col-14	WBGene00000603	protein_coding_gene	1.93353	3.81987	0.0211172
nhr-198	WBGene00010603	protein_coding_gene	1.9249	3.7971	0.0290622
hrg-1	WBGene00019830	protein_coding_gene	1.92449	3.79603	2.43188e-05
zipt-2.3	WBGene00013207	protein_coding_gene	1.9241	3.79499	0.00271059
Y71F9AM.8	WBGene00045398	protein_coding_gene	1.92335	3.79302	0.0319303
col-115	WBGene00000689	protein_coding_gene	1.92285	3.79171	0.0178499
F28H7.3	WBGene00009237	protein_coding_gene	1.9201	3.78448	5.44112e-06
clec-152	WBGene00008658	pseudogene	1.91918	3.78208	0.00225732
C04C3.6	WBGene00015416	protein_coding_gene	1.9185	3.7803	0.041759
pgp-9	WBGene00004003	protein_coding_gene	1.9179	3.77872	3.79483e-05
basl-2	WBGene00017392	pseudogene	1.91508	3.77135	0.00347278
T05C1.2	WBGene00020249	protein_coding_gene	1.91324	3.76655	0.0157482
M01E5.1	WBGene00010804	pseudogene	1.90632	3.74851	0.00718642
F26D2.3	WBGene00009148	protein_coding_gene	1.90393	3.7423	0.0235677
Y51A2B.5	WBGene00013069	protein_coding_gene	1.90264	3.73897	0.0136356
Y39A3B.1	WBGene00021436	protein_coding_gene	1.90241	3.73836	0.0430933
clec-204	WBGene00021603	protein_coding_gene	1.89933	3.73039	0.00399271
col-141	WBGene00000714	protein_coding_gene	1.88302	3.68845	0.0375441
C06B3.16	WBGene00189947	protein_coding_gene	1.88063	3.68235	0.0262672
T25B6.6	WBGene00020792	protein_coding_gene	1.87939	3.67919	0.0369888
col-104	WBGene00000678	protein_coding_gene	1.87405	3.6656	0.00344094
C25G6.4	WBGene00016109	protein_coding_gene	1.87246	3.66157	0.0251676
F35A5.4	WBGene00018026	protein_coding_gene	1.87185	3.66001	0.0317475
nhr-234	WBGene00012596	protein_coding_gene	1.87123	3.65844	0.0252687
fbxa-84	WBGene00011670	protein_coding_gene	1.87066	3.65699	4.48495e-07
R08F11.7	WBGene00019970	protein_coding_gene	1.8687	3.65203	0.0260574
C30H6.5	WBGene00007823	protein_coding_gene	1.86789	3.64999	0.0301379
scl-3	WBGene00009896	protein_coding_gene	1.86491	3.64245	1.63037e-10
C15F1.2	WBGene00015795	protein_coding_gene	1.8623	3.63588	0.0317475
B0034.1	WBGene00015002	protein_coding_gene	1.85988	3.62976	0.00775298
fbxc-48	WBGene00015615	protein_coding_gene	1.85839	3.62604	0.00271059
R11G11.6	WBGene00020014	protein_coding_gene	1.85542	3.61856	0.0469295
try-4	WBGene00006622	protein_coding_gene	1.85443	3.61609	0.0278873
clec-230	WBGene00007806	protein_coding_gene	1.8534	3.61351	0.0302294
C30G12.10	WBGene00284859	ncRNA_gene	1.85191	3.60979	0.029512
nas-30	WBGene00003548	protein_coding_gene	1.85188	3.60971	0.00271126
Y102A11A.3	WBGene00022413	protein_coding_gene	1.85138	3.60845	7.78488e-06
K08E4.7	WBGene00045036	protein_coding_gene	1.85063	3.60658	0.000687702
C11E4.8	WBGene00007522	protein_coding_gene	1.85032	3.6058	0.00214122
spe-49	WBGene00019667	protein_coding_gene	1.84991	3.60477	0.00332566
pax-2	WBGene00003938	protein_coding_gene	1.84663	3.5966	0.00443165
T02C12.4	WBGene00011369	pseudogene	1.84581	3.59455	0.00667591
cln-3.3	WBGene00000541	protein_coding_gene	1.84271	3.58684	0.000137257
C28F5.4	WBGene00016185	protein_coding_gene	1.84231	3.58585	0.0199278
C34H4.2	WBGene00016425	protein_coding_gene	1.83914	3.57796	3.60427e-06
nspb-12	WBGene00017305	protein_coding_gene	1.83844	3.57622	0.0474301
F15B9.11	WBGene00138724	protein_coding_gene	1.83815	3.57552	0.0262344
R07E4.1	WBGene00019935	protein_coding_gene	1.83761	3.57418	0.000446393
nhr-31	WBGene00003625	protein_coding_gene	1.83574	3.56954	0.000899461
bus-1	WBGene00044617	protein_coding_gene	1.83316	3.56315	0.0201508
Y102A11A.7	WBGene00022417	protein_coding_gene	1.83292	3.56258	0.00413072
ins-27	WBGene00002110	protein_coding_gene	1.82947	3.55407	0.00320008
fipr-6	WBGene00007544	protein_coding_gene	1.82902	3.55296	0.0250359
W07A12.8	WBGene00012325	protein_coding_gene	1.8287	3.55218	0.0249868
Y106G6E.1	WBGene00013705	protein_coding_gene	1.82794	3.55029	0.0279232
col-130	WBGene00000704	protein_coding_gene	1.82666	3.54715	0.0215429
lec-8	WBGene00002271	protein_coding_gene	1.82286	3.53782	2.76922e-09
F15H9.1	WBGene00008870	protein_coding_gene	1.82107	3.53344	0.0109035
K09D9.11	WBGene00019568	pseudogene	1.82106	3.53342	0.00742812
pqn-29	WBGene00004118	protein_coding_gene	1.81269	3.51298	0.0327481
F46A8.9	WBGene00009752	pseudogene	1.81241	3.51229	0.026365
fbxa-223	WBGene00022630	pseudogene	1.81213	3.51161	0.00700223
F23B2.10	WBGene00009077	protein_coding_gene	1.80751	3.50038	0.0255718
snf-8	WBGene00004907	pseudogene	1.805	3.49428	0.00474439
gfi-1	WBGene00001581	protein_coding_gene	1.80409	3.49209	0.00311052
B0507.8	WBGene00015225	protein_coding_gene	1.80362	3.49096	0.00819512
dat-1	WBGene00000934	protein_coding_gene	1.79903	3.47986	0.00177843
cyp-34A5	WBGene00015040	protein_coding_gene	1.79765	3.47653	0.00309077
grd-10	WBGene00001699	protein_coding_gene	1.79457	3.46913	0.026365
C49A9.5	WBGene00016759	protein_coding_gene	1.79376	3.46717	2.02894e-06
mec-4	WBGene00003168	protein_coding_gene	1.78942	3.45677	0.00882376
R12E2.7	WBGene00020033	protein_coding_gene	1.78761	3.45242	0.0287489
nhr-93	WBGene00003683	protein_coding_gene	1.78503	3.44626	0.016601
C16E9.1	WBGene00015865	protein_coding_gene	1.78489	3.44593	0.0410027
elo-2	WBGene00001240	protein_coding_gene	1.78326	3.44203	0.00305841
K07A1.20	WBGene00219285	protein_coding_gene	1.78166	3.43822	0.0118076
ctsa-2	WBGene00019617	protein_coding_gene	1.7793	3.43259	0.00652271
lgc-40	WBGene00020767	protein_coding_gene	1.77859	3.4309	0.00197465
AH9.6	WBGene00044701	protein_coding_gene	1.77784	3.42912	0.000278814
clec-205	WBGene00021602	protein_coding_gene	1.77321	3.41814	0.00794767
str-44	WBGene00006109	protein_coding_gene	1.77165	3.41443	0.0345975
F52D10.4	WBGene00009931	protein_coding_gene	1.76946	3.40927	0.0088743
ZK896.1	WBGene00014132	protein_coding_gene	1.76921	3.40867	5.74961e-05
M195.2	WBGene00010948	protein_coding_gene	1.76883	3.40777	0.0358
C39B10.5	WBGene00008025	protein_coding_gene	1.7664	3.40205	0.0397094
ZK1086.2	WBGene00014216	protein_coding_gene	1.76538	3.39965	0.0262957
gpa-6	WBGene00001668	protein_coding_gene	1.7653	3.39944	0.0440668
col-157	WBGene00000730	protein_coding_gene	1.76467	3.39797	0.0197275
fer-1	WBGene00001414	protein_coding_gene	1.762	3.39168	0.000173787
C15C7.6	WBGene00015792	protein_coding_gene	1.76148	3.39045	0.0284797
F09B9.5	WBGene00008604	protein_coding_gene	1.75787	3.38199	0.00394487
cyp-35A4	WBGene00016786	protein_coding_gene	1.75643	3.37862	0.0444389
fat-5	WBGene00001397	protein_coding_gene	1.75423	3.37345	0.0499459
oac-3	WBGene00007361	protein_coding_gene	1.75389	3.37267	0.0340047
F22H10.1	WBGene00017725	protein_coding_gene	1.75072	3.36527	0.0475987
col-154	WBGene00000727	protein_coding_gene	1.74956	3.36256	0.0222402
slc-17.3	WBGene00015333	protein_coding_gene	1.74944	3.36228	0.00125336
F46F5.2	WBGene00018494	pseudogene	1.74649	3.35542	0.0207375
F57F4.4	WBGene00019017	protein_coding_gene	1.74592	3.35408	0.00340432
sprr-1	WBGene00010986	protein_coding_gene	1.74484	3.35157	0.00225379
mtd-1	WBGene00003471	protein_coding_gene	1.74309	3.34751	0.000666247
C14A6.10	WBGene00045348	pseudogene	1.74242	3.34595	0.0347315
Y47D3B.6	WBGene00012942	protein_coding_gene	1.73948	3.33916	0.0286388
snf-4	WBGene00004903	pseudogene	1.73656	3.3324	0.000987873
C27A2.5	WBGene00016153	protein_coding_gene	1.73491	3.3286	0.0397763
paic-1	WBGene00015116	protein_coding_gene	1.73448	3.3276	0.00659945
fbxa-196	WBGene00020265	protein_coding_gene	1.73079	3.31908	0.000700096
mpst-4	WBGene00017387	protein_coding_gene	1.73065	3.31876	0.00704891
F26C11.1	WBGene00009146	protein_coding_gene	1.73055	3.31855	0.00508288
C05C8.8	WBGene00015465	protein_coding_gene	1.73024	3.31784	0.0235999
lgc-49	WBGene00010741	protein_coding_gene	1.72944	3.31599	0.0207591
T23E1.1	WBGene00020728	protein_coding_gene	1.72856	3.31397	0.0254511
F38B6.4	WBGene00018174	protein_coding_gene	1.72639	3.30898	0.00870797
glb-7	WBGene00016024	protein_coding_gene	1.72623	3.30862	0.00531225
col-48	WBGene00000625	protein_coding_gene	1.72515	3.30614	0.0359892
fbxa-8	WBGene00016526	pseudogene	1.72488	3.30552	0.0420657
str-168	WBGene00006212	protein_coding_gene	1.7209	3.29643	0.0421428
C30A5.4	WBGene00016239	protein_coding_gene	1.71846	3.29085	0.0109462
F13H8.5	WBGene00017438	protein_coding_gene	1.71807	3.28996	0.00397606
nhr-30	WBGene00016091	protein_coding_gene	1.71564	3.28442	0.0186947
lido-16	WBGene00020898	protein_coding_gene	1.71537	3.28381	0.0141577
F55D10.4	WBGene00018879	protein_coding_gene	1.71533	3.28371	0.00222401
C08G5.6	WBGene00015618	protein_coding_gene	1.71394	3.28055	0.0230034
R07C3.13	WBGene00019929	protein_coding_gene	1.71255	3.27739	0.00393756
gcy-3	WBGene00001530	protein_coding_gene	1.71238	3.27701	0.0412518
T23B7.2	WBGene00044298	protein_coding_gene	1.71085	3.27354	0.0311881
C06C6.6	WBGene00007380	pseudogene	1.70947	3.27042	0.00212485
R02E4.2	WBGene00044021	protein_coding_gene	1.70923	3.26986	0.00195952
F58G1.9	WBGene00010271	pseudogene	1.70506	3.26043	0.0129373
elo-5	WBGene00001243	protein_coding_gene	1.70057	3.25029	0.00829123
Y73B3A.18	WBGene00022219	pseudogene	1.70053	3.2502	0.000388846
lev-9	WBGene00002976	protein_coding_gene	1.69658	3.24131	0.000731102
fbxa-195	WBGene00019976	pseudogene	1.69561	3.23914	0.0339231
math-2	WBGene00015606	protein_coding_gene	1.6942	3.23598	0.000713003
Y53G8AR.7	WBGene00021814	protein_coding_gene	1.69189	3.23079	0.0061836
pgp-12	WBGene00004006	protein_coding_gene	1.68932	3.22505	0.00194409
T23B12.5	WBGene00020720	protein_coding_gene	1.6859	3.21741	0.0261125
fbxa-15	WBGene00022327	protein_coding_gene	1.68359	3.21227	0.0290986
lin-31	WBGene00003017	protein_coding_gene	1.68123	3.20702	0.0495637
klu-2	WBGene00022592	protein_coding_gene	1.67996	3.20419	4.48495e-07
C47E8.10	WBGene00044216	pseudogene	1.67693	3.19746	0.00502493
hsp-16.41	WBGene00002018	protein_coding_gene	1.67391	3.19078	0.0336713
pcp-3	WBGene00003958	protein_coding_gene	1.67318	3.18918	0.000927399
msp-64	WBGene00003457	protein_coding_gene	1.67065	3.18358	0.0127462
scl-10	WBGene00009891	protein_coding_gene	1.67056	3.18339	0.0407492
ZC373.3	WBGene00013868	protein_coding_gene	1.66901	3.17997	0.0326127
F44E7.3	WBGene00018425	protein_coding_gene	1.66831	3.17841	0.0216778
cyp-33C5	WBGene00018261	protein_coding_gene	1.66829	3.17838	0.000332818
fbxa-60	WBGene00020456	protein_coding_gene	1.66814	3.17804	0.000204459
unc-47	WBGene00006783	protein_coding_gene	1.66683	3.17516	0.00180273
C02G6.2	WBGene00015360	protein_coding_gene	1.66283	3.16637	0.000916517
Y116A8A.4	WBGene00013775	protein_coding_gene	1.66275	3.16619	0.0126576
C01G12.7	WBGene00007247	protein_coding_gene	1.66162	3.16371	0.032309
gcsh-1	WBGene00008354	protein_coding_gene	1.65888	3.15772	0.000387304
F33A8.10	WBGene00009356	protein_coding_gene	1.65843	3.15673	0.027828
T05H4.7	WBGene00020270	protein_coding_gene	1.65798	3.15573	0.00381056
C09F12.2	WBGene00007482	protein_coding_gene	1.6574	3.15446	0.00107797
C49A9.4	WBGene00016758	protein_coding_gene	1.65507	3.14939	0.000139803
C47E8.9	WBGene00008146	protein_coding_gene	1.65375	3.1465	0.0328873
Y45F10D.2	WBGene00012883	protein_coding_gene	1.65327	3.14547	0.0352173
Y48G1BL.7	WBGene00021666	protein_coding_gene	1.6526	3.144	0.0121083
T09B4.7	WBGene00020381	protein_coding_gene	1.65197	3.14263	0.0091197
Y50D4B.9	WBGene00268189	pseudogene	1.64891	3.13596	0.0429445
F31A3.3	WBGene00017938	protein_coding_gene	1.64847	3.13501	0.0388395
ZC449.7	WBGene00045365	protein_coding_gene	1.64492	3.1273	5.34531e-05
fbxa-183	WBGene00018428	protein_coding_gene	1.64484	3.12713	0.0250826
gmeb-3	WBGene00008092	protein_coding_gene	1.64377	3.12482	0.00107439
T05A1.5	WBGene00011456	protein_coding_gene	1.64054	3.11782	0.00142096
B0393.4	WBGene00007169	protein_coding_gene	1.63948	3.11553	0.00135701
C10A4.9	WBGene00045456	protein_coding_gene	1.63826	3.11291	0.0051807
W03A5.1	WBGene00020966	protein_coding_gene	1.63775	3.1118	0.00052327
T05F1.7	WBGene00011492	protein_coding_gene	1.63678	3.1097	0.0133888
Y37E11AL.1	WBGene00021357	protein_coding_gene	1.63665	3.10943	0.0137534
T20H9.6	WBGene00020642	protein_coding_gene	1.63522	3.10635	0.0338398
F14D7.12	WBGene00045331	protein_coding_gene	1.63457	3.10495	0.0387408
B0207.7	WBGene00015030	protein_coding_gene	1.6343	3.10436	2.55518e-05
elo-6	WBGene00001244	protein_coding_gene	1.63272	3.10097	0.0237065
ZK616.65	WBGene00235383	protein_coding_gene	1.63019	3.09553	0.000222713
R08C7.5	WBGene00019949	protein_coding_gene	1.62191	3.07782	2.44455e-05
ser-6	WBGene00021897	protein_coding_gene	1.62127	3.07645	0.00787115
grsp-4	WBGene00017201	protein_coding_gene	1.62034	3.07447	0.0199278
T03F6.8	WBGene00044229	pseudogene	1.61958	3.07286	0.010902
D1065.3	WBGene00017035	pseudogene	1.61953	3.07274	0.00527278
B0457.3	WBGene00014660	pseudogene	1.619	3.07161	0.0183621
F26A1.4	WBGene00017803	protein_coding_gene	1.61892	3.07145	0.000683324
T08D2.7	WBGene00011612	protein_coding_gene	1.61708	3.06753	0.00978133
T09F5.10	WBGene00011669	protein_coding_gene	1.61628	3.06583	0.022325
ZK783.3	WBGene00022818	pseudogene	1.61559	3.06437	0.00236103
hsp-17	WBGene00002021	protein_coding_gene	1.61434	3.06172	2.92749e-08
acs-23	WBGene00011174	pseudogene	1.61365	3.06025	0.00926028
F22E5.8	WBGene00017707	protein_coding_gene	1.6131	3.05909	7.17689e-05
C45G9.8	WBGene00016679	protein_coding_gene	1.61143	3.05555	0.00761154
B0244.10	WBGene00015085	protein_coding_gene	1.60893	3.05025	0.0013622
col-120	WBGene00000694	protein_coding_gene	1.60824	3.0488	0.0426873
fbxa-9	WBGene00021860	protein_coding_gene	1.60439	3.04067	0.0374826
K02E10.7	WBGene00019321	protein_coding_gene	1.60253	3.03676	0.00984824
ZK1055.2	WBGene00022843	protein_coding_gene	1.60179	3.03519	0.0211999
F40E12.2	WBGene00018235	protein_coding_gene	1.60177	3.03515	0.00162904
F20G2.6	WBGene00008989	protein_coding_gene	1.60174	3.03509	0.0179343
Y50D4B.6	WBGene00021745	protein_coding_gene	1.59985	3.03113	0.0467228
T05B9.2	WBGene00011465	protein_coding_gene	1.59735	3.02588	0.0395949
glb-13	WBGene00008957	protein_coding_gene	1.59684	3.02479	0.00892632
F26B1.5	WBGene00017817	protein_coding_gene	1.59416	3.01919	0.000991176
pqn-74	WBGene00004156	protein_coding_gene	1.59261	3.01594	0.0119184
D1081.10	WBGene00045508	protein_coding_gene	1.59064	3.01182	0.0176352
M163.8	WBGene00010940	protein_coding_gene	1.59032	3.01116	0.0046766
mec-18	WBGene00003179	protein_coding_gene	1.59023	3.01097	0.00553797
T02G6.1	WBGene00011384	protein_coding_gene	1.58884	3.00807	0.0268528
ZK809.1	WBGene00014085	protein_coding_gene	1.58801	3.00634	0.0234005
ZK662.2	WBGene00014039	protein_coding_gene	1.5875	3.00527	0.0455406
act-5	WBGene00000067	protein_coding_gene	1.58723	3.00471	0.0038122
lgc-12	WBGene00020048	protein_coding_gene	1.58715	3.00456	0.023668
F59F5.5	WBGene00010344	protein_coding_gene	1.58294	2.9958	0.00607002
tag-180	WBGene00007041	protein_coding_gene	1.57792	2.98539	0.000373126
F11D5.7	WBGene00043980	protein_coding_gene	1.57759	2.9847	0.000186723
Y62E10A.3	WBGene00013374	protein_coding_gene	1.57671	2.98288	0.0217003
ugt-10	WBGene00020594	protein_coding_gene	1.57559	2.98057	0.0179343
T22F7.4	WBGene00020703	protein_coding_gene	1.57515	2.97966	0.0105191
unc-8	WBGene00006748	protein_coding_gene	1.57513	2.97963	0.0139213
T06D8.10	WBGene00011530	protein_coding_gene	1.57288	2.97498	0.0184483
unc-17	WBGene00006756	protein_coding_gene	1.57259	2.97438	0.000316932
C30E1.6	WBGene00016255	pseudogene	1.57164	2.97241	0.0164759
F46C5.2	WBGene00009779	protein_coding_gene	1.57135	2.97183	0.000387644
nlp-16	WBGene00003754	protein_coding_gene	1.57094	2.97099	5.28406e-05
K09C4.5	WBGene00019550	protein_coding_gene	1.57029	2.96965	0.0399693
T10B5.2	WBGene00020388	pseudogene	1.56804	2.96502	0.00309077
T24C12.4	WBGene00020766	protein_coding_gene	1.56616	2.96115	0.0318113
F44B9.9	WBGene00018410	protein_coding_gene	1.56549	2.95977	0.00775298
F23H11.6	WBGene00017761	protein_coding_gene	1.56235	2.95335	0.0309198
fbxa-201	WBGene00020342	protein_coding_gene	1.56003	2.94859	0.0224087
gst-26	WBGene00001774	protein_coding_gene	1.55868	2.94584	0.0109516
Y116A8A.6	WBGene00013776	protein_coding_gene	1.55774	2.94392	0.00413265
F48F5.2	WBGene00009846	pseudogene	1.55637	2.94112	0.0022512
pdfr-1	WBGene00015735	protein_coding_gene	1.55525	2.93885	5.54849e-06
nas-1	WBGene00003520	protein_coding_gene	1.55482	2.93796	0.0370328
F58H7.1	WBGene00019067	protein_coding_gene	1.55479	2.93791	0.00805473
C23H5.11	WBGene00044649	protein_coding_gene	1.55456	2.93745	0.0366005
gur-4	WBGene00001805	protein_coding_gene	1.55166	2.93153	0.0338023
Y40C5A.4	WBGene00021497	protein_coding_gene	1.55018	2.92853	0.000479039
F43C1.5	WBGene00009649	protein_coding_gene	1.54921	2.92657	0.000994473
T06A4.3	WBGene00020283	protein_coding_gene	1.54818	2.92448	0.0241126
clp-3	WBGene00000544	protein_coding_gene	1.54643	2.92094	0.0083951
ppw-2	WBGene00004094	protein_coding_gene	1.54623	2.92053	0.00922847
clp-6	WBGene00000546	protein_coding_gene	1.54417	2.91636	0.0124041
math-18	WBGene00016544	protein_coding_gene	1.5438	2.91562	0.00403939
flr-4	WBGene00001468	protein_coding_gene	1.53835	2.90463	0.00356477
gab-1	WBGene00001512	protein_coding_gene	1.53632	2.90053	0.0155924
hrg-2	WBGene00010473	protein_coding_gene	1.53571	2.89932	0.04128
Y22D7AL.11	WBGene00021249	protein_coding_gene	1.53374	2.89536	0.0436234
Y53F4B.51	WBGene00194905	protein_coding_gene	1.53303	2.89393	0.00753847
F35H10.3	WBGene00018069	protein_coding_gene	1.53288	2.89362	0.0123451
H03A11.2	WBGene00010357	protein_coding_gene	1.53238	2.89262	0.000137651
npax-2	WBGene00018591	protein_coding_gene	1.53211	2.89209	0.0360659
C25E10.17	WBGene00235313	protein_coding_gene	1.5321	2.89207	0.0269349
F01D4.3	WBGene00008487	pseudogene	1.53048	2.88882	0.00486039
irld-6	WBGene00009239	protein_coding_gene	1.53048	2.88881	0.00716624
nep-5	WBGene00017393	protein_coding_gene	1.52975	2.88737	0.0140757
C46G7.5	WBGene00044502	protein_coding_gene	1.5256	2.87907	0.0311544
ZC155.2	WBGene00022530	protein_coding_gene	1.52146	2.87082	0.00376278
moa-1	WBGene00020116	protein_coding_gene	1.52102	2.86994	0.000578823
ZC132.9	WBGene00022527	protein_coding_gene	1.51937	2.86666	0.0330009
ZK673.1	WBGene00014057	protein_coding_gene	1.5148	2.85759	8.9165e-07
C08F11.14	WBGene00007461	pseudogene	1.51415	2.8563	0.0021078
glr-4	WBGene00001615	protein_coding_gene	1.51193	2.85192	0.000670055
C35A11.4	WBGene00016431	protein_coding_gene	1.5106	2.84929	0.0171062
C30F2.2	WBGene00007816	protein_coding_gene	1.50998	2.84806	0.0316781
acox-1.4	WBGene00008567	protein_coding_gene	1.5085	2.84515	0.0283803
clp-10	WBGene00021041	protein_coding_gene	1.50804	2.84423	0.0431268
twk-48	WBGene00010784	protein_coding_gene	1.50723	2.84264	0.00256592
Y54G2A.45	WBGene00044488	protein_coding_gene	1.50626	2.84072	0.0176771
C09B9.7	WBGene00015630	protein_coding_gene	1.5049	2.83804	5.41004e-05
ZK1010.6	WBGene00014180	pseudogene	1.50411	2.83649	0.0342163
klp-13	WBGene00002224	protein_coding_gene	1.50394	2.83617	0.0130235
F22F1.3	WBGene00017715	protein_coding_gene	1.50163	2.83162	0.00886917
phat-4	WBGene00020237	protein_coding_gene	1.49817	2.82484	0.022325
F39G3.5	WBGene00018210	protein_coding_gene	1.49725	2.82303	0.00211213
ser-5	WBGene00008890	protein_coding_gene	1.49617	2.82093	0.000919781
snpc-1.3	WBGene00017265	protein_coding_gene	1.49598	2.82057	0.000624102
gst-6	WBGene00001754	protein_coding_gene	1.49587	2.82034	0.0164127
K02E11.7	WBGene00010516	protein_coding_gene	1.4958	2.82021	0.00401469
R02F2.5	WBGene00019834	protein_coding_gene	1.49469	2.81803	0.00271059
F36H12.14	WBGene00018127	pseudogene	1.49338	2.81548	0.00132023
twk-40	WBGene00006691	protein_coding_gene	1.49239	2.81355	0.00445663
mab-10	WBGene00003107	protein_coding_gene	1.49153	2.81188	0.00588604
Y65B4A.9	WBGene00022032	protein_coding_gene	1.49129	2.8114	0.00681542
ctsa-4.2	WBGene00021503	protein_coding_gene	1.49029	2.80945	1.72939e-05
F28A10.1	WBGene00017869	protein_coding_gene	1.48914	2.80722	0.00271248
C55C2.3	WBGene00016949	protein_coding_gene	1.48731	2.80367	0.0411592
C04G2.10	WBGene00007309	protein_coding_gene	1.48661	2.8023	0.024417
F29C6.1	WBGene00009243	protein_coding_gene	1.4863	2.8017	0.00311105
gbb-2	WBGene00022675	protein_coding_gene	1.48627	2.80164	0.00571683
W03F9.3	WBGene00021001	pseudogene	1.48418	2.79758	0.0281554
pck-1	WBGene00021043	protein_coding_gene	1.48408	2.79738	0.0494812
gcy-23	WBGene00001548	protein_coding_gene	1.48359	2.79644	0.0183532
Y73B6A.2	WBGene00022229	pseudogene	1.48302	2.79533	0.013213
exp-1	WBGene00001373	protein_coding_gene	1.48154	2.79246	0.0224476
fbxa-202	WBGene00020890	protein_coding_gene	1.48149	2.79238	0.000810455
C28D4.5	WBGene00007793	protein_coding_gene	1.48145	2.7923	0.0151362
irk-1	WBGene00002149	protein_coding_gene	1.48104	2.7915	0.00450743
M03F8.5	WBGene00019764	protein_coding_gene	1.48087	2.79117	0.00897284
kcnl-1	WBGene00007176	protein_coding_gene	1.48023	2.78993	0.00542374
ZK250.14	WBGene00235354	protein_coding_gene	1.47819	2.78599	0.0411093
nhr-266	WBGene00018993	pseudogene	1.47814	2.7859	0.0326266
C08G5.3	WBGene00015616	pseudogene	1.47674	2.78319	0.0366914
slc-36.4	WBGene00010421	protein_coding_gene	1.4758	2.78137	0.00119135
F08F8.6	WBGene00017271	protein_coding_gene	1.47441	2.77871	0.0016087
F59A1.15	WBGene00010300	protein_coding_gene	1.47388	2.77767	0.00249369
hot-3	WBGene00001988	protein_coding_gene	1.47083	2.77181	0.0139783
Y4C6A.1	WBGene00021151	pseudogene	1.46768	2.76576	0.00748406
M05B5.3	WBGene00010871	protein_coding_gene	1.46709	2.76463	2.54137e-05
srp-10	WBGene00005651	pseudogene	1.46691	2.76428	0.0393427
ZK742.3	WBGene00022813	protein_coding_gene	1.46688	2.76423	0.000656728
tph-1	WBGene00006600	protein_coding_gene	1.46592	2.76239	0.0281231
K02B12.9	WBGene00044679	protein_coding_gene	1.46537	2.76135	0.0240791
tbc-8	WBGene00008018	protein_coding_gene	1.46294	2.7567	4.17467e-06
ugt-19	WBGene00019515	protein_coding_gene	1.46084	2.75269	0.0290986
molo-1	WBGene00017299	protein_coding_gene	1.46038	2.7518	0.0303115
Y4C6B.4	WBGene00021158	protein_coding_gene	1.45951	2.75014	0.0224923
che-10	WBGene00018051	protein_coding_gene	1.45857	2.74837	0.00283855
T10B10.4	WBGene00011681	protein_coding_gene	1.4582	2.74765	0.00257089
C14B9.3	WBGene00015753	protein_coding_gene	1.4579	2.74708	0.00946707
R09H10.5	WBGene00011182	protein_coding_gene	1.45788	2.74705	0.000193488
pitr-5	WBGene00017312	protein_coding_gene	1.45761	2.74653	0.00720718
nas-38	WBGene00003554	protein_coding_gene	1.45642	2.74427	0.0249934
F36D4.4	WBGene00018089	protein_coding_gene	1.45593	2.74334	0.0115865
W06H8.4	WBGene00021067	pseudogene	1.4546	2.74081	0.0107442
ZC262.4	WBGene00022581	protein_coding_gene	1.4525	2.73683	0.0213152
M04G7.2	WBGene00019773	protein_coding_gene	1.45147	2.73487	0.003306
best-12	WBGene00008821	protein_coding_gene	1.45044	2.73292	0.00736448
C50C3.2	WBGene00016800	protein_coding_gene	1.44947	2.73108	0.000958183
epac-1	WBGene00004255	protein_coding_gene	1.44891	2.73002	0.00720651
ZK596.1	WBGene00014006	protein_coding_gene	1.44599	2.72449	0.0317001
glb-9	WBGene00016184	protein_coding_gene	1.44561	2.72379	0.0130972
ugt-6	WBGene00013904	protein_coding_gene	1.44515	2.72291	0.0332462
C09G1.5	WBGene00007487	protein_coding_gene	1.44262	2.71815	0.000316193
F09E10.7	WBGene00017297	protein_coding_gene	1.44223	2.71741	0.0169795
hrg-6	WBGene00009495	protein_coding_gene	1.44167	2.71635	0.00593917
lact-1	WBGene00018523	protein_coding_gene	1.44142	2.71588	0.00316161
C12D12.1	WBGene00015713	protein_coding_gene	1.44128	2.71562	4.52387e-05
F56B6.6	WBGene00018937	protein_coding_gene	1.43957	2.7124	0.00522235
scrm-4	WBGene00008681	protein_coding_gene	1.43894	2.71121	0.0231937
F49E2.5	WBGene00009888	protein_coding_gene	1.438	2.70945	0.0114596
K09H9.9	WBGene00219460	protein_coding_gene	1.43784	2.70915	0.0154291
lgc-53	WBGene00020657	protein_coding_gene	1.43707	2.7077	0.0149879
acr-24	WBGene00013534	protein_coding_gene	1.43383	2.70163	0.00339614
Y116F11B.8	WBGene00013824	protein_coding_gene	1.43361	2.70121	0.0117762
lact-7	WBGene00008047	protein_coding_gene	1.43343	2.70089	0.00472854
math-23	WBGene00016718	protein_coding_gene	1.43157	2.69739	0.0208529
C04E6.4	WBGene00015421	protein_coding_gene	1.4314	2.69708	0.0130282
nhr-260	WBGene00016517	protein_coding_gene	1.43131	2.69692	0.0230085
F41B5.11	WBGene00023039	pseudogene	1.43077	2.69591	0.0450003
T10E10.3	WBGene00020420	protein_coding_gene	1.43007	2.69459	0.0351815
shl-1	WBGene00022240	protein_coding_gene	1.42637	2.68769	0.00475894
cdkl-1	WBGene00012779	protein_coding_gene	1.42578	2.68659	0.00855855
D1007.19	WBGene00045048	protein_coding_gene	1.42535	2.6858	0.0294342
anoh-1	WBGene00010138	protein_coding_gene	1.42226	2.68005	0.0412518
T25G12.6	WBGene00020813	protein_coding_gene	1.42183	2.67925	0.00623465
C01H6.4	WBGene00007254	protein_coding_gene	1.42147	2.67858	6.27695e-05
F58D5.6	WBGene00010245	protein_coding_gene	1.42091	2.67754	0.0105191
H20J04.1	WBGene00019216	protein_coding_gene	1.41984	2.67556	0.00315302
ocr-2	WBGene00003839	protein_coding_gene	1.41964	2.6752	0.00258434
F47G3.1	WBGene00018576	protein_coding_gene	1.41874	2.67352	0.0400705
F01G10.5	WBGene00008508	protein_coding_gene	1.41812	2.67238	7.1429e-05
F56D6.18	WBGene00235285	protein_coding_gene	1.41796	2.67207	0.0447409
C14A11.6	WBGene00015751	protein_coding_gene	1.41621	2.66884	0.017751
gst-5	WBGene00001753	protein_coding_gene	1.41596	2.66837	0.00863152
nspb-6	WBGene00019152	protein_coding_gene	1.41586	2.66818	0.0407536
ZK105.3	WBGene00022654	protein_coding_gene	1.41549	2.6675	0.0143938
cng-2	WBGene00022295	protein_coding_gene	1.41381	2.6644	0.0231584
K09C6.2	WBGene00019556	protein_coding_gene	1.41353	2.66389	0.00502493
Y54G2A.41	WBGene00044485	protein_coding_gene	1.41338	2.66361	0.0147734
Y37F4.7	WBGene00021388	protein_coding_gene	1.41217	2.66137	0.0178681
cln-3.1	WBGene00000539	protein_coding_gene	1.41143	2.66	0.0383659
clec-174	WBGene00021580	protein_coding_gene	1.4097	2.65682	0.0418866
T20B6.2	WBGene00020598	protein_coding_gene	1.40969	2.65681	0.00901281
C33H5.16	WBGene00016382	protein_coding_gene	1.4078	2.65332	0.016758
dmsr-2	WBGene00021275	protein_coding_gene	1.40751	2.65279	0.00400876
nlp-63	WBGene00044028	protein_coding_gene	1.40586	2.64976	0.0198526
F57H12.5	WBGene00019020	protein_coding_gene	1.40467	2.64757	0.00326603
C06E2.1	WBGene00015527	protein_coding_gene	1.40182	2.64234	0.0349373
F35E2.5	WBGene00009412	protein_coding_gene	1.39778	2.63496	0.00570527
tsp-19	WBGene00006645	protein_coding_gene	1.39419	2.62842	0.00309077
R155.3	WBGene00020117	protein_coding_gene	1.39075	2.62215	0.0024991
C13G3.1	WBGene00007553	protein_coding_gene	1.38936	2.61963	0.0186023
ncx-6	WBGene00003571	protein_coding_gene	1.38839	2.61787	1.61098e-06
eat-4	WBGene00001135	protein_coding_gene	1.38752	2.61629	0.0244827
fbxa-155	WBGene00007323	protein_coding_gene	1.38689	2.61515	0.0380904
H04J21.1	WBGene00019150	protein_coding_gene	1.38686	2.61509	0.0170646
C55A6.4	WBGene00008333	protein_coding_gene	1.38621	2.61391	1.5692e-09
acr-9	WBGene00000048	protein_coding_gene	1.38609	2.6137	0.0228789
rimb-1	WBGene00006513	protein_coding_gene	1.38534	2.61234	0.00755561
gly-18	WBGene00001643	protein_coding_gene	1.38511	2.61191	0.00597774
anc-1	WBGene00000140	protein_coding_gene	1.38477	2.61131	0.00457182
nspc-1	WBGene00023477	protein_coding_gene	1.38441	2.61066	0.00825266
C15H7.2	WBGene00014678	pseudogene	1.38338	2.6088	0.0135134
Y39B6A.25	WBGene00012684	protein_coding_gene	1.38248	2.60716	0.00405463
asic-1	WBGene00022815	protein_coding_gene	1.38079	2.6041	0.0216363
K09B11.5	WBGene00010712	protein_coding_gene	1.3807	2.60394	0.00658344
K03H6.5	WBGene00019370	protein_coding_gene	1.37924	2.60132	0.00516244
D2023.1	WBGene00014300	protein_coding_gene	1.37853	2.60003	0.00180273
C09B9.85	WBGene00220250	protein_coding_gene	1.37814	2.59933	0.0117031
ZK105.12	WBGene00235113	protein_coding_gene	1.37811	2.59928	0.0244873
cut-4	WBGene00008482	protein_coding_gene	1.37559	2.59473	0.0471362
Y56A3A.6	WBGene00013227	protein_coding_gene	1.37461	2.59297	0.000147443
Y18H1A.15	WBGene00044434	protein_coding_gene	1.37358	2.59113	0.00473158
ser-1	WBGene00004776	protein_coding_gene	1.37195	2.5882	0.0176212
Y44A6D.2	WBGene00012853	protein_coding_gene	1.36967	2.58411	0.00414949
F28B4.3	WBGene00017892	protein_coding_gene	1.36918	2.58324	0.00609237
K10D2.8	WBGene00189952	protein_coding_gene	1.36711	2.57953	0.00653449
C50D2.2	WBGene00016806	protein_coding_gene	1.36661	2.57863	0.000704196
gyg-1	WBGene00006863	protein_coding_gene	1.36642	2.5783	0.0114915
ocr-1	WBGene00003838	protein_coding_gene	1.36539	2.57646	0.0344072
nas-8	WBGene00003527	protein_coding_gene	1.36497	2.57571	0.00571683
R05D7.2	WBGene00011027	protein_coding_gene	1.36436	2.57462	0.00759469
C50H2.7	WBGene00008243	protein_coding_gene	1.36346	2.57301	0.036909
C18A11.3	WBGene00015949	protein_coding_gene	1.36293	2.57208	0.0143214
ins-6	WBGene00002089	protein_coding_gene	1.35949	2.56594	0.00106599
tnt-4	WBGene00006589	protein_coding_gene	1.35917	2.56537	0.00129637
F17B5.8	WBGene00045458	protein_coding_gene	1.35892	2.56493	0.0188614
F46C8.8	WBGene00018487	protein_coding_gene	1.35724	2.56194	0.0442948
B0361.4	WBGene00015158	protein_coding_gene	1.35564	2.5591	0.0055043
T06D8.2	WBGene00011523	protein_coding_gene	1.35538	2.55865	0.0379996
apt-9	WBGene00000166	protein_coding_gene	1.35438	2.55688	0.00134027
F29B9.12	WBGene00044482	protein_coding_gene	1.35397	2.55614	0.0326924
lips-15	WBGene00012585	protein_coding_gene	1.3522	2.55302	0.000682042
M02D8.7	WBGene00044313	protein_coding_gene	1.35121	2.55125	0.0336006
nhr-7	WBGene00003606	protein_coding_gene	1.35088	2.55067	0.000382881
B0244.17	WBGene00271715	protein_coding_gene	1.35045	2.54992	0.0429998
F35C11.2	WBGene00009401	protein_coding_gene	1.3483	2.54612	0.00175319
K12C11.5	WBGene00044896	protein_coding_gene	1.3464	2.54277	0.00881045
F07H5.7	WBGene00008558	protein_coding_gene	1.34344	2.53756	0.00227244
F45E1.5	WBGene00018466	protein_coding_gene	1.34294	2.53668	0.0311909
dpy-31	WBGene00006592	protein_coding_gene	1.34196	2.53495	0.0397981
F07D3.3	WBGene00008556	protein_coding_gene	1.3415	2.53415	0.0193875
unc-4	WBGene00006744	protein_coding_gene	1.33986	2.53127	0.0442948
Y69E1A.3	WBGene00013475	protein_coding_gene	1.33678	2.52586	0.00841771
fipr-11	WBGene00008244	protein_coding_gene	1.33436	2.52163	0.00306951
T25E12.16	WBGene00194715	protein_coding_gene	1.33388	2.5208	0.0226492
F08D12.7	WBGene00017250	protein_coding_gene	1.33093	2.51566	0.0338363
cest-19	WBGene00020125	protein_coding_gene	1.33073	2.5153	0.00267742
stg-2	WBGene00017400	protein_coding_gene	1.33047	2.51485	0.0408719
F10D11.6	WBGene00008652	protein_coding_gene	1.33041	2.51474	0.0285774
M05D6.3	WBGene00010876	protein_coding_gene	1.3304	2.51473	0.013039
lon-8	WBGene00013352	protein_coding_gene	1.33008	2.51416	0.00339651
C49F8.3	WBGene00008215	protein_coding_gene	1.33002	2.51406	0.00201593
best-26	WBGene00014103	protein_coding_gene	1.32925	2.51272	0.00565527
F59E12.3	WBGene00019119	protein_coding_gene	1.32906	2.51239	0.0366641
lys-5	WBGene00003094	protein_coding_gene	1.32851	2.51143	0.0177385
C25G4.7	WBGene00007734	protein_coding_gene	1.32788	2.51034	0.0133752
K08H10.5	WBGene00014805	pseudogene	1.32728	2.50929	0.0431268
fbxa-178	WBGene00017533	pseudogene	1.32654	2.508	0.03301
Y105E8A.1	WBGene00013666	protein_coding_gene	1.32371	2.50309	0.0199278
frpr-17	WBGene00011765	protein_coding_gene	1.32234	2.50072	0.00247495
Y34B4A.10	WBGene00021326	protein_coding_gene	1.32209	2.50028	0.00583569
oac-58	WBGene00019580	protein_coding_gene	1.32103	2.49844	0.000377056
F35H10.10	WBGene00018073	protein_coding_gene	1.32039	2.49734	0.031538
F23H11.7	WBGene00017762	protein_coding_gene	1.31933	2.4955	0.00903198
let-805	WBGene00002915	protein_coding_gene	1.31924	2.49535	0.034957
glr-5	WBGene00001616	protein_coding_gene	1.31859	2.49423	0.000212242
oig-8	WBGene00020582	protein_coding_gene	1.31817	2.4935	0.00628366
aat-4	WBGene00000005	protein_coding_gene	1.31808	2.49333	0.0400103
C17C3.11	WBGene00015893	protein_coding_gene	1.31521	2.48838	0.0240544
ifd-2	WBGene00002058	protein_coding_gene	1.3152	2.48837	0.00315598
C15H7.4	WBGene00007611	protein_coding_gene	1.3132	2.48491	0.0179428
F26F12.2	WBGene00017833	protein_coding_gene	1.31283	2.48428	0.0255378
F46F5.11	WBGene00018502	protein_coding_gene	1.31253	2.48377	0.0100848
F22B3.10	WBGene00045122	protein_coding_gene	1.30945	2.47846	0.0465958
ZC581.9	WBGene00022635	protein_coding_gene	1.30408	2.46926	0.00332938
pept-1	WBGene00003877	protein_coding_gene	1.30348	2.46824	0.0287352
catp-5	WBGene00019493	protein_coding_gene	1.30346	2.46819	0.00305013
best-6	WBGene00015628	protein_coding_gene	1.30342	2.46814	0.0242865
T02D1.4	WBGene00011371	protein_coding_gene	1.3033	2.46793	0.0311864
F14H12.3	WBGene00017471	protein_coding_gene	1.30299	2.46739	0.0076061
Y52D5A.1	WBGene00021792	pseudogene	1.30213	2.46592	0.0114945
C49C3.2	WBGene00008192	pseudogene	1.30192	2.46556	0.0180149
C29F5.3	WBGene00016212	protein_coding_gene	1.30176	2.4653	0.00193158
gst-2	WBGene00001750	protein_coding_gene	1.29996	2.46222	0.0374138
Y22D7AR.12	WBGene00021265	pseudogene	1.29936	2.4612	0.0109499
ipla-5	WBGene00019229	protein_coding_gene	1.2993	2.4611	0.00187243
ceh-18	WBGene00000441	protein_coding_gene	1.29727	2.45763	0.00327203
C38D4.7	WBGene00008007	protein_coding_gene	1.29685	2.45692	0.0303115
Y53G8B.3	WBGene00021819	pseudogene	1.29657	2.45643	0.029172
Y41C4A.12	WBGene00012758	protein_coding_gene	1.29564	2.45487	5.27234e-05
otpl-3	WBGene00017449	protein_coding_gene	1.29448	2.45288	0.0201753
fut-5	WBGene00043986	protein_coding_gene	1.29403	2.45212	0.00699055
Y55D5A.4	WBGene00021918	protein_coding_gene	1.29369	2.45154	0.00716844
nlp-67	WBGene00011227	protein_coding_gene	1.29365	2.45147	0.0258181
F19C7.8	WBGene00017597	protein_coding_gene	1.29233	2.44924	0.00129543
srx-45	WBGene00005936	protein_coding_gene	1.2922	2.44901	0.0282627
kvs-5	WBGene00021948	protein_coding_gene	1.29142	2.44769	0.0121856
F20D6.1	WBGene00017633	protein_coding_gene	1.29104	2.44704	0.0410868
T15H9.4	WBGene00011789	protein_coding_gene	1.28803	2.44194	0.0418382
F54G2.1	WBGene00018837	protein_coding_gene	1.28682	2.43989	0.000413612
ent-4	WBGene00008123	protein_coding_gene	1.28665	2.43962	0.0037246
rgs-2	WBGene00004345	protein_coding_gene	1.28642	2.43922	0.000582578
F35F10.1	WBGene00018052	protein_coding_gene	1.28641	2.43921	0.0148543
sipa-1	WBGene00012100	protein_coding_gene	1.28575	2.43808	0.000847897
tsp-18	WBGene00006644	protein_coding_gene	1.28312	2.43364	0.0143156
F56D5.2	WBGene00010147	protein_coding_gene	1.28298	2.43341	0.0138282
F41H10.5	WBGene00018318	protein_coding_gene	1.28167	2.4312	0.0148834
T25C12.3	WBGene00012018	protein_coding_gene	1.2813	2.43058	0.00552442
Y4C6A.68	WBGene00235281	pseudogene	1.28115	2.43032	0.0482048
Y71F9AL.2	WBGene00022108	protein_coding_gene	1.27889	2.42653	0.00555071
del-1	WBGene00000952	protein_coding_gene	1.27729	2.42384	0.0436234
F58D5.8	WBGene00010247	protein_coding_gene	1.27725	2.42376	0.00995281
glb-10	WBGene00016215	protein_coding_gene	1.27724	2.42375	0.00185857
nhr-14	WBGene00003613	protein_coding_gene	1.27639	2.42232	0.011332
oac-23	WBGene00018143	protein_coding_gene	1.27052	2.41248	0.0036613
ndnf-1	WBGene00021893	protein_coding_gene	1.27034	2.41219	0.0253522
add-1	WBGene00000072	protein_coding_gene	1.26941	2.41063	0.00523954
F14D12.1	WBGene00017463	protein_coding_gene	1.26882	2.40964	0.0112616
hmit-1.1	WBGene00013073	protein_coding_gene	1.26872	2.40948	0.0374837
D2024.1	WBGene00017050	protein_coding_gene	1.26857	2.40923	0.0227622
ZK686.5	WBGene00022795	protein_coding_gene	1.26852	2.40914	0.00992499
R05C11.4	WBGene00044467	protein_coding_gene	1.26851	2.40912	0.0154758
Y26E6A.3	WBGene00012514	protein_coding_gene	1.26679	2.40625	0.00373418
fbxa-51	WBGene00020448	protein_coding_gene	1.26657	2.40588	0.00592462
nspd-7	WBGene00012781	protein_coding_gene	1.2663	2.40543	0.0217747
K03H1.9	WBGene00010544	protein_coding_gene	1.26482	2.40297	0.02474
qui-1	WBGene00004265	protein_coding_gene	1.26412	2.40181	0.0248364
fkh-6	WBGene00001438	protein_coding_gene	1.26319	2.40027	0.0398099
F59B10.3	WBGene00010319	protein_coding_gene	1.26119	2.39694	0.012441
C54E4.5	WBGene00016920	protein_coding_gene	1.25917	2.39358	0.0233746
glb-6	WBGene00015969	protein_coding_gene	1.25896	2.39323	0.0320545
exc-1	WBGene00001362	protein_coding_gene	1.25698	2.38995	0.017583
gst-36	WBGene00001784	protein_coding_gene	1.25608	2.38845	0.0120854
nep-9	WBGene00017554	protein_coding_gene	1.25037	2.37903	0.00807268
spe-17	WBGene00004971	protein_coding_gene	1.24983	2.37814	0.0190407
ZK849.1	WBGene00014100	protein_coding_gene	1.24249	2.36607	0.0032294
pqn-75	WBGene00004157	protein_coding_gene	1.2423	2.36576	0.0120498
twk-17	WBGene00006671	protein_coding_gene	1.24208	2.36539	0.028659
H38K22.9	WBGene00284844	protein_coding_gene	1.24109	2.36376	0.0313862
C14A4.13	WBGene00007563	protein_coding_gene	1.23947	2.36111	0.00688127
F16B4.5	WBGene00017507	protein_coding_gene	1.23911	2.36054	0.00214691
R07C3.17	WBGene00269346	ncRNA_gene	1.2387	2.35986	0.031935
chil-12	WBGene00010799	protein_coding_gene	1.23677	2.35671	0.031538
ZK666.8	WBGene00014048	protein_coding_gene	1.2364	2.35611	0.0134327
aman-3	WBGene00018594	protein_coding_gene	1.2359	2.35528	0.00256129
F29D10.1	WBGene00009250	protein_coding_gene	1.23404	2.35224	0.0124041
W04B5.3	WBGene00021020	protein_coding_gene	1.2333	2.35105	0.000205821
B0554.5	WBGene00015258	protein_coding_gene	1.23247	2.34968	0.04321
B0034.4	WBGene00015004	protein_coding_gene	1.23235	2.3495	0.00837785
ser-2	WBGene00004777	protein_coding_gene	1.23025	2.34608	0.0151082
twk-14	WBGene00006669	protein_coding_gene	1.22973	2.34523	0.00966965
pde-6	WBGene00022389	protein_coding_gene	1.22961	2.34504	0.00513482
ZC404.1	WBGene00022601	protein_coding_gene	1.22867	2.34351	0.0184564
F54H5.2	WBGene00018839	protein_coding_gene	1.22804	2.34248	0.034581
spe-43	WBGene00008623	protein_coding_gene	1.22534	2.33811	0.0157602
F56A12.2	WBGene00010143	protein_coding_gene	1.22436	2.33652	0.0265314
cpx-1	WBGene00022271	protein_coding_gene	1.22353	2.33518	0.00262865
Y105C5B.14	WBGene00013653	protein_coding_gene	1.22299	2.3343	0.0484188
col-34	WBGene00000611	protein_coding_gene	1.22287	2.33411	0.0471837
C55A6.11	WBGene00008340	protein_coding_gene	1.22279	2.33397	0.0130712
T06C10.3	WBGene00020289	protein_coding_gene	1.2223	2.33318	0.00331596
F27C1.11	WBGene00017858	protein_coding_gene	1.22218	2.333	0.000612308
C53C11.2	WBGene00016900	protein_coding_gene	1.22167	2.33217	0.0499763
mth-1	WBGene00017948	protein_coding_gene	1.21902	2.32789	0.00951333
ncx-2	WBGene00003567	protein_coding_gene	1.21836	2.32681	0.0261894
cdc-25.4	WBGene00000389	protein_coding_gene	1.21829	2.32671	0.0042522
F28E10.5	WBGene00044302	pseudogene	1.21791	2.3261	0.013536
amx-2	WBGene00000138	protein_coding_gene	1.21736	2.32521	0.0271323
tre-4	WBGene00006610	protein_coding_gene	1.21715	2.32487	0.00547075
fbxa-58	WBGene00016225	pseudogene	1.21708	2.32476	1.63239e-06
T06G6.3	WBGene00011545	protein_coding_gene	1.21678	2.32427	0.0467036
acd-3	WBGene00007775	protein_coding_gene	1.21675	2.32422	0.00176398
snn-1	WBGene00004913	protein_coding_gene	1.21378	2.31944	0.0024843
F47F2.1	WBGene00018569	protein_coding_gene	1.21377	2.31943	0.0132953
linc-36	WBGene00219694	lincRNA_gene	1.21266	2.31764	0.0333447
Y57G11C.23	WBGene00013318	protein_coding_gene	1.21244	2.3173	0.0363588
lec-9	WBGene00002272	protein_coding_gene	1.21218	2.31687	1.60081e-05
B0222.11	WBGene00044582	protein_coding_gene	1.2121	2.31674	0.0264119
hog-1	WBGene00001984	protein_coding_gene	1.21082	2.31469	0.021274
ZK721.3	WBGene00022810	protein_coding_gene	1.2085	2.31098	0.0117031
F58F9.4	WBGene00019058	protein_coding_gene	1.20769	2.30968	7.10908e-05
K06A1.2	WBGene00019425	protein_coding_gene	1.20682	2.30828	0.00743719
dhhc-13	WBGene00019257	protein_coding_gene	1.20644	2.30768	0.00836154
B0403.5	WBGene00015169	protein_coding_gene	1.20634	2.30751	0.0287472
F28A10.5	WBGene00017873	protein_coding_gene	1.20618	2.30725	0.00612386
Y38H6C.15	WBGene00012627	protein_coding_gene	1.20608	2.30709	0.0329034
F46F5.4	WBGene00018495	pseudogene	1.2052	2.30569	0.0212254
T20B5.2	WBGene00020595	protein_coding_gene	1.20473	2.30493	0.000217471
npr-4	WBGene00007635	protein_coding_gene	1.20331	2.30267	0.00506054
npr-22	WBGene00022004	protein_coding_gene	1.20141	2.29965	0.00133227
F57F5.1	WBGene00010204	protein_coding_gene	1.20024	2.29778	0.00754118
rnp-9	WBGene00007396	protein_coding_gene	1.19992	2.29727	0.0161195
dhhc-12	WBGene00010323	protein_coding_gene	1.19759	2.29356	0.00701953
oac-50	WBGene00020864	protein_coding_gene	1.19314	2.28649	0.0478342
Y39F10A.3	WBGene00021454	protein_coding_gene	1.19134	2.28365	0.0022807
pde-1	WBGene00011433	protein_coding_gene	1.19082	2.28283	0.00153217
glb-16	WBGene00018486	protein_coding_gene	1.18915	2.28019	0.0349629
Y37D8A.5	WBGene00012547	protein_coding_gene	1.18796	2.2783	0.00850755
ZK1067.4	WBGene00014210	protein_coding_gene	1.18679	2.27645	0.00417902
C10E2.5	WBGene00015675	protein_coding_gene	1.18589	2.27504	0.0189243
C01G10.1	WBGene00007230	protein_coding_gene	1.18451	2.27287	0.0429445
B0250.4	WBGene00007121	pseudogene	1.18382	2.27178	0.00668914
cpb-2	WBGene00000771	protein_coding_gene	1.18355	2.27135	0.0132612
nhr-141	WBGene00017787	protein_coding_gene	1.1827	2.27002	0.0052033
alg-4	WBGene00006449	protein_coding_gene	1.18237	2.26949	0.00247495
K10H10.7	WBGene00010763	protein_coding_gene	1.1803	2.26624	0.0245796
T20H4.2	WBGene00020635	protein_coding_gene	1.17926	2.26461	0.0205589
avr-14	WBGene00000232	protein_coding_gene	1.17915	2.26443	0.00169759
C01G5.3	WBGene00015305	protein_coding_gene	1.17896	2.26414	0.012478
C44C10.11	WBGene00043985	protein_coding_gene	1.17845	2.26333	0.00887147
T27A3.5	WBGene00020841	protein_coding_gene	1.17749	2.26183	0.00164408
Y32F6A.4	WBGene00012529	protein_coding_gene	1.17595	2.25941	0.0100784
ifa-1	WBGene00002050	protein_coding_gene	1.17563	2.25891	0.00738842
Y47D9A.5	WBGene00021632	protein_coding_gene	1.17498	2.2579	0.00776569
lips-1	WBGene00009727	protein_coding_gene	1.17439	2.25698	0.0419498
ttn-1	WBGene00006436	protein_coding_gene	1.17371	2.25592	0.0131884
daf-37	WBGene00016246	protein_coding_gene	1.17229	2.2537	0.0165585
plc-1	WBGene00004036	protein_coding_gene	1.17199	2.25322	0.0095543
aqp-4	WBGene00000172	protein_coding_gene	1.17086	2.25146	5.71458e-08
ZK688.12	WBGene00044763	protein_coding_gene	1.16842	2.24766	0.00803249
F38A5.6	WBGene00018163	protein_coding_gene	1.16823	2.24736	0.00275395
F23C8.7	WBGene00017736	protein_coding_gene	1.16596	2.24383	0.000105032
pll-1	WBGene00004045	protein_coding_gene	1.16307	2.23933	0.000914155
C17H12.10	WBGene00015935	protein_coding_gene	1.1613	2.23659	0.0126575
nekl-4	WBGene00017033	protein_coding_gene	1.16092	2.236	0.0124605
C14B4.2	WBGene00007583	protein_coding_gene	1.1609	2.23597	0.0290986
C26C6.10	WBGene00077553	protein_coding_gene	1.16007	2.23468	0.0416681
F22E5.13	WBGene00017711	protein_coding_gene	1.15862	2.23245	0.0468555
F16F9.3	WBGene00017514	protein_coding_gene	1.1575	2.23071	0.0255551
csp-2	WBGene00000820	protein_coding_gene	1.1574	2.23055	0.0190407
clec-155	WBGene00011405	pseudogene	1.15564	2.22783	0.0276174
pfas-1	WBGene00008654	protein_coding_gene	1.15524	2.22722	0.0371586
mlt-2	WBGene00007252	protein_coding_gene	1.15462	2.22625	0.0385477
F18A1.1	WBGene00017545	protein_coding_gene	1.15462	2.22625	0.0446827
C35A5.4	WBGene00007948	protein_coding_gene	1.1542	2.22561	0.00289245
F59A3.8	WBGene00019081	protein_coding_gene	1.15343	2.22442	0.00552874
F44G3.7	WBGene00009708	protein_coding_gene	1.15304	2.22382	0.0030244
dig-1	WBGene00000998	protein_coding_gene	1.15164	2.22166	0.0371979
Y102A11A.2	WBGene00022412	protein_coding_gene	1.1516	2.22159	0.00344094
clec-236	WBGene00013495	pseudogene	1.15134	2.22121	0.0128753
F21A3.4	WBGene00008994	protein_coding_gene	1.14982	2.21886	0.00960105
T23F2.2	WBGene00020735	protein_coding_gene	1.14868	2.21711	0.0095543
lev-1	WBGene00002974	protein_coding_gene	1.1484	2.21668	0.036135
W03D8.10	WBGene00020991	pseudogene	1.14724	2.21489	0.0039499
F55C12.4	WBGene00018871	protein_coding_gene	1.14663	2.21396	0.0338023
unc-41	WBGene00006777	protein_coding_gene	1.14558	2.21235	0.0013947
npr-6	WBGene00009619	protein_coding_gene	1.14533	2.21197	0.00638852
Y40B10A.4	WBGene00021489	pseudogene	1.14501	2.21147	0.0310808
F20H11.4	WBGene00017647	protein_coding_gene	1.14269	2.20793	0.0047702
K09C6.8	WBGene00019562	protein_coding_gene	1.14226	2.20727	0.0144796
C38D9.5	WBGene00008013	pseudogene	1.14007	2.20392	0.0259451
T01H3.5	WBGene00011351	protein_coding_gene	1.13965	2.20327	0.000835327
C01G5.4	WBGene00015306	protein_coding_gene	1.13779	2.20044	0.0079657
C44B9.2	WBGene00008079	protein_coding_gene	1.13728	2.19967	1.50769e-05
M28.4	WBGene00010895	protein_coding_gene	1.13593	2.1976	0.0418879
slo-2	WBGene00004831	protein_coding_gene	1.13492	2.19606	8.50557e-07
uggt-2	WBGene00009178	protein_coding_gene	1.13462	2.19561	0.00988975
F15D4.5	WBGene00008862	protein_coding_gene	1.13431	2.19514	0.0121912
gst-23	WBGene00001771	protein_coding_gene	1.13405	2.19474	0.018491
Y66A7A.4	WBGene00013424	protein_coding_gene	1.13349	2.19389	0.00777936
math-44	WBGene00021193	protein_coding_gene	1.13253	2.19243	0.0330241
abts-3	WBGene00019018	protein_coding_gene	1.1318	2.19132	0.0255718
unc-55	WBGene00006790	protein_coding_gene	1.12997	2.18855	0.0474567
F13D12.9	WBGene00008743	protein_coding_gene	1.12992	2.18846	0.000356166
Y113G7C.1	WBGene00013771	protein_coding_gene	1.12924	2.18744	1.16244e-05
gst-40	WBGene00001788	protein_coding_gene	1.12896	2.18701	0.0163276
arrd-7	WBGene00012464	protein_coding_gene	1.12895	2.18699	0.0266869
Y23H5B.2	WBGene00021273	pseudogene	1.12834	2.18608	0.0430894
R08E3.1	WBGene00019957	protein_coding_gene	1.12794	2.18546	1.26328e-06
daf-12	WBGene00000908	protein_coding_gene	1.127	2.18404	0.0040949
T08G3.4	WBGene00011617	pseudogene	1.12615	2.18275	0.0267807
acr-8	WBGene00000047	protein_coding_gene	1.12539	2.1816	0.0196557
kcnl-4	WBGene00008265	protein_coding_gene	1.12272	2.17758	0.00881009
bgnt-1.4	WBGene00015982	protein_coding_gene	1.12088	2.17479	0.0381717
clh-4	WBGene00000531	protein_coding_gene	1.12052	2.17425	0.0379838
F27E5.3	WBGene00009193	protein_coding_gene	1.12039	2.17405	0.0037884
K03A1.4	WBGene00019352	protein_coding_gene	1.12035	2.17399	0.0344621
gst-39	WBGene00001787	protein_coding_gene	1.11945	2.17264	0.0397368
ZK1251.3	WBGene00014241	protein_coding_gene	1.11852	2.17124	0.00779847
Y50E8A.6	WBGene00013049	protein_coding_gene	1.11231	2.16192	0.0265627
lron-4	WBGene00008051	protein_coding_gene	1.11098	2.15993	0.0100194
W03F8.2	WBGene00020992	pseudogene	1.10992	2.15834	0.00142892
C31G12.4	WBGene00007853	protein_coding_gene	1.10961	2.15788	0.0279968
F49E2.2	WBGene00009886	protein_coding_gene	1.10945	2.15764	0.00196236
W03G1.2	WBGene00021010	protein_coding_gene	1.1085	2.15622	0.0147858
unc-105	WBGene00006832	protein_coding_gene	1.10816	2.15571	0.022596
F25B3.4	WBGene00009101	protein_coding_gene	1.10805	2.15554	0.0105641
F07F6.1	WBGene00017215	protein_coding_gene	1.10783	2.15521	0.00278514
unc-104	WBGene00006831	protein_coding_gene	1.10414	2.14971	0.00600988
Y76B12C.8	WBGene00022302	protein_coding_gene	1.10347	2.14871	0.0226829
D1086.9	WBGene00008396	protein_coding_gene	1.10333	2.1485	0.010551
F38A1.9	WBGene00009522	protein_coding_gene	1.10328	2.14843	0.0079589
C18B2.5	WBGene00015956	protein_coding_gene	1.10221	2.14684	0.000118592
Y106G6H.1	WBGene00013716	protein_coding_gene	1.10106	2.14512	0.0170771
abt-1	WBGene00000019	protein_coding_gene	1.1009	2.14488	0.0400994
kin-24	WBGene00002206	protein_coding_gene	1.10015	2.14378	0.00391164
svh-1	WBGene00006620	protein_coding_gene	1.09939	2.14264	0.0391959
C34D4.2	WBGene00016398	protein_coding_gene	1.09622	2.13793	0.000780654
spe-47	WBGene00021271	protein_coding_gene	1.09495	2.13605	0.00335533
C05C12.1	WBGene00007335	protein_coding_gene	1.09491	2.13599	0.00271059
sqrd-1	WBGene00008538	protein_coding_gene	1.09358	2.13403	0.00212485
chk-2	WBGene00000499	protein_coding_gene	1.09288	2.13299	0.00236103
D2089.3	WBGene00008434	protein_coding_gene	1.09236	2.13223	0.0258271
C33F10.8	WBGene00016356	protein_coding_gene	1.09186	2.13148	0.00432605
dhhc-5	WBGene00020066	protein_coding_gene	1.08894	2.12718	0.0231945
dmsr-3	WBGene00012993	protein_coding_gene	1.08832	2.12626	0.0255243
Y69E1A.8	WBGene00013478	protein_coding_gene	1.0882	2.12609	0.0128753
F32B4.2	WBGene00009313	protein_coding_gene	1.08756	2.12515	0.00394093
F35E2.9	WBGene00009416	protein_coding_gene	1.0866	2.12373	0.00585102
bus-2	WBGene00044618	protein_coding_gene	1.08582	2.12258	0.0318451
csp-1	WBGene00000819	protein_coding_gene	1.08579	2.12254	0.0363809
ZK896.3	WBGene00014134	pseudogene	1.08503	2.12142	0.0171828
nas-31	WBGene00003549	protein_coding_gene	1.08445	2.12057	0.0430044
ceh-60	WBGene00017690	protein_coding_gene	1.08432	2.12037	3.54106e-09
twk-30	WBGene00006682	protein_coding_gene	1.08391	2.11977	0.000506995
mfsd-6	WBGene00020051	protein_coding_gene	1.08341	2.11904	0.000429202
srb-16	WBGene00019025	protein_coding_gene	1.08292	2.11832	0.034502
C54G4.2	WBGene00008312	protein_coding_gene	1.08193	2.11687	0.0046688
T15B12.2	WBGene00020531	protein_coding_gene	1.08178	2.11664	0.00719579
unc-103	WBGene00006830	protein_coding_gene	1.08135	2.11602	0.000996263
Y20F4.8	WBGene00044435	protein_coding_gene	1.08122	2.11583	0.0390744
sulp-6	WBGene00020914	protein_coding_gene	1.08112	2.11568	0.0026215
Y39G8C.2	WBGene00012731	protein_coding_gene	1.08054	2.11483	0.0442503
unc-25	WBGene00006762	protein_coding_gene	1.07826	2.11148	0.00037806
F40G12.10	WBGene00009605	protein_coding_gene	1.07802	2.11114	0.0165864
R04B5.11	WBGene00011008	protein_coding_gene	1.07692	2.10953	0.0497216
Y37E3.19	WBGene00044810	protein_coding_gene	1.07679	2.10934	0.0207221
frpr-6	WBGene00017661	protein_coding_gene	1.07649	2.1089	0.0338398
F46F5.14	WBGene00018505	protein_coding_gene	1.07641	2.10878	0.0151805
F23B12.1	WBGene00009079	protein_coding_gene	1.07542	2.10734	0.0105665
Y69A2AR.14	WBGene00022085	pseudogene	1.07533	2.1072	0.0459712
ptr-11	WBGene00004225	protein_coding_gene	1.07354	2.1046	0.0221579
K10C9.7	WBGene00019626	protein_coding_gene	1.07328	2.10421	0.00068352
C01B10.44	WBGene00194839	protein_coding_gene	1.07327	2.1042	0.0358055
F58B6.1	WBGene00019029	protein_coding_gene	1.07091	2.10077	0.0159684
M04D8.7	WBGene00010865	protein_coding_gene	1.0704	2.10002	0.0163276
K06H7.8	WBGene00019459	protein_coding_gene	1.06988	2.09925	0.0412518
fbxa-50	WBGene00013844	protein_coding_gene	1.06926	2.09835	0.032277
B0496.1	WBGene00015210	protein_coding_gene	1.06919	2.09825	0.00668635
T01C8.3	WBGene00020144	protein_coding_gene	1.0681	2.09667	0.032826
Y53C10A.15	WBGene00044805	protein_coding_gene	1.06624	2.09397	0.034581
unc-49	WBGene00006784	protein_coding_gene	1.06348	2.08997	0.00126276
C50D2.3	WBGene00016807	protein_coding_gene	1.06235	2.08833	0.00555668
kin-1	WBGene00002189	protein_coding_gene	1.06077	2.08604	0.00916327
unc-82	WBGene00006814	protein_coding_gene	1.06024	2.08528	0.035797
B0285.6	WBGene00007138	protein_coding_gene	1.05875	2.08312	0.0315028
Y105C5B.11	WBGene00013651	protein_coding_gene	1.05366	2.07579	0.0149879
K08D8.12	WBGene00194926	protein_coding_gene	1.05339	2.07541	0.0392314
ZK1053.6	WBGene00014201	protein_coding_gene	1.05304	2.07489	0.0125857
T04A8.13	WBGene00011414	protein_coding_gene	1.05292	2.07473	0.0222554
C18E3.1	WBGene00015970	protein_coding_gene	1.05261	2.07428	0.0130894
Y60A3A.24	WBGene00023519	protein_coding_gene	1.05256	2.0742	0.00429028
osta-1	WBGene00015287	protein_coding_gene	1.05231	2.07384	0.00652271
dlk-1	WBGene00001008	protein_coding_gene	1.04938	2.06965	0.00970359
AH6.3	WBGene00007081	protein_coding_gene	1.04936	2.06961	0.0117241
cutl-15	WBGene00011888	protein_coding_gene	1.04861	2.06854	0.00211704
C51E3.9	WBGene00008254	protein_coding_gene	1.04793	2.06756	0.0406899
nhr-132	WBGene00003722	protein_coding_gene	1.04676	2.06589	0.0375283
F54F12.1	WBGene00010072	protein_coding_gene	1.04635	2.06529	0.0125539
clec-187	WBGene00014137	protein_coding_gene	1.04621	2.06509	0.013807
unc-77	WBGene00006809	protein_coding_gene	1.04615	2.06501	0.0421362
C14A6.13	WBGene00050956	protein_coding_gene	1.04613	2.06498	0.0252687
snpc-3.1	WBGene00015098	protein_coding_gene	1.04594	2.06471	0.0210216
K03B8.6	WBGene00010524	protein_coding_gene	1.04592	2.06468	0.0140757
Y102A5C.4	WBGene00013613	protein_coding_gene	1.04573	2.06441	0.00865071
mpz-4	WBGene00019165	protein_coding_gene	1.0439	2.06179	0.00919133
tag-191	WBGene00007049	protein_coding_gene	1.04301	2.06052	0.00512329
Y67A10A.3	WBGene00013452	protein_coding_gene	1.04183	2.05883	0.0206738
haf-9	WBGene00001819	protein_coding_gene	1.04176	2.05873	0.0362914
Y43C5B.2	WBGene00012785	protein_coding_gene	1.04175	2.05872	0.00410576
F37A4.5	WBGene00018135	protein_coding_gene	1.04069	2.05721	0.000800405
mxt-1	WBGene00012478	protein_coding_gene	1.04044	2.05686	0.00197121
tra-1	WBGene00006604	protein_coding_gene	1.03985	2.05602	0.000506469
T11F8.4	WBGene00020435	protein_coding_gene	1.03973	2.05584	0.000140486
F46A9.2	WBGene00009755	protein_coding_gene	1.03801	2.05339	0.0156658
C31H1.1	WBGene00016286	protein_coding_gene	1.03653	2.05129	0.00336561
T22D1.8	WBGene00020686	protein_coding_gene	1.03566	2.05006	0.0238899
nep-17	WBGene00010070	protein_coding_gene	1.03493	2.04901	0.0193793
R03D7.8	WBGene00010992	protein_coding_gene	1.03425	2.04805	0.00488134
R07E5.6	WBGene00011114	protein_coding_gene	1.0342	2.04797	0.00506054
Y2H9A.6	WBGene00086568	protein_coding_gene	1.03327	2.04666	0.0129101
alh-12	WBGene00000118	protein_coding_gene	1.03293	2.04617	0.0400994
sox-4	WBGene00015716	protein_coding_gene	1.03266	2.04579	0.00290488
F59A6.2	WBGene00019084	protein_coding_gene	1.03129	2.04384	0.0095182
inx-1	WBGene00002123	protein_coding_gene	1.03108	2.04355	0.000447991
nrfl-1	WBGene00006438	protein_coding_gene	1.02882	2.04035	0.00516244
unc-2	WBGene00006742	protein_coding_gene	1.02856	2.03998	0.00487352
F23B2.7	WBGene00009075	protein_coding_gene	1.02643	2.03697	0.0120307
Y34B4A.4	WBGene00021320	protein_coding_gene	1.02464	2.03445	0.00893562
F10G8.1	WBGene00008661	protein_coding_gene	1.02419	2.03382	0.0163643
egl-13	WBGene00001182	protein_coding_gene	1.02332	2.03259	0.0331248
elo-7	WBGene00001245	protein_coding_gene	1.02291	2.03201	0.00840583
C15A11.2	WBGene00007597	protein_coding_gene	1.02147	2.02998	0.0143196
Y1A5A.1	WBGene00012379	protein_coding_gene	1.02066	2.02884	0.00257181
pbo-5	WBGene00012857	protein_coding_gene	1.01996	2.02787	0.0181151
trpl-5	WBGene00004149	protein_coding_gene	1.01885	2.0263	0.0401424
glb-14	WBGene00008996	protein_coding_gene	1.0166	2.02314	0.0418382
Y18H1A.11	WBGene00021215	protein_coding_gene	1.01652	2.02303	0.00859302
R102.10	WBGene00011297	protein_coding_gene	1.01615	2.02251	0.00950071
linc-8	WBGene00219707	lincRNA_gene	1.01532	2.02135	0.000786644
Y71H2AM.12	WBGene00022177	protein_coding_gene	1.0151	2.02105	0.00107439
cest-12	WBGene00013540	protein_coding_gene	1.01454	2.02026	0.000791339
F46C5.4	WBGene00009780	protein_coding_gene	1.0144	2.02006	0.0367749
W05F2.4	WBGene00021036	protein_coding_gene	1.01414	2.0197	0.0426938
F46A9.1	WBGene00009754	protein_coding_gene	1.01349	2.0188	0.0299887
B0280.2	WBGene00015100	protein_coding_gene	1.01336	2.01861	0.0126
C55C3.3	WBGene00016953	protein_coding_gene	1.01302	2.01814	0.00298987
ZC513.3	WBGene00022628	protein_coding_gene	1.01253	2.01745	0.02822
R13A5.11	WBGene00020053	protein_coding_gene	1.01189	2.01655	0.0262131
pmp-4	WBGene00004061	protein_coding_gene	1.00955	2.01329	0.0223302
ZK228.4	WBGene00013947	protein_coding_gene	1.00914	2.01271	0.0321383
alg-3	WBGene00011910	protein_coding_gene	1.00851	2.01184	0.00885789
F57A8.6	WBGene00010181	protein_coding_gene	1.0083	2.01154	0.0155509
aat-6	WBGene00000007	protein_coding_gene	1.00776	2.01079	0.0216553
F56D6.17	WBGene00219307	pseudogene	1.0075	2.01042	0.0079142
nkb-3	WBGene00010117	protein_coding_gene	1.00723	2.01004	0.0184364
wht-5	WBGene00008950	protein_coding_gene	1.00619	2.0086	0.00467647
F54F12.2	WBGene00010073	protein_coding_gene	1.00562	2.0078	0.0225355
nca-2	WBGene00003558	protein_coding_gene	1.00555	2.00771	0.0332462
F44D12.11	WBGene00014375	pseudogene	1.00443	2.00616	0.027475
T25B9.6	WBGene00012012	protein_coding_gene	1.00441	2.00612	0.003169
clhm-1	WBGene00016626	protein_coding_gene	1.0019	2.00263	0.0226647
C49A9.9	WBGene00016763	protein_coding_gene	1.00182	2.00253	0.00988975
fbxa-212	WBGene00012568	pseudogene	-1.00031	0.499894	0.0390692
C05D9.7	WBGene00015474	protein_coding_gene	-1.00056	0.499805	0.00337003
pri-1	WBGene00004180	protein_coding_gene	-1.00084	0.49971	0.00320835
F10E9.7	WBGene00017358	protein_coding_gene	-1.00243	0.499158	0.0119829
rfc-4	WBGene00004340	protein_coding_gene	-1.00333	0.498849	0.000279242
C10B5.1	WBGene00015670	protein_coding_gene	-1.00379	0.498689	0.000976374
dhs-27	WBGene00000990	protein_coding_gene	-1.004	0.498617	0.00308829
mop-25.3	WBGene00020858	protein_coding_gene	-1.00403	0.498606	0.00786903
ham-1	WBGene00001820	protein_coding_gene	-1.00423	0.498535	0.00194878
T01C3.2	WBGene00011319	protein_coding_gene	-1.00468	0.498379	0.039223
R13A5.15	WBGene00194726	protein_coding_gene	-1.00511	0.498231	0.0318216
C50F4.12	WBGene00008236	protein_coding_gene	-1.00527	0.498177	0.000100196
M01E11.1	WBGene00019710	protein_coding_gene	-1.0076	0.497374	0.00431373
rnp-2	WBGene00004385	protein_coding_gene	-1.0081	0.497201	0.000130528
cdh-4	WBGene00000396	protein_coding_gene	-1.00816	0.497181	0.0343359
sld-2	WBGene00020466	protein_coding_gene	-1.00868	0.497001	0.0222651
gst-7	WBGene00001755	protein_coding_gene	-1.00914	0.496842	0.0488142
smo-1	WBGene00004888	protein_coding_gene	-1.00934	0.496773	0.00263215
taf-9	WBGene00006391	protein_coding_gene	-1.00983	0.496604	4.43959e-05
C01G12.12	WBGene00044053	pseudogene	-1.00993	0.496572	0.0016087
C32E8.5	WBGene00016323	protein_coding_gene	-1.01011	0.496509	0.000181801
bmy-1	WBGene00017293	protein_coding_gene	-1.01119	0.496135	0.00979839
M117.6	WBGene00044253	protein_coding_gene	-1.01401	0.495169	0.000988199
ceh-58	WBGene00007417	protein_coding_gene	-1.01796	0.493813	0.0245682
ttr-37	WBGene00017667	protein_coding_gene	-1.01845	0.493648	0.0493461
B0336.13	WBGene00015150	protein_coding_gene	-1.01876	0.493541	0.00855046
kbp-4	WBGene00022357	protein_coding_gene	-1.01876	0.493539	0.0490068
W04A8.2	WBGene00012237	protein_coding_gene	-1.01936	0.493336	0.00405457
aph-1	WBGene00000147	protein_coding_gene	-1.01936	0.493336	6.589e-05
mdt-8	WBGene00007013	protein_coding_gene	-1.01997	0.493126	0.0162351
kbp-2	WBGene00017832	protein_coding_gene	-1.0222	0.492364	0.0254508
hrpf-1	WBGene00020936	protein_coding_gene	-1.02415	0.491698	2.61847e-07
odd-1	WBGene00003845	protein_coding_gene	-1.0248	0.491478	0.0303194
ccnk-1	WBGene00009650	protein_coding_gene	-1.02582	0.49113	0.000632603
ooc-5	WBGene00003870	protein_coding_gene	-1.02643	0.490925	0.0143404
mob-1	WBGene00009551	protein_coding_gene	-1.0265	0.490901	0.00822756
erg-28	WBGene00007589	protein_coding_gene	-1.02864	0.490172	0.00942734
mdt-11	WBGene00007015	protein_coding_gene	-1.02915	0.49	0.0194224
T26A5.8	WBGene00020823	protein_coding_gene	-1.03038	0.48958	0.0207609
ssup-72	WBGene00020480	protein_coding_gene	-1.03046	0.489556	0.000290313
fsn-1	WBGene00001499	protein_coding_gene	-1.03159	0.48917	0.012185
gut-2	WBGene00001808	protein_coding_gene	-1.03192	0.489059	0.00289158
Y6D1A.1	WBGene00012395	protein_coding_gene	-1.03196	0.489047	6.79973e-06
F58H1.8	WBGene00138720	protein_coding_gene	-1.03202	0.489026	0.00239711
fubl-4	WBGene00019692	protein_coding_gene	-1.03413	0.488309	0.000130113
mdt-6	WBGene00003164	protein_coding_gene	-1.03505	0.487998	0.0212584
zipt-1	WBGene00009286	protein_coding_gene	-1.03559	0.487816	0.0235586
dlc-5	WBGene00043067	protein_coding_gene	-1.03569	0.487783	0.0173572
set-10	WBGene00009370	protein_coding_gene	-1.03647	0.487521	1.44925e-05
mut-2	WBGene00003499	protein_coding_gene	-1.03679	0.48741	0.00315691
Y105C5B.19	WBGene00013658	protein_coding_gene	-1.03783	0.48706	0.0210114
cya-1	WBGene00000863	protein_coding_gene	-1.03804	0.486987	0.0235449
fut-3	WBGene00006402	protein_coding_gene	-1.03814	0.486956	0.00260028
metl-6	WBGene00014205	protein_coding_gene	-1.0401	0.486295	0.000763579
lsm-3	WBGene00003077	protein_coding_gene	-1.04037	0.486204	0.00103586
K08E4.2	WBGene00010666	protein_coding_gene	-1.04218	0.485592	0.0189333
blos-8	WBGene00010981	protein_coding_gene	-1.04448	0.484818	0.0156658
D2007.1	WBGene00017041	protein_coding_gene	-1.04979	0.483038	0.000136042
Y41D4B.14	WBGene00021516	protein_coding_gene	-1.04981	0.483032	0.00719549
C17E4.20	WBGene00219313	protein_coding_gene	-1.05037	0.482845	0.00724519
D2089.8	WBGene00271706	protein_coding_gene	-1.05142	0.482494	0.000132356
K01A2.3	WBGene00019278	pseudogene	-1.05678	0.480702	0.0365582
C29F3.7	WBGene00007807	protein_coding_gene	-1.05795	0.480314	0.0326542
lir-3	WBGene00003046	protein_coding_gene	-1.05894	0.479986	0.0115819
C10C6.9	WBGene00045175	pseudogene	-1.06162	0.479094	0.0378907
C14B1.12	WBGene00184990	protein_coding_gene	-1.06181	0.479031	0.00261621
lbp-4	WBGene00002256	protein_coding_gene	-1.06193	0.478989	0.000158463
cdc-7	WBGene00016421	protein_coding_gene	-1.06474	0.478058	0.0292829
Y62F5A.12	WBGene00077453	protein_coding_gene	-1.06498	0.477979	0.000732453
Y71F9AR.2	WBGene00022123	protein_coding_gene	-1.06556	0.477787	0.0013947
R09B3.6	WBGene00014820	pseudogene	-1.06706	0.477291	0.0212857
Y62E10A.2	WBGene00013373	protein_coding_gene	-1.06776	0.477058	0.0225136
T18D3.1	WBGene00011820	protein_coding_gene	-1.06804	0.476965	0.0390692
K03H1.7	WBGene00010542	protein_coding_gene	-1.06872	0.476742	0.035797
F23H12.10	WBGene00044218	protein_coding_gene	-1.06987	0.476362	0.0367732
btb-19	WBGene00010194	protein_coding_gene	-1.07044	0.476174	0.00706012
T06A1.1	WBGene00020277	protein_coding_gene	-1.07278	0.475402	0.0460464
Y54G9A.5	WBGene00013208	protein_coding_gene	-1.07337	0.475207	0.031078
Y66D12A.7	WBGene00013433	protein_coding_gene	-1.07477	0.474746	0.00623465
C05E11.3	WBGene00015494	protein_coding_gene	-1.0767	0.474112	0.0212857
F01D4.5	WBGene00008488	protein_coding_gene	-1.07735	0.4739	0.00720074
set-13	WBGene00019690	protein_coding_gene	-1.07863	0.473479	0.0170438
tag-342	WBGene00007187	protein_coding_gene	-1.0798	0.473096	0.00432605
frpr-11	WBGene00019444	protein_coding_gene	-1.08146	0.472549	0.0003279
cdk-4	WBGene00000406	protein_coding_gene	-1.08375	0.471802	0.00739932
sqv-4	WBGene00005022	protein_coding_gene	-1.08402	0.471713	0.0167513
F42H10.2	WBGene00018366	protein_coding_gene	-1.08441	0.471583	0.00326603
T03F1.12	WBGene00020193	protein_coding_gene	-1.08658	0.470875	3.66943e-05
Y52E8A.2	WBGene00021795	protein_coding_gene	-1.08671	0.470835	0.00658209
thk-1	WBGene00006568	protein_coding_gene	-1.0869	0.470773	0.000863033
F47G3.3	WBGene00018578	protein_coding_gene	-1.08754	0.470564	0.0497487
ced-9	WBGene00000423	protein_coding_gene	-1.08914	0.470042	3.50329e-05
F40D4.17	WBGene00194682	protein_coding_gene	-1.08926	0.470004	0.047463
hpo-9	WBGene00015463	protein_coding_gene	-1.09014	0.469715	0.00353917
C41D11.9	WBGene00016567	protein_coding_gene	-1.09118	0.469378	0.00156815
kbp-3	WBGene00009179	protein_coding_gene	-1.09187	0.469151	0.00832712
F52B5.7	WBGene00009923	protein_coding_gene	-1.0924	0.468981	0.0194539
apr-1	WBGene00000156	protein_coding_gene	-1.0937	0.468557	0.00748824
T05B9.1	WBGene00011464	protein_coding_gene	-1.09652	0.467642	0.00429028
ska-1	WBGene00013725	protein_coding_gene	-1.09654	0.467636	0.000137685
C06A5.12	WBGene00044414	protein_coding_gene	-1.09846	0.467014	0.0458199
pie-1	WBGene00004027	protein_coding_gene	-1.09852	0.466996	0.0146598
klc-1	WBGene00002214	protein_coding_gene	-1.09957	0.466654	0.0397946
F10E9.11	WBGene00017360	protein_coding_gene	-1.09972	0.466607	0.00257345
2RSSE.3	WBGene00044951	pseudogene	-1.10032	0.466413	0.0483778
F47B10.9	WBGene00009820	protein_coding_gene	-1.10247	0.465718	1.79723e-05
F37D6.4	WBGene00009510	protein_coding_gene	-1.10658	0.464395	0.0207669
Y54G2A.12	WBGene00021877	protein_coding_gene	-1.1095	0.463454	0.0169736
sas-5	WBGene00009385	protein_coding_gene	-1.11149	0.462817	0.0126419
cgh-1	WBGene00000479	protein_coding_gene	-1.11364	0.462127	0.0251031
Y69A2AR.21	WBGene00022092	protein_coding_gene	-1.11657	0.461189	0.00568173
ceh-74	WBGene00013876	protein_coding_gene	-1.11805	0.460717	0.0033753
fbxb-7	WBGene00012492	protein_coding_gene	-1.12166	0.459563	4.35614e-05
T07D4.5	WBGene00045407	protein_coding_gene	-1.12176	0.459532	0.0112531
cmt-1	WBGene00016564	protein_coding_gene	-1.12275	0.459219	0.034796
C50F4.4	WBGene00008232	protein_coding_gene	-1.12461	0.458626	0.000291307
mei-1	WBGene00003183	protein_coding_gene	-1.1317	0.456378	0.0310435
efl-3	WBGene00009899	protein_coding_gene	-1.13237	0.456167	0.0149285
R11G1.7	WBGene00044725	protein_coding_gene	-1.13239	0.456159	0.0168986
rfc-3	WBGene00004339	protein_coding_gene	-1.13308	0.455941	0.0150762
orc-4	WBGene00012651	protein_coding_gene	-1.13381	0.455711	0.000270586
C48B6.9	WBGene00016745	protein_coding_gene	-1.13384	0.455701	0.0292152
M199.2	WBGene00010951	protein_coding_gene	-1.13846	0.454244	0.00942734
C06E1.1	WBGene00015518	protein_coding_gene	-1.14146	0.453301	0.0349629
vang-1	WBGene00015171	protein_coding_gene	-1.14229	0.45304	0.0268614
madf-8	WBGene00008118	protein_coding_gene	-1.14266	0.452923	0.00494394
F20D12.12	WBGene00249815	protein_coding_gene	-1.14556	0.452013	0.0161121
mom-1	WBGene00003394	protein_coding_gene	-1.14718	0.451506	0.0363235
phf-31	WBGene00008747	protein_coding_gene	-1.14813	0.451209	0.0069645
Y71A12B.12	WBGene00013509	protein_coding_gene	-1.14874	0.451018	0.0169795
dscc-1	WBGene00019595	protein_coding_gene	-1.15095	0.450329	1.64982e-06
lsm-7	WBGene00003081	protein_coding_gene	-1.15125	0.450234	8.48736e-07
dsh-2	WBGene00001102	protein_coding_gene	-1.15166	0.450108	0.0282204
M03B6.4	WBGene00010836	protein_coding_gene	-1.15177	0.450073	0.0268528
bcl-7	WBGene00016192	protein_coding_gene	-1.15604	0.448744	0.0247079
K07A1.15	WBGene00010619	protein_coding_gene	-1.157	0.448445	0.0039499
F35D2.3	WBGene00018041	protein_coding_gene	-1.15772	0.448219	0.0301978
T16H12.1	WBGene00011811	protein_coding_gene	-1.1584	0.448011	0.000108381
Y58A7A.2	WBGene00021976	protein_coding_gene	-1.16647	0.44551	0.0275506
srm-1	WBGene00005638	protein_coding_gene	-1.16884	0.444779	0.0362914
cht-1	WBGene00000503	protein_coding_gene	-1.17123	0.444041	8.69283e-09
cup-15	WBGene00009627	protein_coding_gene	-1.17226	0.443727	0.0189333
cutl-11	WBGene00011443	protein_coding_gene	-1.17307	0.443477	0.0397274
T09B4.2	WBGene00020376	protein_coding_gene	-1.18068	0.441145	0.00425104
fbxa-211	WBGene00012566	protein_coding_gene	-1.18321	0.440372	0.00142822
F28H1.1	WBGene00017908	protein_coding_gene	-1.18549	0.439675	0.00819872
B0511.19	WBGene00255714	protein_coding_gene	-1.18609	0.439492	0.000417466
ZK1010.10	WBGene00164985	protein_coding_gene	-1.18622	0.439452	0.000300911
polk-1	WBGene00017696	protein_coding_gene	-1.18646	0.43938	0.0206901
mdf-2	WBGene00003161	protein_coding_gene	-1.18696	0.439228	0.000996263
Y39G8B.2	WBGene00012723	protein_coding_gene	-1.18817	0.438858	0.000140006
ssna-1	WBGene00020300	protein_coding_gene	-1.19525	0.43671	0.00261301
M01D1.12	WBGene00269373	protein_coding_gene	-1.19625	0.436409	0.0234005
C25A11.2	WBGene00016087	protein_coding_gene	-1.19755	0.436014	0.0431728
Y38H6C.23	WBGene00012634	protein_coding_gene	-1.19757	0.436008	0.00336586
cey-3	WBGene00000474	protein_coding_gene	-1.19833	0.435779	0.0152655
pph-4.2	WBGene00004086	protein_coding_gene	-1.19988	0.435311	0.0442664
F42A9.8	WBGene00018337	protein_coding_gene	-1.20267	0.434471	0.00348262
fbxb-85	WBGene00011267	protein_coding_gene	-1.20621	0.433406	0.0273045
gmn-1	WBGene00013552	protein_coding_gene	-1.20861	0.432686	0.00623465
Y75B8A.18	WBGene00013553	protein_coding_gene	-1.2093	0.432477	0.010567
C42C1.12	WBGene00016590	protein_coding_gene	-1.21656	0.430307	0.00225978
C07E3.9	WBGene00007419	protein_coding_gene	-1.2169	0.430206	0.00841771
K05C4.4	WBGene00010581	protein_coding_gene	-1.2178	0.429937	0.00419823
lsm-1	WBGene00003076	protein_coding_gene	-1.22323	0.428323	0.0150998
F40G9.20	WBGene00195034	ncRNA_gene	-1.22614	0.427458	0.0132851
ZK643.2	WBGene00014034	protein_coding_gene	-1.22701	0.427203	0.0136832
blos-9	WBGene00010767	protein_coding_gene	-1.22765	0.427013	2.01089e-07
H31G24.3	WBGene00019254	protein_coding_gene	-1.23529	0.424756	0.000193488
R07H5.11	WBGene00011131	protein_coding_gene	-1.23891	0.423693	0.000204867
C36B1.14	WBGene00044614	protein_coding_gene	-1.2395	0.423519	0.000379015
oac-6	WBGene00007833	protein_coding_gene	-1.24886	0.420779	0.013213
Y13C8A.4	WBGene00219303	pseudogene	-1.25014	0.420406	0.0164646
Y74C9A.9	WBGene00235381	pseudogene	-1.2555	0.418849	0.00439717
Y42H9B.3	WBGene00021541	protein_coding_gene	-1.25761	0.418237	0.013665
str-163	WBGene00006208	protein_coding_gene	-1.25836	0.418018	0.00762028
C50F4.6	WBGene00001910	protein_coding_gene	-1.25843	0.417998	0.00691009
cpt-1	WBGene00012907	protein_coding_gene	-1.25884	0.417879	8.88125e-06
T02C1.1	WBGene00011365	protein_coding_gene	-1.26112	0.417219	0.0179342
ins-7	WBGene00002090	protein_coding_gene	-1.26135	0.417152	4.55876e-05
B0511.2	WBGene00015228	protein_coding_gene	-1.26289	0.416708	0.005154
duxl-1	WBGene00022554	protein_coding_gene	-1.26581	0.415865	0.00454981
Y7A9D.1	WBGene00012420	protein_coding_gene	-1.26841	0.415117	0.0296145
eya-1	WBGene00001377	protein_coding_gene	-1.2747	0.413312	0.0338538
lido-11	WBGene00016574	protein_coding_gene	-1.27637	0.412833	3.6822e-05
E01G4.7	WBGene00045410	pseudogene	-1.27818	0.412317	0.0103188
BE0003N10.3	WBGene00015268	protein_coding_gene	-1.28238	0.411115	0.00030614
crn-4	WBGene00000797	protein_coding_gene	-1.28323	0.410875	0.00126044
ref-1	WBGene00004334	protein_coding_gene	-1.28426	0.410581	0.0336362
ZK686.1	WBGene00022791	protein_coding_gene	-1.28756	0.409642	1.09527e-05
linc-16	WBGene00219728	lincRNA_gene	-1.2908	0.408725	0.025858
ceh-86	WBGene00018355	protein_coding_gene	-1.29248	0.408248	0.0262323
Y38H6A.4	WBGene00014874	pseudogene	-1.29323	0.408035	0.0330456
E04A4.3	WBGene00017118	pseudogene	-1.29976	0.406195	0.0233098
gadr-5	WBGene00045058	protein_coding_gene	-1.30389	0.405032	0.00257548
ttr-52	WBGene00008719	protein_coding_gene	-1.30638	0.404334	0.0433302
C14B1.9	WBGene00007580	protein_coding_gene	-1.3094	0.403489	0.0468192
ceh-43	WBGene00000463	protein_coding_gene	-1.30988	0.403354	0.00646872
ceh-53	WBGene00015651	protein_coding_gene	-1.31145	0.402916	0.0379733
F40H3.6	WBGene00018252	protein_coding_gene	-1.3115	0.402902	3.60427e-06
btb-11	WBGene00019700	protein_coding_gene	-1.31248	0.402629	0.0293117
ugt-9	WBGene00020587	protein_coding_gene	-1.31632	0.401559	0.0487336
C16A3.2	WBGene00015807	protein_coding_gene	-1.31743	0.401249	0.000277925
blos-4	WBGene00020783	protein_coding_gene	-1.31802	0.401085	0.00829482
Y47D3A.1	WBGene00012922	protein_coding_gene	-1.32121	0.400198	0.0123907
epg-2	WBGene00021468	protein_coding_gene	-1.32158	0.400097	0.0206738
lido-9	WBGene00016576	protein_coding_gene	-1.3252	0.399093	0.049061
Y53G8B.2	WBGene00021818	protein_coding_gene	-1.32999	0.397771	3.38941e-06
tig-3	WBGene00021594	protein_coding_gene	-1.33771	0.395648	0.0262401
ZK512.1	WBGene00013982	protein_coding_gene	-1.34267	0.394291	0.00161902
Y9C9A.13	WBGene00021180	protein_coding_gene	-1.34637	0.393282	0.0239743
C18H9.6	WBGene00016004	protein_coding_gene	-1.35241	0.391637	0.000405399
memi-1	WBGene00003216	protein_coding_gene	-1.35828	0.390047	0.00516244
F22F7.3	WBGene00017721	protein_coding_gene	-1.36185	0.389083	0.00982006
col-83	WBGene00000658	protein_coding_gene	-1.36518	0.388186	0.0312057
skr-21	WBGene00004827	protein_coding_gene	-1.37296	0.3861	0.010814
F19B2.12	WBGene00194812	pseudogene	-1.37501	0.385549	0.0163128
pot-2	WBGene00010195	protein_coding_gene	-1.38446	0.383034	1.28929e-07
F23D12.10	WBGene00045291	protein_coding_gene	-1.38563	0.382723	0.0488669
Y18D10A.30	WBGene00271598	pseudogene	-1.39342	0.380662	0.0163593
C06E2.5	WBGene00015529	protein_coding_gene	-1.39663	0.379816	0.0249868
C52E12.11	WBGene00304189	pseudogene	-1.4002	0.378877	0.0261082
R09E12.9	WBGene00044514	protein_coding_gene	-1.40202	0.378398	0.00687726
F35C8.8	WBGene00018038	protein_coding_gene	-1.40489	0.377646	0.0333683
fbxa-83	WBGene00013453	protein_coding_gene	-1.40627	0.377285	0.00614615
C09G1.7	WBGene00284856	ncRNA_gene	-1.40637	0.377259	0.0423706
fbxa-169	WBGene00045289	protein_coding_gene	-1.40893	0.37659	0.00509106
fbxa-104	WBGene00011542	protein_coding_gene	-1.41696	0.374501	0.0139822
dmd-5	WBGene00017326	protein_coding_gene	-1.417	0.374491	0.023668
rnr-2	WBGene00004392	protein_coding_gene	-1.41832	0.374148	0.045218
C42D4.1	WBGene00016594	protein_coding_gene	-1.42399	0.37268	0.000937215
F07H5.13	WBGene00008563	protein_coding_gene	-1.4251	0.372392	0.022596
T22D1.5	WBGene00020684	protein_coding_gene	-1.42808	0.371624	0.00177464
lido-3	WBGene00015588	pseudogene	-1.44262	0.367898	0.00464855
Y116A8C.40	WBGene00013812	protein_coding_gene	-1.46321	0.362686	0.0255823
EEED8.13	WBGene00017141	protein_coding_gene	-1.46685	0.361771	2.92228e-05
W04H10.6	WBGene00206417	protein_coding_gene	-1.46761	0.36158	0.0471405
Y71A12B.19	WBGene00077443	pseudogene	-1.46825	0.36142	0.00109506
K07H8.7	WBGene00019507	protein_coding_gene	-1.46855	0.361345	0.00275395
T24D1.3	WBGene00011986	protein_coding_gene	-1.4785	0.358861	0.0241111
F36H1.12	WBGene00009497	protein_coding_gene	-1.47951	0.358611	0.00715741
bath-27	WBGene00017450	protein_coding_gene	-1.48088	0.358271	0.0377267
cpt-4	WBGene00019644	protein_coding_gene	-1.48491	0.357271	3.48097e-06
F48F7.3	WBGene00009849	protein_coding_gene	-1.48545	0.357138	0.0255478
psf-1	WBGene00011275	protein_coding_gene	-1.48928	0.35619	0.00990016
W04H10.5	WBGene00206416	protein_coding_gene	-1.49701	0.354287	0.04346
W04A8.9	WBGene00195155	protein_coding_gene	-1.50297	0.352827	0.02004
ugt-34	WBGene00009255	protein_coding_gene	-1.50864	0.351441	0.0266745
Y105C5A.1268	WBGene00185102	protein_coding_gene	-1.51115	0.350831	0.0109218
Y54G2A.36	WBGene00021898	protein_coding_gene	-1.51368	0.350218	0.00198595
D1086.19	WBGene00045406	protein_coding_gene	-1.51671	0.349482	0.013039
C14B1.2	WBGene00007573	protein_coding_gene	-1.51888	0.348957	0.00930707
ctf-8	WBGene00011915	protein_coding_gene	-1.52773	0.346823	0.000920405
kin-33	WBGene00017083	protein_coding_gene	-1.52832	0.346682	0.00605283
F54D5.4	WBGene00010050	protein_coding_gene	-1.53024	0.346219	1.05502e-07
fbxb-93	WBGene00013408	protein_coding_gene	-1.53134	0.345955	0.0118927
Y105C5A.1271	WBGene00194667	pseudogene	-1.53488	0.345108	0.0402153
linc-6	WBGene00219700	lincRNA_gene	-1.53635	0.344757	0.00050069
T11F8.1	WBGene00020433	protein_coding_gene	-1.53842	0.344262	0.0268528
C52A10.3	WBGene00016864	protein_coding_gene	-1.54326	0.343108	0.0492309
F44F1.5	WBGene00009697	pseudogene	-1.54498	0.342701	0.0348287
C08F1.11	WBGene00044417	protein_coding_gene	-1.56456	0.33808	0.0376991
C31E10.11	WBGene00304783	protein_coding_gene	-1.56466	0.338058	0.00554331
R03H10.11	WBGene00271824	protein_coding_gene	-1.56687	0.337539	0.0311881
gadr-4	WBGene00021053	protein_coding_gene	-1.57379	0.335924	0.0276635
F55C5.10	WBGene00010098	protein_coding_gene	-1.57442	0.335778	0.0347315
Y81B9A.5	WBGene00304906	ncRNA_gene	-1.57977	0.334536	0.0343062
F54F7.6	WBGene00010066	protein_coding_gene	-1.58451	0.333437	0.0422927
ugt-4	WBGene00013905	protein_coding_gene	-1.60449	0.328852	1.4011e-10
Y82E9BL.6	WBGene00022323	protein_coding_gene	-1.60762	0.32814	0.0381717
F40G9.9	WBGene00018245	protein_coding_gene	-1.62114	0.325078	0.0407492
R08C7.4	WBGene00019948	protein_coding_gene	-1.62134	0.325033	0.0443324
acd-1	WBGene00016064	protein_coding_gene	-1.62947	0.323208	0.00202843
C10A4.1	WBGene00015662	protein_coding_gene	-1.6324	0.322551	0.00425104
M151.9	WBGene00219238	pseudogene	-1.63665	0.321603	0.0257231
C08F1.10	WBGene00015613	protein_coding_gene	-1.642	0.320412	0.0218487
fbxb-30	WBGene00018458	protein_coding_gene	-1.64766	0.319158	0.0429727
F29G9.7	WBGene00017933	pseudogene	-1.64907	0.318845	0.0260121
F58D2.3	WBGene00044978	protein_coding_gene	-1.65289	0.318003	0.0475793
F12E12.3	WBGene00017404	pseudogene	-1.65324	0.317924	0.0395891
Y71F9AL.6	WBGene00022111	protein_coding_gene	-1.65752	0.316983	0.00362236
fbxb-99	WBGene00021174	protein_coding_gene	-1.65828	0.316818	0.0292169
lido-4	WBGene00015589	protein_coding_gene	-1.66041	0.316349	0.00600988
clec-3	WBGene00016577	protein_coding_gene	-1.66193	0.316016	0.00982738
Y116F11A.1	WBGene00013816	protein_coding_gene	-1.66777	0.31474	0.00506537
sdz-1	WBGene00015129	protein_coding_gene	-1.668	0.314689	0.00697251
F01G12.18	WBGene00206382	protein_coding_gene	-1.67199	0.313819	0.0224923
F35C8.9	WBGene00077784	pseudogene	-1.67703	0.312726	0.0477031
C39B5.10	WBGene00016528	protein_coding_gene	-1.68548	0.310899	0.0122986
C09G5.14	WBGene00271803	protein_coding_gene	-1.70672	0.306356	0.031479
clec-218	WBGene00020938	protein_coding_gene	-1.72052	0.303439	0.0201078
fbxb-31	WBGene00019797	protein_coding_gene	-1.7224	0.303045	0.0303279
his-64	WBGene00001938	protein_coding_gene	-1.72397	0.302714	0.0397149
F43C11.10	WBGene00018387	protein_coding_gene	-1.7247	0.30256	0.0233951
Y27F2A.8	WBGene00021299	protein_coding_gene	-1.72755	0.301965	0.0431072
bgnt-1.3	WBGene00009032	protein_coding_gene	-1.72904	0.301652	0.0267421
W03D2.15	WBGene00271791	ncRNA_gene	-1.74117	0.299127	0.0170277
Y20C6A.4	WBGene00077495	protein_coding_gene	-1.7415	0.299059	0.043982
dod-23	WBGene00009898	protein_coding_gene	-1.74335	0.298675	0.0333058
fbxb-107	WBGene00017912	protein_coding_gene	-1.75698	0.295867	0.0150144
K07D4.2	WBGene00019483	protein_coding_gene	-1.76033	0.295181	0.0276174
Y51A2D.23	WBGene00077653	pseudogene	-1.76241	0.294756	0.044338
F55C9.15	WBGene00206500	protein_coding_gene	-1.76525	0.294176	0.0186435
C01F6.16	WBGene00235286	ncRNA_gene	-1.76579	0.294066	0.0423682
C11G6.2	WBGene00007523	protein_coding_gene	-1.76733	0.293752	0.0367996
F40G9.12	WBGene00018247	protein_coding_gene	-1.76754	0.293709	0.025985
F45D11.5	WBGene00018452	protein_coding_gene	-1.76954	0.293303	0.0375283
fbxb-22	WBGene00013230	protein_coding_gene	-1.76997	0.293215	0.00601241
rrn-3.1	WBGene00004622	rRNA_gene	-1.78148	0.290885	0.0459372
K01D12.1	WBGene00010461	protein_coding_gene	-1.78327	0.290524	0.0186947
T22B2.2	WBGene00020666	protein_coding_gene	-1.79598	0.287976	0.030501
C27H5.12	WBGene00271810	protein_coding_gene	-1.79993	0.287188	0.0403357
W10G6.1	WBGene00012378	protein_coding_gene	-1.80087	0.287001	0.0228029
rrn-3.56	WBGene00004677	pseudogene	-1.80154	0.286869	0.0442411
T12A2.3	WBGene00020438	protein_coding_gene	-1.80646	0.285891	0.0258001
Y17G9B.2	WBGene00021199	protein_coding_gene	-1.80824	0.28554	0.0134321
fbxb-105	WBGene00017251	protein_coding_gene	-1.81028	0.285135	0.0153958
F36H5.4	WBGene00018103	protein_coding_gene	-1.81199	0.284798	0.0316999
H25K10.4	WBGene00010413	protein_coding_gene	-1.81339	0.284521	0.019473
Y116A8B.1	WBGene00013779	protein_coding_gene	-1.81891	0.283436	0.00260028
dhs-8	WBGene00000972	protein_coding_gene	-1.82271	0.28269	4.84235e-05
fbxb-111	WBGene00017254	protein_coding_gene	-1.8251	0.282222	0.00615394
sdz-29	WBGene00020081	pseudogene	-1.84662	0.278043	0.0100586
C35D6.4	WBGene00007961	protein_coding_gene	-1.84919	0.277548	0.0170684
sdz-37	WBGene00014064	protein_coding_gene	-1.86506	0.274513	0.00941743
rrn-1.2	WBGene00004513	rRNA_gene	-1.87185	0.273223	0.038031
his-32	WBGene00001906	protein_coding_gene	-1.88113	0.271471	0.00210458
W08F4.20	WBGene00268207	pseudogene	-1.88266	0.271182	0.0175428
ZK185.9	WBGene00220238	snoRNA_gene	-1.9009	0.267777	0.0303829
C32B5.18	WBGene00235351	protein_coding_gene	-1.9083	0.266406	0.0126
fbxb-39	WBGene00019702	protein_coding_gene	-1.91135	0.265843	0.0149838
K08E3.2	WBGene00010662	protein_coding_gene	-1.91756	0.264702	0.0105503
his-31	WBGene00001905	protein_coding_gene	-1.93012	0.262408	0.00769157
srx-98	WBGene00005989	protein_coding_gene	-1.93103	0.262241	0.0248758
C52D10.10	WBGene00023259	pseudogene	-1.94451	0.259804	0.0367732
fbxb-9	WBGene00007447	protein_coding_gene	-1.96	0.257028	0.00970844
fbxb-60	WBGene00010104	protein_coding_gene	-1.96611	0.255942	0.0130385
Y17G9A.4	WBGene00021197	protein_coding_gene	-1.97037	0.255188	0.0227403
B0563.1	WBGene00015261	protein_coding_gene	-1.97441	0.254474	0.00393932
Y116A8C.20	WBGene00013797	protein_coding_gene	-1.98477	0.252653	0.00792306
fbxa-200	WBGene00020304	pseudogene	-1.9868	0.252298	0.0219479
ugt-14	WBGene00019233	protein_coding_gene	-2.00167	0.24971	0.0100025
M151.2	WBGene00019794	protein_coding_gene	-2.00497	0.24914	0.00837665
fbxb-45	WBGene00019705	protein_coding_gene	-2.01297	0.247762	0.00951333
T11F8.2	WBGene00020434	pseudogene	-2.03236	0.244455	0.00855187
F46C3.5	WBGene00044703	pseudogene	-2.03724	0.24363	0.020182
his-63	WBGene00001937	protein_coding_gene	-2.04753	0.241897	0.0128124
T16A1.10	WBGene00269431	protein_coding_gene	-2.05698	0.240318	0.000239484
H16D19.4	WBGene00010402	pseudogene	-2.05895	0.239991	0.0122224
his-5	WBGene00001879	protein_coding_gene	-2.07221	0.237795	0.0163276
fbxb-25	WBGene00019034	protein_coding_gene	-2.08629	0.235485	0.00239411
F02E11.3	WBGene00017181	protein_coding_gene	-2.08885	0.235068	0.00681656
C24H12.8	WBGene00016077	protein_coding_gene	-2.09812	0.233562	0.00273693
ceh-5	WBGene00000430	protein_coding_gene	-2.13031	0.228409	0.00484962
B0302.2	WBGene00015119	protein_coding_gene	-2.18253	0.220289	0.0138101
C49G7.13	WBGene00269425	protein_coding_gene	-2.1849	0.219927	0.000210669
srt-63	WBGene00020877	protein_coding_gene	-2.19034	0.219099	0.00403939
ZK666.1	WBGene00014041	protein_coding_gene	-2.21417	0.21551	0.00990243
F17B5.6	WBGene00044058	protein_coding_gene	-2.2182	0.214909	0.00755387
W10G11.4	WBGene00021137	protein_coding_gene	-2.22292	0.214207	0.009219
F31D5.6	WBGene00017949	protein_coding_gene	-2.2294	0.213247	0.000120232
ins-8	WBGene00002091	protein_coding_gene	-2.2531	0.209773	0.00600723
Y49F6A.5	WBGene00021713	protein_coding_gene	-2.2578	0.20909	0.00227561
fbxc-37	WBGene00017942	pseudogene	-2.28764	0.20481	0.000220584
B0563.8	WBGene00015265	protein_coding_gene	-2.32033	0.200221	0.000886592
F15H9.8	WBGene00194652	pseudogene	-2.40174	0.189236	0.00010014
dct-19	WBGene00007876	protein_coding_gene	-2.42931	0.185654	0.00388489
fbxb-16	WBGene00022560	protein_coding_gene	-2.5592	0.169669	0.000730048
Y53H1B.4	WBGene00013182	protein_coding_gene	-2.59481	0.165533	5.48035e-05
T08B6.1	WBGene00020351	protein_coding_gene	-2.6865	0.155339	0.00167576
F59A7.12	WBGene00044520	protein_coding_gene	-2.77795	0.145799	9.27367e-05
fbxc-26	WBGene00019043	protein_coding_gene	-2.9299	0.131224	1.7459e-05
dod-24	WBGene00007875	protein_coding_gene	-4.1114	0.0578555	1.04137e-16

## Sheet: Gram-positive DEGs_N2&CB
Shared (N2&CB4856) DEGs in response to Gram-positive pathogens (S. epidermidis or S. aureus vs. OP50)
			N2			CB4856
Gene Name	Wormbase Gene ID	Type	log2Fold Change	Fold Change	Adjusted P-value	log2Fold Change	Fold Change	Adjusted P-value
C23G10.11	WBGene00016017	protein_coding_gene	7.63951	199.398	1.05168e-12	1.99874	3.99652	0.0419644
clec-60	WBGene00014046	protein_coding_gene	7.05389	132.872	1.35772e-18	4.09737	17.1172	2.92749e-08
chil-28	WBGene00008842	pseudogene	7.00405	128.36	6.6922e-11	2.29955	4.92304	3.50329e-05
T22F3.11	WBGene00020700	protein_coding_gene	6.68478	102.878	1.47084e-14	1.91273	3.7652	0.0381464
F17B5.1	WBGene00008905	protein_coding_gene	6.65137	100.522	2.65496e-15	2.62976	6.18925	0.00239169
Y54G2A.37	WBGene00023484	protein_coding_gene	6.38389	83.5106	9.39309e-09	2.40345	5.29066	4.38241e-07
lipl-1	WBGene00010062	protein_coding_gene	6.11635	69.3751	5.07761e-20	2.51301	5.7081	0.00726601
clec-61	WBGene00014047	protein_coding_gene	5.94858	61.7592	1.26819e-09	2.37502	5.18741	2.3108e-05
T26H5.8	WBGene00012070	protein_coding_gene	5.81831	56.427	8.66406e-22	1.05112	2.07214	0.000138532
K05F6.10	WBGene00019421	protein_coding_gene	5.7177	52.6258	2.0651e-11	1.96977	3.91705	0.00444984
T07H8.11	WBGene00304201	protein_coding_gene	5.65614	50.4277	4.96171e-10	4.63946	24.9239	5.25964e-25
F40G12.5	WBGene00009600	protein_coding_gene	5.52639	46.0903	1.26109e-06	4.47529	22.2432	1.22533e-06
clec-69	WBGene00044642	pseudogene	5.50858	45.5249	4.03497e-08	2.18045	4.53294	0.00837785
F46C5.1	WBGene00009778	protein_coding_gene	5.39043	41.9449	1.11949e-12	1.65106	3.14065	0.00312077
math-38	WBGene00020326	protein_coding_gene	5.33097	40.2516	8.14104e-12	1.20541	2.30603	0.00594836
sdz-24	WBGene00019495	protein_coding_gene	5.27298	38.6658	8.50686e-29	2.19408	4.57598	0.0164009
cpr-2	WBGene00000782	protein_coding_gene	5.23187	37.5795	5.17844e-10	2.96607	7.81404	0.000516137
asm-3	WBGene00000213	protein_coding_gene	5.13033	35.0253	7.71392e-09	4.89813	29.8184	3.87292e-10
dod-3	WBGene00016052	protein_coding_gene	5.05867	33.3282	2.33557e-10	1.59831	3.02788	0.000877537
ech-9	WBGene00001158	protein_coding_gene	5.00471	32.1046	3.68289e-10	2.71969	6.58731	0.00623465
clec-82	WBGene00021873	protein_coding_gene	4.92736	30.4287	5.05802e-09	1.79325	3.46594	0.0122224
ZK666.15	WBGene00195145	protein_coding_gene	4.84243	28.6891	2.80358e-07	2.76043	6.776	1.79851e-05
math-34	WBGene00019699	protein_coding_gene	4.83469	28.5355	1.09902e-12	2.10353	4.29761	0.000352548
ZK105.13	WBGene00235114	protein_coding_gene	4.83277	28.4977	1.57161e-06	1.36593	2.57742	0.000759603
hsp-12.6	WBGene00002013	protein_coding_gene	4.68536	25.7297	4.7738e-07	3.38192	10.4246	0.000248534
Y73B6BL.37	WBGene00022256	protein_coding_gene	4.60344	24.3094	1.50516e-05	3.48807	11.2205	6.32738e-05
best-1	WBGene00007203	protein_coding_gene	4.56597	23.6862	6.94174e-13	1.96498	3.90406	0.000122882
F53H2.1	WBGene00010004	protein_coding_gene	4.54823	23.3966	4.62813e-08	1.8564	3.62102	7.41236e-05
ilys-3	WBGene00016670	protein_coding_gene	4.54651	23.3688	3.74816e-09	2.38333	5.2174	0.000347435
C39B5.14	WBGene00189950	protein_coding_gene	4.49541	22.5555	4.43584e-06	3.57582	11.9242	8.9441e-05
clec-172	WBGene00044719	protein_coding_gene	4.46945	22.1532	1.0412e-10	1.82615	3.5459	0.0012594
T23F2.4	WBGene00020737	protein_coding_gene	4.42157	21.4301	3.31864e-05	3.25945	9.57619	0.000553992
pals-39	WBGene00008301	protein_coding_gene	4.40845	21.2361	1.64109e-07	2.42899	5.38517	0.0245796
F10B5.3	WBGene00008640	protein_coding_gene	4.37999	20.8214	2.53669e-05	3.07121	8.40476	0.000211559
F42A10.7	WBGene00018343	protein_coding_gene	4.36572	20.6164	8.96534e-07	4.16364	17.9218	1.72951e-07
K02E2.7	WBGene00010508	protein_coding_gene	4.34495	20.3217	0.000130158	2.25633	4.77774	0.000919781
W07B8.4	WBGene00021072	protein_coding_gene	4.32707	20.0714	2.26611e-07	2.9037	7.48344	5.8044e-05
cest-1.1	WBGene00011362	protein_coding_gene	4.31337	19.8817	6.47204e-10	2.90039	7.46629	0.000617458
F14D7.7	WBGene00008794	protein_coding_gene	4.29441	19.6222	6.47364e-07	1.82525	3.54368	9.39307e-05
asah-1	WBGene00010769	protein_coding_gene	4.25981	19.1572	6.43894e-18	2.92047	7.57091	4.82596e-08
R05A10.8	WBGene00011025	protein_coding_gene	4.25144	19.0464	0.000617015	3.14352	8.8368	0.00186756
F08H9.4	WBGene00008592	protein_coding_gene	4.24205	18.9228	9.21551e-05	3.60628	12.1786	4.83399e-05
Y6E2A.4	WBGene00012398	protein_coding_gene	4.23188	18.7898	1.01108e-05	2.4161	5.33725	0.00897284
C06G3.3	WBGene00015549	protein_coding_gene	4.21946	18.6288	4.66159e-08	2.12421	4.35963	0.00463153
W05G11.8	WBGene00271636	ncRNA_gene	4.1798	18.1236	2.24091e-05	2.36958	5.16792	0.00245699
Y65B4BR.1	WBGene00022040	protein_coding_gene	4.17926	18.1168	7.55438e-08	3.28709	9.76144	1.48907e-05
F41C3.7	WBGene00018273	protein_coding_gene	4.06841	16.777	1.21952e-05	2.97829	7.88054	0.00153217
Y9C9A.1	WBGene00021176	protein_coding_gene	4.0615	16.6967	7.89058e-05	2.57233	5.94768	0.00207142
Y110A2AL.2	WBGene00022439	protein_coding_gene	4.0603	16.6829	0.000126401	3.43053	10.7819	0.000246573
Y51H4A.5	WBGene00013101	protein_coding_gene	4.04542	16.5118	7.81297e-09	1.31227	2.48332	0.0136349
D1054.18	WBGene00077783	protein_coding_gene	4.04077	16.4586	1.83134e-05	2.11817	4.34144	0.00208615
C54F6.12	WBGene00016929	protein_coding_gene	4.03001	16.3363	2.53236e-09	1.63901	3.11453	0.0188577
Y57E12B.4	WBGene00021964	protein_coding_gene	4.01126	16.1253	0.00151596	3.17484	9.03072	0.00285175
lact-6	WBGene00007358	protein_coding_gene	4.00558	16.062	2.90991e-05	3.81832	14.1068	1.40349e-08
Y46G5A.36	WBGene00012921	protein_coding_gene	3.99705	15.9673	0.000290282	1.82723	3.54854	0.0388273
T28A11.6	WBGene00020873	pseudogene	3.98495	15.834	0.000268624	2.80218	6.97496	0.00222516
F11C7.6	WBGene00017378	protein_coding_gene	3.96553	15.6222	1.55938e-07	1.45078	2.73356	0.00971401
Y57E12B.11	WBGene00235311	protein_coding_gene	3.93134	15.2563	0.000546026	3.61361	12.2407	0.000289106
sqst-3	WBGene00012067	protein_coding_gene	3.92064	15.1437	0.000257706	3.3592	10.2617	0.000267723
F55B12.10	WBGene00077439	protein_coding_gene	3.90484	14.9787	0.000149794	3.25758	9.56377	0.0005658
ZK666.11	WBGene00014049	protein_coding_gene	3.90028	14.9314	0.000400151	1.59754	3.02628	0.0420657
F07C4.6	WBGene00017200	protein_coding_gene	3.86457	14.5664	5.02664e-07	3.2125	9.26954	0.0033753
ZC116.5	WBGene00119204	protein_coding_gene	3.86253	14.5458	6.6922e-11	2.65682	6.3064	5.72458e-08
cyp-35B1	WBGene00019472	protein_coding_gene	3.82348	14.1573	8.52118e-10	1.9066	3.74925	0.000327834
lipl-3	WBGene00020016	protein_coding_gene	3.81215	14.0466	3.52757e-05	-1.43313	0.370326	0.00503685
irld-11	WBGene00019391	protein_coding_gene	3.81015	14.0272	0.000292215	1.92653	3.8014	0.025665
fbxa-136	WBGene00007672	protein_coding_gene	3.79717	13.9015	0.000589875	2.01	4.02783	0.00061867
F55H12.9	WBGene00219976	snoRNA_gene	3.77762	13.7144	0.000787926	1.82724	3.54858	0.0107895
C45B11.7	WBGene00050945	pseudogene	3.77522	13.6916	4.10423e-05	2.38225	5.21348	0.00338267
egas-4	WBGene00018906	protein_coding_gene	3.75222	13.4751	1.1508e-05	1.95606	3.88	0.0167513
dao-6	WBGene00000932	protein_coding_gene	3.73643	13.3284	0.000454847	2.52136	5.74124	0.0163276
F49C12.7	WBGene00009877	protein_coding_gene	3.73226	13.2899	8.19537e-08	2.73713	6.66743	5.16019e-06
ins-35	WBGene00002118	protein_coding_gene	3.73051	13.2738	2.8277e-05	2.14886	4.43478	0.00924256
djr-1.2	WBGene00016789	protein_coding_gene	3.70537	13.0445	0.000281703	3.44013	10.8538	0.000136262
lys-9	WBGene00003098	protein_coding_gene	3.705	13.0411	0.00237636	2.51982	5.73509	0.0184389
F46A8.1	WBGene00014759	pseudogene	3.70474	13.0388	6.47498e-08	3.04051	8.22784	4.48495e-07
F09C12.2	WBGene00017277	protein_coding_gene	3.66136	12.6526	0.000140784	3.66789	12.71	7.54891e-05
sod-5	WBGene00007036	protein_coding_gene	3.65416	12.5896	0.000294971	3.82293	14.1519	7.54891e-05
fbxa-66	WBGene00021865	protein_coding_gene	3.64618	12.5202	0.000497206	1.71311	3.27866	0.0272078
ZK993.2	WBGene00022838	protein_coding_gene	3.64246	12.4879	0.00104783	1.5246	2.87708	0.0482788
Y39G8B.10	WBGene00012729	protein_coding_gene	3.63736	12.4439	0.00416469	2.2837	4.86925	0.014297
T28A11.19	WBGene00020881	protein_coding_gene	3.63432	12.4177	0.000126401	2.23964	4.7228	0.0143398
F14F9.8	WBGene00044536	protein_coding_gene	3.6317	12.3951	1.88646e-05	2.82195	7.07119	0.00139688
clec-42	WBGene00008891	protein_coding_gene	3.62012	12.296	0.000243254	2.01241	4.03456	0.00220089
pals-26	WBGene00007131	protein_coding_gene	3.60648	12.1803	9.64573e-05	2.31596	4.97938	0.00403939
ant-1.2	WBGene00007057	protein_coding_gene	3.572	11.8926	0.000913418	3.36941	10.3346	0.000248481
cyp-33D3	WBGene00012448	protein_coding_gene	3.5554	11.7566	0.000695688	2.92344	7.58654	0.00299905
W01C8.1	WBGene00020918	protein_coding_gene	3.54546	11.6759	0.00108987	1.65278	3.14438	0.016705
exc-13	WBGene00015393	protein_coding_gene	3.51053	11.3966	8.98319e-05	1.87945	3.67935	0.00189249
R09E10.13	WBGene00194658	protein_coding_gene	3.50552	11.3571	8.53509e-05	2.21149	4.63152	0.0446657
nnt-1	WBGene00003778	protein_coding_gene	3.50537	11.3559	2.10029e-05	1.02719	2.03805	0.0486916
arrd-8	WBGene00012467	protein_coding_gene	3.50315	11.3384	0.000862241	2.50126	5.66181	0.00147898
T01D3.3	WBGene00011328	protein_coding_gene	3.48973	11.2335	8.42516e-07	1.35349	2.5553	0.0366005
F01G10.4	WBGene00008507	protein_coding_gene	3.46356	11.0316	0.00533984	2.57893	5.97497	0.0183184
C30G12.11	WBGene00284861	ncRNA_gene	3.46106	11.0124	0.00148083	1.92516	3.7978	0.0426073
scl-2	WBGene00009895	protein_coding_gene	3.45301	10.9512	9.45933e-06	-1.15194	0.45002	3.50329e-05
pals-15	WBGene00044707	protein_coding_gene	3.43142	10.7884	0.00616574	3.02157	8.12051	0.00687294
ZK971.1	WBGene00014175	protein_coding_gene	3.43117	10.7866	7.01854e-06	2.06287	4.17815	0.00940598
pals-27	WBGene00007132	protein_coding_gene	3.42969	10.7756	0.000407054	2.42863	5.38383	0.00601241
T28A11.16	WBGene00020878	protein_coding_gene	3.42679	10.7539	0.000704388	2.44397	5.44137	0.00394688
T13F2.4	WBGene00011744	protein_coding_gene	3.42568	10.7456	0.00291508	2.34902	5.09479	0.0241111
F35D2.1	WBGene00018039	protein_coding_gene	3.4158	10.6723	0.00453853	2.21033	4.62781	0.0390744
R05H11.2	WBGene00019908	protein_coding_gene	3.39279	10.5034	0.000853684	2.19847	4.58992	0.0119829
col-69	WBGene00000645	protein_coding_gene	3.38236	10.4278	0.000247846	1.79916	3.48018	0.00672068
gst-8	WBGene00001756	protein_coding_gene	3.37743	10.3922	0.000309573	2.01059	4.02946	0.00712624
spp-8	WBGene00004993	protein_coding_gene	3.36654	10.3141	2.15245e-10	1.26037	2.39558	0.00122519
C54F6.17	WBGene00235092	protein_coding_gene	3.3657	10.308	0.00305663	1.90931	3.7563	0.0497074
C27H5.6	WBGene00016175	protein_coding_gene	3.35591	10.2383	0.0046617	2.11981	4.34637	0.0499094
Y39G8B.9	WBGene00012728	protein_coding_gene	3.33701	10.1051	0.00018013	2.81394	7.03201	0.000310034
math-42	WBGene00020532	protein_coding_gene	3.32254	10.0043	3.30685e-05	1.19385	2.28763	0.0347901
sre-6	WBGene00009242	protein_coding_gene	3.31218	9.93268	0.00396475	2.7873	6.90337	0.000183769
clec-64	WBGene00009395	protein_coding_gene	3.27611	9.68738	0.00149777	1.67126	3.18493	0.0199327
B0238.13	WBGene00015077	pseudogene	3.27324	9.66815	0.00400941	1.60637	3.04484	0.019556
fil-2	WBGene00019668	protein_coding_gene	3.25332	9.5356	0.00221354	2.3591	5.1305	0.0126
C54F6.5	WBGene00016923	protein_coding_gene	3.24418	9.47538	0.000388762	1.82992	3.55518	0.0429727
C50D2.1	WBGene00016805	protein_coding_gene	3.23152	9.39258	3.29348e-06	1.26699	2.40659	0.0156122
nlp-2	WBGene00003740	protein_coding_gene	3.23147	9.39226	4.59158e-06	1.40629	2.65055	0.038442
K03H6.2	WBGene00019368	protein_coding_gene	3.21641	9.29473	2.33897e-07	2.93371	7.64071	3.45368e-07
daao-1	WBGene00022076	protein_coding_gene	3.21217	9.26746	1.39083e-06	1.4138	2.66438	0.000312114
zip-6	WBGene00011130	protein_coding_gene	3.21215	9.26731	0.00327831	2.22842	4.68621	0.0134906
F56F11.1	WBGene00018988	protein_coding_gene	3.20819	9.24189	0.00345564	1.68825	3.22265	0.0356594
W04C9.6	WBGene00021028	protein_coding_gene	3.20117	9.19706	4.58337e-06	3.21336	9.27508	6.11886e-07
Y39A1A.9	WBGene00012648	protein_coding_gene	3.20007	9.19002	0.000776744	2.77081	6.82489	0.0016267
R09D1.4	WBGene00011160	pseudogene	3.19597	9.16393	0.0084154	1.81039	3.50737	0.0152655
F57G8.7	WBGene00010216	protein_coding_gene	3.19596	9.16386	0.0107128	3.64905	12.545	0.000940162
odr-10	WBGene00003856	protein_coding_gene	3.19484	9.15678	2.19766e-06	1.02053	2.02866	0.0429445
W02G9.4	WBGene00020954	protein_coding_gene	3.19471	9.15595	1.60412e-33	2.68514	6.43145	7.71124e-20
scl-14	WBGene00008625	protein_coding_gene	3.18584	9.09985	0.000881315	2.28721	4.88111	0.00558025
ZC443.4	WBGene00013899	protein_coding_gene	3.1736	9.02295	3.92994e-06	1.29544	2.45452	0.0251362
Y41D4B.17	WBGene00021519	protein_coding_gene	3.16498	8.96919	2.12968e-06	2.85274	7.22369	5.05736e-06
F01D5.7	WBGene00008497	protein_coding_gene	3.15665	8.91754	0.002513	1.49471	2.81807	0.0203697
pals-2	WBGene00007656	protein_coding_gene	3.1352	8.78598	0.00918045	2.03637	4.10212	0.0251499
fipr-26	WBGene00009963	protein_coding_gene	3.12271	8.71022	0.00282334	2.28381	4.86963	0.0494812
fbxa-158	WBGene00015602	protein_coding_gene	3.12133	8.70189	0.00140713	2.78892	6.91112	0.0011239
Y105C5A.1270	WBGene00194646	protein_coding_gene	3.11151	8.64289	0.0124257	2.18474	4.54644	0.0394572
T22F3.10	WBGene00020699	protein_coding_gene	3.09073	8.51925	0.000437499	1.39703	2.6336	0.0132957
K10D3.6	WBGene00010740	protein_coding_gene	3.08322	8.47505	4.88149e-07	1.27333	2.41719	5.41789e-05
F54B11.9	WBGene00010032	protein_coding_gene	3.08223	8.46924	0.00314179	1.89585	3.72141	0.0126419
zmp-2	WBGene00019212	protein_coding_gene	3.06784	8.38515	0.000193685	2.0049	4.01361	0.0106908
F20B6.4	WBGene00017628	protein_coding_gene	3.06754	8.38344	0.00499718	1.49919	2.82683	0.0243106
F40E3.6	WBGene00018233	protein_coding_gene	3.06043	8.34223	0.00410483	2.70798	6.53405	0.00993569
F58H10.1	WBGene00010291	protein_coding_gene	3.04495	8.25318	8.73581e-05	1.75548	3.37638	0.0206738
gst-15	WBGene00001763	protein_coding_gene	3.04268	8.24018	0.000302082	2.42849	5.38331	0.00526749
gcy-7	WBGene00001534	protein_coding_gene	3.03222	8.18069	0.00728487	2.65854	6.31392	0.00517324
ZK418.11	WBGene00044354	protein_coding_gene	3.01994	8.11132	0.00573425	1.67585	3.19508	0.023668
fbxa-165	WBGene00015600	protein_coding_gene	3.01554	8.08667	0.00145544	1.63328	3.10216	0.0272972
C11H1.5	WBGene00007530	protein_coding_gene	3.00916	8.05097	0.00407671	3.51567	11.4373	7.96854e-05
chil-18	WBGene00011161	protein_coding_gene	3.00541	8.03005	0.000667468	1.70087	3.25098	0.00353271
spp-12	WBGene00004997	protein_coding_gene	3.00379	8.02103	0.00243895	2.4731	5.55235	0.0123012
T23B3.6	WBGene00020714	protein_coding_gene	3.00191	8.0106	1.45471e-05	1.61132	3.05532	0.00356477
hsp-12.3	WBGene00002012	protein_coding_gene	2.99438	7.9689	1.11177e-05	2.58431	5.99727	0.000103152
R12G8.1	WBGene00011254	protein_coding_gene	2.99033	7.94656	0.00901571	1.83634	3.57102	0.0412831
R02F11.2	WBGene00019840	protein_coding_gene	2.98583	7.92182	1.21952e-05	1.9975	3.99306	0.000516137
clec-52	WBGene00015052	protein_coding_gene	2.97027	7.83684	6.35923e-05	2.03111	4.0872	0.0132227
B0348.2	WBGene00015152	protein_coding_gene	2.96537	7.81024	0.00288543	1.55107	2.93035	0.0181082
tag-243	WBGene00044078	protein_coding_gene	2.96149	7.78927	9.98219e-05	1.56524	2.95926	0.0120427
lips-5	WBGene00011725	protein_coding_gene	2.95793	7.77007	3.54366e-06	3.25325	9.53513	8.29872e-16
C34C6.3	WBGene00007916	protein_coding_gene	2.95522	7.75548	0.000199589	1.30108	2.46413	0.00156766
Y39H10A.1	WBGene00021478	protein_coding_gene	2.9531	7.7441	0.007294	3.00642	8.03568	0.00638965
C07G3.8	WBGene00015576	protein_coding_gene	2.95255	7.74118	0.00367845	2.26179	4.79587	0.00823088
C40H1.3	WBGene00008039	protein_coding_gene	2.9363	7.65445	0.00320676	1.59678	3.02468	0.018595
bcmo-2	WBGene00018755	protein_coding_gene	2.93575	7.65156	1.52342e-08	3.15647	8.91643	2.91606e-07
C15B12.8	WBGene00015788	protein_coding_gene	2.92194	7.57863	1.80171e-05	2.27796	4.84992	0.000632603
B0336.12	WBGene00015149	protein_coding_gene	2.91919	7.56421	0.022376	2.25254	4.76522	0.0356986
cav-2	WBGene00000302	protein_coding_gene	2.91261	7.52979	2.12968e-06	2.0423	4.11903	3.49275e-07
H02F09.3	WBGene00019146	protein_coding_gene	2.90362	7.48299	0.0008937	2.80137	6.971	2.44137e-06
Y39B6A.29	WBGene00012688	protein_coding_gene	2.89223	7.42415	0.000369185	1.63788	3.11207	0.0225146
Y54G2A.57	WBGene00189961	protein_coding_gene	2.87875	7.35513	0.0195256	2.74594	6.70827	0.012921
R05A10.6	WBGene00011023	protein_coding_gene	2.8776	7.34926	0.0154338	2.09404	4.26942	0.0429727
C17B7.2	WBGene00015876	pseudogene	2.87417	7.33182	0.0270211	1.88372	3.69026	0.038031
H17B01.5	WBGene00044643	protein_coding_gene	2.86092	7.26477	0.000749265	2.05292	4.14945	0.00113201
K06A9.1	WBGene00019435	protein_coding_gene	2.86038	7.26204	4.56093e-08	2.40432	5.29386	2.69947e-09
gcy-29	WBGene00007314	protein_coding_gene	2.85827	7.25147	0.00465981	2.81494	7.03691	0.00330404
asah-2	WBGene00009192	protein_coding_gene	2.83902	7.15533	9.86251e-06	1.47463	2.77913	0.00270717
spin-3	WBGene00008598	protein_coding_gene	2.83576	7.13921	2.10729e-08	2.03095	4.08674	1.85659e-06
Y40B10B.1	WBGene00021494	protein_coding_gene	2.83369	7.12894	0.0222657	2.47188	5.54767	0.0107034
F56D3.1	WBGene00018969	protein_coding_gene	2.8219	7.07095	0.000249975	1.71122	3.27439	0.00261433
dmd-10	WBGene00007929	protein_coding_gene	2.8152	7.03817	0.00642922	1.43333	2.7007	0.0262903
lmd-4	WBGene00017233	protein_coding_gene	2.80574	6.99218	0.0122238	3.79459	13.8766	9.21735e-05
nlp-81	WBGene00022063	protein_coding_gene	2.80242	6.97607	0.00751664	1.7322	3.32235	0.0338023
nlp-51	WBGene00011997	protein_coding_gene	2.78543	6.89442	8.64951e-07	1.99356	3.9822	1.40475e-06
W03F11.5	WBGene00021008	protein_coding_gene	2.78012	6.86908	1.55938e-07	1.51332	2.85467	0.025665
snt-7	WBGene00011682	protein_coding_gene	2.77215	6.83124	5.61026e-05	1.12999	2.18857	0.022602
tyr-3	WBGene00009001	protein_coding_gene	2.7539	6.7454	0.0113042	2.7374	6.66868	0.00275007
K09H9.5	WBGene00019597	protein_coding_gene	2.75178	6.73548	0.00166425	2.30348	4.93646	0.00472186
asp-7	WBGene00019104	protein_coding_gene	2.75136	6.73353	0.0235066	2.27378	4.83587	0.0126576
sod-3	WBGene00004932	protein_coding_gene	2.74604	6.70872	0.000294971	2.71837	6.5813	0.00013784
C39B10.1	WBGene00008021	protein_coding_gene	2.73149	6.64143	1.69442e-06	2.02586	4.07234	8.38975e-06
C09B9.1	WBGene00015626	protein_coding_gene	2.73037	6.63624	0.001401	1.93645	3.82764	0.0179022
C15H9.2	WBGene00015798	protein_coding_gene	2.72902	6.63007	0.00860795	1.74427	3.35025	0.0391611
msrp-7	WBGene00011070	protein_coding_gene	2.72892	6.62961	1.01435e-05	2.2477	4.74926	4.86602e-05
C52E2.4	WBGene00016883	protein_coding_gene	2.72548	6.61379	1.71996e-05	1.3947	2.62934	0.000324761
asic-2	WBGene00012137	protein_coding_gene	2.71456	6.56393	0.000407054	1.83634	3.57102	0.00419341
nlp-76	WBGene00045386	protein_coding_gene	2.70681	6.52879	0.000975956	1.43075	2.69587	0.031579
C31H2.3	WBGene00016293	protein_coding_gene	2.70632	6.52655	0.00207734	1.53212	2.89211	0.0421601
T03E6.8	WBGene00011397	protein_coding_gene	2.70418	6.51688	6.93417e-07	1.4777	2.78504	0.0257155
Y94H6A.2	WBGene00022375	protein_coding_gene	2.70341	6.51342	0.000787079	1.38527	2.61221	0.0497167
ZC434.3	WBGene00013891	protein_coding_gene	2.69975	6.4969	0.000459321	1.67194	3.18644	0.0429763
F20A1.4	WBGene00017616	protein_coding_gene	2.69812	6.48955	0.00176768	1.41832	2.67274	0.028153
F13E9.14	WBGene00045207	protein_coding_gene	2.69047	6.45523	0.0334934	3.19683	9.16943	0.00111799
T10G3.4	WBGene00011695	protein_coding_gene	2.68909	6.44904	0.0367942	1.95674	3.88184	0.0435167
dlhd-1	WBGene00020741	protein_coding_gene	2.66595	6.34644	1.75073e-08	2.57111	5.94265	1.24813e-06
hsp-70	WBGene00002026	protein_coding_gene	2.65838	6.31324	0.00365471	2.25721	4.78067	0.00413265
F56C3.9	WBGene00018946	protein_coding_gene	2.65635	6.30435	1.8434e-05	1.20832	2.31069	0.0167654
F45D3.2	WBGene00009722	protein_coding_gene	2.65257	6.28785	0.000288213	2.08335	4.2379	0.00314097
F14H12.2	WBGene00017470	protein_coding_gene	2.65008	6.27703	0.00944309	1.7233	3.30191	0.039085
K02A2.5	WBGene00019290	protein_coding_gene	2.64612	6.25984	0.000821677	1.46369	2.75812	0.0408207
ZC196.4	WBGene00022548	protein_coding_gene	2.64462	6.25331	0.000658317	1.96631	3.90767	0.00187661
spp-18	WBGene00005003	protein_coding_gene	2.64141	6.2394	0.00028233	1.3537	2.55567	0.0250829
F09C8.1	WBGene00008621	protein_coding_gene	2.64022	6.23425	1.71261e-08	2.673	6.37754	1.38208e-08
nhr-277	WBGene00022374	protein_coding_gene	2.63788	6.22415	0.000374394	1.92557	3.79887	0.0115326
M04C9.2	WBGene00010857	protein_coding_gene	2.63233	6.20026	0.0169677	2.15804	4.46307	0.0467383
T27C4.1	WBGene00020854	protein_coding_gene	2.62764	6.18014	2.25797e-06	1.85708	3.62274	1.02589e-05
gmd-2	WBGene00010166	protein_coding_gene	2.62574	6.17202	0.0213765	3.0832	8.47492	0.000234672
nhr-117	WBGene00003707	protein_coding_gene	2.62136	6.15331	8.5282e-07	1.17531	2.25842	0.00867706
aqp-1	WBGene00000169	protein_coding_gene	2.62067	6.15036	0.00410483	2.16277	4.47774	0.0134008
F56A6.5	WBGene00044427	protein_coding_gene	2.61609	6.13087	0.0387799	2.46752	5.53092	0.0286544
bath-26	WBGene00020329	protein_coding_gene	2.60873	6.09968	3.34519e-09	1.32882	2.51197	0.000235624
T05F1.9	WBGene00011494	protein_coding_gene	2.60663	6.0908	0.00234499	2.12582	4.36452	0.00498898
pqm-1	WBGene00004096	protein_coding_gene	2.59915	6.05931	2.40475e-08	1.25725	2.3904	7.25139e-06
W03G1.5	WBGene00021011	protein_coding_gene	2.59467	6.04051	0.000913418	1.71146	3.27492	0.0276481
glb-34	WBGene00077763	protein_coding_gene	2.59439	6.03935	0.0184095	1.78643	3.44961	0.0355431
T06G6.6	WBGene00011548	protein_coding_gene	2.59278	6.03259	0.0187195	2.25412	4.77043	0.0189243
ZK863.8	WBGene00014125	protein_coding_gene	2.58814	6.01321	2.89716e-06	1.38079	2.60411	0.0145727
C09E7.10	WBGene00044295	protein_coding_gene	2.58049	5.98143	0.00942055	2.13043	4.37849	0.0195074
fipr-1	WBGene00009096	protein_coding_gene	2.57967	5.97803	9.39698e-08	1.31532	2.48858	2.72212e-05
F13E9.15	WBGene00045208	protein_coding_gene	2.57931	5.97653	9.63011e-06	1.29941	2.46128	0.000179438
T09D3.8	WBGene00044538	protein_coding_gene	2.57365	5.95312	0.0416789	2.61843	6.1408	0.00542374
ZK250.13	WBGene00235352	protein_coding_gene	2.55656	5.88303	2.57101e-06	1.97809	3.93971	0.00107615
ubc-21	WBGene00006716	protein_coding_gene	2.55383	5.87193	0.022637	2.20116	4.59849	0.0386753
lmd-5	WBGene00020141	protein_coding_gene	2.55174	5.86339	0.00244946	2.09122	4.26109	0.00172378
ZK355.8	WBGene00086560	protein_coding_gene	2.55071	5.85925	0.0294014	2.1267	4.36717	0.0482048
EGAP9.3	WBGene00017151	protein_coding_gene	2.54796	5.84807	1.36787e-10	1.33194	2.51742	3.88671e-05
W02F12.8	WBGene00175027	protein_coding_gene	2.54371	5.83086	0.00755173	2.21021	4.62743	0.010252
flp-21	WBGene00001464	protein_coding_gene	2.54371	5.83085	9.21551e-05	1.56708	2.96305	0.0013645
F02A9.1	WBGene00008513	protein_coding_gene	2.54265	5.82659	0.000290905	1.18943	2.28062	0.0327956
fipr-2	WBGene00009097	protein_coding_gene	2.54187	5.82343	4.98211e-07	1.38166	2.60567	1.68353e-07
F47B8.2	WBGene00009803	protein_coding_gene	2.53022	5.7766	1.09251e-05	1.34568	2.5415	0.0444458
pals-14	WBGene00009061	protein_coding_gene	2.52954	5.77388	0.00285249	1.39968	2.63843	0.0259378
srg-15	WBGene00005172	protein_coding_gene	2.52051	5.73785	0.03509	2.02986	4.08366	0.0293237
bli-1	WBGene00000251	protein_coding_gene	2.5205	5.73781	0.018674	3.21746	9.30147	0.000279242
F26A1.19	WBGene00270319	protein_coding_gene	2.51308	5.70836	7.64011e-05	1.02116	2.02955	0.0434624
K10D3.8	WBGene00219281	protein_coding_gene	2.50479	5.67567	0.0379391	2.61276	6.11673	0.0108626
C14C11.4	WBGene00015768	protein_coding_gene	2.50253	5.66677	0.000210763	1.88283	3.68798	0.000234873
T28A11.3	WBGene00020870	protein_coding_gene	2.50207	5.66499	0.0328613	1.99725	3.99239	0.0273045
dur-1	WBGene00001113	protein_coding_gene	2.49206	5.62579	0.00263541	2.6203	6.14878	0.000791339
cdh-10	WBGene00000402	protein_coding_gene	2.49191	5.62523	0.00997426	2.75568	6.75369	0.000456835
gur-3	WBGene00001804	protein_coding_gene	2.49061	5.62016	0.0309979	2.36876	5.16497	0.0359888
T19H12.15	WBGene00271827	protein_coding_gene	2.4906	5.62013	7.81815e-05	3.91828	15.1189	2.08246e-33
pdf-2	WBGene00018590	protein_coding_gene	2.4905	5.61974	0.000411814	1.17095	2.2516	0.0233076
pals-6	WBGene00007660	protein_coding_gene	2.48563	5.60077	0.00472684	2.5671	5.92617	1.06181e-06
cyp-33C1	WBGene00016686	protein_coding_gene	2.48052	5.58097	0.0340736	2.41072	5.31741	0.029545
C50B6.7	WBGene00008220	protein_coding_gene	2.47924	5.57604	1.1052e-06	2.53378	5.79086	7.95012e-07
nlp-71	WBGene00022254	protein_coding_gene	2.47461	5.55816	2.94136e-05	1.46915	2.76859	0.00356477
srw-71	WBGene00005818	protein_coding_gene	2.47052	5.54245	0.0260265	2.14157	4.41242	0.029512
nlp-8	WBGene00003746	protein_coding_gene	2.46462	5.51981	1.1332e-08	1.59258	3.01587	1.89651e-07
K08B5.1	WBGene00019518	protein_coding_gene	2.46266	5.51233	0.0049272	1.47708	2.78384	0.00841771
C01G10.15	WBGene00007240	protein_coding_gene	2.45879	5.49756	6.54087e-05	1.23822	2.35907	0.0238973
F28H7.2	WBGene00009236	protein_coding_gene	2.45855	5.49665	0.00276045	1.67562	3.19457	0.0124253
Y54G2A.32	WBGene00021894	protein_coding_gene	2.43295	5.39996	2.66731e-05	1.0961	2.13776	0.00519902
F42C5.3	WBGene00018345	protein_coding_gene	2.43005	5.38911	0.00365022	1.63745	3.11115	0.0260646
xbx-3	WBGene00010864	protein_coding_gene	2.42842	5.38304	0.00616135	1.26104	2.39668	0.0425936
F21H12.7	WBGene00044287	protein_coding_gene	2.42604	5.37415	7.40634e-05	2.56725	5.92677	8.79761e-05
scl-5	WBGene00008027	protein_coding_gene	2.42568	5.37282	3.54366e-06	1.31022	2.47979	1.24973e-05
fbxa-73	WBGene00020640	protein_coding_gene	2.42182	5.35846	0.0229652	1.49345	2.81561	0.0155374
C05G5.7	WBGene00050939	protein_coding_gene	2.41874	5.34703	0.0137218	2.13864	4.40346	0.0154733
gopc-1	WBGene00014101	protein_coding_gene	2.41428	5.33053	0.000268624	1.54063	2.90921	0.00714421
Y75B8A.44	WBGene00194855	protein_coding_gene	2.41033	5.31595	1.99444e-05	2.16355	4.48017	3.30242e-08
C15C7.4	WBGene00015790	protein_coding_gene	2.40429	5.29377	0.000724413	1.94937	3.86206	6.20266e-07
W01A11.7	WBGene00020912	protein_coding_gene	2.40073	5.28071	0.00199519	1.59369	3.0182	0.0389344
trh-1	WBGene00007827	protein_coding_gene	2.3978	5.26998	5.83396e-06	1.24626	2.37225	0.00139688
T16G1.7	WBGene00011801	protein_coding_gene	2.39313	5.25296	0.00610786	1.11607	2.16755	0.0132612
chil-3	WBGene00007467	protein_coding_gene	2.38191	5.21225	0.000183411	3.21736	9.30083	8.34169e-05
ceh-23	WBGene00000446	protein_coding_gene	2.3815	5.21079	0.00953233	2.21498	4.64276	0.00209241
C30E1.9	WBGene00022951	ncRNA_gene	2.37975	5.20447	5.93126e-06	1.33941	2.53049	0.00151948
exc-14	WBGene00019649	protein_coding_gene	2.37785	5.19762	3.22325e-05	1.56987	2.96879	0.00107439
R06C1.6	WBGene00011060	protein_coding_gene	2.37713	5.19502	0.000337661	1.61721	3.06781	0.00739892
flp-9	WBGene00001452	protein_coding_gene	2.37618	5.19159	1.17036e-05	1.37121	2.58687	0.000632603
ZK662.6	WBGene00045494	protein_coding_gene	2.37206	5.1768	0.0287776	3.16231	8.95265	0.00070531
R07A4.3	WBGene00011074	protein_coding_gene	2.36266	5.14318	0.0171613	1.79345	3.46642	0.0273045
F46A8.11	WBGene00014761	protein_coding_gene	2.36025	5.1346	0.000138339	2.39567	5.26222	8.07873e-08
nhr-208	WBGene00011099	protein_coding_gene	2.35893	5.12988	0.000429944	1.48543	2.80001	0.0101573
F59A7.5	WBGene00019092	protein_coding_gene	2.35765	5.12535	0.000102103	1.22231	2.33319	0.00220086
nhr-168	WBGene00008221	protein_coding_gene	2.35583	5.11887	1.25755e-12	2.24353	4.73555	3.38302e-05
C38C3.10	WBGene00045390	protein_coding_gene	2.35491	5.11564	0.000913672	1.51846	2.86485	0.00161902
nex-4	WBGene00003591	protein_coding_gene	2.34948	5.09641	0.000964523	1.60792	3.04811	0.0135683
ubc-22	WBGene00006717	protein_coding_gene	2.34735	5.08889	0.00495309	1.87746	3.67426	0.0148543
Y67D8B.1	WBGene00022061	protein_coding_gene	2.33956	5.06148	0.00889361	1.96864	3.914	0.00726217
twnk-1	WBGene00018514	protein_coding_gene	2.32961	5.02668	0.0040777	1.56882	2.96662	0.00454
R10F2.4	WBGene00019995	protein_coding_gene	2.32906	5.02476	0.00268845	2.34049	5.06475	0.0022807
osm-9	WBGene00003889	protein_coding_gene	2.32591	5.01382	0.0122671	1.51717	2.86228	0.0407492
col-3	WBGene00000594	protein_coding_gene	2.32582	5.01351	0.0277298	2.06864	4.19491	0.017947
pho-11	WBGene00007331	protein_coding_gene	2.32473	5.00972	0.000913028	1.78896	3.45565	4.99071e-06
frpr-2	WBGene00007346	protein_coding_gene	2.31974	4.99241	0.0148756	1.61965	3.073	0.0471405
npr-8	WBGene00016984	protein_coding_gene	2.31884	4.98929	6.05861e-05	1.19043	2.28221	0.00413029
clec-140	WBGene00020220	protein_coding_gene	2.31881	4.98921	0.0222864	1.71688	3.28724	0.0244469
B0238.12	WBGene00015076	protein_coding_gene	2.31679	4.98223	0.0029114	2.47014	5.54097	0.000290313
ocr-4	WBGene00003841	protein_coding_gene	2.31475	4.9752	0.031257	2.43069	5.39151	0.00934109
Y48A6B.8	WBGene00012969	protein_coding_gene	2.30716	4.94908	0.0151841	1.94808	3.8586	0.0256069
nlp-35	WBGene00007881	protein_coding_gene	2.30696	4.9484	0.000240582	1.76826	3.40644	0.000674668
T01H10.4	WBGene00011357	pseudogene	2.30567	4.94398	0.0444924	1.54167	2.91131	0.0373722
F39H12.2	WBGene00018213	protein_coding_gene	2.30546	4.94325	0.00640989	2.4204	5.3532	0.000798771
sri-74	WBGene00005586	protein_coding_gene	2.3025	4.93312	0.0437912	1.35102	2.55093	0.012682
gcy-37	WBGene00001557	protein_coding_gene	2.30248	4.93306	0.00267575	1.83921	3.57814	0.00411682
klu-1	WBGene00013970	protein_coding_gene	2.29934	4.92234	0.000450785	1.98342	3.9543	0.00110032
gcy-4	WBGene00001531	protein_coding_gene	2.29925	4.92201	0.0220073	1.79195	3.46282	0.0386088
Y6G8.2	WBGene00012404	protein_coding_gene	2.29907	4.9214	3.75899e-05	1.59929	3.02995	2.38613e-05
E04D5.4	WBGene00008483	protein_coding_gene	2.29552	4.90931	0.00669336	1.5812	2.99219	0.0283778
flp-15	WBGene00001458	protein_coding_gene	2.29449	4.90581	1.18042e-05	1.46313	2.75706	0.000578823
ddn-2	WBGene00009399	protein_coding_gene	2.29282	4.90014	0.00201488	1.70557	3.26158	0.00346442
C46H11.2	WBGene00016728	protein_coding_gene	2.29276	4.89993	8.70331e-07	1.46655	2.7636	3.66031e-05
H02F09.2	WBGene00019145	protein_coding_gene	2.29215	4.89786	0.00950654	1.85274	3.61185	0.0151
flp-27	WBGene00016114	protein_coding_gene	2.28546	4.87521	7.63953e-05	1.06051	2.08567	0.00735267
clec-227	WBGene00008593	protein_coding_gene	2.28484	4.87311	0.00530092	2.19452	4.57736	0.00321645
daf-9	WBGene00000905	protein_coding_gene	2.27991	4.85648	0.0150561	3.21142	9.26265	0.000372241
F20G2.1	WBGene00008985	protein_coding_gene	2.2773	4.8477	0.00114016	3.01599	8.08918	2.32422e-10
C30B5.6	WBGene00016247	protein_coding_gene	2.27728	4.84763	0.00713773	1.45846	2.74815	0.0161121
Y42A5A.1	WBGene00012776	protein_coding_gene	2.27272	4.83232	0.00191119	1.61941	3.0725	0.00554103
nlp-68	WBGene00011899	protein_coding_gene	2.25993	4.78967	0.000560567	1.40128	2.64137	0.00141946
bli-2	WBGene00000252	protein_coding_gene	2.25978	4.78917	0.0381155	2.99842	7.99123	0.000673407
C04E6.13	WBGene00015427	protein_coding_gene	2.25847	4.78483	1.21952e-05	1.06073	2.08599	0.0454682
F13D11.4	WBGene00017429	protein_coding_gene	2.25441	4.77138	0.000612361	1.32867	2.51171	0.00928356
ntc-1	WBGene00044568	protein_coding_gene	2.25325	4.76757	0.00196757	1.21771	2.32577	0.0292829
ins-10	WBGene00002093	protein_coding_gene	2.24953	4.75527	0.0102458	1.72135	3.29744	0.0171062
nhr-6	WBGene00003605	protein_coding_gene	2.24702	4.74702	0.000691095	1.54685	2.92178	0.00633874
ins-1	WBGene00002084	protein_coding_gene	2.24614	4.74411	0.000857327	1.12889	2.1869	0.0163407
gba-1	WBGene00016335	protein_coding_gene	2.24548	4.74194	0.00472401	1.12703	2.18409	0.0197874
F40E3.5	WBGene00018232	protein_coding_gene	2.24429	4.73804	0.000153819	1.27193	2.41484	0.0143973
acr-19	WBGene00000058	protein_coding_gene	2.2423	4.7315	0.000764494	1.53584	2.89956	0.00423893
pals-33	WBGene00021081	protein_coding_gene	2.24006	4.72417	0.000251405	2.01623	4.04524	0.000130113
Y51H4A.8	WBGene00013104	protein_coding_gene	2.23718	4.71473	9.81998e-06	1.5049	2.83805	0.00260028
pals-38	WBGene00008302	protein_coding_gene	2.23556	4.70947	0.00616574	1.85473	3.61684	0.00679321
col-166	WBGene00000739	protein_coding_gene	2.23203	4.69794	0.00940557	2.33754	5.05441	0.00481397
asm-2	WBGene00000212	protein_coding_gene	2.22468	4.67407	0.00175905	2.14297	4.41671	0.00023138
lact-3	WBGene00010897	protein_coding_gene	2.2214	4.66346	2.98868e-05	1.19984	2.29715	0.00988149
nlp-38	WBGene00007219	protein_coding_gene	2.21932	4.65672	0.000975413	1.41495	2.6665	0.0136349
efhc-1	WBGene00013028	protein_coding_gene	2.21796	4.65235	0.0283198	1.79898	3.47973	0.0126201
gst-3	WBGene00001751	protein_coding_gene	2.21398	4.63953	0.00133675	1.68536	3.21621	0.012185
F42A10.6	WBGene00018342	protein_coding_gene	2.20993	4.62652	3.54366e-06	2.22784	4.68433	1.68312e-24
C29F9.6	WBGene00016221	protein_coding_gene	2.20418	4.60813	0.02719	1.83893	3.57744	0.0281433
eol-1	WBGene00045401	protein_coding_gene	2.20021	4.59546	0.00107889	1.6146	3.06226	0.00724282
F52H2.3	WBGene00018715	protein_coding_gene	2.19659	4.58395	0.000243254	1.56726	2.96342	0.00394688
aat-7	WBGene00000008	protein_coding_gene	2.19646	4.58352	0.0180689	3.64157	12.4802	9.1534e-06
oac-14	WBGene00008602	protein_coding_gene	2.19615	4.58255	0.00195219	-1.93946	0.260715	0.00624002
Y43D4A.5	WBGene00012791	protein_coding_gene	2.19613	4.58248	0.036634	2.05048	4.14243	0.0296809
C18B2.2	WBGene00015953	protein_coding_gene	2.19225	4.57017	0.021953	2.07735	4.22031	0.0122986
degt-1	WBGene00009109	protein_coding_gene	2.19068	4.56521	0.000268624	2.60047	6.06483	5.74067e-06
K12B6.4	WBGene00019669	protein_coding_gene	2.18465	4.54615	0.00249143	2.65097	6.28088	4.0313e-05
nlp-21	WBGene00003759	protein_coding_gene	2.18272	4.54009	0.000637582	1.75766	3.3815	0.00025888
pqn-48	WBGene00004135	protein_coding_gene	2.18122	4.53537	0.0018136	1.88235	3.68676	0.00176057
bath-47	WBGene00006464	protein_coding_gene	2.17819	4.52586	0.000661158	1.12273	2.17759	0.0181082
comt-1	WBGene00018741	protein_coding_gene	2.17578	4.51829	0.0482145	2.11703	4.33799	0.0439351
ghi-1	WBGene00013923	protein_coding_gene	2.1756	4.51773	0.00561985	2.32323	5.00452	0.000222517
B0432.14	WBGene00044640	protein_coding_gene	2.17327	4.51045	0.000527473	1.84821	3.60052	0.00103488
T12A7.2	WBGene00011723	protein_coding_gene	2.17026	4.50106	0.000294841	1.4122	2.66143	3.69655e-10
cdh-12	WBGene00022103	protein_coding_gene	2.16939	4.49832	0.00154956	1.46129	2.75355	0.0416863
nas-6	WBGene00003525	protein_coding_gene	2.16774	4.49319	0.0068464	1.9893	3.97045	0.0101577
oac-1	WBGene00007177	protein_coding_gene	2.16504	4.4848	0.0209145	2.93232	7.63334	0.00676338
F56C4.1	WBGene00010144	protein_coding_gene	2.16229	4.47624	0.00815606	1.40914	2.6558	0.0439314
F02E11.7	WBGene00195073	protein_coding_gene	2.16029	4.47006	0.000519861	1.24083	2.36335	0.0227019
Y48G8AR.2	WBGene00021693	protein_coding_gene	2.15531	4.45464	0.0042401	1.33467	2.52217	0.00704462
C45G9.11	WBGene00016682	protein_coding_gene	2.15219	4.44502	0.0100262	1.44803	2.72835	0.0218487
far-4	WBGene00001388	protein_coding_gene	2.15135	4.44243	0.0403181	1.92875	3.80724	0.0274185
T05H4.15	WBGene00020276	protein_coding_gene	2.14967	4.43725	0.000439389	1.42884	2.6923	0.00789752
nlp-13	WBGene00003751	protein_coding_gene	2.14887	4.43481	0.000202127	1.61526	3.06367	8.23505e-07
mboa-5	WBGene00013995	pseudogene	2.14247	4.41517	0.0327073	1.60767	3.04758	0.0337151
flp-18	WBGene00001461	protein_coding_gene	2.14157	4.41243	0.000567562	1.37628	2.59598	2.21154e-05
acr-23	WBGene00000062	protein_coding_gene	2.13621	4.39607	0.0145704	2.45077	5.46707	0.00754607
capa-1	WBGene00021268	protein_coding_gene	2.13242	4.38451	0.00106628	1.17068	2.25118	0.0379835
col-46	WBGene00000623	protein_coding_gene	2.1274	4.3693	0.0357969	2.70027	6.49926	0.00786903
ugt-55	WBGene00011452	protein_coding_gene	2.12688	4.36772	0.000243809	1.59137	3.01334	0.00269613
gpx-3	WBGene00007517	protein_coding_gene	2.12549	4.3635	2.47161e-05	2.05349	4.15109	5.58146e-06
clec-80	WBGene00043062	protein_coding_gene	2.11999	4.34691	6.01154e-06	2.44887	5.45988	1.63239e-06
R13H7.2	WBGene00020069	protein_coding_gene	2.11804	4.34104	0.000860507	1.55657	2.94153	0.00225379
C47E8.3	WBGene00008142	protein_coding_gene	2.11771	4.34004	0.00788203	1.6714	3.18523	0.00142822
tsp-10	WBGene00006636	protein_coding_gene	2.11724	4.33863	1.13211e-05	1.62596	3.08648	0.000563492
F58B4.3	WBGene00010236	protein_coding_gene	2.11683	4.33739	0.000689024	1.65034	3.13908	0.003979
cutl-9	WBGene00010893	protein_coding_gene	2.11473	4.3311	0.00523723	-1.2762	0.41288	0.0285945
ZC21.3	WBGene00022505	protein_coding_gene	2.11184	4.32242	0.0108174	1.73043	3.31826	3.33801e-05
Y49E10.18	WBGene00013037	protein_coding_gene	2.11104	4.32004	8.45426e-05	1.90926	3.75616	1.28929e-07
F15E6.3	WBGene00017484	protein_coding_gene	2.11006	4.3171	0.0154175	-2.41253	0.187826	1.49429e-05
D1079.1	WBGene00017040	protein_coding_gene	2.10631	4.30589	0.00278532	1.22764	2.34184	0.0106725
F11A5.9	WBGene00008677	protein_coding_gene	2.10481	4.30142	0.000126401	1.38912	2.61919	0.0255355
ida-1	WBGene00002048	protein_coding_gene	2.10271	4.29517	0.000880275	1.60842	3.04918	4.56727e-05
flp-16	WBGene00001459	protein_coding_gene	2.10066	4.28907	0.000776744	1.47473	2.77932	0.00055415
pqn-94	WBGene00004173	protein_coding_gene	2.09979	4.28646	0.000205075	1.2873	2.4407	0.00649171
dgk-3	WBGene00000960	protein_coding_gene	2.09775	4.28043	0.00213894	1.4736	2.77713	0.00571683
F01D4.8	WBGene00008490	protein_coding_gene	2.09284	4.26588	0.0156424	2.5107	5.69896	0.00118499
lgc-38	WBGene00017389	protein_coding_gene	2.08816	4.25206	0.00148146	2.14823	4.43282	0.00016276
W10C8.6	WBGene00044433	protein_coding_gene	2.08665	4.24762	0.000158591	1.30521	2.4712	0.0426615
nas-15	WBGene00003534	protein_coding_gene	2.08638	4.2468	0.0257621	1.94545	3.85159	0.030501
mpk-2	WBGene00003402	protein_coding_gene	2.0849	4.24244	1.64109e-07	1.51966	2.86723	8.12546e-08
sto-6	WBGene00006068	protein_coding_gene	2.08473	4.24195	0.00177047	1.32412	2.50381	0.0109777
F58A6.2	WBGene00019023	protein_coding_gene	2.08211	4.23425	0.0145574	1.9293	3.8087	0.0119458
nlp-9	WBGene00003747	protein_coding_gene	2.08027	4.22885	0.00260001	1.54783	2.92377	0.00144445
comt-2	WBGene00012518	protein_coding_gene	2.07954	4.22673	0.0313727	1.81221	3.51179	0.0229014
Y18D10A.22	WBGene00014864	protein_coding_gene	2.07515	4.21388	3.25816e-05	1.75786	3.38196	0.0037433
F58H1.7	WBGene00010290	protein_coding_gene	2.07207	4.20489	1.81034e-05	1.07993	2.11393	0.00123639
B0222.1	WBGene00015053	protein_coding_gene	2.06836	4.19409	0.0020456	1.35494	2.55787	0.0258181
nmy-3	WBGene00012437	protein_coding_gene	2.06446	4.18276	0.00619794	2.85282	7.22411	5.23821e-08
egl-3	WBGene00001172	protein_coding_gene	2.05865	4.16595	0.00195219	2.02659	4.07442	2.84171e-07
Y22D7AL.16	WBGene00021254	protein_coding_gene	2.05698	4.16114	0.00411768	2.11211	4.32323	0.00197945
lin-11	WBGene00003000	protein_coding_gene	2.05546	4.15675	0.00548004	1.29464	2.45316	0.0482048
tag-244	WBGene00044073	protein_coding_gene	2.05485	4.155	0.00328462	1.46708	2.76461	0.0290453
pghm-1	WBGene00022144	protein_coding_gene	2.05382	4.15204	0.000128297	1.6061	3.04427	2.99817e-06
acox-1.5	WBGene00008167	protein_coding_gene	2.05071	4.14309	0.00495939	1.53751	2.90293	0.0184564
R10E8.6	WBGene00011212	protein_coding_gene	2.04954	4.13974	1.67324e-06	1.20336	2.30276	0.00982738
C09G9.5	WBGene00007495	protein_coding_gene	2.04914	4.13858	0.00305756	1.77143	3.41393	0.00727559
F10E9.1	WBGene00017353	protein_coding_gene	2.04788	4.13499	0.00255179	1.59535	3.02168	0.00724519
Y9C9A.16	WBGene00021183	protein_coding_gene	2.04535	4.12774	0.0381474	2.17121	4.504	0.0109499
nlp-55	WBGene00008820	protein_coding_gene	2.04065	4.11431	0.00195787	1.34429	2.53905	0.0044858
F41G4.7	WBGene00018310	protein_coding_gene	2.04044	4.11371	0.00722393	1.58958	3.00961	0.0222893
pdf-1	WBGene00020317	protein_coding_gene	2.03745	4.10519	9.75355e-05	1.19189	2.28452	0.000121534
dod-6	WBGene00011869	protein_coding_gene	2.03672	4.10313	2.93627e-05	1.30005	2.46237	1.75238e-08
F02E11.2	WBGene00017180	protein_coding_gene	2.03203	4.0898	0.0111616	1.26306	2.40005	0.00360999
W07A12.4	WBGene00012322	protein_coding_gene	2.03012	4.08439	0.0104628	1.21663	2.32403	0.010551
cwp-4	WBGene00000862	protein_coding_gene	2.02995	4.0839	0.00838881	1.24596	2.37176	0.0155117
F53A9.1	WBGene00018724	protein_coding_gene	2.02831	4.07928	0.00152691	1.32778	2.51016	0.0338023
F31E3.2	WBGene00017950	protein_coding_gene	2.02721	4.07616	0.000269616	1.47728	2.78423	0.00243677
flp-2	WBGene00001445	protein_coding_gene	2.02602	4.0728	0.00217893	1.27302	2.41666	0.0341783
ctg-2	WBGene00011756	protein_coding_gene	2.02152	4.06012	0.00026151	1.93877	3.83378	1.72754e-05
npr-1	WBGene00003807	protein_coding_gene	2.01656	4.04617	0.0238233	2.03379	4.09478	0.0095941
linc-125	WBGene00219686	lincRNA_gene	2.01634	4.04557	0.0110396	2.09509	4.27253	0.013751
T03F6.9	WBGene00045482	protein_coding_gene	2.00864	4.02402	0.00844686	1.22858	2.34337	0.0398732
F42A9.18	WBGene00249826	ncRNA_gene	2.00512	4.01421	0.0319709	1.67373	3.19038	0.0109514
W02D9.10	WBGene00012216	protein_coding_gene	2.00312	4.00867	0.00138654	1.81705	3.52361	0.00513618
flp-5	WBGene00001448	protein_coding_gene	2.00123	4.00342	0.000425566	1.48029	2.79005	0.000547709
nmr-2	WBGene00003775	protein_coding_gene	2.00073	4.00203	0.00236398	1.11628	2.16788	0.0302769
nlp-14	WBGene00003752	protein_coding_gene	1.99983	3.99953	0.00478932	1.61357	3.06009	0.000410477
sma-10	WBGene00020649	protein_coding_gene	1.99963	3.99899	0.00156943	1.08745	2.12498	0.0174749
ttr-39	WBGene00007304	protein_coding_gene	1.99832	3.99535	0.000192105	1.52353	2.87495	0.0028257
D1054.9	WBGene00008376	protein_coding_gene	1.99727	3.99244	0.0014646	1.48547	2.80009	0.0412195
flp-14	WBGene00001457	protein_coding_gene	1.99584	3.98849	7.38178e-05	1.2739	2.41815	5.15362e-05
tkr-2	WBGene00016761	protein_coding_gene	1.9946	3.98505	0.0327604	1.67395	3.19088	0.025699
F27B10.1	WBGene00017850	protein_coding_gene	1.99235	3.97884	0.00449218	1.19481	2.28915	0.0104422
ZK856.5	WBGene00014106	protein_coding_gene	1.99186	3.97749	0.000100658	1.72837	3.31352	1.05883e-07
lite-1	WBGene00001803	protein_coding_gene	1.98929	3.97041	0.00107889	1.46274	2.7563	0.00343857
ins-24	WBGene00002107	protein_coding_gene	1.98862	3.96858	0.00844964	1.63585	3.10771	0.0140849
nlp-1	WBGene00003739	protein_coding_gene	1.98854	3.96836	0.00181233	1.03347	2.04694	0.0190874
F28B12.1	WBGene00017894	protein_coding_gene	1.98811	3.96716	0.00155719	1.47625	2.78225	0.0253522
bath-46	WBGene00020325	protein_coding_gene	1.9876	3.96576	0.0358741	2.03449	4.09679	0.00361615
Y6E2A.5	WBGene00012399	protein_coding_gene	1.98742	3.96527	0.00740479	1.03953	2.05556	0.0412617
ZK669.5	WBGene00014055	protein_coding_gene	1.98625	3.96206	5.06299e-05	1.51253	2.85309	0.000154488
kvs-2	WBGene00007862	protein_coding_gene	1.98442	3.95702	0.00104727	1.33398	2.52096	0.00362982
F10D2.8	WBGene00017334	protein_coding_gene	1.98436	3.95688	0.00037456	1.57647	2.98238	8.28083e-09
T22B11.4	WBGene00020678	protein_coding_gene	1.98249	3.95175	0.0031261	1.7105	3.27274	0.000429162
ZK353.10	WBGene00044677	protein_coding_gene	1.98165	3.94946	0.00988544	1.22204	2.33277	0.0482048
F11E6.6	WBGene00008709	protein_coding_gene	1.97968	3.94406	0.0146085	2.04056	4.11405	0.00507654
cla-1	WBGene00018468	protein_coding_gene	1.9787	3.94139	0.000865132	1.84226	3.5857	3.4709e-06
bcmo-1	WBGene00012914	protein_coding_gene	1.97484	3.93085	0.0222198	1.98707	3.96432	0.00810417
vap-1	WBGene00006886	protein_coding_gene	1.97478	3.93069	0.000214601	1.12296	2.17793	0.0005021
K09E4.4	WBGene00010722	protein_coding_gene	1.9747	3.93048	5.14551e-05	1.88249	3.6871	8.60129e-05
C47D2.1	WBGene00016738	protein_coding_gene	1.97425	3.92924	0.00372869	1.89241	3.71255	0.000537869
gst-14	WBGene00001762	protein_coding_gene	1.97358	3.92742	0.0405745	2.05433	4.1535	0.00982865
B0507.6	WBGene00015223	protein_coding_gene	1.9716	3.92202	0.00676218	1.36591	2.57738	0.00186756
aex-4	WBGene00006454	protein_coding_gene	1.96871	3.91419	0.000295368	1.70321	3.25625	0.000759961
flp-33	WBGene00011586	protein_coding_gene	1.96808	3.91246	0.00111787	1.37445	2.59268	0.00417031
R07B1.8	WBGene00001608	protein_coding_gene	1.96684	3.90911	0.0288226	2.20018	4.59536	0.00171831
K09E9.7	WBGene00194664	protein_coding_gene	1.96592	3.90661	0.0207785	2.15852	4.46456	0.023668
T27E4.7	WBGene00020865	protein_coding_gene	1.96582	3.90635	0.00058621	1.05456	2.07709	0.0121416
Y119C1B.6	WBGene00022472	protein_coding_gene	1.96246	3.89726	0.00284917	1.51169	2.85144	0.00119712
flp-1	WBGene00001444	protein_coding_gene	1.96193	3.89582	0.00219593	1.40794	2.65358	0.00394093
ZK1290.14	WBGene00044396	protein_coding_gene	1.96092	3.89311	6.19204e-13	1.36191	2.57025	0.00299916
flp-12	WBGene00001455	protein_coding_gene	1.95857	3.88675	6.05812e-05	1.1388	2.20198	0.00109506
sul-2	WBGene00006309	protein_coding_gene	1.95696	3.88244	0.00151596	1.40792	2.65354	0.00169759
ztf-2	WBGene00008762	protein_coding_gene	1.95636	3.88081	0.0160016	2.11342	4.32715	0.00247495
nlp-80	WBGene00011428	protein_coding_gene	1.95545	3.87837	0.00198117	1.49553	2.81968	0.00055415
mir-238	WBGene00003331	miRNA_gene	1.95313	3.87214	0.033548	-1.84049	0.279228	0.0206845
nhr-179	WBGene00017512	protein_coding_gene	1.95219	3.86961	0.000872758	2.30972	4.95786	1.99085e-05
gpa-11	WBGene00001673	protein_coding_gene	1.94745	3.85693	0.0340545	2.63223	6.19985	0.0061673
T05C1.1	WBGene00020248	protein_coding_gene	1.94344	3.84622	0.000441462	1.6152	3.06354	0.000195697
C44B11.4	WBGene00016634	protein_coding_gene	1.94291	3.8448	0.00095254	1.20723	2.30894	0.0130027
nlp-15	WBGene00003753	protein_coding_gene	1.94281	3.84455	0.00225542	1.25424	2.38542	0.00522971
C46H11.10	WBGene00016734	protein_coding_gene	1.94219	3.8429	0.000857485	1.48613	2.80136	0.00230317
C54D2.2	WBGene00016916	protein_coding_gene	1.94063	3.83874	0.0241017	1.87064	3.65695	0.00283244
Y20C6A.1	WBGene00012491	protein_coding_gene	1.94006	3.83723	1.31139e-06	1.14536	2.21202	2.14036e-05
kcnl-3	WBGene00015387	protein_coding_gene	1.93796	3.83163	0.00053794	1.03901	2.05482	0.0462646
glb-2	WBGene00015536	protein_coding_gene	1.93725	3.82975	0.00940718	1.42664	2.68819	0.0183793
C30F12.3	WBGene00016262	protein_coding_gene	1.93594	3.82627	0.00318903	1.34264	2.53616	0.0189512
C30B5.7	WBGene00016248	protein_coding_gene	1.93489	3.82348	0.0130669	1.68963	3.22574	0.000940162
T10B9.9	WBGene00011678	protein_coding_gene	1.93248	3.8171	0.00279134	1.17473	2.25751	0.00463153
B0035.13	WBGene00007112	protein_coding_gene	1.92965	3.80962	5.89639e-06	1.08523	2.12171	0.000328226
EGAP5.1	WBGene00017150	protein_coding_gene	1.92897	3.80783	0.0207706	1.83948	3.57881	0.0248549
F14B8.5	WBGene00017447	protein_coding_gene	1.9279	3.805	0.000797649	1.14855	2.2169	0.014009
R155.4	WBGene00020118	protein_coding_gene	1.92759	3.80419	0.0306921	1.55363	2.93554	0.0095941
npr-25	WBGene00011381	protein_coding_gene	1.92741	3.80372	0.00160525	1.10972	2.15803	0.0441743
lec-7	WBGene00002270	protein_coding_gene	1.92696	3.80254	0.0008807	1.37543	2.59445	0.04773
T19D12.2	WBGene00020577	protein_coding_gene	1.92085	3.78645	2.50988e-10	1.34239	2.5357	6.15264e-05
lpr-2	WBGene00011726	protein_coding_gene	1.92046	3.78545	0.00759246	1.20661	2.30794	0.0436973
npr-3	WBGene00007006	protein_coding_gene	1.92003	3.78431	0.00130023	1.66806	3.17787	0.000865759
flr-2	WBGene00001466	protein_coding_gene	1.91786	3.77861	0.00180014	1.73262	3.32331	0.000486869
C12D5.5	WBGene00015708	protein_coding_gene	1.91546	3.77235	0.0204748	1.79614	3.47289	0.0392314
tat-2	WBGene00019166	protein_coding_gene	1.91499	3.77111	0.00028233	1.64587	3.12936	5.41004e-05
clec-199	WBGene00007820	protein_coding_gene	1.9149	3.77088	0.0060725	1.28458	2.43612	0.00169522
lgc-11	WBGene00000061	protein_coding_gene	1.91036	3.75903	0.00435685	1.59974	3.03088	0.00704891
tos-1	WBGene00019466	protein_coding_gene	1.9101	3.75834	0.000418847	1.46865	2.76762	0.00784082
K07D4.9	WBGene00019488	protein_coding_gene	1.90809	3.75311	0.000153819	1.64657	3.13088	1.05411e-05
dop-5	WBGene00011382	protein_coding_gene	1.90511	3.74537	0.00678596	1.1051	2.15113	0.011589
ZK856.6	WBGene00014107	protein_coding_gene	1.90441	3.74355	0.0197545	1.77427	3.42064	0.0184564
lips-6	WBGene00014009	protein_coding_gene	1.90391	3.74226	0.0475407	3.09015	8.51586	0.000188742
deg-1	WBGene00000950	protein_coding_gene	1.90199	3.73728	3.54366e-06	1.16749	2.24621	0.000152818
C25E10.11	WBGene00016100	protein_coding_gene	1.90095	3.73458	0.0414409	1.67198	3.18652	0.022494
D1069.1	WBGene00017036	protein_coding_gene	1.8989	3.72928	0.0084107	1.01347	2.01876	0.0404972
ace-4	WBGene00000038	protein_coding_gene	1.8969	3.72413	0.00890812	1.3211	2.49856	0.0388308
snet-1	WBGene00015354	protein_coding_gene	1.89313	3.71441	0.00384818	1.61501	3.06315	0.00034207
C04G2.14	WBGene00255426	ncRNA_gene	1.89118	3.70939	0.0275391	2.95585	7.75887	0.000509084
nlp-12	WBGene00003750	protein_coding_gene	1.88778	3.70066	0.00456348	1.54379	2.9156	0.00388489
odr-3	WBGene00003850	protein_coding_gene	1.88732	3.69947	0.00533984	1.38232	2.60687	0.00573478
F10A3.4	WBGene00008634	protein_coding_gene	1.88446	3.69214	2.22136e-07	3.09828	8.56395	2.71174e-14
C15A7.2	WBGene00007595	protein_coding_gene	1.88088	3.683	0.0205884	1.28463	2.43619	0.0474359
ckr-1	WBGene00020712	protein_coding_gene	1.87305	3.66306	0.0164147	1.98733	3.96501	0.000940162
cyp-13A6	WBGene00011673	protein_coding_gene	1.87271	3.6622	0.0119615	2.00976	4.02715	4.04912e-07
C35B1.7	WBGene00016436	protein_coding_gene	1.87102	3.65791	0.00807817	1.68932	3.22504	0.0284407
clec-198	WBGene00008203	protein_coding_gene	1.86992	3.65513	0.00527088	1.68527	3.21602	0.000266085
ZC196.1	WBGene00022545	pseudogene	1.86937	3.65372	0.00471369	1.53952	2.90698	0.000570875
sbt-1	WBGene00011392	protein_coding_gene	1.86856	3.65169	0.00157197	1.34489	2.54011	0.000167105
C27D6.12	WBGene00044389	protein_coding_gene	1.86825	3.6509	0.00214066	1.24164	2.36466	0.00313642
ifp-1	WBGene00002067	protein_coding_gene	1.86527	3.64336	3.63925e-07	2.0677	4.19219	3.86087e-15
srr-1	WBGene00005652	protein_coding_gene	1.86526	3.64334	0.00262316	1.34425	2.53899	0.000939274
glb-4	WBGene00007502	protein_coding_gene	1.85682	3.62208	0.014532	1.30427	2.46959	0.0375283
ZC513.2	WBGene00022627	protein_coding_gene	1.85636	3.62092	0.0103845	1.40098	2.64081	0.0357302
cpna-4	WBGene00006441	protein_coding_gene	1.8563	3.62078	0.00647722	1.4505	2.73303	0.00129432
nlp-49	WBGene00019160	protein_coding_gene	1.85486	3.61717	0.00274898	1.62133	3.07658	2.38404e-05
T08B6.2	WBGene00020352	pseudogene	1.85386	3.61466	0.0124317	1.94923	3.86168	0.00475089
cal-8	WBGene00017394	protein_coding_gene	1.84679	3.59699	0.00245107	1.14129	2.20578	0.0333573
asns-2	WBGene00019730	protein_coding_gene	1.8455	3.59377	0.033548	1.58909	3.0086	0.0128753
rbf-1	WBGene00004316	protein_coding_gene	1.8435	3.58879	0.00336896	1.26628	2.40541	0.00836722
Y54G2A.10	WBGene00021875	protein_coding_gene	1.84323	3.58814	0.00110585	1.28535	2.43741	0.021635
flp-20	WBGene00001463	protein_coding_gene	1.84292	3.58737	0.0027655	1.16913	2.24876	0.0329907
npr-15	WBGene00012084	protein_coding_gene	1.84283	3.58713	0.00175455	1.0667	2.09463	0.023914
M04G7.1	WBGene00019772	protein_coding_gene	1.8406	3.58159	0.00243342	1.41912	2.67422	0.00293614
dop-1	WBGene00001052	protein_coding_gene	1.83758	3.57409	0.00478932	2.04471	4.1259	0.000359087
wrt-8	WBGene00006954	protein_coding_gene	1.8359	3.56995	0.0354409	2.32216	5.00082	0.0105495
Y47H9C.1	WBGene00012947	protein_coding_gene	1.83298	3.56271	0.00260001	2.06899	4.19592	0.00139731
T05C12.8	WBGene00011471	protein_coding_gene	1.83244	3.5614	0.0284289	1.6193	3.07225	0.00753094
F17C11.2	WBGene00008914	protein_coding_gene	1.83071	3.55711	0.00036196	1.18755	2.27766	2.5625e-05
H39E23.3	WBGene00044201	protein_coding_gene	1.83056	3.55674	0.0373366	2.21288	4.63598	0.0320726
ggr-1	WBGene00001586	protein_coding_gene	1.82989	3.5551	0.00755173	1.36117	2.56893	0.0131143
flp-3	WBGene00001446	protein_coding_gene	1.82978	3.55483	0.000341286	1.10738	2.15454	0.00447376
Y110A2AL.9	WBGene00022445	protein_coding_gene	1.82332	3.53895	0.000253267	1.60343	3.03865	0.0388057
npr-26	WBGene00011372	protein_coding_gene	1.82293	3.53798	0.00804321	1.71217	3.27652	0.000139775
F36G3.3	WBGene00009484	protein_coding_gene	1.82118	3.53371	0.0450154	1.28799	2.44188	0.0213014
fog-3	WBGene00001483	protein_coding_gene	1.82029	3.53152	0.0265205	2.0152	4.04236	0.000298528
trp-1	WBGene00006614	protein_coding_gene	1.82025	3.53143	0.00355685	1.46367	2.75808	0.00730042
fbxc-6	WBGene00016301	pseudogene	1.81885	3.52799	0.0304711	1.66873	3.17935	0.0321317
C39D10.2	WBGene00016530	protein_coding_gene	1.8156	3.52007	0.00297165	1.25635	2.38891	0.0048493
phat-3	WBGene00016782	protein_coding_gene	1.81429	3.51687	0.00167128	1.6961	3.24025	0.0115223
lgc-46	WBGene00022106	protein_coding_gene	1.81323	3.51427	0.0168721	1.48708	2.80321	0.00366551
H09F14.1	WBGene00010375	protein_coding_gene	1.81062	3.50793	0.0116072	1.81122	3.50938	0.00290306
C27H5.2	WBGene00016172	protein_coding_gene	1.8106	3.50788	0.000127549	1.53848	2.90489	2.89962e-05
C29F4.3	WBGene00007809	protein_coding_gene	1.80808	3.50176	0.0326399	1.49026	2.8094	0.0224923
dmd-8	WBGene00020708	protein_coding_gene	1.80693	3.49898	0.0289182	2.17487	4.51545	0.00897733
nlp-18	WBGene00003756	protein_coding_gene	1.80554	3.49559	0.0136407	1.68216	3.20908	0.00121336
glb-12	WBGene00008256	protein_coding_gene	1.80514	3.49463	0.011873	1.84597	3.59496	0.0066102
F59F3.6	WBGene00010335	protein_coding_gene	1.80283	3.48904	0.00258183	1.23152	2.34814	0.00239805
F10C2.3	WBGene00008644	protein_coding_gene	1.80279	3.48894	0.000173413	1.49284	2.81443	0.00137352
F58G11.4	WBGene00010282	protein_coding_gene	1.80173	3.48639	0.00171526	1.28515	2.43708	0.0151337
nlp-61	WBGene00017813	protein_coding_gene	1.80155	3.48595	0.00138654	1.26889	2.40975	0.00122841
asp-1	WBGene00000214	protein_coding_gene	1.80078	3.4841	0.000455964	1.31435	2.4869	0.0030988
ttr-28	WBGene00011285	protein_coding_gene	1.79627	3.4732	0.00939744	1.35291	2.55427	0.000864008
aat-5	WBGene00000006	protein_coding_gene	1.79284	3.46497	0.00112214	1.53882	2.90558	9.63691e-05
C18F10.2	WBGene00015977	protein_coding_gene	1.79057	3.45951	0.00827569	1.26178	2.39792	0.0286388
snt-6	WBGene00004926	protein_coding_gene	1.79029	3.45884	0.000808521	1.25141	2.38073	0.00718642
nas-29	WBGene00003547	protein_coding_gene	1.78981	3.4577	0.00368722	1.57382	2.97692	0.0159224
K09H11.6	WBGene00019603	protein_coding_gene	1.78855	3.45467	0.0464424	1.86973	3.65464	0.0102922
D1007.18	WBGene00044421	protein_coding_gene	1.7876	3.4524	0.00503718	1.39935	2.63783	0.00761154
tmem-231	WBGene00020825	protein_coding_gene	1.78738	3.45188	0.0159495	-1.05559	0.4811	0.04614
T21B4.15	WBGene00043054	protein_coding_gene	1.7863	3.4493	0.017868	1.3926	2.62551	0.0491747
ZK1055.4	WBGene00022845	protein_coding_gene	1.78136	3.4375	0.0367927	1.7189	3.29184	0.0346336
cah-2	WBGene00000280	protein_coding_gene	1.77763	3.42863	0.000269772	1.22098	2.33106	0.00165676
sox-3	WBGene00004950	protein_coding_gene	1.77696	3.42704	0.00130348	1.18892	2.27982	0.00748824
cal-4	WBGene00000288	protein_coding_gene	1.7762	3.42522	0.00336642	1.15806	2.23157	0.000976374
nlp-3	WBGene00003741	protein_coding_gene	1.77297	3.41756	0.000555097	1.14862	2.21701	0.000108381
gpa-17	WBGene00022196	protein_coding_gene	1.77217	3.41568	0.000546026	1.39909	2.63736	0.019093
dct-15	WBGene00012340	protein_coding_gene	1.77216	3.41565	0.010143	1.49604	2.82068	0.0174578
E02A10.4	WBGene00008454	protein_coding_gene	1.76929	3.40887	0.00551271	1.61442	3.06188	0.000996263
ptl-1	WBGene00004212	protein_coding_gene	1.76703	3.40354	0.000482381	1.47209	2.77424	1.24973e-05
R74.10	WBGene00206525	protein_coding_gene	1.767	3.40345	0.00030184	1.23408	2.35231	0.00443701
zig-5	WBGene00006982	protein_coding_gene	1.76571	3.40041	0.000101006	1.31008	2.47956	0.00164837
scd-2	WBGene00004740	protein_coding_gene	1.76564	3.40026	0.00565079	1.71543	3.28395	0.000132867
glb-32	WBGene00021980	protein_coding_gene	1.76537	3.39962	0.0104334	1.12321	2.17831	0.0442948
cal-3	WBGene00000287	protein_coding_gene	1.76505	3.39886	0.00137523	1.20901	2.31179	0.00299916
C25G6.1	WBGene00016107	protein_coding_gene	1.76306	3.39418	0.0107469	1.852	3.60999	0.00977268
C33D9.3	WBGene00007898	protein_coding_gene	1.76231	3.3924	0.0125996	1.85741	3.62357	0.00225379
snt-4	WBGene00004924	protein_coding_gene	1.761	3.38933	0.00470598	1.42224	2.68001	0.000359087
marg-1	WBGene00018538	protein_coding_gene	1.76044	3.38802	0.00891147	1.81004	3.50651	5.61375e-07
ZC116.1	WBGene00013853	protein_coding_gene	1.75934	3.38544	0.00647722	1.13373	2.19425	0.00585572
nlp-58	WBGene00077775	protein_coding_gene	1.75732	3.38069	0.0144427	1.24414	2.36877	0.00684318
cab-1	WBGene00000277	protein_coding_gene	1.75485	3.37491	0.00387722	1.59397	3.01879	0.000199808
asp-8	WBGene00019105	protein_coding_gene	1.75403	3.37298	0.000789496	2.78089	6.87276	1.68116e-10
shn-1	WBGene00006444	protein_coding_gene	1.75291	3.37037	0.00198301	1.29559	2.45477	0.0136349
DH11.5	WBGene00008438	protein_coding_gene	1.75236	3.3691	0.00285594	1.31869	2.49439	0.00019961
spp-23	WBGene00021335	protein_coding_gene	1.75079	3.36543	0.0232211	3.61207	12.2276	2.60184e-07
T07F12.4	WBGene00020324	protein_coding_gene	1.75055	3.36487	0.000331104	1.36163	2.56975	0.000675628
des-2	WBGene00000955	protein_coding_gene	1.74986	3.36327	0.0215422	1.3755	2.59459	0.00619643
C24B5.1	WBGene00016044	protein_coding_gene	1.74923	3.3618	0.00671222	1.47249	2.77501	0.00255124
T27A10.2	WBGene00020844	protein_coding_gene	1.74545	3.353	0.00442487	1.62073	3.07531	0.00809881
gpa-2	WBGene00001664	protein_coding_gene	1.74285	3.34697	0.0163453	1.40598	2.64998	0.00187983
M28.8	WBGene00010899	protein_coding_gene	1.74205	3.3451	0.000550647	1.45443	2.74048	4.05719e-06
fbxa-59	WBGene00020455	protein_coding_gene	1.7411	3.3429	0.00198301	1.58297	2.99587	3.74286e-05
T02E9.5	WBGene00011383	protein_coding_gene	1.74104	3.34277	0.000277502	-1.17344	0.443362	0.0270441
ggr-2	WBGene00001587	protein_coding_gene	1.7396	3.33943	0.011971	1.54977	2.9277	0.00202479
gcy-11	WBGene00001537	protein_coding_gene	1.73758	3.33475	0.000441462	1.41983	2.67554	5.32378e-06
mth-2	WBGene00017947	protein_coding_gene	1.73724	3.33396	0.000811844	1.38601	2.61354	0.000428817
K04D7.6	WBGene00010559	protein_coding_gene	1.73689	3.33316	0.00461434	1.44911	2.7304	0.0105665
hpo-28	WBGene00015148	protein_coding_gene	1.73685	3.33307	0.000346819	1.68349	3.21204	8.78423e-06
kin-9	WBGene00002195	protein_coding_gene	1.73677	3.33287	0.0053096	1.45463	2.74086	0.00960661
mgl-3	WBGene00021152	protein_coding_gene	1.73479	3.3283	0.0046109	1.06548	2.09287	0.0089732
nlp-11	WBGene00003749	protein_coding_gene	1.73361	3.3256	0.00104727	1.57073	2.97055	0.000138137
C49G7.3	WBGene00016781	protein_coding_gene	1.73354	3.32544	5.94324e-05	1.55466	2.93764	2.15681e-12
C54D10.3	WBGene00008298	protein_coding_gene	1.73346	3.32525	4.01652e-08	1.11882	2.17169	9.16766e-05
Y75B7AR.1	WBGene00022287	protein_coding_gene	1.7334	3.32511	0.0110844	1.97997	3.94485	0.0101869
C07A12.2	WBGene00015560	protein_coding_gene	1.73116	3.31995	0.00262123	1.37208	2.58844	0.00269428
arrd-6	WBGene00009579	protein_coding_gene	1.72913	3.31529	0.0201357	1.29368	2.45152	0.00476637
R08C7.12	WBGene00019955	protein_coding_gene	1.72885	3.31464	0.00269969	1.67613	3.19569	1.81949e-05
rege-1	WBGene00016260	protein_coding_gene	1.72675	3.30981	0.0174247	1.35723	2.56192	0.0188473
glb-24	WBGene00011287	protein_coding_gene	1.72548	3.3069	0.00558856	1.32438	2.50425	0.0224923
dhs-4	WBGene00000968	protein_coding_gene	1.72419	3.30394	4.45478e-06	1.2947	2.45327	1.46258e-05
C25G6.3	WBGene00016108	protein_coding_gene	1.72408	3.30369	0.0249723	1.5576	2.94363	0.0114915
nlp-43	WBGene00016684	protein_coding_gene	1.72324	3.30178	0.00034827	1.4112	2.65957	2.18341e-08
gpa-3	WBGene00001665	protein_coding_gene	1.72178	3.29843	0.00783679	1.2693	2.41044	0.00431478
F54C9.7	WBGene00010043	protein_coding_gene	1.72178	3.29842	0.0044105	1.50514	2.83852	0.00609237
T06A4.1	WBGene00020281	protein_coding_gene	1.7206	3.29573	0.017868	1.70809	3.26727	0.00892817
dbl-1	WBGene00000936	protein_coding_gene	1.71884	3.29173	0.0223722	1.66685	3.17521	0.00269936
C05E7.3	WBGene00007345	protein_coding_gene	1.71642	3.2862	0.000787026	1.3422	2.53537	0.0335748
cpr-3	WBGene00000783	protein_coding_gene	1.716	3.28525	0.0245822	1.79265	3.46451	0.00342639
cdka-1	WBGene00011955	protein_coding_gene	1.7152	3.28343	0.000561722	1.40072	2.64034	3.37313e-05
C18A11.2	WBGene00015948	protein_coding_gene	1.7149	3.28273	0.01161	1.01878	2.0262	0.0354203
ipla-2	WBGene00009801	protein_coding_gene	1.71485	3.28263	0.00918461	1.39279	2.62586	0.0350448
F36H2.3	WBGene00009500	protein_coding_gene	1.71394	3.28055	0.0106979	1.55704	2.9425	0.00180811
C45E1.4	WBGene00016663	protein_coding_gene	1.71155	3.27513	7.85303e-06	2.0346	4.09708	2.81686e-07
deg-3	WBGene00000951	protein_coding_gene	1.71153	3.27508	0.0249336	1.11979	2.17315	0.0268528
nlp-53	WBGene00012440	protein_coding_gene	1.71	3.27162	0.00405501	1.80077	3.48407	0.000101826
flp-4	WBGene00001447	protein_coding_gene	1.70967	3.27086	0.000959523	1.19805	2.2943	0.000444266
egl-21	WBGene00001189	protein_coding_gene	1.70756	3.26609	0.00416517	1.4401	2.7134	0.00207142
K11H3.5	WBGene00010782	protein_coding_gene	1.70558	3.26161	0.00226867	1.79284	3.46496	0.00397414
npr-29	WBGene00013848	protein_coding_gene	1.7047	3.25961	0.00995475	1.13691	2.1991	0.022539
ztf-14	WBGene00010936	protein_coding_gene	1.70195	3.2534	0.0164789	1.42277	2.681	0.0344718
sms-5	WBGene00021075	protein_coding_gene	1.70039	3.24988	0.00153855	1.42749	2.68979	0.000556402
C06C3.12	WBGene00175031	protein_coding_gene	1.69933	3.24751	0.0131616	1.52314	2.87416	0.00229977
myo-2	WBGene00003514	protein_coding_gene	1.69887	3.24647	0.00804072	1.79402	3.4678	0.000111867
Y105C5A.24	WBGene00013643	protein_coding_gene	1.69669	3.24156	5.22777e-05	1.16753	2.24628	2.32411e-07
R11D1.3	WBGene00011244	protein_coding_gene	1.69636	3.24083	0.0301434	1.91816	3.77941	0.0032326
rgef-1	WBGene00009100	protein_coding_gene	1.69551	3.23892	0.0122465	1.16076	2.23575	0.0348292
F15A4.6	WBGene00008841	protein_coding_gene	1.69352	3.23445	0.000296416	1.36655	2.57853	3.39827e-08
flp-17	WBGene00001460	protein_coding_gene	1.69237	3.23187	0.0227796	1.1213	2.17543	0.0316475
H10D18.5	WBGene00019180	protein_coding_gene	1.68901	3.22435	0.0090128	1.26576	2.40455	0.00627778
sulp-1	WBGene00016945	protein_coding_gene	1.68848	3.22316	0.0234892	1.75144	3.36693	0.00164408
fipr-10	WBGene00008245	protein_coding_gene	1.68705	3.21999	0.0432254	1.79105	3.46066	0.00164408
linc-61	WBGene00195170	lincRNA_gene	1.68691	3.21967	0.044333	1.55015	2.92848	0.0200944
T26G10.5	WBGene00012062	protein_coding_gene	1.68667	3.21912	0.00364043	1.4169	2.67011	0.00632208
npr-34	WBGene00013187	protein_coding_gene	1.68626	3.21822	0.00607006	1.61588	3.06499	0.0119184
T09F5.12	WBGene00014836	lincRNA_gene	1.682	3.20872	0.0246253	1.55269	2.93364	0.00805967
T10G3.8	WBGene00045340	protein_coding_gene	1.68175	3.20816	0.0183866	1.47799	2.7856	0.00141332
flp-13	WBGene00001456	protein_coding_gene	1.67813	3.20012	0.00304545	1.57176	2.97268	0.000236461
F35F10.6	WBGene00018056	protein_coding_gene	1.67776	3.19931	0.0487326	2.59638	6.04765	0.00246693
flp-7	WBGene00001450	protein_coding_gene	1.67597	3.19533	0.00721515	1.1093	2.15741	0.00324407
Y105C5A.25	WBGene00013644	pseudogene	1.67567	3.19468	0.00215612	1.45515	2.74185	0.00186756
lin-14	WBGene00003003	protein_coding_gene	1.67414	3.19129	0.00504604	1.34294	2.53668	8.66666e-05
T08B1.4	WBGene00020341	protein_coding_gene	1.6727	3.18811	0.00237789	1.14884	2.21735	0.00893562
ptr-6	WBGene00004221	protein_coding_gene	1.67267	3.18805	0.0283892	1.07694	2.10956	0.0444614
F57C7.4	WBGene00010200	protein_coding_gene	1.67257	3.18782	0.0147584	1.58827	3.00688	0.00185583
T03G11.3	WBGene00020196	protein_coding_gene	1.67127	3.18494	0.0126884	1.21511	2.32159	0.0222274
C18H7.6	WBGene00015996	protein_coding_gene	1.67062	3.18351	0.0289209	2.01694	4.04725	0.00239805
asp-3	WBGene00000216	protein_coding_gene	1.66797	3.17767	0.0189887	1.2378	2.35839	0.0334318
F22F7.7	WBGene00017724	protein_coding_gene	1.66448	3.16999	0.0148884	1.51163	2.85131	0.000162615
sptf-2	WBGene00011926	protein_coding_gene	1.66424	3.16946	0.0189648	1.48629	2.80168	0.0155924
sol-1	WBGene00004944	protein_coding_gene	1.66182	3.16414	0.00578719	1.18549	2.27441	0.0103927
nlp-70	WBGene00044513	protein_coding_gene	1.65939	3.15883	0.0180448	1.32432	2.50414	0.0104079
glb-3	WBGene00007389	protein_coding_gene	1.65919	3.15838	0.0104628	1.4285	2.69167	0.0096635
C01C4.3	WBGene00015293	protein_coding_gene	1.65871	3.15734	0.026522	1.30318	2.46772	0.00470205
C54D10.5	WBGene00008300	protein_coding_gene	1.65842	3.15671	0.0236739	2.05311	4.15	0.00225379
H10E21.5	WBGene00019185	protein_coding_gene	1.65721	3.15406	0.00602226	1.27536	2.42059	0.00891244
xbx-5	WBGene00011974	protein_coding_gene	1.6563	3.15208	0.0136222	1.45496	2.74149	0.00646589
cho-1	WBGene00000501	protein_coding_gene	1.65575	3.15087	0.00266818	1.55145	2.93111	0.000807776
C03H5.6	WBGene00015408	protein_coding_gene	1.6553	3.14988	0.00277427	1.68132	3.20721	0.00575604
clik-2	WBGene00016898	protein_coding_gene	1.6506	3.13965	0.0103806	1.37714	2.59753	0.000400727
T14G8.6	WBGene00304822	protein_coding_gene	1.6501	3.13856	0.0389564	1.83747	3.57383	0.0360697
twk-35	WBGene00006687	protein_coding_gene	1.64973	3.13775	0.00863465	1.55249	2.93322	0.0127996
W05F2.7	WBGene00021039	protein_coding_gene	1.64849	3.13505	0.00402267	1.21307	2.3183	0.000640812
pqn-35	WBGene00004122	protein_coding_gene	1.64837	3.13479	0.00405501	1.54501	2.91807	0.000911132
xbx-9	WBGene00007604	protein_coding_gene	1.64697	3.13176	0.0270445	1.63982	3.11627	0.000270586
C31C9.6	WBGene00007840	protein_coding_gene	1.64685	3.1315	0.00342142	1.11164	2.16091	0.00921672
F14H12.8	WBGene00017475	protein_coding_gene	1.64104	3.1189	0.0142727	1.45686	2.74511	0.0171897
nlp-6	WBGene00003744	protein_coding_gene	1.64094	3.1187	0.00142213	1.12072	2.17455	4.11857e-05
T28B8.3	WBGene00012114	protein_coding_gene	1.63895	3.11439	0.0194744	2.03665	4.10292	0.002062
cmk-1	WBGene00000553	protein_coding_gene	1.63799	3.11233	0.00218239	1.24074	2.36319	0.00256882
exp-2	WBGene00001374	protein_coding_gene	1.63633	3.10873	0.00683121	1.20711	2.30874	0.00271248
dop-3	WBGene00020506	protein_coding_gene	1.63599	3.108	0.0171418	1.70739	3.26569	0.000864008
Y61A9LA.12	WBGene00044586	protein_coding_gene	1.62913	3.09326	0.0234421	1.48673	2.80252	0.0079142
ZK822.6	WBGene00044009	protein_coding_gene	1.62891	3.0928	0.0198005	1.15301	2.22378	0.0247827
C16D9.1	WBGene00015857	protein_coding_gene	1.62647	3.08757	0.0207888	1.68146	3.20752	0.0370746
cest-13	WBGene00010116	protein_coding_gene	1.62501	3.08443	0.0148404	2.43299	5.40012	6.68415e-05
F31E3.12	WBGene00219317	protein_coding_gene	1.6247	3.08379	0.0257745	-1.36326	0.388704	0.0427355
C05D2.11	WBGene00022910	ncRNA_gene	1.62416	3.08264	0.000877757	1.1563	2.22885	0.0059209
F13B6.3	WBGene00017418	protein_coding_gene	1.61688	3.06711	0.000591688	1.71584	3.28488	0.00062681
F13B12.3	WBGene00008731	protein_coding_gene	1.61523	3.0636	0.000257706	1.03182	2.04461	0.0122224
Y62H9A.15	WBGene00045252	protein_coding_gene	1.61256	3.05793	0.0106757	1.09311	2.13334	0.0324464
C49A9.3	WBGene00016757	protein_coding_gene	1.61041	3.05338	0.00532052	1.78317	3.44181	3.75804e-05
nhr-216	WBGene00020385	protein_coding_gene	1.60956	3.05158	0.0362151	1.97443	3.92973	0.0119749
del-4	WBGene00012116	protein_coding_gene	1.60863	3.04962	0.0353103	1.07603	2.10823	0.0374214
F32A5.4	WBGene00017970	protein_coding_gene	1.60749	3.04722	0.000668021	1.18451	2.27286	0.000903174
flp-11	WBGene00001454	protein_coding_gene	1.60732	3.04685	0.00166878	1.58534	3.0008	0.000139493
acs-21	WBGene00016849	protein_coding_gene	1.60502	3.04201	0.00791642	1.46244	2.75574	0.0276174
C45E5.4	WBGene00016667	protein_coding_gene	1.60327	3.0383	0.00434216	2.1003	4.28797	5.8044e-05
W06H8.6	WBGene00021068	protein_coding_gene	1.59984	3.03109	0.0275461	1.00301	2.00418	0.0274185
flp-24	WBGene00016028	protein_coding_gene	1.59981	3.03104	0.000514765	1.32195	2.50004	6.99026e-05
pgal-1	WBGene00017671	protein_coding_gene	1.59905	3.02944	0.00399862	1.17852	2.26344	1.866e-05
drn-1	WBGene00016911	protein_coding_gene	1.5981	3.02745	0.0194332	1.0537	2.07584	0.00050069
cal-1	WBGene00000285	protein_coding_gene	1.59601	3.02306	0.00541025	1.08044	2.11469	0.00332682
F35F10.4	WBGene00018054	pseudogene	1.5953	3.02157	0.0471054	2.71647	6.57263	0.000244905
R05D7.1	WBGene00011026	protein_coding_gene	1.59472	3.02035	0.00614459	1.17504	2.25799	0.018489
F53F4.17	WBGene00045195	protein_coding_gene	1.59293	3.01662	0.0216358	1.46494	2.76052	0.0101758
Y48C3A.5	WBGene00012989	protein_coding_gene	1.58083	2.99143	0.000103544	1.07562	2.10763	0.00445663
sul-3	WBGene00006310	protein_coding_gene	1.57958	2.98884	0.0397362	1.55908	2.94666	0.0233098
Y55B1BR.6	WBGene00044401	protein_coding_gene	1.57814	2.98586	0.00465638	1.08741	2.12492	0.0290915
nep-11	WBGene00017557	protein_coding_gene	1.57623	2.9819	0.0261049	1.37677	2.59686	0.00296526
gpa-14	WBGene00001676	protein_coding_gene	1.57609	2.9816	0.00402267	1.43164	2.69754	0.00423987
Y9C2UA.1	WBGene00012421	protein_coding_gene	1.57029	2.96965	0.00279134	1.06856	2.09734	0.00268568
cyp-33C3	WBGene00018262	protein_coding_gene	1.5699	2.96884	0.00322799	1.59274	3.01621	0.000361126
osm-10	WBGene00003890	protein_coding_gene	1.56652	2.9619	0.0110948	1.32765	2.50993	0.00344129
hacd-1	WBGene00019978	protein_coding_gene	1.56499	2.95875	0.0440257	2.20537	4.61193	0.0079142
C18G1.1	WBGene00015980	protein_coding_gene	1.56408	2.95688	0.0209775	1.11901	2.17197	0.0439491
ckk-1	WBGene00000518	protein_coding_gene	1.56379	2.95629	0.00198301	1.01225	2.01705	0.00882593
dop-2	WBGene00001053	protein_coding_gene	1.56287	2.9544	0.00175685	1.10048	2.14426	0.00159017
clh-2	WBGene00000529	protein_coding_gene	1.56212	2.95288	0.0187885	1.06528	2.09257	0.0117316
flp-26	WBGene00020126	protein_coding_gene	1.56212	2.95288	0.00090377	1.187	2.27679	0.00176476
dyf-6	WBGene00001122	protein_coding_gene	1.56073	2.95004	0.00227353	1.0704	2.10002	0.00939465
lgc-41	WBGene00008022	protein_coding_gene	1.56012	2.94878	0.0493832	1.49976	2.82795	0.0376258
nspe-4	WBGene00012589	protein_coding_gene	1.55875	2.94598	0.0299841	2.83536	7.13719	0.000975978
T03F6.4	WBGene00011400	protein_coding_gene	1.55655	2.94149	0.0325525	1.13064	2.18956	0.00825266
cgt-1	WBGene00011517	protein_coding_gene	1.55514	2.93862	1.47324e-05	1.14852	2.21687	0.00841592
pqn-18	WBGene00004108	protein_coding_gene	1.55173	2.93168	0.00901571	1.02335	2.03263	0.00298987
T02E1.8	WBGene00011380	protein_coding_gene	1.54659	2.92125	0.0207033	1.07385	2.10504	0.0145681
sro-1	WBGene00005641	protein_coding_gene	1.54234	2.91267	0.0118866	1.58266	2.99522	0.0129639
phat-6	WBGene00011683	protein_coding_gene	1.54048	2.90891	0.0122609	1.0503	2.07096	0.0403357
old-1	WBGene00003862	protein_coding_gene	1.53842	2.90476	0.0235562	1.47678	2.78328	0.0407619
hpo-26	WBGene00018492	protein_coding_gene	1.53573	2.89936	0.000376106	1.64112	3.11907	0.00142394
T14G8.4	WBGene00011772	protein_coding_gene	1.53487	2.89763	0.0404239	1.37833	2.59968	0.0205407
ets-4	WBGene00017687	protein_coding_gene	1.53304	2.89394	0.00489083	1.80404	3.49197	5.72458e-08
igeg-2	WBGene00009842	protein_coding_gene	1.53275	2.89336	0.0073197	1.24468	2.36966	0.02296
F59C6.16	WBGene00077764	protein_coding_gene	1.53018	2.88822	0.045495	-1.06117	0.479244	0.00249813
fbxa-61	WBGene00022486	protein_coding_gene	1.52835	2.88455	0.00250938	1.28721	2.44055	0.00280439
C25H3.1	WBGene00016111	protein_coding_gene	1.52505	2.87797	0.0284289	1.17459	2.25728	0.0377836
npr-18	WBGene00008065	protein_coding_gene	1.52466	2.8772	0.0231693	1.28707	2.44032	0.0484548
acr-20	WBGene00000059	protein_coding_gene	1.52334	2.87455	0.00939744	1.55066	2.92951	0.00164408
F34D10.6	WBGene00009375	protein_coding_gene	1.52231	2.87251	0.00279231	1.41897	2.67394	2.46457e-05
maf-1	WBGene00077521	protein_coding_gene	1.5203	2.86851	6.5108e-05	1.6645	3.17003	3.2976e-05
rpl-25.1	WBGene00004438	protein_coding_gene	1.51884	2.86561	0.00379907	1.43399	2.70193	0.0129904
sup-1	WBGene00012759	protein_coding_gene	1.51418	2.85636	0.0227725	1.27088	2.41309	0.0391959
F29G6.1	WBGene00009257	protein_coding_gene	1.51109	2.85026	0.0429896	2.70286	6.51093	6.90651e-05
fipr-3	WBGene00009090	protein_coding_gene	1.50993	2.84796	0.010536	1.51299	2.85401	7.96542e-05
nhr-129	WBGene00003719	protein_coding_gene	1.50648	2.84116	0.00389696	1.37812	2.59929	0.0025544
daf-7	WBGene00000903	protein_coding_gene	1.50586	2.83994	0.00553174	1.52162	2.87114	4.7957e-05
sue-1	WBGene00006306	protein_coding_gene	1.50186	2.83208	0.00940557	1.50298	2.83428	0.000528231
bcl-11	WBGene00017430	protein_coding_gene	1.498	2.82451	0.0102255	1.42664	2.6882	8.86653e-06
nrx-1	WBGene00007799	protein_coding_gene	1.498	2.8245	0.00193593	1.32449	2.50445	0.000203171
frpr-4	WBGene00016909	protein_coding_gene	1.49766	2.82383	0.0102201	1.26104	2.39668	0.00653149
Y43F8B.3	WBGene00012814	protein_coding_gene	1.49749	2.82351	0.021788	1.24886	2.37654	0.0276174
pepm-1	WBGene00009807	protein_coding_gene	1.49614	2.82087	0.00922624	1.84009	3.58031	0.025665
C05E7.1	WBGene00007343	protein_coding_gene	1.49358	2.81586	0.00676386	1.08067	2.11501	0.0165646
Y42G9A.3	WBGene00021533	protein_coding_gene	1.49328	2.81528	0.0155961	1.04156	2.05845	0.037889
lea-1	WBGene00002263	protein_coding_gene	1.49264	2.81404	0.00558447	1.27118	2.41358	0.031576
K02F2.5	WBGene00019324	protein_coding_gene	1.49136	2.81153	0.0282452	1.34354	2.53774	0.0010108
F15D4.4	WBGene00008861	protein_coding_gene	1.49075	2.81035	0.0177678	1.55292	2.9341	0.00385764
mec-2	WBGene00003166	protein_coding_gene	1.48396	2.79715	0.00942055	1.20762	2.30956	0.00410673
hpo-30	WBGene00011014	protein_coding_gene	1.47982	2.78915	0.0200792	1.32133	2.49896	0.00905061
T20B6.3	WBGene00020599	protein_coding_gene	1.47867	2.78691	0.0326651	1.29072	2.4465	0.0416592
nep-26	WBGene00014171	protein_coding_gene	1.47645	2.78263	0.00800402	1.03216	2.04508	0.000440243
tag-209	WBGene00011072	protein_coding_gene	1.47385	2.77763	0.0128503	1.0382	2.05367	0.0161331
fbxa-39	WBGene00021859	protein_coding_gene	1.47334	2.77665	0.0329021	1.16556	2.24321	0.0276451
fipr-9	WBGene00044175	protein_coding_gene	1.47308	2.77615	0.00379874	1.68735	3.22064	2.97131e-05
myo-1	WBGene00002348	protein_coding_gene	1.47287	2.77574	0.0082594	1.65649	3.15248	4.50909e-06
C30G7.2	WBGene00044176	protein_coding_gene	1.47264	2.77529	0.0204129	1.05859	2.0829	0.00186396
nlp-5	WBGene00003743	protein_coding_gene	1.47121	2.77254	0.002992	1.10162	2.14596	0.00472216
C05D12.7	WBGene00044029	protein_coding_gene	1.47089	2.77192	0.0174723	1.16595	2.24381	0.0163407
pqn-36	WBGene00004123	protein_coding_gene	1.47031	2.77082	0.0499208	1.98597	3.96129	1.79194e-05
klf-1	WBGene00018990	protein_coding_gene	1.46745	2.76533	0.00198508	1.16462	2.24174	0.0209485
CD4.1	WBGene00016988	protein_coding_gene	1.46698	2.76443	0.0020463	1.03384	2.04747	0.00646748
K09E9.4	WBGene00044143	protein_coding_gene	1.46624	2.76302	0.0129755	1.2162	2.32333	0.00746932
madf-9	WBGene00022608	protein_coding_gene	1.46569	2.76196	0.0170923	1.68688	3.2196	0.00105672
Y39B6A.1	WBGene00012664	protein_coding_gene	1.46527	2.76116	0.000312543	1.21034	2.31392	0.0299826
T01C1.4	WBGene00011317	protein_coding_gene	1.46489	2.76043	0.0246058	1.4018	2.64231	0.0174339
kvs-3	WBGene00018402	protein_coding_gene	1.46452	2.75971	0.0225986	1.24919	2.37708	0.0352185
cha-1	WBGene00000481	protein_coding_gene	1.46194	2.75478	0.00377587	1.70453	3.25924	2.07282e-05
Y54G2A.49	WBGene00044492	protein_coding_gene	1.46165	2.75423	0.0151139	1.1248	2.18071	0.0127966
ttll-11	WBGene00019230	protein_coding_gene	1.46031	2.75167	0.0220073	1.26937	2.41057	0.0101928
C01B10.6	WBGene00015280	protein_coding_gene	1.45937	2.74987	0.00366924	1.08294	2.11835	0.00359152
D2096.9	WBGene00017076	protein_coding_gene	1.45734	2.74602	0.00977513	1.26203	2.39833	0.00281375
iff-2	WBGene00002065	protein_coding_gene	1.45306	2.73788	0.00519154	1.60073	3.03296	0.00665375
C02B8.3	WBGene00015322	protein_coding_gene	1.45273	2.73725	0.0455235	1.80493	3.49412	0.000587497
lgc-37	WBGene00013914	protein_coding_gene	1.45148	2.73488	0.0282584	1.76394	3.39624	0.0211555
nlp-19	WBGene00003757	protein_coding_gene	1.44685	2.72613	0.0413984	1.27909	2.42686	0.0115137
npr-27	WBGene00018344	protein_coding_gene	1.44657	2.7256	0.0304899	1.21441	2.32046	0.0255451
snt-3	WBGene00004923	protein_coding_gene	1.4461	2.72471	0.00485183	1.05734	2.08109	0.00204625
C45G7.13	WBGene00235340	protein_coding_gene	1.44567	2.72389	0.048827	1.34455	2.53951	0.00745381
flp-28	WBGene00044686	protein_coding_gene	1.44524	2.72307	0.000575953	1.44463	2.72193	1.42894e-06
C01B9.1	WBGene00007220	protein_coding_gene	1.44274	2.71836	0.0124623	2.52246	5.74559	6.93759e-06
PDB1.1	WBGene00019803	protein_coding_gene	1.44216	2.71727	0.00171808	1.90583	3.74724	3.09685e-07
F17C8.8	WBGene00044224	pseudogene	1.44177	2.71654	0.0222864	1.98455	3.9574	0.00353424
C39F7.1	WBGene00016538	protein_coding_gene	1.44163	2.71628	0.0275086	1.32422	2.50397	0.0199278
W04E12.7	WBGene00012252	protein_coding_gene	1.44009	2.71338	0.0456494	1.92792	3.80506	0.00269613
npr-7	WBGene00018067	protein_coding_gene	1.43888	2.71111	0.0421245	1.76702	3.4035	0.00575369
Y49E10.16	WBGene00013035	protein_coding_gene	1.43667	2.70694	0.000687191	1.03569	2.05009	0.0152477
fpn-1.2	WBGene00019977	protein_coding_gene	1.43149	2.69725	2.83729e-05	1.71091	3.27367	1.78741e-05
T01G1.2	WBGene00011337	protein_coding_gene	1.43026	2.69495	0.0304948	1.08464	2.12084	0.0317202
C06E1.7	WBGene00015522	protein_coding_gene	1.42883	2.69228	0.0102365	1.86288	3.63734	1.23651e-05
C26D10.4	WBGene00007745	protein_coding_gene	1.42474	2.68466	0.00122627	1.05865	2.08298	0.0252687
nlp-59	WBGene00008522	protein_coding_gene	1.41999	2.67583	0.0143042	1.73854	3.33697	0.00062893
F10C1.8	WBGene00017327	protein_coding_gene	1.41466	2.66596	0.000576274	2.04963	4.13999	0.000339983
T28F3.5	WBGene00012131	protein_coding_gene	1.41403	2.6648	0.0261471	1.2482	2.37545	0.0322452
F53A9.9	WBGene00018732	protein_coding_gene	1.41157	2.66027	0.0014646	1.02681	2.03752	0.0141577
ugt-24	WBGene00016762	protein_coding_gene	1.41157	2.66027	0.000946123	1.10045	2.14422	0.00687294
sem-4	WBGene00004773	protein_coding_gene	1.40406	2.64646	0.00647722	1.0051	2.00708	0.0117031
F58E2.3	WBGene00019047	protein_coding_gene	1.40286	2.64425	0.00978764	1.47586	2.7815	0.00836154
ttr-25	WBGene00013078	protein_coding_gene	1.40159	2.64193	0.0398099	1.58227	2.9944	0.0222554
flp-6	WBGene00001449	protein_coding_gene	1.39837	2.63603	0.0408804	1.12046	2.17416	5.2323e-06
ggr-3	WBGene00001588	protein_coding_gene	1.39501	2.6299	0.0210446	1.39368	2.62749	0.0135669
kvs-4	WBGene00012967	protein_coding_gene	1.39221	2.62481	0.0150181	1.59998	3.0314	0.000639087
galt-1	WBGene00019763	protein_coding_gene	1.3913	2.62315	0.0146066	1.72797	3.31261	1.85659e-06
nhr-144	WBGene00019117	pseudogene	1.38859	2.61823	0.00873078	1.30726	2.47471	0.0059734
F28E10.1	WBGene00017900	protein_coding_gene	1.38856	2.61817	0.00791718	1.22851	2.34324	4.43959e-05
nhr-231	WBGene00012449	protein_coding_gene	1.38762	2.61646	0.0128265	1.37122	2.5869	0.0159529
D1086.18	WBGene00045405	protein_coding_gene	1.38727	2.61583	0.0053096	1.21943	2.32854	0.0138627
VM106R.1	WBGene00014848	protein_coding_gene	1.38581	2.61319	0.00459466	1.72358	3.30255	7.84686e-05
sto-2	WBGene00006064	protein_coding_gene	1.37296	2.59001	0.00645073	1.61594	3.06511	0.00063362
glb-19	WBGene00010146	protein_coding_gene	1.37093	2.58638	0.0227141	1.31307	2.48469	0.010948
pqn-25	WBGene00004114	protein_coding_gene	1.36709	2.57949	0.00806678	1.0983	2.14102	0.00699921
C30F2.3	WBGene00007817	protein_coding_gene	1.36343	2.57296	0.0265746	2.01438	4.04006	3.29854e-06
myo-5	WBGene00019064	protein_coding_gene	1.36023	2.56725	0.0187107	1.13422	2.19501	5.8044e-05
axl-1	WBGene00010497	protein_coding_gene	1.35848	2.56415	0.0113735	1.02486	2.03476	0.00180219
acc-1	WBGene00010275	protein_coding_gene	1.35388	2.55599	0.0399244	1.76561	3.40018	0.00016276
lge-1	WBGene00010716	protein_coding_gene	1.35366	2.5556	0.0407386	1.73502	3.32884	0.00271248
elt-2	WBGene00001250	protein_coding_gene	1.35353	2.55536	0.0104913	1.13306	2.19323	1.6539e-05
T21H3.1	WBGene00020662	protein_coding_gene	1.3518	2.55231	0.00550098	1.11782	2.17018	0.00612425
nas-4	WBGene00003523	protein_coding_gene	1.34954	2.5483	0.0270926	1.4458	2.72413	0.0209021
haf-4	WBGene00001814	protein_coding_gene	1.34928	2.54785	0.0151653	1.70983	3.27122	0.00124663
lat-2	WBGene00002252	protein_coding_gene	1.34927	2.54783	0.0213898	1.71559	3.2843	0.000687702
ifd-1	WBGene00002057	protein_coding_gene	1.34903	2.54741	0.0065746	1.87991	3.68052	5.1504e-10
Y73F8A.35	WBGene00013539	protein_coding_gene	1.34844	2.54636	0.00435374	1.10806	2.15556	0.00481418
nfki-1	WBGene00007877	protein_coding_gene	1.34641	2.54278	0.0280741	1.0808	2.1152	0.0103811
lim-6	WBGene00002988	protein_coding_gene	1.34405	2.53864	0.0232916	1.03264	2.04576	0.00952573
F14B6.2	WBGene00008783	protein_coding_gene	1.34327	2.53725	0.00527088	1.21128	2.31543	0.000891198
gcy-21	WBGene00001546	protein_coding_gene	1.34183	2.53473	0.0126518	1.28166	2.43119	0.00609237
zig-2	WBGene00006979	protein_coding_gene	1.34105	2.53335	0.0410078	1.1447	2.211	0.0447409
R05D7.3	WBGene00011028	protein_coding_gene	1.34011	2.53171	0.0234628	1.13667	2.19874	0.00946707
H34I24.2	WBGene00019261	protein_coding_gene	1.33959	2.53079	0.00313721	1.28126	2.4305	0.00220086
hlh-11	WBGene00001955	protein_coding_gene	1.33905	2.52985	0.0210446	1.26782	2.40798	0.0117342
casy-1	WBGene00000403	protein_coding_gene	1.33745	2.52705	0.017196	1.19401	2.28789	0.00067907
unc-10	WBGene00006750	protein_coding_gene	1.33596	2.52443	0.024363	1.40885	2.65526	9.13369e-05
ric-4	WBGene00004364	protein_coding_gene	1.33577	2.52409	0.00649441	1.02403	2.03359	2.76922e-09
R151.1	WBGene00020106	protein_coding_gene	1.33491	2.5226	0.016975	1.42362	2.68257	0.00863734
seb-3	WBGene00007664	protein_coding_gene	1.32832	2.51109	0.0267088	1.0186	2.02596	0.0246597
sqst-5	WBGene00269434	protein_coding_gene	1.32782	2.51024	0.00640989	1.79549	3.47134	0.0138945
twk-21	WBGene00006674	protein_coding_gene	1.32674	2.50836	0.0475407	1.56552	2.95983	0.00626502
F18A11.5	WBGene00008932	protein_coding_gene	1.32534	2.50592	0.00268155	1.18256	2.2698	0.00465514
drh-2	WBGene00001091	pseudogene	1.3243	2.50411	0.00701483	1.39037	2.62146	0.00197637
gpc-1	WBGene00001681	protein_coding_gene	1.31688	2.49127	0.0286417	1.08558	2.12223	0.0130133
F15A4.5	WBGene00008840	protein_coding_gene	1.31622	2.49013	0.0304948	1.36501	2.57579	0.000310034
C54F6.15	WBGene00044113	protein_coding_gene	1.31499	2.48801	0.0425426	2.42889	5.3848	0.0106269
ifb-2	WBGene00002054	protein_coding_gene	1.31414	2.48655	0.000397113	1.3407	2.53275	2.15316e-05
vhp-1	WBGene00006923	protein_coding_gene	1.3137	2.48578	0.022506	1.03024	2.04236	0.0336737
tre-3	WBGene00006609	protein_coding_gene	1.313	2.48457	0.0107962	1.19263	2.2857	0.000683324
dmsr-8	WBGene00007951	protein_coding_gene	1.31232	2.4834	0.0143361	1.34716	2.54411	0.00363205
rgs-6	WBGene00004349	protein_coding_gene	1.31044	2.48018	0.0415561	1.23988	2.3618	0.00350254
F14D7.6	WBGene00008793	protein_coding_gene	1.30982	2.47911	0.00128026	2.07679	4.21868	3.557e-08
C34E7.3	WBGene00007933	protein_coding_gene	1.30861	2.47703	0.0417951	1.81779	3.52541	0.0051895
ZC196.5	WBGene00022549	protein_coding_gene	1.30736	2.47489	0.00187303	1.05299	2.07482	1.89345e-05
F14B6.4	WBGene00008785	protein_coding_gene	1.30675	2.47383	0.0462499	1.15635	2.22892	0.0287908
fkb-7	WBGene00001432	protein_coding_gene	1.30296	2.46735	0.00137301	-1.03856	0.486813	0.0327481
cri-1	WBGene00010614	protein_coding_gene	1.29739	2.45784	0.0268483	1.84129	3.5833	0.000420786
F41E6.7	WBGene00018288	protein_coding_gene	1.29737	2.45781	0.0376172	1.1332	2.19344	0.0436973
Y51H4A.1	WBGene00013098	protein_coding_gene	1.29531	2.45429	0.0337849	-1.05382	0.48169	0.0155853
rgs-3	WBGene00004346	protein_coding_gene	1.29488	2.45357	0.00473253	1.1716	2.25262	0.000310446
mab-9	WBGene00003106	protein_coding_gene	1.29336	2.45099	0.0291705	1.27362	2.41767	0.00729455
T19D12.1	WBGene00020576	protein_coding_gene	1.29329	2.45087	0.00271671	1.95523	3.87779	2.50316e-11
F19C6.3	WBGene00008952	protein_coding_gene	1.29252	2.44955	0.0244174	1.28602	2.43855	0.00107439
nlp-82	WBGene00044006	protein_coding_gene	1.2924	2.44935	0.0194125	1.28055	2.42931	0.00599263
npr-2	WBGene00003808	protein_coding_gene	1.28503	2.43687	0.0403218	1.04537	2.0639	0.0206664
Y54E2A.10	WBGene00013195	protein_coding_gene	1.28268	2.43291	0.0472873	1.56328	2.95525	0.000149231
prhg-1	WBGene00022391	protein_coding_gene	1.28066	2.42949	0.00462281	1.45153	2.73499	0.000274157
odr-2	WBGene00003849	protein_coding_gene	1.27718	2.42365	0.0199045	1.0454	2.06393	0.0138452
mec-9	WBGene00003173	protein_coding_gene	1.27477	2.41961	0.0414409	1.39467	2.62929	0.00786903
gpx-6	WBGene00020373	protein_coding_gene	1.27443	2.41904	0.0268575	1.79602	3.4726	0.0135991
kri-1	WBGene00013955	protein_coding_gene	1.2725	2.4158	0.00169792	1.48227	2.79389	0.000137257
F38H4.3	WBGene00009547	protein_coding_gene	1.25979	2.39462	0.00213792	1.27631	2.42219	0.000232121
lgc-31	WBGene00008997	protein_coding_gene	1.25916	2.39356	0.0216793	1.0722	2.10263	0.00723016
tom-1	WBGene00006594	protein_coding_gene	1.25853	2.39251	0.00254251	1.09429	2.13508	0.00290488
F49B2.6	WBGene00009865	protein_coding_gene	1.25491	2.38652	0.00936963	1.44406	2.72085	0.000200833
C39H7.4	WBGene00016542	protein_coding_gene	1.25447	2.38579	3.64686e-05	1.22845	2.34315	3.31873e-11
fbxa-190	WBGene00018939	protein_coding_gene	1.25222	2.38207	0.0425618	1.31879	2.49456	0.00287296
K05F1.10	WBGene00019411	protein_coding_gene	1.24596	2.37177	1.11177e-05	1.27816	2.42529	0.00271126
cyp-33A1	WBGene00015709	protein_coding_gene	1.24541	2.37086	0.000247846	1.3159	2.48958	0.00204297
R10E11.5	WBGene00011217	protein_coding_gene	1.23916	2.36062	0.0051127	1.34686	2.54357	8.49427e-05
W05H12.1	WBGene00012289	protein_coding_gene	1.23301	2.35057	0.0283944	1.49544	2.81949	8.16082e-07
F25E5.16	WBGene00017792	protein_coding_gene	1.22821	2.34277	0.0378328	1.12853	2.18636	0.0159467
ifc-2	WBGene00002056	protein_coding_gene	1.21589	2.32284	0.000464257	1.45424	2.74013	5.65351e-05
unc-31	WBGene00006767	protein_coding_gene	1.21184	2.31633	0.0110565	1.36008	2.567	0.00171534
C54F6.6	WBGene00016924	protein_coding_gene	1.21031	2.31388	0.0285371	2.54323	5.82893	0.0165864
Y38C1AA.9	WBGene00021400	protein_coding_gene	1.20594	2.30687	0.01079	1.07495	2.10665	0.000509084
F54C1.1	WBGene00018789	protein_coding_gene	1.20277	2.3018	0.0127828	2.06738	4.19124	0.0003279
D2085.7	WBGene00008432	protein_coding_gene	1.18957	2.28085	0.0166215	1.19372	2.28742	0.00867028
F58E2.4	WBGene00019048	protein_coding_gene	1.18922	2.2803	0.0102651	1.41293	2.66277	0.00312322
Y16B4A.2	WBGene00012445	protein_coding_gene	1.18351	2.27129	0.0416466	2.75274	6.73997	1.26865e-08
C55A6.7	WBGene00008336	protein_coding_gene	1.18271	2.27002	0.00622486	1.14393	2.20982	0.000277925
mec-1	WBGene00003165	protein_coding_gene	1.17976	2.26539	0.0475407	1.36463	2.57511	0.00655285
ddn-1	WBGene00015227	protein_coding_gene	1.17713	2.26126	0.0466553	1.99271	3.97985	0.000524776
unc-79	WBGene00006811	protein_coding_gene	1.17427	2.25678	0.0463175	1.3308	2.51541	0.00400018
F14B8.6	WBGene00017448	protein_coding_gene	1.17402	2.2564	0.00277145	1.31466	2.48744	1.866e-05
D1054.5	WBGene00008372	protein_coding_gene	1.16971	2.24966	0.00569549	1.2294	2.34469	0.000847917
klo-2	WBGene00017103	protein_coding_gene	1.16565	2.24334	0.00283943	1.26192	2.39815	0.000528074
ilcr-1	WBGene00013415	protein_coding_gene	1.16076	2.23575	0.023495	1.40636	2.65068	1.99085e-05
ifo-1	WBGene00018350	protein_coding_gene	1.15941	2.23366	0.038139	1.35878	2.56468	0.000134101
gbb-1	WBGene00021528	protein_coding_gene	1.15739	2.23053	0.0445107	1.31015	2.47968	0.000954046
C02B8.12	WBGene00219375	protein_coding_gene	1.15478	2.2265	0.00689388	1.21308	2.31831	0.00557374
F19C7.4	WBGene00017594	protein_coding_gene	1.14499	2.21145	0.0131724	2.05592	4.15809	3.2976e-05
T11B7.5	WBGene00011708	protein_coding_gene	1.14498	2.21142	0.0256845	1.12682	2.18377	0.00281492
ZK622.4	WBGene00022782	protein_coding_gene	1.14364	2.20938	0.0106892	1.09427	2.13505	0.000606957
let-756	WBGene00002881	protein_coding_gene	1.1388	2.20198	0.00440248	1.00623	2.00865	6.09967e-05
nhr-146	WBGene00045255	protein_coding_gene	1.13071	2.18966	0.0489465	1.16951	2.24935	0.0327668
twk-49	WBGene00019904	protein_coding_gene	1.12908	2.18719	0.0207186	1.40657	2.65106	0.00724519
kcc-2	WBGene00019205	protein_coding_gene	1.12577	2.18218	0.0345657	1.0009	2.00125	0.00147052
nlp-79	WBGene00008626	protein_coding_gene	1.12434	2.18002	0.0437354	1.0693	2.09842	0.0276451
W07G4.5	WBGene00012339	protein_coding_gene	1.12347	2.1787	0.0053096	1.36023	2.56727	1.79604e-06
T04A8.18	WBGene00119203	protein_coding_gene	1.12048	2.1742	0.0132879	1.56035	2.94926	0.0216778
ncx-4	WBGene00003569	protein_coding_gene	1.11981	2.17318	0.0315766	1.70585	3.26221	0.000105032
H43E16.1	WBGene00019273	protein_coding_gene	1.11808	2.17059	0.0488108	2.09656	4.27689	1.01547e-22
tmc-1	WBGene00020490	protein_coding_gene	1.11783	2.1702	0.0263739	1.22833	2.34296	0.00251704
arrd-18	WBGene00018060	protein_coding_gene	1.11777	2.17011	0.0271688	1.66866	3.17919	0.0021194
lgc-39	WBGene00017314	protein_coding_gene	1.11168	2.16097	0.0343016	1.23308	2.35069	0.00036179
cutl-23	WBGene00021343	protein_coding_gene	1.10652	2.15325	0.039496	1.3217	2.4996	0.000924228
F40A3.7	WBGene00018222	protein_coding_gene	1.10212	2.1467	0.0211865	1.02625	2.03673	0.0186157
inpp-1	WBGene00012016	protein_coding_gene	1.09451	2.1354	0.0236319	1.0734	2.10438	0.0127356
lmp-2	WBGene00015471	protein_coding_gene	1.09252	2.13246	0.0179983	1.66137	3.16318	3.63003e-05
H01G02.3	WBGene00010350	protein_coding_gene	1.08469	2.12092	0.0366539	1.04482	2.06311	0.0198702
fbxa-54	WBGene00020449	protein_coding_gene	1.08155	2.11631	0.00757667	1.35023	2.54952	0.0254305
acc-4	WBGene00012099	protein_coding_gene	1.07478	2.1064	0.0239828	1.027	2.03778	0.0027009
trp-2	WBGene00006615	protein_coding_gene	1.07243	2.10298	0.0271665	1.00729	2.01014	0.0227629
arrd-26	WBGene00019873	protein_coding_gene	1.07231	2.1028	0.026522	1.65301	3.14489	0.00102905
ncs-3	WBGene00003565	protein_coding_gene	1.06159	2.08722	0.0412211	1.07673	2.10925	0.0091374
K04F10.1	WBGene00019394	protein_coding_gene	1.04687	2.06604	0.015088	1.07089	2.10073	0.00370129
bus-19	WBGene00011590	protein_coding_gene	1.03754	2.05273	0.0339032	1.24169	2.36476	0.000222713
ZC247.1	WBGene00013859	protein_coding_gene	1.0365	2.05125	0.0429524	1.30463	2.4702	0.0155924
rpl-11.2	WBGene00004423	protein_coding_gene	1.0337	2.04726	0.0236427	1.18443	2.27274	0.0300247
ZK792.4	WBGene00014077	protein_coding_gene	1.02089	2.02917	0.0436609	1.22109	2.33123	8.9441e-05
F09F7.5	WBGene00017302	protein_coding_gene	1.01828	2.0255	0.0147751	1.13707	2.19934	0.00519902
E02H9.2	WBGene00017100	protein_coding_gene	1.01799	2.0251	0.0426947	1.37061	2.58579	0.00185583
gar-2	WBGene00001518	protein_coding_gene	1.00706	2.00982	0.0429045	1.51023	2.84855	1.16244e-05
unc-80	WBGene00006812	protein_coding_gene	1.00654	2.00909	0.0431691	1.15306	2.22385	0.00124438
cest-15	WBGene00012202	pseudogene	1.00581	2.00807	0.0016097	1.57503	2.97941	3.37295e-07
bgal-2	WBGene00019225	protein_coding_gene	1.00564	2.00784	0.0120134	1.15783	2.23121	2.92228e-05
F41G3.10	WBGene00018303	protein_coding_gene	1.00091	2.00126	0.0486503	1.06824	2.09687	0.00204814
tsp-12	WBGene00006638	protein_coding_gene	-1.00176	0.49939	0.0426947	-1.0115	0.496032	0.0242457
tag-115	WBGene00006466	protein_coding_gene	-1.01071	0.496303	0.0312366	-1.00736	0.497456	0.00463527
rbm-3.1	WBGene00011155	protein_coding_gene	-1.01081	0.496266	0.0224502	-1.01465	0.494949	4.21003e-06
E01A2.1	WBGene00017084	protein_coding_gene	-1.01173	0.495953	0.00711938	-1.08821	0.470345	0.000580996
T12F5.2	WBGene00020467	protein_coding_gene	-1.01809	0.49377	0.0477779	-1.27643	0.412815	0.000687702
fog-2	WBGene00001482	protein_coding_gene	-1.02135	0.492655	0.0111959	-1.09563	0.467931	5.62091e-05
lin-7	WBGene00002996	protein_coding_gene	-1.02138	0.492645	0.00352755	-1.05045	0.482817	0.000482388
F33G12.3	WBGene00018015	protein_coding_gene	-1.0221	0.492399	0.022239	-1.02175	0.492519	0.0125189
bath-15	WBGene00015590	protein_coding_gene	-1.02578	0.491145	0.0474168	-1.08069	0.472803	0.0213819
spr-3	WBGene00005008	protein_coding_gene	-1.02805	0.490372	0.0283915	-1.03949	0.4865	0.00684318
C45G9.2	WBGene00016674	protein_coding_gene	-1.0294	0.489915	0.00806624	-1.0745	0.474835	0.00049653
slx-1	WBGene00018909	protein_coding_gene	-1.03088	0.489412	0.00617874	-1.01532	0.494719	0.000182872
pes-5	WBGene00003979	protein_coding_gene	-1.03142	0.489228	0.0180087	-1.04768	0.483744	0.0147964
K04G7.1	WBGene00019400	protein_coding_gene	-1.03206	0.48901	0.0215497	-1.1348	0.455399	0.0014574
R06F6.12	WBGene00023418	protein_coding_gene	-1.03849	0.486836	0.00160646	-1.05027	0.482878	3.66031e-05
F54D10.5	WBGene00018806	protein_coding_gene	-1.04214	0.485605	0.0342801	-1.1702	0.444359	0.00120613
czw-1	WBGene00017643	protein_coding_gene	-1.04915	0.483251	0.00382793	-1.01262	0.495644	0.00107439
tbcd-1	WBGene00008887	protein_coding_gene	-1.05407	0.481609	0.0031838	-1.06398	0.47831	0.000193488
air-2	WBGene00000099	protein_coding_gene	-1.05423	0.481554	0.0444817	-1.02134	0.492659	0.0259736
exos-2	WBGene00022232	protein_coding_gene	-1.05703	0.480621	0.00224149	-1.00759	0.497377	8.9441e-05
F55G11.4	WBGene00010124	protein_coding_gene	-1.05806	0.480277	0.0134055	-3.92559	0.065808	1.02886e-12
R06B9.5	WBGene00011056	protein_coding_gene	-1.06198	0.478974	0.0240275	-1.31147	0.402911	0.000108381
C36A4.4	WBGene00007965	protein_coding_gene	-1.06439	0.478173	0.0216761	-1.06846	0.476827	0.0119712
rpb-3	WBGene00007971	protein_coding_gene	-1.06557	0.477782	0.00695169	-1.05345	0.481816	5.31372e-06
mrpl-20	WBGene00012992	protein_coding_gene	-1.06571	0.477738	0.00207171	-1.01632	0.494375	1.98058e-06
C53D6.4	WBGene00008281	protein_coding_gene	-1.07161	0.475789	0.0317824	-1.04691	0.484003	0.00196633
gon-4	WBGene00001653	protein_coding_gene	-1.07749	0.473853	0.000625215	-1.00426	0.498526	0.000909512
W04A8.1	WBGene00012236	protein_coding_gene	-1.07766	0.473798	0.00489381	-1.16666	0.445451	0.00180273
let-391	WBGene00006492	protein_coding_gene	-1.08319	0.471985	0.0215349	-1.13702	0.454697	0.00216942
zhit-1	WBGene00016992	protein_coding_gene	-1.08973	0.469848	0.0332985	-1.3163	0.401565	0.000298528
pch-2	WBGene00008641	protein_coding_gene	-1.09115	0.469386	0.0457998	-1.11311	0.462297	0.0100241
flh-1	WBGene00012435	protein_coding_gene	-1.09262	0.468908	0.0164142	-1.05762	0.480423	0.01379
Y43F4B.10	WBGene00012807	protein_coding_gene	-1.09309	0.468756	0.00775326	-1.17413	0.44315	0.000738144
mrps-23	WBGene00014224	protein_coding_gene	-1.10051	0.466352	0.000346736	-1.10683	0.464312	8.41442e-07
F35D11.4	WBGene00018045	protein_coding_gene	-1.10096	0.466206	0.00496814	-1.26223	0.4169	2.76922e-09
ima-1	WBGene00002072	protein_coding_gene	-1.10134	0.466082	0.0454938	-1.08302	0.47204	0.00359152
F32H2.10	WBGene00009346	protein_coding_gene	-1.10316	0.465494	0.0195595	-1.45533	0.364672	1.14379e-06
mec-15	WBGene00003177	protein_coding_gene	-1.10513	0.46486	0.0185134	-1.04729	0.483875	0.00622158
lin-54	WBGene00003037	protein_coding_gene	-1.10665	0.464372	0.0137829	-1.04907	0.483281	0.00519569
otub-3	WBGene00009007	protein_coding_gene	-1.10843	0.463797	0.0446164	-1.04564	0.484429	0.022596
bath-41	WBGene00018137	protein_coding_gene	-1.11368	0.462114	0.0410078	-1.03572	0.487771	0.0118084
npp-23	WBGene00007493	protein_coding_gene	-1.11469	0.461791	0.011956	-1.04431	0.484876	0.00165036
psf-2	WBGene00009287	protein_coding_gene	-1.1158	0.461436	0.0124904	-1.34808	0.392813	0.000614667
rpb-8	WBGene00017830	protein_coding_gene	-1.11684	0.461104	0.00561985	-1.02624	0.490988	0.000171436
unc-59	WBGene00006793	protein_coding_gene	-1.11962	0.460215	0.0249199	-1.08102	0.472696	0.0141603
skpt-1	WBGene00018613	protein_coding_gene	-1.12338	0.459016	0.00806286	-1.06456	0.478119	0.000129453
ska-3	WBGene00018830	protein_coding_gene	-1.12367	0.458926	0.0135497	-1.21542	0.430648	0.00157563
sygl-1	WBGene00012104	protein_coding_gene	-1.13279	0.456034	0.0344348	-1.0692	0.476584	2.14036e-05
R07E5.11	WBGene00011117	protein_coding_gene	-1.13469	0.455433	0.0162548	-1.15282	0.449745	0.000221338
evl-18	WBGene00009372	protein_coding_gene	-1.13485	0.455383	0.01293	-1.10236	0.465754	0.0136349
ubc-9	WBGene00006706	protein_coding_gene	-1.13732	0.454604	0.0101672	-1.02472	0.491507	0.00359152
F43G6.3	WBGene00009656	pseudogene	-1.13841	0.45426	0.0478674	-1.41828	0.374159	0.00879221
sys-1	WBGene00006379	protein_coding_gene	-1.14029	0.453669	0.00775326	-1.1383	0.454295	0.0207074
him-14	WBGene00001872	protein_coding_gene	-1.14185	0.453177	0.00013079	-1.03697	0.48735	5.37909e-05
snr-6	WBGene00004919	protein_coding_gene	-1.14249	0.452977	0.00132813	-1.23019	0.426261	6.79973e-06
R02D3.7	WBGene00019824	protein_coding_gene	-1.14867	0.451041	0.00303874	-1.11135	0.462859	0.000880825
M04B2.4	WBGene00010847	protein_coding_gene	-1.14979	0.45069	3.95378e-06	-1.03599	0.48768	1.00016e-05
acly-2	WBGene00007150	protein_coding_gene	-1.1499	0.450657	0.0101825	-1.04946	0.483149	0.00602185
F33H2.2	WBGene00009366	protein_coding_gene	-1.15085	0.450359	0.0358581	-1.01643	0.494338	0.0187282
mzt-1	WBGene00044431	protein_coding_gene	-1.15123	0.450242	0.00823837	-1.16366	0.446379	0.000631997
C06H2.7	WBGene00007391	protein_coding_gene	-1.15344	0.449552	0.00639067	-1.20446	0.433932	0.0265767
F53A2.3	WBGene00009951	protein_coding_gene	-1.15352	0.449527	0.00789832	-1.34247	0.394346	0.00155133
cdc-25.1	WBGene00000386	protein_coding_gene	-1.15389	0.44941	0.00718815	-1.06473	0.478063	0.00176031
mcm-4	WBGene00003156	protein_coding_gene	-1.15495	0.449083	1.1115e-05	-1.18543	0.439693	0.00231424
npp-1	WBGene00003787	protein_coding_gene	-1.15599	0.448758	0.000639157	-1.03902	0.486658	0.000120232
Y59A8B.12	WBGene00013349	protein_coding_gene	-1.15786	0.448178	0.0499206	-1.24636	0.42151	0.0123092
acl-3	WBGene00006491	protein_coding_gene	-1.15877	0.447893	0.00544383	-1.0844	0.471588	3.38648e-05
ctf-4	WBGene00008921	protein_coding_gene	-1.16137	0.447087	0.00528639	-1.03846	0.486848	0.00795694
ztf-15	WBGene00011066	protein_coding_gene	-1.16413	0.446233	0.00399309	-1.20144	0.43484	0.000327618
R107.5	WBGene00011300	protein_coding_gene	-1.17278	0.443565	0.00834245	-1.04181	0.485718	0.000698806
Y37H2A.12	WBGene00044758	protein_coding_gene	-1.17355	0.44333	0.00313149	-1.14371	0.452593	0.0342342
dod-17	WBGene00010745	protein_coding_gene	-1.17877	0.441727	0.0350635	-1.481	0.358241	0.0101573
bag-1	WBGene00000236	protein_coding_gene	-1.18072	0.441132	1.5656e-05	-1.19726	0.436102	4.64985e-06
npp-22	WBGene00007118	protein_coding_gene	-1.18724	0.439144	0.0102346	-1.13809	0.454359	0.00225978
K11H3.8	WBGene00185002	protein_coding_gene	-1.18771	0.439001	0.0065746	-1.13525	0.455257	0.00761621
oef-1	WBGene00018636	protein_coding_gene	-1.18942	0.43848	0.00148177	-1.09102	0.469429	5.88216e-05
tofu-6	WBGene00017132	protein_coding_gene	-1.19132	0.437902	0.000677212	-1.30927	0.403524	1.68353e-07
C27F2.10	WBGene00016171	protein_coding_gene	-1.19607	0.436464	0.00185783	-1.095	0.468136	0.000452547
emb-27	WBGene00001281	protein_coding_gene	-1.19674	0.436259	1.5666e-05	-1.02543	0.491264	1.8695e-05
Y48B6A.13	WBGene00012984	protein_coding_gene	-1.20514	0.433727	0.00173201	-1.01212	0.495817	1.16244e-05
snr-7	WBGene00004920	protein_coding_gene	-1.2139	0.431101	0.0125052	-1.16328	0.446495	0.00250313
Y106G6H.6	WBGene00013719	protein_coding_gene	-1.21439	0.430954	0.012967	-1.10511	0.464866	0.00423987
har-2	WBGene00011988	protein_coding_gene	-1.21753	0.430018	0.0136347	-1.18844	0.438778	0.0276367
apc-11	WBGene00000145	protein_coding_gene	-1.23318	0.425379	0.00873585	-1.47944	0.358628	4.98875e-05
Y47G6A.25	WBGene00021649	protein_coding_gene	-1.23652	0.424397	0.00666669	-1.2492	0.420682	0.00256882
C50B6.3	WBGene00008219	protein_coding_gene	-1.23873	0.423746	0.0238529	-1.16579	0.445719	0.0191515
D1081.6	WBGene00008384	protein_coding_gene	-1.24233	0.422691	0.00249495	-1.05983	0.479688	1.57696e-05
C33F10.4	WBGene00016353	protein_coding_gene	-1.24514	0.421867	0.0135497	-1.29337	0.407996	0.00165669
nud-1	WBGene00003829	protein_coding_gene	-1.24688	0.42136	0.00352755	-1.02918	0.489987	0.00853293
rpl-41.1	WBGene00023067	protein_coding_gene	-1.24814	0.42099	0.0021372	-1.24599	0.421618	2.53109e-08
F32D8.5	WBGene00009330	protein_coding_gene	-1.25462	0.419105	0.00918461	-1.02796	0.490405	0.000589021
ZC155.4	WBGene00022532	protein_coding_gene	-1.25466	0.419091	0.0288226	-1.21043	0.432141	0.0158453
snr-3	WBGene00004916	protein_coding_gene	-1.25647	0.418568	1.47923e-06	-1.10821	0.463869	8.30914e-10
fzy-1	WBGene00001511	protein_coding_gene	-1.2579	0.418153	0.0282199	-1.04037	0.486202	0.021755
F42G8.19	WBGene00249817	protein_coding_gene	-1.25933	0.417739	0.0188369	-1.62659	0.323853	0.0165679
C31H1.8	WBGene00016291	protein_coding_gene	-1.26504	0.416087	0.0477485	-1.13775	0.454468	0.0176446
erh-2	WBGene00009444	protein_coding_gene	-1.27099	0.414374	0.0437661	-1.33713	0.395808	0.00970359
F52E1.14	WBGene00044696	protein_coding_gene	-1.27832	0.412276	0.000857485	-1.46967	0.361066	7.45491e-05
F44B9.8	WBGene00018409	protein_coding_gene	-1.27962	0.411903	0.00349755	-1.01151	0.496028	0.000863029
Y39G10AR.9	WBGene00021467	protein_coding_gene	-1.28524	0.410302	0.028967	-1.07584	0.474394	0.0147673
C46C2.7	WBGene00045078	protein_coding_gene	-1.28723	0.409737	0.00681772	-1.07071	0.476086	0.0019876
D1046.2	WBGene00008363	protein_coding_gene	-1.28816	0.409472	0.00254251	-1.00909	0.496859	0.00675518
R05H5.3	WBGene00011038	protein_coding_gene	-1.29269	0.408189	0.015088	-1.29197	0.408393	0.010887
orc-1	WBGene00012650	protein_coding_gene	-1.30043	0.406005	0.00928827	-1.09276	0.468865	0.00908459
memb-1	WBGene00007128	protein_coding_gene	-1.30071	0.405928	0.00500987	-1.12736	0.457753	0.00964604
daf-41	WBGene00022599	protein_coding_gene	-1.30903	0.403592	0.000284469	-1.10135	0.46608	2.12476e-05
R07G3.7	WBGene00019943	protein_coding_gene	-1.31199	0.402766	0.00379701	-1.00771	0.497336	0.0036643
C42C1.8	WBGene00016586	protein_coding_gene	-1.31524	0.401858	0.0125924	-1.18847	0.438768	0.00226679
ify-1	WBGene00002068	protein_coding_gene	-1.31574	0.40172	0.031551	-1.06912	0.476611	0.0210216
rmh-2	WBGene00011576	protein_coding_gene	-1.31638	0.401542	0.00572533	-1.10398	0.465233	0.00851154
B0041.8	WBGene00015011	protein_coding_gene	-1.31832	0.401002	0.00808423	-1.22911	0.42658	0.00117845
snr-4	WBGene00004917	protein_coding_gene	-1.32113	0.400222	1.8258e-05	-1.12184	0.459507	2.21828e-05
T24C4.5	WBGene00020761	protein_coding_gene	-1.32342	0.399587	0.00788203	-1.17773	0.442046	0.00246975
spd-3	WBGene00004954	protein_coding_gene	-1.32394	0.399442	0.000130834	-1.05457	0.481439	0.000203171
zif-1	WBGene00006977	protein_coding_gene	-1.32612	0.398839	0.0114293	-1.03952	0.486489	0.026029
F56F11.4	WBGene00018991	protein_coding_gene	-1.32728	0.398519	0.0159988	-1.28818	0.409467	0.0141577
Y53C12A.3	WBGene00013139	protein_coding_gene	-1.33007	0.397748	0.00517449	-1.07431	0.474898	9.72749e-05
dvc-1	WBGene00011834	protein_coding_gene	-1.33118	0.397443	0.0414005	-1.08619	0.471004	0.0419644
C02F12.8	WBGene00015357	protein_coding_gene	-1.33371	0.396746	0.00184025	-1.04082	0.48605	0.0110136
ubc-12	WBGene00006707	protein_coding_gene	-1.33396	0.396678	0.00129012	-1.15401	0.449375	0.00036026
F11E6.7	WBGene00008710	protein_coding_gene	-1.33434	0.396574	0.0136222	-1.11941	0.460281	0.0347833
F35G2.3	WBGene00009437	protein_coding_gene	-1.33495	0.396405	0.0461325	-1.27581	0.412994	0.0476806
F54E12.2	WBGene00010061	protein_coding_gene	-1.34092	0.394769	0.0042123	-1.32836	0.39822	0.00042793
vha-18	WBGene00018698	protein_coding_gene	-1.34758	0.39295	0.0035091	-1.1514	0.450187	0.000229825
car-1	WBGene00012484	protein_coding_gene	-1.34834	0.392744	0.0102946	-1.22275	0.428465	0.000946737
K07F5.12	WBGene00010637	protein_coding_gene	-1.3499	0.392319	0.0332193	-1.24318	0.422441	0.0426873
pas-2	WBGene00003923	protein_coding_gene	-1.35115	0.39198	9.49138e-05	-1.07559	0.474479	3.05997e-05
cpg-4	WBGene00015677	protein_coding_gene	-1.3516	0.391858	0.0163375	-1.18769	0.439004	0.0178499
sup-17	WBGene00006324	protein_coding_gene	-1.35715	0.390352	0.00997426	-1.05327	0.481874	0.0147673
xol-1	WBGene00006962	protein_coding_gene	-1.36735	0.387603	0.00787803	-1.27314	0.413759	0.0400386
cpna-3	WBGene00007221	protein_coding_gene	-1.3704	0.386783	0.0206336	-1.04204	0.485642	0.0378603
snr-2	WBGene00004915	protein_coding_gene	-1.37906	0.38447	0.00246556	-1.03019	0.489645	0.00147004
lbp-9	WBGene00021486	protein_coding_gene	-1.38459	0.382997	0.00262123	-1.28091	0.411535	5.91733e-08
D1081.7	WBGene00008385	protein_coding_gene	-1.38538	0.382789	0.0147273	-1.01115	0.496152	0.00365336
mcm-5	WBGene00003157	protein_coding_gene	-1.39115	0.381261	0.00113209	-1.08916	0.470034	0.011709
B0393.3	WBGene00007168	protein_coding_gene	-1.39174	0.381104	0.0148756	-1.14328	0.452729	0.010252
mcm-7	WBGene00003159	protein_coding_gene	-1.39747	0.379595	0.0124551	-1.13277	0.456041	0.0421951
linc-4	WBGene00219306	lincRNA_gene	-1.39808	0.379434	0.000127999	-1.23844	0.42383	0.00209061
dut-1	WBGene00010609	protein_coding_gene	-1.3983	0.379375	0.00942044	-1.07785	0.473735	0.00652334
mcm-6	WBGene00003158	protein_coding_gene	-1.40362	0.377979	0.000101832	-1.18704	0.439204	0.00145625
rpt-4	WBGene00004504	protein_coding_gene	-1.40423	0.377821	1.89173e-06	-1.11749	0.460896	9.11789e-08
cdd-2	WBGene00000392	protein_coding_gene	-1.40861	0.376675	0.00188869	-1.31956	0.400658	0.000327287
ima-2	WBGene00002073	protein_coding_gene	-1.4129	0.375557	0.0239121	-1.00349	0.498792	0.0404972
F12F6.8	WBGene00008723	pseudogene	-1.41367	0.375356	0.0456494	-1.83195	0.280884	0.00590129
T15B7.14	WBGene00020526	protein_coding_gene	-1.41545	0.374892	0.0357866	1.90606	3.74784	0.00340432
pfn-1	WBGene00003989	protein_coding_gene	-1.4176	0.374335	0.00262116	-1.03476	0.488096	0.00239805
K08D8.6	WBGene00010660	protein_coding_gene	-1.42603	0.372154	0.00405501	-1.0879	0.470447	0.0249786
F23A7.8	WBGene00044638	protein_coding_gene	-1.43037	0.371037	0.00754537	-1.88178	0.271349	3.04076e-05
sup-35	WBGene00012976	protein_coding_gene	-1.43737	0.36924	1.89173e-06	-1.14914	0.450895	8.35738e-09
F54H12.5	WBGene00018845	protein_coding_gene	-1.45437	0.364914	0.0311159	-1.509	0.351355	0.00313642
T04A8.7	WBGene00011409	protein_coding_gene	-1.45928	0.363674	3.39339e-06	-1.16969	0.444516	1.84597e-05
wdr-5.3	WBGene00013862	protein_coding_gene	-1.46343	0.36263	0.0213642	-1.43633	0.369507	0.0107708
ifet-1	WBGene00004132	protein_coding_gene	-1.46445	0.362373	0.00196582	-1.17493	0.442907	0.000578823
F25G6.9	WBGene00017800	protein_coding_gene	-1.46562	0.36208	2.08966e-06	-1.14305	0.452802	4.7957e-05
F13A2.4	WBGene00017413	protein_coding_gene	-1.47749	0.359113	0.0442806	-1.06738	0.477186	0.0122224
F45D3.1	WBGene00009721	protein_coding_gene	-1.47783	0.359029	0.0141291	-1.87573	0.272489	0.0118927
Y53C12A.11	WBGene00194906	protein_coding_gene	-1.49634	0.354452	0.00935557	-1.32467	0.399239	0.00067907
rskn-1	WBGene00011352	protein_coding_gene	-1.49806	0.354029	0.00654559	-1.06337	0.478512	0.0356443
Y105C5B.20	WBGene00013659	protein_coding_gene	-1.50668	0.351921	0.0385767	-1.96055	0.25693	0.000154323
Y39G10AR.32	WBGene00219275	protein_coding_gene	-1.51112	0.350839	6.23908e-12	-1.82731	0.28179	4.91259e-28
Y40A1A.6	WBGene00304815	ncRNA_gene	-1.52709	0.346976	0.0101043	-1.54192	0.343427	0.00461486
rnr-1	WBGene00004391	protein_coding_gene	-1.53742	0.344502	0.00287299	-1.06943	0.476508	0.0245145
mcm-3	WBGene00003155	protein_coding_gene	-1.54314	0.343137	0.00162469	-1.14466	0.452296	0.0177242
perm-1	WBGene00011350	protein_coding_gene	-1.5446	0.342791	0.0187195	-1.45998	0.363498	0.00792159
Y18D10A.11	WBGene00012481	protein_coding_gene	-1.55935	0.339305	0.0410404	-1.44158	0.368164	0.0207221
cey-2	WBGene00000473	protein_coding_gene	-1.57872	0.334779	0.020892	-1.50325	0.352758	0.00372089
gei-14	WBGene00001571	protein_coding_gene	-1.59195	0.331722	0.00148227	-1.11428	0.461921	0.0173859
K09D9.12	WBGene00019569	pseudogene	-1.6026	0.329282	0.0486015	-1.74693	0.297935	0.0119712
F59A6.5	WBGene00019087	protein_coding_gene	-1.61293	0.326934	0.000971925	-1.45208	0.365494	0.00526904
F23A7.4	WBGene00009069	protein_coding_gene	-1.61932	0.325488	0.0135276	-1.40042	0.378818	0.00184474
aptf-2	WBGene00013383	protein_coding_gene	-1.62211	0.32486	0.0287807	-1.62602	0.32398	0.0157064
fbxb-24	WBGene00013234	protein_coding_gene	-1.63018	0.323048	0.0296886	-1.76379	0.294473	0.0144668
fbxb-118	WBGene00021054	protein_coding_gene	-1.63676	0.321579	0.0466553	-1.69372	0.309129	0.00946707
gpd-1	WBGene00001683	protein_coding_gene	-1.63858	0.321172	0.0134385	-1.30797	0.403887	0.0155255
scl-27	WBGene00022638	protein_coding_gene	-1.64499	0.319749	0.0497702	-2.21228	0.215792	0.0168851
lin-41	WBGene00003026	protein_coding_gene	-1.64772	0.319145	0.00523738	-1.40166	0.378493	0.0108626
abhd-3.2	WBGene00016644	protein_coding_gene	-1.6683	0.314624	0.0280037	1.56493	2.95864	0.0224647
mcm-2	WBGene00003154	protein_coding_gene	-1.68638	0.310705	4.71098e-05	-1.31949	0.400677	0.000320786
F27B3.6	WBGene00017848	protein_coding_gene	-1.69658	0.308517	0.0125448	-1.51711	0.349385	0.0388057
ZK673.5	WBGene00014061	protein_coding_gene	-1.70492	0.306738	0.0207234	-2.18047	0.220604	0.000697288
W10G11.2	WBGene00021135	protein_coding_gene	-1.71277	0.305074	0.0423043	-1.96924	0.255388	0.0091374
B0212.3	WBGene00015037	protein_coding_gene	-1.71578	0.304438	6.99033e-10	-1.23223	0.425658	0.000128325
M117.7	WBGene00044768	pseudogene	-1.72908	0.301644	0.00619683	-1.50283	0.35286	0.0261894
act-2	WBGene00000064	protein_coding_gene	-1.73159	0.30112	1.67878e-05	-1.12816	0.457498	0.000744599
Y49E10.30	WBGene00194981	protein_coding_gene	-1.74105	0.299152	0.0418081	-1.3578	0.390178	0.026029
gfat-1	WBGene00008546	protein_coding_gene	-1.74416	0.298508	0.00879261	-1.03166	0.489146	0.0416681
T05E12.8	WBGene00045382	protein_coding_gene	-1.76345	0.294542	0.00151525	-1.56569	0.337816	0.0123003
wee-1.1	WBGene00006938	protein_coding_gene	-1.79143	0.288886	0.00369881	-1.48945	0.356148	0.0169795
B0334.9	WBGene00007147	pseudogene	-1.80741	0.285703	0.0380214	-1.90166	0.267635	0.00966298
F36F12.3	WBGene00018094	protein_coding_gene	-1.81011	0.285169	0.0136046	-2.06639	0.238757	0.00215309
F21D5.1	WBGene00009006	protein_coding_gene	-1.81345	0.28451	0.00252342	-1.55917	0.339347	0.00200138
his-67	WBGene00001941	protein_coding_gene	-1.84735	0.277903	0.00292253	-1.86093	0.275299	0.0103927
C24H12.9	WBGene00016078	pseudogene	-1.88738	0.270297	0.00935557	-1.93927	0.260749	0.0100379
gpd-4	WBGene00001686	protein_coding_gene	-1.91293	0.265553	0.000202127	-1.2807	0.411596	0.00502493
T19H5.7	WBGene00045414	protein_coding_gene	-1.9473	0.259301	0.0034444	-1.57405	0.335865	0.0393758
B0416.10	WBGene00206482	protein_coding_gene	-1.97543	0.254295	0.0117053	-1.51699	0.349413	0.0103403
Y22D7AL.10	WBGene00021248	protein_coding_gene	-1.99118	0.251534	2.10729e-08	-1.27007	0.414641	1.60324e-07
Y43D4A.6	WBGene00012792	protein_coding_gene	-2.01138	0.248035	0.0173975	-1.82701	0.281848	0.0279821
Y44A6C.2	WBGene00012851	protein_coding_gene	-2.0119	0.247947	0.0202112	-1.82398	0.282441	0.0117031
C06A1.4	WBGene00014667	pseudogene	-2.02287	0.246067	0.00248677	-1.22515	0.427753	0.000940162
W04E12.2	WBGene00012247	protein_coding_gene	-2.03374	0.244222	0.0111944	-2.13849	0.227118	0.000780249
F02H6.1	WBGene00008534	pseudogene	-2.05652	0.240395	0.0159961	-2.01905	0.246721	0.00903516
F54D11.3	WBGene00018813	pseudogene	-2.07984	0.23654	0.00160349	-1.68118	0.311827	0.0034771
F55G11.2	WBGene00010123	protein_coding_gene	-2.21649	0.215164	0.000497206	-2.07294	0.237674	0.000828021
ZK666.4	WBGene00014044	protein_coding_gene	-2.23372	0.21261	0.00398018	-2.18332	0.220169	0.00726451
clec-74	WBGene00021585	protein_coding_gene	-2.24894	0.210379	0.00978925	-2.48947	0.178071	1.71413e-05
F44E7.5	WBGene00018427	protein_coding_gene	-2.2664	0.207848	1.49039e-05	-1.36294	0.388789	9.52619e-07
ckb-2	WBGene00000512	protein_coding_gene	-2.31872	0.200445	1.44568e-08	-1.13906	0.454055	0.000111867
Y60A9.3	WBGene00013370	protein_coding_gene	-2.3274	0.199243	0.00702235	-2.06374	0.239194	0.0042841
F07E5.12	WBGene00219315	protein_coding_gene	-2.38388	0.191593	0.00151843	-2.70844	0.152995	0.00139688
M04D5.1	WBGene00014807	protein_coding_gene	-2.41006	0.188148	0.0023503	-1.76133	0.294976	0.0241872
R11H6.6	WBGene00014822	pseudogene	-2.51631	0.17479	6.73305e-05	-1.65292	0.317996	0.0106092
T10B5.8	WBGene00020394	protein_coding_gene	-2.56915	0.168504	0.000573482	-1.72775	0.301922	0.0139637
drd-50	WBGene00018643	protein_coding_gene	-2.8107	0.142526	0.00166839	-1.87559	0.272516	5.37909e-05
ZK6.11	WBGene00022645	protein_coding_gene	-2.82974	0.140657	1.16563e-08	-1.12555	0.458326	0.0463032
C17F4.7	WBGene00015913	protein_coding_gene	-2.92458	0.131708	1.48609e-05	-1.95476	0.257964	0.000139493
B0238.15	WBGene00044537	protein_coding_gene	-3.08098	0.118177	5.77801e-05	-2.06839	0.238425	0.0132971
T24B8.5	WBGene00011979	protein_coding_gene	-3.31294	0.100625	0.000432669	-2.05816	0.240121	0.0129834
clec-210	WBGene00022261	protein_coding_gene	-3.81751	0.0709278	1.1332e-08	-1.57866	0.334792	5.8044e-05
spp-17	WBGene00005002	protein_coding_gene	-4.6278	0.0404477	1.18583e-07	-3.09219	0.117263	0.000193986
*bold denotes genes that are differentially expressed in opposing directions

## Sheet: Transcription Factors
Gene Name	WormBase Gene ID	Sequence Name	N2 log2Fold Change	CB4856 log2Fold Change
ceh-23	WBGene00000446	ZK652.5	2.3815	2.21498
cey-2	WBGene00000473	F46F11.2	-1.57872	-1.50325
dbl-1	WBGene00000936	T25F10.2	1.71884	1.66685
elt-2	WBGene00001250	C33D3.1	1.35353	1.13306
hlh-11	WBGene00001955	F58A4.7	1.33905	1.26782
lim-6	WBGene00002988	K03E6.1	1.34405	1.03264
lin-11	WBGene00003000	ZC247.3	2.05546	1.29464
lin-54	WBGene00003037	JC8.6	-1.10665	-1.04907
mab-9	WBGene00003106	T27A1.6	1.29336	1.27362
nhr-6	WBGene00003605	C48D5.1	2.24702	1.54685
nhr-117	WBGene00003707	F16B4.12	2.62136	1.17531
nhr-129	WBGene00003719	C50B6.14	1.50648	1.37812
pqm-1	WBGene00004096	F40F8.7	2.59915	1.25725
sem-4	WBGene00004773	F15C11.1	1.40406	1.0051
sox-3	WBGene00004950	F40E10.2	1.77696	1.18892
spr-3	WBGene00005008	C07A12.5	-1.02805	-1.03949
sys-1	WBGene00006379	T23D8.9	-1.14029	-1.1383
let-391	WBGene00006492	C27A12.3	-1.08319	-1.13702
ubc-9	WBGene00006706	F29B9.6	-1.13732	-1.02472
nfki-1	WBGene00007877	C33A11.1	1.34641	1.0808
dmd-10	WBGene00007929	C34D1.1	2.8152	1.43333
nhr-168	WBGene00008221	C50B6.8	2.35583	2.24353
D1046.2	WBGene00008363	D1046.2	-1.28816	-1.00909
F10B5.3	WBGene00008640	F10B5.3	4.37999	3.07121
ztf-2	WBGene00008762	F13G3.1	1.95636	2.11342
ztf-14	WBGene00010936	M163.2	1.70195	1.42277
ztf-15	WBGene00011066	R06C7.9	-1.16413	-1.20144
nhr-208	WBGene00011099	R07B7.15	2.35893	1.48543
zip-6	WBGene00011130	R07H5.10	3.21215	2.22842
sptf-2	WBGene00011926	T22C8.5	1.66424	1.48629
flh-1	WBGene00012435	Y11D7A.12	-1.09262	-1.05762
nhr-231	WBGene00012449	Y17D7B.1	1.38762	1.37122
sup-35	WBGene00012976	Y48A6C.3	-1.43737	-1.14914
Y60A9.3	WBGene00013370	Y60A9.3	-2.3274	-2.06374
aptf-2	WBGene00013383	Y62E10A.17	-1.62211	-1.62602
klu-1	WBGene00013970	ZK337.2	2.29934	1.98342
bcl-11	WBGene00017430	F13H6.1	1.498	1.42664
nhr-179	WBGene00017512	F16B4.11	1.95219	2.30972
ets-4	WBGene00017687	F22A3.1	1.53304	1.80404
oef-1	WBGene00018636	F49E8.2	-1.18942	-1.09102
klf-1	WBGene00018990	F56F11.3	1.46745	1.16462
R02D3.7	WBGene00019824	R02D3.7	-1.14867	-1.11135
nhr-216	WBGene00020385	T09D3.4	1.60956	1.97443
dmd-8	WBGene00020708	T22H9.4	1.80693	2.17487
Y22D7AL.16	WBGene00021254	Y22D7AL.16	2.05698	2.11211
nhr-277	WBGene00022374	Y94H6A.1	2.63788	1.92557
madf-9	WBGene00022608	ZC416.1	1.46569	1.68688
tag-243	WBGene00044078	T04A8.4	2.96149	1.56524
nhr-146	WBGene00045255	Y41D4B.27	1.13071	1.16951
maf-1	WBGene00077521	F45H11.6	1.5203	1.6645
atf-2	WBGene00000220	K08F8.2	1.65947	Not DE
bro-1	WBGene00000272	F56A3.5	2.26003	Not DE
ceh-2	WBGene00000429	C27A12.5	1.6667	Not DE
ceh-9	WBGene00000434	Y65B4BR.9	2.20404	Not DE
ceh-22	WBGene00000445	F29F11.5	1.95308	Not DE
pros-1	WBGene00000448	K12H4.1	1.76604	Not DE
ceh-27	WBGene00000449	F46F3.1	1.10073	Not DE
ceh-31	WBGene00000452	C33D12.1	1.44417	Not DE
ceh-33	WBGene00000454	C10G8.7	1.47977	Not DE
ceh-34	WBGene00000455	C10G8.6	1.60714	Not DE
ceh-37	WBGene00000458	C37E2.5	1.25301	Not DE
cfi-1	WBGene00000476	T23D8.8	1.59239	Not DE
cky-1	WBGene00000521	C15C8.2	3.72313	Not DE
daf-14	WBGene00000910	F01G10.8	1.43133	Not DE
dnj-11	WBGene00001029	F38A5.13	-1.22799	Not DE
dpl-1	WBGene00001061	T23G7.1	-1.10345	Not DE
dro-1	WBGene00001092	F53A2.5	-1.02055	Not DE
eff-1	WBGene00001159	C26D10.5	1.47457	Not DE
egl-5	WBGene00001174	C08C3.1	1.07237	Not DE
egl-38	WBGene00001204	C04G2.7	1.45599	Not DE
egl-43	WBGene00001207	R53.3	1.80972	Not DE
egl-44	WBGene00001208	F28B12.2	1.5331	Not DE
egl-46	WBGene00001210	K11G9.4	1.82252	Not DE
elt-4	WBGene00001252	C39B10.6	1.93784	Not DE
elt-6	WBGene00001253	F52C12.5	1.12761	Not DE
end-1	WBGene00001310	F58E10.2	-2.21881	Not DE
fax-1	WBGene00001400	F56E3.4	1.74319	Not DE
fkh-7	WBGene00001439	F26D12.1	1.62592	Not DE
fkh-8	WBGene00001440	F40H3.4	1.6504	Not DE
fkh-9	WBGene00001441	K03C7.2	1.57274	Not DE
fkh-10	WBGene00001442	C25A1.2	2.11646	Not DE
xnd-1	WBGene00001514	C05D2.5	-1.01754	Not DE
gei-13	WBGene00001570	F58A4.11	1.92436	Not DE
grh-1	WBGene00001707	Y48G8AR.1	1.8629	Not DE
ham-2	WBGene00001821	C07A12.1	1.35338	Not DE
hbl-1	WBGene00001824	F13D11.2	1.80582	Not DE
hlh-6	WBGene00001952	T15H9.3	1.80291	Not DE
hlh-13	WBGene00001957	F48D6.3	2.58735	Not DE
hsp-60	WBGene00002025	Y22D7AL.5	-2.08691	Not DE
isw-1	WBGene00002169	F37A4.8	-1.08013	Not DE
let-381	WBGene00002601	F26B1.7	1.30474	Not DE
lim-4	WBGene00002987	ZC64.4	3.33798	Not DE
lin-1	WBGene00002990	C37F5.1	1.28921	Not DE
lin-39	WBGene00003024	C07H6.7	1.20721	Not DE
lin-48	WBGene00003033	F34D10.5	1.95781	Not DE
mab-5	WBGene00003102	C08C3.3	1.9608	Not DE
mbf-1	WBGene00003148	H21P03.1	-1.12897	Not DE
mdl-1	WBGene00003163	R03E9.1	1.84087	Not DE
mec-3	WBGene00003167	F01D4.6	2.64073	Not DE
med-2	WBGene00003181	K04C2.6	2.25929	Not DE
mef-2	WBGene00003182	W10D5.1	1.47394	Not DE
mig-5	WBGene00003241	T05C12.6	-1.28248	Not DE
moe-3	WBGene00003388	F32A11.6	1.55816	Not DE
nhr-12	WBGene00003611	R04B5.4	-1.10089	Not DE
nhr-18	WBGene00003617	F44C8.3	2.24527	Not DE
nhr-19	WBGene00003618	E02H1.7	2.70272	Not DE
nhr-21	WBGene00003620	F21D12.1	2.53627	Not DE
nhr-32	WBGene00003626	K08H2.8	1.6512	Not DE
nhr-35	WBGene00003628	C07A12.3	2.02317	Not DE
nhr-42	WBGene00003632	C33G8.6	1.73014	Not DE
nhr-44	WBGene00003634	T19A5.4	1.7019	Not DE
nhr-50	WBGene00003640	C06C6.5	1.25343	Not DE
nhr-55	WBGene00003645	T01G6.7	1.58627	Not DE
nhr-58	WBGene00003648	R11G11.2	1.44983	Not DE
nhr-59	WBGene00003649	T27B7.1	1.47297	Not DE
nhr-60	WBGene00003650	F57A10.5	1.33859	Not DE
nhr-64	WBGene00003654	C45E1.1	1.05316	Not DE
nhr-69	WBGene00003659	T23H4.2	1.20485	Not DE
nhr-74	WBGene00003664	C27C7.3	-1.74476	Not DE
nhr-87	WBGene00003677	Y41D4B.7	1.59026	Not DE
nhr-88	WBGene00003678	K08A2.5	1.53915	Not DE
nhr-90	WBGene00003680	ZK488.2	1.08293	Not DE
nhr-94	WBGene00003684	C12D5.8	1.56409	Not DE
nhr-96	WBGene00003686	F44C8.11	1.16766	Not DE
nhr-99	WBGene00003689	M02H5.1	3.22092	Not DE
nhr-103	WBGene00003693	F44C8.4	1.52575	Not DE
nhr-105	WBGene00003695	C06G3.1	1.00552	Not DE
nhr-107	WBGene00003697	C33G8.11	1.54987	Not DE
nhr-109	WBGene00003699	T12C9.5	1.00777	Not DE
nhr-110	WBGene00003700	Y46H3D.5	1.13098	Not DE
nhr-112	WBGene00003702	Y70C5C.6	1.55917	Not DE
nhr-113	WBGene00003703	ZK1025.9	2.85378	Not DE
nhr-116	WBGene00003706	F09C6.9	2.10891	Not DE
nhr-120	WBGene00003710	C25B8.6	1.73615	Not DE
nhr-121	WBGene00003711	E02H9.8	1.38375	Not DE
nhr-122	WBGene00003712	Y41D4B.9	1.08616	Not DE
nhr-125	WBGene00003715	R02D1.1	1.17015	Not DE
nhr-126	WBGene00003716	F44C8.10	1.40169	Not DE
nhr-127	WBGene00003717	T13F3.3	2.92121	Not DE
nhr-128	WBGene00003718	F44C8.5	1.15099	Not DE
nhr-133	WBGene00003723	F44C8.8	1.06641	Not DE
nhr-136	WBGene00003726	C13C4.3	1.19407	Not DE
pag-3	WBGene00003909	F45B8.4	1.57426	Not DE
pat-9	WBGene00003933	T27B1.2	1.22156	Not DE
pax-1	WBGene00003937	K07C11.1	1.75967	Not DE
peb-1	WBGene00003968	T14F9.4	3.14357	Not DE
pha-2	WBGene00004011	M6.3	1.50646	Not DE
pha-4	WBGene00004013	F38A6.1	1.77699	Not DE
php-3	WBGene00004024	Y75B8A.1	1.78221	Not DE
plx-2	WBGene00004048	K04B12.1	1.60849	Not DE
rnt-1	WBGene00004393	B0414.2	1.5126	Not DE
rsp-6	WBGene00004703	C33H5.12	-1.07484	Not DE
sma-2	WBGene00004856	ZK370.2	1.68494	Not DE
sma-3	WBGene00004857	R13F6.9	1.20786	Not DE
sma-4	WBGene00004858	R12B2.1	1.09767	Not DE
sox-2	WBGene00004949	K08A8.2	1.51719	Not DE
taf-6.1	WBGene00006387	W09B6.2	-1.07311	Not DE
taf-11.2	WBGene00006394	K10D3.3	-1.61112	Not DE
ctbp-1	WBGene00006424	F49E10.5	1.62828	Not DE
svh-5	WBGene00006462	C33A11.4	1.30951	Not DE
tbx-7	WBGene00006544	ZK328.8	1.48142	Not DE
tbx-38	WBGene00006557	C24H11.3	-2.16363	Not DE
tbx-39	WBGene00006558	Y73F8A.16	-2.44363	Not DE
ttx-1	WBGene00006652	Y113G7A.6	1.7507	Not DE
ttx-3	WBGene00006654	C40H5.5	1.92115	Not DE
unc-3	WBGene00006743	Y16B4A.1	2.04325	Not DE
unc-42	WBGene00006778	F58E6.10	3.14951	Not DE
unc-86	WBGene00006818	C30A5.7	1.97015	Not DE
vab-3	WBGene00006870	F14F3.1	1.59872	Not DE
zag-1	WBGene00006970	F28F9.1	1.90944	Not DE
zip-1	WBGene00006986	Y75B8A.35	1.10795	Not DE
dmd-6	WBGene00007058	F13G11.1	1.09639	Not DE
nhr-150	WBGene00007367	C06B8.1	2.00146	Not DE
ceh-57	WBGene00007416	C07E3.5	2.33657	Not DE
dmd-4	WBGene00007776	C27C12.6	1.52755	Not DE
zip-5	WBGene00007932	C34D1.5	1.11548	Not DE
athp-1	WBGene00008081	C44B9.4	-1.20841	Not DE
nhr-170	WBGene00008309	C54E10.5	1.29199	Not DE
yap-1	WBGene00008748	F13E6.4	1.38615	Not DE
aptf-3	WBGene00009203	F28C6.2	-1.10727	Not DE
F36F2.1	WBGene00009475	F36F2.1	1.10502	Not DE
F38C2.7	WBGene00009539	F38C2.7	-2.08618	Not DE
hinf-1	WBGene00009553	F39B2.1	-1.17657	Not DE
psa-3	WBGene00009560	F39D8.2	1.5455	Not DE
gmeb-2	WBGene00010010	F53H4.5	1.39342	Not DE
nhr-193	WBGene00010215	F57G8.6	1.25272	Not DE
fozi-1	WBGene00010453	K01B6.1	2.6816	Not DE
K11H3.4	WBGene00010781	K11H3.4	-1.2614	Not DE
somi-1	WBGene00010868	M04G12.4	1.36947	Not DE
nhr-206	WBGene00011097	R07B7.13	2.45013	Not DE
gla-3	WBGene00011376	T02E1.3	-1.33173	Not DE
nhr-213	WBGene00011520	T06C12.13	1.24706	Not DE
nhr-218	WBGene00011750	T13F3.2	2.18579	Not DE
tsct-1	WBGene00011824	T18D3.7	1.50601	Not DE
zip-10	WBGene00012101	T27F2.4	1.52891	Not DE
Y17G7B.22	WBGene00012473	Y17G7B.22	1.50665	Not DE
fezf-1	WBGene00012639	Y38H8A.5	2.13439	Not DE
sta-1	WBGene00013111	Y51H4A.17	1.17557	Not DE
znf-593	WBGene00013236	Y56A3A.18	1.31367	Not DE
Y57A10A.31	WBGene00013270	Y57A10A.31	-1.33127	Not DE
madf-10	WBGene00013717	Y106G6H.4	1.21799	Not DE
gtf-2A2	WBGene00013736	Y111B2A.13	1.40397	Not DE
nhr-147	WBGene00015395	C03G6.8	1.6293	Not DE
ztf-30	WBGene00015523	C06E1.8	2.14886	Not DE
ceh-48	WBGene00015934	C17H12.9	1.36428	Not DE
nhr-258	WBGene00016126	C26B2.4	1.65151	Not DE
nhr-290	WBGene00016233	C29G2.5	2.19944	Not DE
nhr-139	WBGene00016365	C33G8.8	1.31223	Not DE
nhr-140	WBGene00016366	C33G8.9	1.49452	Not DE
nhr-163	WBGene00016368	C33G8.12	1.4372	Not DE
unk-1	WBGene00016407	C34D10.2	2.25734	Not DE
ets-9	WBGene00016865	C52B9.2	1.20527	Not DE
ets-10	WBGene00016870	C52B9.11	1.86407	Not DE
znf-598	WBGene00016888	C52E12.1	-1.01588	Not DE
nhr-173	WBGene00016975	C56E10.1	1.70638	Not DE
cebp-1	WBGene00016997	D1005.3	1.18835	Not DE
nhr-178	WBGene00017510	F16B4.9	2.4805	Not DE
atf-8	WBGene00017535	F17A9.3	1.70282	Not DE
F21A9.2	WBGene00017651	F21A9.2	1.10336	Not DE
nfyc-1	WBGene00017742	F23F1.1	-1.01001	Not DE
F26A10.2	WBGene00017814	F26A10.2	1.97995	Not DE
nhr-180	WBGene00017961	F31F4.12	1.65677	Not DE
nhr-183	WBGene00018266	F41B5.10	1.117	Not DE
nhr-37	WBGene00018412	F44C4.2	2.84099	Not DE
ceh-82	WBGene00018433	F45C12.2	-1.89071	Not DE
mnat-1	WBGene00018769	F53G2.7	-1.43085	Not DE
nhr-195	WBGene00019115	F59E11.10	1.07626	Not DE
nhr-143	WBGene00019116	F59E11.11	1.51956	Not DE
zip-2	WBGene00019327	K02F3.4	1.45775	Not DE
aptf-1	WBGene00019424	K06A1.1	1.8089	Not DE
nhr-201	WBGene00019741	M02H5.3	1.16421	Not DE
M03D4.4	WBGene00019751	M03D4.4	1.9828	Not DE
camt-1	WBGene00020251	T05C1.4	1.12191	Not DE
ast-1	WBGene00020368	T08H4.3	1.91229	Not DE
ztf-4	WBGene00020399	T10B11.3	-1.25004	Not DE
dhhc-11	WBGene00020694	T22E7.2	2.12953	Not DE
nhr-221	WBGene00020748	T24A6.8	2.36693	Not DE
nhr-227	WBGene00020851	T27B7.5	1.39953	Not DE
hlh-30	WBGene00020930	W02C12.3	1.63956	Not DE
W04B5.2	WBGene00021019	W04B5.2	1.77725	Not DE
nhr-275	WBGene00021163	Y5H2A.2	1.93529	Not DE
crtc-1	WBGene00021237	Y20F4.2	1.48403	Not DE
Y37E11B.1	WBGene00021374	Y37E11B.1	1.17237	Not DE
nhr-236	WBGene00021417	Y38F2AL.5	1.72797	Not DE
hlh-33	WBGene00021446	Y39A3CR.6	1.57615	Not DE
ceh-45	WBGene00022837	ZK993.1	1.6752	Not DE
dve-1	WBGene00022861	ZK1193.5	1.48443	Not DE
syd-9	WBGene00044068	ZK867.1	1.4162	Not DE
alr-1	WBGene00044330	R08B4.2	1.58479	Not DE
bnc-1	WBGene00044791	F55C5.11	2.40257	Not DE
hlh-26	WBGene00001965	C17C3.8	-2.82625	Not DE
ceh-5	WBGene00000430	C16C2.1	Not DE	-2.13031
ceh-18	WBGene00000441	ZC64.3	Not DE	1.29727
ceh-43	WBGene00000463	C28A5.4	Not DE	-1.30988
cey-3	WBGene00000474	M01E11.5	Not DE	-1.19833
daf-12	WBGene00000908	F11A1.3	Not DE	1.127
dpy-20	WBGene00001079	T22B3.1	Not DE	2.59712
egl-13	WBGene00001182	T22B7.1	Not DE	1.02332
fkh-6	WBGene00001438	B0286.5	Not DE	1.26319
ham-1	WBGene00001820	F53B2.6	Not DE	-1.00423
lin-29	WBGene00003015	W03C9.4	Not DE	1.94309
lin-31	WBGene00003017	K10G6.1	Not DE	1.68123
lir-3	WBGene00003046	F37H8.1	Not DE	-1.05894
mab-10	WBGene00003107	R166.1	Not DE	1.49153
nhr-7	WBGene00003606	F54D1.4	Not DE	1.35088
nhr-14	WBGene00003613	T01B10.4	Not DE	1.27639
nhr-31	WBGene00003625	C26B2.3	Not DE	1.83574
nhr-93	WBGene00003683	T24A6.9	Not DE	1.78503
nhr-132	WBGene00003722	R11G11.1	Not DE	1.04676
odd-1	WBGene00003845	B0280.4	Not DE	-1.0248
pax-2	WBGene00003938	K06B9.5	Not DE	1.84663
pie-1	WBGene00004027	Y49E10.14	Not DE	-1.09852
pqn-75	WBGene00004157	W03D2.1	Not DE	1.2423
ref-1	WBGene00004334	T01E8.2	Not DE	-1.28426
taf-9	WBGene00006391	T12D8.7	Not DE	-1.00983
tra-1	WBGene00006604	Y47D3A.6	Not DE	1.03985
unc-4	WBGene00006744	F26C11.2	Not DE	1.33986
unc-55	WBGene00006790	F55D12.4	Not DE	1.12997
B0250.4	WBGene00007121	B0250.4	Not DE	1.18382
ceh-58	WBGene00007417	C07E3.6	Not DE	-1.01796
C35D6.4	WBGene00007961	C35D6.4	Not DE	-1.84919
C38D4.7	WBGene00008007	C38D4.7	Not DE	1.29685
gmeb-3	WBGene00008092	C44F1.2	Not DE	1.64377
madf-8	WBGene00008118	C46F11.3	Not DE	-1.14266
ccnk-1	WBGene00009650	F43D2.1	Not DE	-1.02582
efl-3	WBGene00009899	F49E12.6	Not DE	-1.13237
F52B5.7	WBGene00009923	F52B5.7	Not DE	-1.0924
dhhc-12	WBGene00010323	F59C6.2	Not DE	1.19759
nhr-198	WBGene00010603	K06B4.8	Not DE	1.9249
nhr-207	WBGene00011098	R07B7.14	Not DE	1.98367
T01C3.2	WBGene00011319	T01C3.2	Not DE	-1.00468
nhr-234	WBGene00012596	Y38E10A.18	Not DE	1.87123
Y116A8C.20	WBGene00013797	Y116A8C.20	Not DE	-1.98477
ceh-74	WBGene00013876	ZC376.4	Not DE	-1.11805
B0336.13	WBGene00015150	B0336.13	Not DE	-1.01876
C06E2.1	WBGene00015527	C06E2.1	Not DE	1.40182
ceh-53	WBGene00015651	C09G12.1	Not DE	-1.31145
sox-4	WBGene00015716	C12D12.5	Not DE	1.03266
nhr-155	WBGene00015758	C14C6.4	Not DE	2.13228
nhr-157	WBGene00015900	C17E7.5	Not DE	2.09402
nhr-30	WBGene00016091	C25E10.1	Not DE	1.71564
nhr-260	WBGene00016517	C38C3.9	Not DE	1.43131
dmd-5	WBGene00017326	F10C1.5	Not DE	-1.417
ceh-60	WBGene00017690	F22A3.5	Not DE	1.08432
nhr-141	WBGene00017787	F25E5.6	Not DE	1.1827
ceh-86	WBGene00018355	F42G2.6	Not DE	-1.29248
npax-2	WBGene00018591	F48B9.5	Not DE	1.53211
nhr-266	WBGene00018993	F56H1.2	Not DE	1.47814
dhhc-13	WBGene00019257	H32C10.3	Not DE	1.20644
dhhc-5	WBGene00020066	R13F6.5	Not DE	1.08894
ssup-72	WBGene00020480	T13C2.4	Not DE	-1.03046
nhr-219	WBGene00020555	T19A5.5	Not DE	2.44839
ztf-31	WBGene00020635	T20H4.2	Not DE	1.17926
T26A5.8	WBGene00020823	T26A5.8	Not DE	-1.03038
znf-782	WBGene00021931	Y55F3AM.14	Not DE	2.47816
duxl-1	WBGene00022554	ZC204.2	Not DE	-1.26581
klu-2	WBGene00022592	ZC328.2	Not DE	1.67996
ZK686.5	WBGene00022795	ZK686.5	Not DE	1.26852
Y53C10A.15	WBGene00044805	Y53C10A.15	Not DE	1.06624
