# Supplementary material for: Wild-type Caenorhabditis elegans isolates exhibit distinct gene expression profiles in response to microbial infection
Source: BMC Genomics. 2022 Mar 23;23:229. doi: 10.1186/s12864-022-08455-2 (PMC8943956; doi:10.1186/s12864-022-08455-2)
Supplement: Supplementary file 6 — Additional file 6. [file 12864_2022_8455_MOESM6_ESM.xlsx]

## Sheet: Gram-negative DEGs N2_only
N2-exclusive DEGs in response to Gram-negative pathogens (P. rettgeri or P. aeruginosa vs. OP50)
Gene Name	Wormbase Gene ID	Type	log2Fold Change	Fold Change	Adjusted P-value
T26H5.9	WBGene00044206	protein_coding_gene	4.03599	16.4042	3.7566e-07
F53A9.8	WBGene00018731	protein_coding_gene	3.60161	12.1393	1.2243e-06
C06B3.7	WBGene00007366	protein_coding_gene	3.52161	11.4845	0.000202603
T24C4.4	WBGene00020760	protein_coding_gene	3.35063	10.2009	0.001597
linc-37	WBGene00219709	lincRNA_gene	3.23745	9.43123	0.00781519
T26H5.14	WBGene00235133	protein_coding_gene	3.2357	9.41986	0.00227579
F08G2.5	WBGene00008577	protein_coding_gene	3.10339	8.59434	0.00633348
Y26D4A.3	WBGene00012501	protein_coding_gene	2.96008	7.78168	0.0066104
tsp-1	WBGene00006627	protein_coding_gene	2.87129	7.31718	0.00499727
T26H5.4	WBGene00012069	protein_coding_gene	2.79602	6.9452	0.00543234
dod-22	WBGene00010125	protein_coding_gene	2.749	6.7225	0.00975544
tsp-2	WBGene00006628	protein_coding_gene	2.73842	6.67337	0.00785154
cyp-32B1	WBGene00021167	protein_coding_gene	2.71327	6.55808	0.00132313
irg-2	WBGene00016783	protein_coding_gene	2.7128	6.55592	0.0166256
fbxa-24	WBGene00018803	protein_coding_gene	2.65001	6.27672	0.001597
C25F9.11	WBGene00045411	protein_coding_gene	2.61194	6.11323	0.00582501
F21C10.11	WBGene00017660	protein_coding_gene	2.57081	5.94145	0.00320718
C35A5.11	WBGene00044024	protein_coding_gene	2.52816	5.76835	0.0192209
Y37A1B.7	WBGene00012540	protein_coding_gene	2.50929	5.69342	0.00978925
nlp-39	WBGene00008295	protein_coding_gene	2.4951	5.63766	0.0481197
F11C7.6	WBGene00017378	protein_coding_gene	2.47883	5.57445	0.00606282
C45B11.2	WBGene00008105	protein_coding_gene	2.47094	5.54403	0.0195733
clec-17	WBGene00008477	protein_coding_gene	2.4671	5.52933	0.0158946
ZK1290.10	WBGene00022891	protein_coding_gene	2.46345	5.51532	0.0219193
lipl-2	WBGene00009773	protein_coding_gene	2.43998	5.42635	0.00240982
T26H5.10	WBGene00044783	protein_coding_gene	2.40609	5.30034	0.034197
K05B2.4	WBGene00019404	protein_coding_gene	2.39977	5.27719	0.0340125
Y54G2A.76	WBGene00235268	protein_coding_gene	2.39364	5.25483	0.00927973
wrt-2	WBGene00006948	protein_coding_gene	2.36911	5.16624	0.000482151
srz-99	WBGene00012028	protein_coding_gene	2.32055	4.99521	0.0378585
T04C12.1	WBGene00011427	protein_coding_gene	2.27071	4.8256	0.0480087
C04G6.5	WBGene00015455	protein_coding_gene	2.26955	4.82173	0.0417254
K10G6.4	WBGene00019641	protein_coding_gene	2.24825	4.75106	0.0499937
Y58A7A.4	WBGene00021978	protein_coding_gene	2.2458	4.74299	0.0340939
Y39A3A.3	WBGene00021434	protein_coding_gene	2.23656	4.71271	0.0496909
btb-21	WBGene00018540	pseudogene	2.23237	4.69905	0.00188826
C06E7.88	WBGene00189995	protein_coding_gene	2.22827	4.68573	0.0458529
best-5	WBGene00007404	protein_coding_gene	2.22797	4.68474	0.00319622
Y71A12B.19	WBGene00077443	pseudogene	2.22186	4.66495	0.00846539
ZC395.5	WBGene00022597	protein_coding_gene	2.22026	4.65979	0.0025058
T02G5.15	WBGene00206521	protein_coding_gene	2.19167	4.56834	0.00676698
fbxa-128	WBGene00012923	protein_coding_gene	2.19047	4.56453	0.0057062
F31E3.12	WBGene00219317	protein_coding_gene	2.16943	4.49847	0.0195733
C50F4.9	WBGene00008234	protein_coding_gene	2.1126	4.32469	0.00236548
kreg-1	WBGene00018725	protein_coding_gene	2.10605	4.3051	0.0386184
Y43F8B.23	WBGene00194815	protein_coding_gene	2.08507	4.24295	0.013679
parg-2	WBGene00004052	protein_coding_gene	2.06929	4.1968	0.0285204
Y39A3A.4	WBGene00021435	protein_coding_gene	2.06691	4.18988	0.0195733
hil-7	WBGene00001858	protein_coding_gene	2.05668	4.16028	0.0434637
Y53F4B.45	WBGene00044728	ncRNA_gene	2.05311	4.15001	0.00760249
ugt-18	WBGene00013900	protein_coding_gene	2.04815	4.13575	0.00315358
fbxa-48	WBGene00021862	protein_coding_gene	2.04214	4.11855	0.0293981
F15B9.6	WBGene00008850	protein_coding_gene	1.99657	3.99051	0.0378585
T09E11.11	WBGene00011660	pseudogene	1.95701	3.88258	0.0380451
C06B3.6	WBGene00007365	protein_coding_gene	1.95044	3.86493	0.00864532
fbxc-20	WBGene00018352	protein_coding_gene	1.93768	3.83089	0.00710875
ttr-23	WBGene00011894	protein_coding_gene	1.93067	3.81232	0.0420924
valv-1	WBGene00015216	protein_coding_gene	1.91369	3.76772	0.0441379
fbxa-21	WBGene00022487	protein_coding_gene	1.9053	3.74588	0.00162027
Y110A2AL.4	WBGene00022441	protein_coding_gene	1.89163	3.71053	0.0164002
F10E9.12	WBGene00017361	protein_coding_gene	1.87277	3.66236	0.0036322
F11E6.9	WBGene00008712	protein_coding_gene	1.86266	3.63677	0.0447428
Y49E10.7	WBGene00013031	pseudogene	1.85451	3.61629	0.0420005
dao-2	WBGene00000928	protein_coding_gene	1.83763	3.57423	0.00875927
Y69A2AL.2	WBGene00044468	protein_coding_gene	1.80713	3.49946	0.014224
F54B8.4	WBGene00010019	protein_coding_gene	1.79907	3.47996	0.0485144
E03H4.8	WBGene00008476	protein_coding_gene	1.79791	3.47717	0.00162027
fmo-1	WBGene00001476	protein_coding_gene	1.79692	3.47478	0.0408909
Y22D7AL.15	WBGene00021253	protein_coding_gene	1.79027	3.4588	0.0496909
F59A7.7	WBGene00019094	protein_coding_gene	1.78351	3.44263	0.0495945
W02A2.9	WBGene00044280	protein_coding_gene	1.77315	3.418	0.029369
gbh-2	WBGene00001523	protein_coding_gene	1.76381	3.39595	0.00103187
K09H11.16	WBGene00269384	ncRNA_gene	1.72009	3.29458	0.0300647
Y54F10BM.12	WBGene00021866	protein_coding_gene	1.71488	3.2827	0.0106015
lipl-1	WBGene00010062	protein_coding_gene	1.70722	3.26531	0.0340125
Y48G9A.7	WBGene00021701	protein_coding_gene	1.69852	3.24567	0.0221564
Y17D7C.4	WBGene00050903	pseudogene	1.69592	3.23984	0.0267739
srv-7	WBGene00005718	protein_coding_gene	1.69269	3.2326	0.0426132
Y54G2A.36	WBGene00021898	protein_coding_gene	1.69155	3.23004	0.0315713
cest-29	WBGene00017205	pseudogene	1.68795	3.22199	0.0208466
Y111B2A.21	WBGene00013741	protein_coding_gene	1.68438	3.21402	0.00197496
C52E2.4	WBGene00016883	protein_coding_gene	1.68024	3.20481	0.035821
gly-14	WBGene00001639	protein_coding_gene	1.66858	3.17901	0.0351983
C06E1.11	WBGene00015526	protein_coding_gene	1.66814	3.17804	0.0196228
F14D2.14	WBGene00017462	protein_coding_gene	1.66268	3.16604	0.0195733
fbxa-198	WBGene00011514	pseudogene	1.65828	3.15641	0.00613793
C16C4.18	WBGene00194998	protein_coding_gene	1.65629	3.15205	0.00613793
F58F12.12	WBGene00271812	protein_coding_gene	1.64877	3.13566	0.0305216
F32D8.13	WBGene00009335	protein_coding_gene	1.64718	3.13221	0.016569
F13H8.1	WBGene00017434	protein_coding_gene	1.61086	3.05433	0.0267739
C50B8.4	WBGene00008226	protein_coding_gene	1.61049	3.05357	0.0495681
fbxc-46	WBGene00012569	pseudogene	1.60274	3.0372	0.00236548
fbxa-217	WBGene00012954	pseudogene	1.59284	3.01642	0.014321
C14F11.6	WBGene00015781	protein_coding_gene	1.58987	3.01023	0.0260526
Y32G9A.13	WBGene00044517	pseudogene	1.56745	2.96381	0.028857
ugt-31	WBGene00021464	protein_coding_gene	1.56218	2.95299	0.0117413
BE0003N10.6	WBGene00255598	protein_coding_gene	1.55962	2.94776	0.0441379
Y69A2AR.12	WBGene00022083	protein_coding_gene	1.53628	2.90045	0.0259382
F54D10.4	WBGene00018805	protein_coding_gene	1.53314	2.89415	0.0133815
M162.9	WBGene00014811	pseudogene	1.52813	2.88411	0.0394527
pals-23	WBGene00016218	protein_coding_gene	1.52545	2.87877	0.0139259
T16G1.5	WBGene00011799	protein_coding_gene	1.50471	2.83768	0.041909
F56D2.3	WBGene00018965	protein_coding_gene	1.5024	2.83315	0.0340125
bath-35	WBGene00012196	protein_coding_gene	1.49356	2.81584	0.0472591
F40D4.17	WBGene00194682	protein_coding_gene	1.48167	2.79272	0.0271063
T28H10.1	WBGene00012142	protein_coding_gene	1.48008	2.78965	0.014224
F52C6.3	WBGene00018660	protein_coding_gene	1.47466	2.77918	0.0033235
fbxa-212	WBGene00012568	pseudogene	1.45986	2.75082	0.013679
F52C6.4	WBGene00018661	protein_coding_gene	1.45894	2.74906	0.01698
F14D2.11	WBGene00017459	protein_coding_gene	1.43946	2.7122	0.0465266
C52E12.11	WBGene00304189	pseudogene	1.40792	2.65354	0.014224
pals-24	WBGene00016219	protein_coding_gene	1.40193	2.64255	0.00927973
btb-1	WBGene00001963	pseudogene	1.38182	2.60596	0.0434637
Y55F3AM.11	WBGene00021928	protein_coding_gene	1.38036	2.60334	0.0464856
tag-234	WBGene00018874	protein_coding_gene	1.37911	2.60108	0.044179
Y50D4A.5	WBGene00021739	protein_coding_gene	1.37676	2.59684	0.0117413
fbxa-140	WBGene00008130	protein_coding_gene	1.36646	2.57837	0.0361439
btb-16	WBGene00018195	protein_coding_gene	1.3644	2.5747	0.00197496
fbxa-105	WBGene00015362	protein_coding_gene	1.36169	2.56986	0.0437554
wrt-10	WBGene00006956	protein_coding_gene	1.36044	2.56764	0.0343011
anr-8	WBGene00219575	antisense_lncRNA_gene	1.35255	2.55364	0.0170999
Y37H2A.18	WBGene00219210	protein_coding_gene	1.34657	2.54307	0.0420005
D2096.10	WBGene00017077	protein_coding_gene	1.34315	2.53705	0.0461923
crn-2	WBGene00000795	protein_coding_gene	1.34166	2.53443	0.021333
Y37H9A.5	WBGene00014871	protein_coding_gene	1.33725	2.52669	0.0351281
Y17G9B.4	WBGene00021201	protein_coding_gene	1.3351	2.52293	0.045033
F14D2.8	WBGene00017456	protein_coding_gene	1.32585	2.5068	0.0216293
fbxa-211	WBGene00012566	protein_coding_gene	1.32389	2.50341	0.0090082
F54C4.4	WBGene00018795	protein_coding_gene	1.32286	2.50161	0.00724194
C17E4.11	WBGene00044236	protein_coding_gene	1.31626	2.49019	0.0332599
ift-43	WBGene00016121	protein_coding_gene	1.30411	2.46931	0.00535036
fbxa-124	WBGene00014916	pseudogene	1.29061	2.44632	0.0162359
bath-34	WBGene00012195	protein_coding_gene	1.28835	2.44249	0.03249
fbxa-108	WBGene00010293	protein_coding_gene	1.27315	2.41688	0.00315358
fbxa-191	WBGene00010209	pseudogene	1.25728	2.39044	0.0400237
T04F8.7	WBGene00011445	protein_coding_gene	1.25408	2.38515	0.0481197
T09F3.4	WBGene00011663	protein_coding_gene	1.24491	2.37004	0.00505685
B0250.12	WBGene00050927	pseudogene	1.23624	2.35584	0.0404042
sws-1	WBGene00012698	protein_coding_gene	1.20857	2.31108	0.0493557
C08F11.6	WBGene00014672	pseudogene	1.20487	2.30516	0.0208466
mks-6	WBGene00010642	protein_coding_gene	1.19058	2.28244	0.0446622
C46G7.5	WBGene00044502	protein_coding_gene	1.18564	2.27464	0.0211794
spe-5	WBGene00004959	protein_coding_gene	1.18343	2.27116	0.0496909
Y110A2AL.3	WBGene00022440	protein_coding_gene	1.16699	2.24543	0.034197
C24F3.2	WBGene00007697	protein_coding_gene	1.16353	2.24004	0.0340125
fbxl-1	WBGene00015350	protein_coding_gene	1.16008	2.2347	0.0343514
F13G3.6	WBGene00008766	protein_coding_gene	1.14829	2.21651	0.0195733
fbxa-122	WBGene00014917	pseudogene	1.14813	2.21627	0.0488619
Y71F9AL.8	WBGene00022113	protein_coding_gene	1.13488	2.196	0.0208466
F08B4.3	WBGene00017235	pseudogene	1.13064	2.18956	0.035821
F52C6.12	WBGene00018669	protein_coding_gene	1.12773	2.18514	0.013679
F26F4.8	WBGene00005011	protein_coding_gene	1.11813	2.17065	0.0432843
mtcu-1	WBGene00009557	protein_coding_gene	1.11087	2.15976	0.0340791
R05D3.3	WBGene00019878	protein_coding_gene	1.10056	2.14437	0.0164002
JC8.4	WBGene00010436	protein_coding_gene	1.07663	2.1091	0.0489842
F35G12.5	WBGene00009442	protein_coding_gene	1.07542	2.10734	0.0489842
ZK1127.12	WBGene00022857	protein_coding_gene	1.07277	2.10347	0.0317534
R119.1	WBGene00020087	pseudogene	1.06279	2.08897	0.0421664
nhr-116	WBGene00003706	protein_coding_gene	1.05806	2.08212	0.0495945
R02D3.8	WBGene00019825	protein_coding_gene	1.04912	2.06926	0.0468112
fbxc-45	WBGene00021887	protein_coding_gene	1.04409	2.06207	0.0334561
T25B9.8	WBGene00012014	protein_coding_gene	1.04408	2.06205	0.0499937
fbxa-114	WBGene00013758	protein_coding_gene	1.04147	2.05833	0.0420005
C46A5.6	WBGene00016702	protein_coding_gene	1.03661	2.0514	0.0434637
Y57A10A.7	WBGene00013252	protein_coding_gene	1.02532	2.03541	0.0077473
tsen-34	WBGene00019535	protein_coding_gene	1.02284	2.03191	0.0409609
W07E6.5	WBGene00021076	protein_coding_gene	1.01693	2.02361	0.0327158
Y105E8B.6	WBGene00013691	protein_coding_gene	1.01597	2.02226	0.0458175
R11G1.7	WBGene00044725	protein_coding_gene	1.01565	2.02181	0.0394201
C08F11.7	WBGene00007454	protein_coding_gene	1.01463	2.02038	0.0458392
Y54G2A.50	WBGene00044493	protein_coding_gene	1.00537	2.00746	0.0315713
T16H12.1	WBGene00011811	protein_coding_gene	1.00423	2.00587	0.0417254
tsen-2	WBGene00013231	protein_coding_gene	1.00385	2.00534	0.0389523
F52C12.6	WBGene00138717	protein_coding_gene	1.00165	2.00229	0.0329585
Y34B4A.5	WBGene00021321	protein_coding_gene	-1.0017	0.49941	0.0246369
cest-2.2	WBGene00013874	protein_coding_gene	-1.00586	0.497972	0.0434637
F42A10.9	WBGene00023489	protein_coding_gene	-1.01176	0.49594	0.0275167
vha-20	WBGene00010993	protein_coding_gene	-1.01566	0.4946	0.0333853
F07A11.4	WBGene00008547	protein_coding_gene	-1.03627	0.487588	0.0426132
C49A9.2	WBGene00016756	protein_coding_gene	-1.04243	0.485509	0.0434637
T07F12.1	WBGene00020321	protein_coding_gene	-1.04356	0.485128	0.0383609
M04C9.3	WBGene00010858	protein_coding_gene	-1.04708	0.483948	0.0217219
C10G8.8	WBGene00015684	protein_coding_gene	-1.0488	0.483371	0.00927973
F17A9.4	WBGene00017536	protein_coding_gene	-1.05338	0.481837	0.040821
F57B1.5	WBGene00010188	protein_coding_gene	-1.05774	0.480383	0.047841
ccm-2	WBGene00019462	protein_coding_gene	-1.05821	0.480228	0.0307911
C44B7.7	WBGene00016629	protein_coding_gene	-1.07858	0.473495	0.0389523
C08B6.11	WBGene00007431	protein_coding_gene	-1.07888	0.473397	0.0353901
ucr-2.2	WBGene00011679	protein_coding_gene	-1.10372	0.465316	0.0312071
F13D12.8	WBGene00008742	protein_coding_gene	-1.10669	0.464359	0.0386615
K11C4.2	WBGene00019643	protein_coding_gene	-1.11157	0.46279	0.00303429
C49A9.4	WBGene00016758	protein_coding_gene	-1.12242	0.459322	0.0195733
R10E8.7	WBGene00014821	pseudogene	-1.12512	0.458464	0.0190148
slc-25A18.1	WBGene00008979	protein_coding_gene	-1.13679	0.45477	0.0389523
dyla-1	WBGene00018307	protein_coding_gene	-1.14691	0.451591	0.0481197
C44C1.1	WBGene00016641	protein_coding_gene	-1.14893	0.45096	0.0499937
cgr-1	WBGene00020847	protein_coding_gene	-1.15004	0.450613	0.0389523
C18E9.5	WBGene00007685	protein_coding_gene	-1.1511	0.450282	0.0453974
alh-9	WBGene00000115	protein_coding_gene	-1.15977	0.447584	0.0434637
unc-105	WBGene00006832	protein_coding_gene	-1.16163	0.447007	0.0212988
F07C3.2	WBGene00017193	protein_coding_gene	-1.1691	0.4447	0.0351613
rimb-1	WBGene00006513	protein_coding_gene	-1.17222	0.443738	0.0202373
Y48C3A.3	WBGene00012987	protein_coding_gene	-1.17247	0.443662	0.00543234
nep-12	WBGene00017842	protein_coding_gene	-1.17371	0.443279	0.0481197
chw-1	WBGene00009059	protein_coding_gene	-1.19096	0.438012	0.0190148
C01H6.8	WBGene00007257	protein_coding_gene	-1.19412	0.437052	0.0248358
T11F9.12	WBGene00011713	protein_coding_gene	-1.21105	0.431955	0.0248358
F26C11.1	WBGene00009146	protein_coding_gene	-1.21322	0.431306	0.0488619
ttr-35	WBGene00017688	protein_coding_gene	-1.21702	0.43017	0.0465266
C23H3.9	WBGene00016022	protein_coding_gene	-1.21895	0.429595	0.014728
C26C6.9	WBGene00007743	protein_coding_gene	-1.22021	0.429219	0.0248358
snt-5	WBGene00004925	protein_coding_gene	-1.22471	0.427883	0.00433878
calu-1	WBGene00019760	protein_coding_gene	-1.23021	0.426255	0.0184209
mxt-1	WBGene00012478	protein_coding_gene	-1.23451	0.424986	0.0426973
fah-1	WBGene00019620	protein_coding_gene	-1.23617	0.424499	0.0428034
B0252.1	WBGene00015087	protein_coding_gene	-1.23714	0.424213	0.028477
ugt-61	WBGene00018206	protein_coding_gene	-1.23799	0.423963	0.00383799
nex-3	WBGene00003590	protein_coding_gene	-1.23878	0.42373	0.0493557
T05H10.8	WBGene00011512	protein_coding_gene	-1.24541	0.421787	0.034197
arrd-18	WBGene00018060	protein_coding_gene	-1.25255	0.419706	0.0499937
ZC581.9	WBGene00022635	protein_coding_gene	-1.25623	0.418635	0.0452868
F15E6.6	WBGene00017487	protein_coding_gene	-1.26013	0.417507	0.0027848
clec-80	WBGene00043062	protein_coding_gene	-1.2636	0.416503	0.0426978
dhc-4	WBGene00012272	protein_coding_gene	-1.26731	0.415434	0.013679
inx-5	WBGene00002127	protein_coding_gene	-1.27042	0.41454	0.0493557
phy-2	WBGene00004025	protein_coding_gene	-1.27469	0.413313	0.0296289
Y54G11A.7	WBGene00013216	protein_coding_gene	-1.27851	0.412222	0.00197496
C50D2.6	WBGene00016809	protein_coding_gene	-1.28417	0.410608	0.0173941
Y54F10AM.8	WBGene00021852	protein_coding_gene	-1.30961	0.403431	0.0492353
ckc-1	WBGene00000515	protein_coding_gene	-1.31374	0.402278	0.0464856
F37H8.2	WBGene00009511	protein_coding_gene	-1.31593	0.401665	0.0323204
K04G2.9	WBGene00010567	protein_coding_gene	-1.31669	0.401455	0.0077473
C17H12.10	WBGene00015935	protein_coding_gene	-1.33133	0.397401	0.0465266
C53D6.11	WBGene00044241	protein_coding_gene	-1.3335	0.396804	0.0271768
atgp-2	WBGene00000225	protein_coding_gene	-1.33698	0.395849	0.00469587
rft-1	WBGene00044637	protein_coding_gene	-1.34034	0.394928	0.0285204
R08F11.4	WBGene00019968	protein_coding_gene	-1.34779	0.392893	0.0327088
nhx-2	WBGene00003730	protein_coding_gene	-1.35022	0.392231	0.0342855
fut-8	WBGene00001508	protein_coding_gene	-1.35052	0.392149	0.0264502
cest-4	WBGene00015930	protein_coding_gene	-1.35322	0.391418	0.0496909
F56D6.16	WBGene00219304	pseudogene	-1.35573	0.390737	0.0166256
acsd-1	WBGene00022104	protein_coding_gene	-1.35574	0.390736	0.0319291
mans-2	WBGene00008258	protein_coding_gene	-1.35692	0.390416	0.0340939
W01C8.5	WBGene00020921	protein_coding_gene	-1.36048	0.389453	0.0434637
C29G2.6	WBGene00016234	protein_coding_gene	-1.36161	0.389148	0.0323878
fkb-3	WBGene00001428	protein_coding_gene	-1.36813	0.387392	0.0297944
T10B5.10	WBGene00020396	protein_coding_gene	-1.36836	0.387332	0.0409609
ZK185.3	WBGene00022683	protein_coding_gene	-1.37069	0.386705	0.0499937
arrd-26	WBGene00019873	protein_coding_gene	-1.38178	0.383745	0.0323878
R13A5.10	WBGene00020052	protein_coding_gene	-1.38286	0.383459	0.0195733
paqr-3	WBGene00013457	protein_coding_gene	-1.38706	0.382344	0.0196228
nrfl-1	WBGene00006438	protein_coding_gene	-1.38797	0.382101	0.0382548
bca-1	WBGene00000245	protein_coding_gene	-1.38955	0.381683	0.0394201
acp-1	WBGene00022770	protein_coding_gene	-1.3901	0.381539	0.0489842
cat-1	WBGene00000295	protein_coding_gene	-1.39843	0.379342	0.0496909
C51E3.9	WBGene00008254	protein_coding_gene	-1.39985	0.378969	0.0499937
C14B4.2	WBGene00007583	protein_coding_gene	-1.40028	0.378855	0.0134217
ZK328.6	WBGene00022695	protein_coding_gene	-1.4026	0.378246	0.0300523
add-1	WBGene00000072	protein_coding_gene	-1.40441	0.377773	0.00864532
sptl-3	WBGene00011932	protein_coding_gene	-1.40626	0.377289	0.033878
slc-17.5	WBGene00017681	protein_coding_gene	-1.41577	0.37481	0.0164764
gbb-2	WBGene00022675	protein_coding_gene	-1.43535	0.369757	0.0352096
F57E7.1	WBGene00010202	protein_coding_gene	-1.43569	0.369671	0.0219193
F49C12.14	WBGene00009883	protein_coding_gene	-1.43591	0.369613	0.0496909
pyk-2	WBGene00014001	protein_coding_gene	-1.43655	0.369449	0.0305689
C55A6.12	WBGene00044019	protein_coding_gene	-1.43834	0.368991	0.0242645
F09B9.5	WBGene00008604	protein_coding_gene	-1.44124	0.368251	0.0399821
ugt-47	WBGene00011006	protein_coding_gene	-1.44926	0.36621	0.0428354
F22F4.4	WBGene00017717	protein_coding_gene	-1.4499	0.366048	0.0389523
K08C7.7	WBGene00010649	protein_coding_gene	-1.45347	0.365142	0.0481197
spin-1	WBGene00007549	protein_coding_gene	-1.45534	0.36467	0.0103519
nhr-137	WBGene00003727	protein_coding_gene	-1.45583	0.364545	0.0437554
C06H5.6	WBGene00007394	protein_coding_gene	-1.45642	0.364397	0.00573579
C31H2.4	WBGene00016294	protein_coding_gene	-1.45961	0.36359	0.0465866
gsto-1	WBGene00016204	protein_coding_gene	-1.46009	0.36347	0.0493557
cal-5	WBGene00006861	protein_coding_gene	-1.47106	0.360716	0.0195733
clec-36	WBGene00044332	protein_coding_gene	-1.4751	0.359709	0.0241234
dop-4	WBGene00016872	protein_coding_gene	-1.47543	0.359626	0.0296992
K03B8.6	WBGene00010524	protein_coding_gene	-1.47704	0.359226	0.0374821
aat-4	WBGene00000005	protein_coding_gene	-1.4841	0.357471	0.0495681
dac-1	WBGene00000895	protein_coding_gene	-1.48798	0.356511	0.0495945
C18D11.1	WBGene00007679	protein_coding_gene	-1.49096	0.355777	0.0493557
C37H5.14	WBGene00045308	protein_coding_gene	-1.4997	0.353627	0.0493557
sup-10	WBGene00006319	protein_coding_gene	-1.50034	0.35347	0.0245445
F28A12.3	WBGene00017880	protein_coding_gene	-1.50035	0.353468	0.0392543
afmd-1	WBGene00017051	protein_coding_gene	-1.50296	0.352828	0.0389523
ugt-48	WBGene00015965	protein_coding_gene	-1.50325	0.352758	0.0184209
F44B9.2	WBGene00018407	protein_coding_gene	-1.50681	0.35189	0.0427572
Y73E7A.3	WBGene00022270	protein_coding_gene	-1.50759	0.351698	0.0107352
gei-18	WBGene00001575	protein_coding_gene	-1.51969	0.348761	0.0201857
comt-3	WBGene00021487	protein_coding_gene	-1.52939	0.346424	0.0124401
fpn-1.2	WBGene00019977	protein_coding_gene	-1.53092	0.346056	0.000482151
C52B11.5	WBGene00016874	protein_coding_gene	-1.53895	0.344137	0.0426132
C01H6.4	WBGene00007254	protein_coding_gene	-1.54967	0.341589	0.00227579
piit-1	WBGene00009384	protein_coding_gene	-1.5518	0.341085	0.0417287
shl-1	WBGene00022240	protein_coding_gene	-1.55489	0.340354	0.00746148
T04B2.3	WBGene00011422	protein_coding_gene	-1.55679	0.339906	0.00197496
C52G5.2	WBGene00008260	protein_coding_gene	-1.56099	0.338918	0.0388397
clec-56	WBGene00008595	protein_coding_gene	-1.56748	0.337398	0.0425511
C01B9.1	WBGene00007220	protein_coding_gene	-1.57477	0.335696	0.0315713
B0416.7	WBGene00015182	protein_coding_gene	-1.58083	0.334291	0.0481197
clec-205	WBGene00021602	protein_coding_gene	-1.5819	0.334042	0.00908011
lron-8	WBGene00020693	protein_coding_gene	-1.58717	0.332824	0.0116219
gst-9	WBGene00001757	protein_coding_gene	-1.58743	0.332763	0.0175434
C55C3.1	WBGene00016951	protein_coding_gene	-1.59375	0.33131	0.0343011
F58B4.5	WBGene00010238	protein_coding_gene	-1.59636	0.330711	0.0241234
Y37E11B.7	WBGene00021379	protein_coding_gene	-1.60914	0.327794	0.0497681
sto-2	WBGene00006064	protein_coding_gene	-1.61301	0.326915	0.0212988
pfn-3	WBGene00003991	protein_coding_gene	-1.62131	0.325041	0.0105396
inx-18	WBGene00002140	protein_coding_gene	-1.6355	0.321859	0.0231595
zip-3	WBGene00012330	protein_coding_gene	-1.64545	0.319646	0.034197
T18D3.5	WBGene00011822	protein_coding_gene	-1.64685	0.319337	0.0464856
R13D11.4	WBGene00020058	protein_coding_gene	-1.65047	0.318537	0.0069023
rap-3	WBGene00004309	protein_coding_gene	-1.65524	0.317486	0.0139259
ugt-6	WBGene00013904	protein_coding_gene	-1.66622	0.315079	0.0466304
ZK896.1	WBGene00014132	protein_coding_gene	-1.66645	0.315028	0.00623086
F31D4.8	WBGene00009293	protein_coding_gene	-1.66765	0.314765	0.0409609
tbc-19	WBGene00007849	protein_coding_gene	-1.67241	0.313728	0.0378181
gon-1	WBGene00001650	protein_coding_gene	-1.6797	0.312146	0.0195733
EGAP4.1	WBGene00017149	protein_coding_gene	-1.69284	0.309318	0.0142887
W06A7.4	WBGene00012293	protein_coding_gene	-1.70843	0.305992	0.00864532
cima-1	WBGene00018473	protein_coding_gene	-1.71129	0.305386	0.0490542
D1005.4	WBGene00016998	protein_coding_gene	-1.71184	0.30527	0.002308
twk-42	WBGene00006692	protein_coding_gene	-1.71647	0.304293	0.0164002
pept-1	WBGene00003877	protein_coding_gene	-1.73247	0.300936	0.0183581
gldc-1	WBGene00020022	protein_coding_gene	-1.74042	0.299283	0.00613793
W02H3.1	WBGene00012217	protein_coding_gene	-1.74439	0.29846	0.0493557
C33E10.8	WBGene00016349	protein_coding_gene	-1.74627	0.298072	0.00411974
K01B6.3	WBGene00010454	protein_coding_gene	-1.75129	0.297037	0.000961484
let-805	WBGene00002915	protein_coding_gene	-1.75678	0.295907	0.0310264
T22E5.1	WBGene00020690	protein_coding_gene	-1.7582	0.295617	0.00195493
hrg-2	WBGene00010473	protein_coding_gene	-1.7602	0.295208	0.010206
acr-8	WBGene00000047	protein_coding_gene	-1.76252	0.294733	0.00197496
lgc-12	WBGene00020048	protein_coding_gene	-1.76441	0.294347	0.035937
F10A3.4	WBGene00008634	protein_coding_gene	-1.7647	0.294289	7.8292e-05
slc-17.8	WBGene00017798	protein_coding_gene	-1.76669	0.293881	0.0303962
mpst-7	WBGene00011307	protein_coding_gene	-1.76746	0.293726	0.0096415
tba-9	WBGene00006535	protein_coding_gene	-1.7679	0.293636	0.0185663
adt-1	WBGene00000082	protein_coding_gene	-1.77454	0.292287	0.0438543
nas-7	WBGene00003526	protein_coding_gene	-1.79574	0.288024	0.0186448
C11H1.9	WBGene00023500	protein_coding_gene	-1.79672	0.287827	0.0267671
unc-52	WBGene00006787	protein_coding_gene	-1.80447	0.286285	0.0195733
gst-39	WBGene00001787	protein_coding_gene	-1.81116	0.284962	0.00585199
K03B8.8	WBGene00010525	protein_coding_gene	-1.81887	0.283443	0.0489842
C54D2.1	WBGene00016915	protein_coding_gene	-1.82084	0.283057	0.0426132
K10C2.12	WBGene00206386	protein_coding_gene	-1.83124	0.281024	0.0343514
ctsa-4.1	WBGene00019605	protein_coding_gene	-1.83307	0.280667	0.0090082
C55A6.4	WBGene00008333	protein_coding_gene	-1.8348	0.280331	0.00126076
cyp-33C8	WBGene00019967	protein_coding_gene	-1.83592	0.280112	0.00346491
pgp-9	WBGene00004003	protein_coding_gene	-1.84082	0.279162	0.0357497
W01A8.6	WBGene00012168	protein_coding_gene	-1.85096	0.277207	0.00883111
T25G12.6	WBGene00020813	protein_coding_gene	-1.85532	0.276371	0.00130099
old-1	WBGene00003862	protein_coding_gene	-1.86742	0.274063	0.0340125
F54C1.1	WBGene00018789	protein_coding_gene	-1.86773	0.274003	0.00197496
ttr-7	WBGene00020566	protein_coding_gene	-1.86978	0.273615	0.0380451
F11F1.1	WBGene00008714	protein_coding_gene	-1.87837	0.271991	0.0219193
T20D4.5	WBGene00020611	protein_coding_gene	-1.87846	0.271974	0.0488619
C45E5.4	WBGene00016667	protein_coding_gene	-1.88172	0.271359	0.00613793
elo-9	WBGene00001247	protein_coding_gene	-1.88387	0.270955	0.00746148
F33E2.4	WBGene00009360	protein_coding_gene	-1.88391	0.270948	0.0413278
best-17	WBGene00020559	protein_coding_gene	-1.88672	0.270421	0.0315713
srd-53	WBGene00005131	protein_coding_gene	-1.88834	0.270118	0.0224984
cln-3.1	WBGene00000539	protein_coding_gene	-1.89095	0.26963	0.0329976
chil-5	WBGene00007470	protein_coding_gene	-1.89721	0.268462	0.0464856
tkr-3	WBGene00006428	protein_coding_gene	-1.89841	0.268238	0.00319622
F37B12.1	WBGene00009504	protein_coding_gene	-1.89869	0.268186	0.0077473
ZK6.6	WBGene00022641	protein_coding_gene	-1.90421	0.267162	0.0383609
ugt-60	WBGene00007402	protein_coding_gene	-1.90899	0.266279	0.0300523
R07E3.4	WBGene00011105	protein_coding_gene	-1.91165	0.265789	0.0117413
F41D9.2	WBGene00018282	protein_coding_gene	-1.9238	0.263559	0.0170777
C09B8.8	WBGene00015625	protein_coding_gene	-1.9289	0.262629	0.0317167
F31D5.1	WBGene00017944	protein_coding_gene	-1.92905	0.262603	0.0226793
doxa-1	WBGene00015519	protein_coding_gene	-1.93627	0.261291	0.0389523
Y39F10A.1	WBGene00021452	protein_coding_gene	-1.93881	0.260831	0.0301887
F56D5.3	WBGene00010148	protein_coding_gene	-1.93906	0.260785	0.00151522
T06A4.3	WBGene00020283	protein_coding_gene	-1.94232	0.260197	0.0343011
C05C8.8	WBGene00015465	protein_coding_gene	-1.9446	0.259787	0.0281795
mup-4	WBGene00003497	protein_coding_gene	-1.95211	0.258438	0.0434637
nhx-1	WBGene00003729	protein_coding_gene	-1.95655	0.257644	0.00613793
arrd-10	WBGene00010268	protein_coding_gene	-1.95668	0.257621	0.0267671
C54E4.5	WBGene00016920	protein_coding_gene	-1.95932	0.257149	0.0380558
F38A6.4	WBGene00009528	protein_coding_gene	-1.96152	0.256757	0.0195733
DC2.5	WBGene00017082	protein_coding_gene	-1.96197	0.256678	0.00441784
F26G1.5	WBGene00017841	protein_coding_gene	-1.96471	0.256191	0.000782183
cut-4	WBGene00008482	protein_coding_gene	-1.96544	0.25606	0.0343078
Y22D7AL.11	WBGene00021249	protein_coding_gene	-1.96785	0.255634	0.0163557
B0034.1	WBGene00015002	protein_coding_gene	-1.9718	0.254934	0.0232159
Y66C5A.1	WBGene00044156	protein_coding_gene	-2.00226	0.249609	0.00254406
tag-10	WBGene00006404	protein_coding_gene	-2.00287	0.249504	0.0496909
ZK455.5	WBGene00013975	protein_coding_gene	-2.00944	0.248369	0.0496909
elo-6	WBGene00001244	protein_coding_gene	-2.01838	0.246835	0.0415479
fipr-7	WBGene00007543	protein_coding_gene	-2.02104	0.24638	0.0418375
T28C12.2	WBGene00020889	protein_coding_gene	-2.02788	0.245214	0.00565732
clec-170	WBGene00009515	protein_coding_gene	-2.02928	0.244977	0.0239188
ZK180.5	WBGene00022679	protein_coding_gene	-2.0417	0.242877	0.0323878
D1022.3	WBGene00017022	protein_coding_gene	-2.05351	0.240897	0.0195733
ugt-13	WBGene00019232	protein_coding_gene	-2.06082	0.23968	0.00565732
clec-204	WBGene00021603	protein_coding_gene	-2.06228	0.239438	0.00295361
nas-30	WBGene00003548	protein_coding_gene	-2.06368	0.239206	0.0358433
F10D11.6	WBGene00008652	protein_coding_gene	-2.07643	0.2371	0.0179881
nas-38	WBGene00003554	protein_coding_gene	-2.08	0.236515	0.0496909
T10B5.8	WBGene00020394	protein_coding_gene	-2.08018	0.236485	0.0258831
cpg-9	WBGene00022072	protein_coding_gene	-2.08626	0.235491	0.0300523
T12B5.14	WBGene00050913	protein_coding_gene	-2.09506	0.234059	0.0303962
wrt-4	WBGene00006950	protein_coding_gene	-2.10535	0.232395	0.0130769
Y47G6A.19	WBGene00021645	protein_coding_gene	-2.10628	0.232245	0.0426978
adt-3	WBGene00020567	protein_coding_gene	-2.11118	0.231457	0.0131544
T25B9.1	WBGene00012007	protein_coding_gene	-2.11156	0.231397	0.00577675
ZC434.9	WBGene00013895	protein_coding_gene	-2.11281	0.231197	0.0271063
Y7A9A.79	WBGene00185076	ncRNA_gene	-2.11791	0.23038	0.0114076
dhs-25	WBGene00000988	protein_coding_gene	-2.12605	0.229084	0.0347575
col-58	WBGene00000634	protein_coding_gene	-2.12679	0.228967	0.0343078
VB0395L.1	WBGene00044150	protein_coding_gene	-2.12779	0.228808	0.0241234
T19D12.9	WBGene00020583	protein_coding_gene	-2.12943	0.228548	0.036932
decr-1.1	WBGene00018380	protein_coding_gene	-2.14288	0.226428	0.0428357
vha-3	WBGene00006912	protein_coding_gene	-2.14952	0.225388	0.000422077
C52D10.3	WBGene00016877	protein_coding_gene	-2.15046	0.225241	0.0210381
col-147	WBGene00000720	protein_coding_gene	-2.15217	0.224975	0.0389252
C33D3.3	WBGene00007894	protein_coding_gene	-2.15501	0.224532	0.0438128
mua-6	WBGene00003485	protein_coding_gene	-2.15774	0.224107	0.0434637
ZK84.1	WBGene00022649	protein_coding_gene	-2.16406	0.223128	0.0340939
clec-43	WBGene00019917	protein_coding_gene	-2.16565	0.222882	0.0068784
ugt-30	WBGene00011340	protein_coding_gene	-2.16672	0.222716	0.0208466
col-107	WBGene00000681	protein_coding_gene	-2.17945	0.22076	0.0451192
C17B7.5	WBGene00015879	protein_coding_gene	-2.2073	0.216539	0.0343078
pqn-74	WBGene00004156	protein_coding_gene	-2.21088	0.216002	0.0164025
pcp-3	WBGene00003958	protein_coding_gene	-2.21231	0.215788	0.000108462
pqn-63	WBGene00004146	protein_coding_gene	-2.21267	0.215735	0.0493557
col-61	WBGene00000637	protein_coding_gene	-2.25158	0.209995	0.0499159
C15F1.1	WBGene00015794	protein_coding_gene	-2.25367	0.209689	0.00197496
Y17G9A.2	WBGene00021195	protein_coding_gene	-2.26349	0.208268	0.0170777
ech-7	WBGene00001156	protein_coding_gene	-2.26487	0.208068	0.00250744
ram-2	WBGene00004300	protein_coding_gene	-2.26551	0.207976	0.0317167
col-113	WBGene00000687	protein_coding_gene	-2.27386	0.206776	0.0241901
col-144	WBGene00000717	protein_coding_gene	-2.27503	0.206608	0.0465266
nhr-115	WBGene00003705	protein_coding_gene	-2.27547	0.206546	1.13643e-05
F40H3.2	WBGene00018250	protein_coding_gene	-2.27664	0.206378	0.0417287
F38B6.4	WBGene00018174	protein_coding_gene	-2.29058	0.204394	0.00197496
col-14	WBGene00000603	protein_coding_gene	-2.29874	0.203241	0.0420924
ugt-40	WBGene00017331	protein_coding_gene	-2.31448	0.201035	0.022122
col-104	WBGene00000678	protein_coding_gene	-2.31971	0.200308	0.0300647
Y50D4B.6	WBGene00021745	protein_coding_gene	-2.32349	0.199784	0.0105897
C45B2.2	WBGene00016659	protein_coding_gene	-2.33268	0.198514	0.0065456
cdr-2	WBGene00008296	protein_coding_gene	-2.33724	0.197888	0.00197496
ZK180.6	WBGene00022680	protein_coding_gene	-2.34469	0.196869	0.0464856
F57B1.1	WBGene00010187	protein_coding_gene	-2.35139	0.195957	0.0195733
C39B5.5	WBGene00016523	protein_coding_gene	-2.35278	0.195768	0.0256633
K10H10.4	WBGene00010760	protein_coding_gene	-2.39464	0.19017	0.040821
cyp-14A1	WBGene00010705	protein_coding_gene	-2.40395	0.188946	0.0293981
col-97	WBGene00000672	protein_coding_gene	-2.40508	0.188798	0.0245445
Y46G5A.29	WBGene00012917	protein_coding_gene	-2.42803	0.185819	0.0296289
tbb-6	WBGene00006539	protein_coding_gene	-2.43438	0.185004	0.000271691
C42D4.3	WBGene00016596	protein_coding_gene	-2.44199	0.184029	0.0308895
Y95B8A.2	WBGene00022383	protein_coding_gene	-2.44874	0.18317	0.0195733
fipr-10	WBGene00008245	protein_coding_gene	-2.45904	0.181867	0.0133815
col-167	WBGene00000740	protein_coding_gene	-2.46957	0.180545	0.0390254
grd-10	WBGene00001699	protein_coding_gene	-2.48492	0.178634	0.00498689
T25G12.13	WBGene00219274	protein_coding_gene	-2.48976	0.178035	0.0328915
T06E4.9	WBGene00011536	protein_coding_gene	-2.50549	0.176105	0.0429942
C04E12.10	WBGene00015439	pseudogene	-2.51943	0.174412	0.0493557
F57B1.9	WBGene00045488	protein_coding_gene	-2.52358	0.173911	0.00295361
C06E8.5	WBGene00015544	protein_coding_gene	-2.5255	0.17368	0.0208466
col-125	WBGene00000699	protein_coding_gene	-2.53118	0.172997	0.0343514
pqn-2	WBGene00004098	protein_coding_gene	-2.53254	0.172834	0.0372541
col-157	WBGene00000730	protein_coding_gene	-2.53645	0.172367	0.0285204
T21C9.9	WBGene00011895	protein_coding_gene	-2.53771	0.172215	0.0329976
F11G11.15	WBGene00271822	protein_coding_gene	-2.54325	0.171556	0.00780283
asp-8	WBGene00019105	protein_coding_gene	-2.5691	0.168509	5.23524e-06
cdr-4	WBGene00010470	protein_coding_gene	-2.57143	0.168238	4.13028e-07
T01G5.1	WBGene00011339	protein_coding_gene	-2.57722	0.167563	3.6627e-05
grd-13	WBGene00001702	protein_coding_gene	-2.58847	0.166262	0.00505685
dct-5	WBGene00017218	protein_coding_gene	-2.59312	0.165727	0.0239188
grl-16	WBGene00001725	protein_coding_gene	-2.59539	0.165466	0.0135414
asns-1	WBGene00003816	protein_coding_gene	-2.62404	0.162212	0.00203732
W07A12.8	WBGene00012325	protein_coding_gene	-2.63416	0.161079	1.56935e-05
col-162	WBGene00000735	protein_coding_gene	-2.64008	0.160419	0.034817
F35B3.4	WBGene00018031	protein_coding_gene	-2.64638	0.15972	0.0279078
col-152	WBGene00000725	protein_coding_gene	-2.65521	0.158745	0.0285204
C05E7.2	WBGene00007344	protein_coding_gene	-2.66514	0.157657	0.014224
Y47D7A.13	WBGene00021625	protein_coding_gene	-2.67826	0.156229	0.00797205
R12E2.7	WBGene00020033	protein_coding_gene	-2.68325	0.15569	0.0105396
F53F1.4	WBGene00009982	protein_coding_gene	-2.68355	0.155658	0.00927973
C30G12.2	WBGene00016274	protein_coding_gene	-2.69243	0.154702	0.0270141
abu-6	WBGene00000029	protein_coding_gene	-2.6989	0.15401	0.0340125
grd-14	WBGene00001703	protein_coding_gene	-2.76869	0.146737	0.0194384
col-88	WBGene00000663	protein_coding_gene	-2.77565	0.146031	0.0340939
col-60	WBGene00000636	protein_coding_gene	-2.77961	0.145631	0.0195733
ins-33	WBGene00002116	protein_coding_gene	-2.78457	0.145132	4.22545e-06
col-77	WBGene00000653	protein_coding_gene	-2.78588	0.144999	0.0197503
col-180	WBGene00000753	protein_coding_gene	-2.78859	0.144728	0.0208466
col-130	WBGene00000704	protein_coding_gene	-2.81542	0.14206	0.0121706
grd-6	WBGene00001695	protein_coding_gene	-2.82931	0.140699	0.0195733
col-145	WBGene00000718	protein_coding_gene	-2.83209	0.140429	0.0241234
cyp-13A12	WBGene00008810	protein_coding_gene	-2.83571	0.140077	0.0116219
C07G1.7	WBGene00015573	protein_coding_gene	-2.85516	0.138201	5.99972e-06
T22B7.7	WBGene00020674	protein_coding_gene	-2.89082	0.134827	0.0201857
col-120	WBGene00000694	protein_coding_gene	-2.90036	0.133938	0.0117413
col-154	WBGene00000727	protein_coding_gene	-3.01084	0.124064	0.0111895
Y48G8AL.12	WBGene00021690	protein_coding_gene	-3.06828	0.119222	0.00927973
dhs-26	WBGene00000989	protein_coding_gene	-3.07915	0.118327	0.00203732
col-137	WBGene00000710	protein_coding_gene	-3.23272	0.106379	0.00769365
nhr-74	WBGene00003664	protein_coding_gene	-3.48434	0.0893528	0.0010029
Y41C4A.32	WBGene00270321	protein_coding_gene	-3.60072	0.0824283	1.57063e-05
B0205.13	WBGene00044644	protein_coding_gene	-4.13145	0.0570571	8.83252e-08

## Sheet: Gram-negative DEGs CB_only
CB4856-exclusive DEGs in response to Gram-negative pathogens (P. rettgeri or P. aeruginosa vs. OP50)
Gene Name	Wormbase Gene ID	Type	log2Fold Change	Fold Change	Adjusted P-value
F01D5.3	WBGene00008494	protein_coding_gene	4.20151	18.3984	7.0433e-09
fbxa-15	WBGene00022327	protein_coding_gene	3.64168	12.4812	0.000166486
pqn-98	WBGene00004177	protein_coding_gene	3.48861	11.2248	0.000794718
F01D5.2	WBGene00008493	protein_coding_gene	3.43346	10.8037	0.00134569
drd-50	WBGene00018643	protein_coding_gene	3.41758	10.6855	5.14411e-26
C17H12.6	WBGene00015932	protein_coding_gene	3.41345	10.655	0.000831827
gst-38	WBGene00001786	protein_coding_gene	3.41077	10.6352	7.93424e-05
C01G10.5	WBGene00007232	protein_coding_gene	3.17359	9.0229	0.000320738
Y48E1B.8	WBGene00013007	protein_coding_gene	3.14305	8.83392	0.000847341
C01G10.4	WBGene00007231	protein_coding_gene	3.01779	8.09927	0.000934135
pcp-2	WBGene00003957	protein_coding_gene	2.90505	7.49046	3.32442e-12
pud-2.1	WBGene00017490	protein_coding_gene	2.88285	7.37607	0.00345755
fbxa-88	WBGene00008632	protein_coding_gene	2.83635	7.1421	0.000205035
F55G11.2	WBGene00010123	protein_coding_gene	2.81783	7.05102	1.114e-06
Y37H2A.14	WBGene00045416	protein_coding_gene	2.78436	6.88933	0.000109135
F55G11.6	WBGene00010126	protein_coding_gene	2.77364	6.83833	0.00521552
hsp-17	WBGene00002021	protein_coding_gene	2.72455	6.60956	1.56868e-24
fbxa-18	WBGene00008633	protein_coding_gene	2.7113	6.5491	0.00246299
F11D11.3	WBGene00008698	protein_coding_gene	2.62157	6.15417	0.00781924
F55G11.7	WBGene00010127	protein_coding_gene	2.60614	6.08871	0.00206651
F46F2.3	WBGene00009787	protein_coding_gene	2.59233	6.03073	0.00253498
Y51B9A.8	WBGene00013090	protein_coding_gene	2.58916	6.0175	0.00254556
cld-9	WBGene00009432	protein_coding_gene	2.54177	5.82303	0.000111669
clec-174	WBGene00021580	protein_coding_gene	2.52274	5.74673	0.000934135
zipt-2.3	WBGene00013207	protein_coding_gene	2.51253	5.7062	0.000105672
C01G10.17	WBGene00044658	protein_coding_gene	2.50699	5.68433	4.22428e-05
hrg-4	WBGene00009493	protein_coding_gene	2.50455	5.67472	3.2489e-05
linc-61	WBGene00195170	lincRNA_gene	2.49546	5.63908	0.000396601
F48G7.13	WBGene00018624	protein_coding_gene	2.4905	5.61974	0.00395137
C49G7.13	WBGene00269425	protein_coding_gene	2.48592	5.60192	1.57205e-05
F55A3.7	WBGene00018852	pseudogene	2.4759	5.56315	0.000310394
H20E11.2	WBGene00019214	protein_coding_gene	2.47505	5.55986	0.0206083
F17C11.14	WBGene00045151	snoRNA_gene	2.47111	5.5447	0.0181763
irg-3	WBGene00018760	protein_coding_gene	2.46359	5.51586	0.000408888
ZK228.4	WBGene00013947	protein_coding_gene	2.43761	5.41742	8.85758e-08
Y41D4B.17	WBGene00021519	protein_coding_gene	2.43646	5.4131	7.94344e-05
CD4.18	WBGene00235160	ncRNA_gene	2.42369	5.36541	0.0148847
C18C4.17	WBGene00219824	ncRNA_gene	2.39914	5.27488	0.0329896
F35E12.2	WBGene00009426	protein_coding_gene	2.38834	5.23555	0.028323
argk-1	WBGene00009706	protein_coding_gene	2.38702	5.23075	0.0107026
Y53F4B.16	WBGene00013162	protein_coding_gene	2.38428	5.22085	0.00230818
dct-17	WBGene00009431	protein_coding_gene	2.37261	5.17877	0.000560497
T16G12.3	WBGene00011804	protein_coding_gene	2.35161	5.10393	0.00130027
sdz-35	WBGene00022570	protein_coding_gene	2.33036	5.0293	0.0291396
F01D5.1	WBGene00008492	protein_coding_gene	2.26919	4.82051	0.0014747
arrd-3	WBGene00006429	protein_coding_gene	2.26632	4.81094	0.00925834
Y6G8.5	WBGene00044207	protein_coding_gene	2.26565	4.80873	0.034419
fbxa-20	WBGene00022332	protein_coding_gene	2.2605	4.79159	0.0189964
Y54G11A.14	WBGene00013221	protein_coding_gene	2.25731	4.78098	0.000163072
rab-11.2	WBGene00004275	protein_coding_gene	2.25326	4.76759	0.0155388
bath-7	WBGene00018667	protein_coding_gene	2.23065	4.69346	0.0376623
T20B6.1	WBGene00020597	protein_coding_gene	2.21797	4.65237	0.00426065
H02F09.3	WBGene00019146	protein_coding_gene	2.21642	4.6474	2.5927e-05
B0391.10	WBGene00007165	pseudogene	2.2141	4.63993	8.43659e-06
Y82E9BL.18	WBGene00044402	protein_coding_gene	2.20735	4.61825	0.0134154
ins-32	WBGene00002115	protein_coding_gene	2.20268	4.60333	0.00769265
gcsh-1	WBGene00008354	protein_coding_gene	2.19911	4.59195	1.20951e-06
Y46H3C.6	WBGene00021606	pseudogene	2.19398	4.57565	0.00994078
elo-2	WBGene00001240	protein_coding_gene	2.18972	4.56217	0.000295966
Y75B12B.12	WBGene00045129	snoRNA_gene	2.18498	4.54721	0.0432833
F57F4.4	WBGene00019017	protein_coding_gene	2.18052	4.53316	0.000272835
F58G1.9	WBGene00010271	pseudogene	2.17847	4.52672	0.00247278
M28.2	WBGene00010894	protein_coding_gene	2.17775	4.52446	0.0272784
F42A8.1	WBGene00009626	protein_coding_gene	2.17578	4.51831	0.00369169
Y54G2A.45	WBGene00044488	protein_coding_gene	2.17218	4.50703	0.00101624
rrn-1.1	WBGene00004512	rRNA_gene	2.16782	4.49342	0.0314834
F22E5.6	WBGene00017705	protein_coding_gene	2.14874	4.4344	0.00179423
hpo-6	WBGene00021518	protein_coding_gene	2.13449	4.39082	0.0012135
T24A6.7	WBGene00020747	protein_coding_gene	2.12457	4.36073	0.026854
oac-34	WBGene00010157	protein_coding_gene	2.11802	4.34097	0.000167629
F10A3.1	WBGene00008631	protein_coding_gene	2.11618	4.33545	0.00931528
trp-4	WBGene00006616	protein_coding_gene	2.11098	4.31986	0.000784102
H25K10.1	WBGene00010411	protein_coding_gene	2.10518	4.3025	0.0118094
ZK185.9	WBGene00220238	snoRNA_gene	2.10203	4.29313	0.0356044
Y39D8A.1	WBGene00021448	protein_coding_gene	2.07592	4.21614	2.1245e-06
dod-19	WBGene00022644	protein_coding_gene	2.06448	4.18283	1.85425e-06
K10C9.9	WBGene00044515	pseudogene	2.05685	4.16076	0.00490995
R07E5.4	WBGene00011112	protein_coding_gene	2.0535	4.15112	0.0178983
lrg-1	WBGene00003067	pseudogene	2.02952	4.08269	6.54428e-05
sur-5	WBGene00006351	protein_coding_gene	2.01238	4.03447	0.00335195
fbxa-14	WBGene00022326	protein_coding_gene	1.98781	3.96636	0.00889933
ZK250.14	WBGene00235354	protein_coding_gene	1.97755	3.93825	0.0117121
otpl-5	WBGene00018478	protein_coding_gene	1.97373	3.92783	0.0396795
B0303.16	WBGene00044678	protein_coding_gene	1.96854	3.91373	0.0404363
K11H12.12	WBGene00044948	snoRNA_gene	1.96829	3.91305	0.0418035
C30E1.6	WBGene00016255	pseudogene	1.96553	3.90557	0.0100775
fbxa-84	WBGene00011670	protein_coding_gene	1.95022	3.86433	7.48564e-08
col-158	WBGene00000731	protein_coding_gene	1.94592	3.85284	0.0315585
str-131	WBGene00006180	protein_coding_gene	1.9432	3.84558	0.0151111
Y57G11C.51	WBGene00044258	protein_coding_gene	1.94205	3.8425	0.00013134
F55G11.8	WBGene00010128	protein_coding_gene	1.93396	3.82102	4.58362e-06
Y53F4B.17	WBGene00013163	protein_coding_gene	1.9285	3.8066	0.0297472
math-47	WBGene00022688	pseudogene	1.9284	3.80634	0.00706812
anr-32	WBGene00219683	antisense_lncRNA_gene	1.92539	3.7984	0.0136795
Y24F12A.4	WBGene00012499	pseudogene	1.92237	3.79045	0.00200036
Y105C5B.15	WBGene00013654	protein_coding_gene	1.91827	3.77971	0.00023806
clec-265	WBGene00019738	protein_coding_gene	1.91505	3.77126	1.20409e-21
Y53C10A.1	WBGene00014915	pseudogene	1.91493	3.77095	0.00010709
C04G6.6	WBGene00015456	protein_coding_gene	1.9136	3.76747	0.00517281
F58G6.3	WBGene00010274	protein_coding_gene	1.90589	3.74739	0.0357923
pqn-97	WBGene00004176	protein_coding_gene	1.90527	3.74579	0.0443257
Y106G6E.1	WBGene00013705	protein_coding_gene	1.90357	3.74137	0.0327846
clp-6	WBGene00000546	protein_coding_gene	1.90088	3.7344	0.00297249
F43C1.7	WBGene00023423	protein_coding_gene	1.89907	3.72973	0.0339583
hsp-16.41	WBGene00002018	protein_coding_gene	1.88354	3.6898	0.0280508
Y58A7A.5	WBGene00021979	protein_coding_gene	1.87537	3.66894	0.010168
clec-67	WBGene00018971	protein_coding_gene	1.86923	3.65336	0.0214636
H43E16.1	WBGene00019273	protein_coding_gene	1.86121	3.63313	3.38727e-18
mth-1	WBGene00017948	protein_coding_gene	1.8599	3.62982	6.26944e-05
sid-1	WBGene00004795	protein_coding_gene	1.85747	3.62371	6.98853e-05
K09D9.11	WBGene00019568	pseudogene	1.85651	3.6213	0.00858913
oac-58	WBGene00019580	protein_coding_gene	1.85585	3.61964	1.5842e-07
F17B5.8	WBGene00045458	protein_coding_gene	1.84639	3.596	0.00200273
C55B6.5	WBGene00016941	protein_coding_gene	1.84393	3.58988	0.0497445
linc-40	WBGene00219770	lincRNA_gene	1.82364	3.53974	0.00770508
prg-2	WBGene00004179	pseudogene	1.82225	3.53632	7.1295e-05
Y43B11AR.7	WBGene00045086	snoRNA_gene	1.81677	3.52292	0.000311163
T05F1.9	WBGene00011494	protein_coding_gene	1.81031	3.50719	0.0190824
C08G5.3	WBGene00015616	pseudogene	1.8066	3.49817	0.0174286
D1086.3	WBGene00008390	protein_coding_gene	1.79469	3.46941	0.0480917
lbp-8	WBGene00002260	protein_coding_gene	1.79036	3.45902	0.0473413
R11A8.1	WBGene00011236	protein_coding_gene	1.78996	3.45805	0.000232795
cyp-35D2	WBGene00014735	pseudogene	1.78639	3.4495	0.0438977
dct-18	WBGene00010266	protein_coding_gene	1.78297	3.44133	8.85142e-11
ZC15.3	WBGene00013832	protein_coding_gene	1.77612	3.42503	0.0492419
K11H12.3	WBGene00019659	protein_coding_gene	1.77081	3.41246	0.0466974
enu-3.5	WBGene00012552	protein_coding_gene	1.77077	3.41236	0.00225204
M03B6.1	WBGene00010833	protein_coding_gene	1.7689	3.40794	0.0094077
F25A2.1	WBGene00017764	protein_coding_gene	1.7626	3.3931	0.0194072
fbxa-178	WBGene00017533	pseudogene	1.74814	3.35925	0.00769265
clpr-2	WBGene00023410	protein_coding_gene	1.74736	3.35745	0.0170728
F22H10.6	WBGene00017730	protein_coding_gene	1.7473	3.3573	0.0139958
folt-3	WBGene00044738	protein_coding_gene	1.74646	3.35534	0.0327333
hsd-2	WBGene00022498	protein_coding_gene	1.74159	3.34403	0.0448648
C50H2.7	WBGene00008243	protein_coding_gene	1.73938	3.33891	0.0122688
K08D8.4	WBGene00010658	protein_coding_gene	1.7384	3.33664	0.00555409
C17H12.8	WBGene00015933	protein_coding_gene	1.73485	3.32845	0.0105698
C06A1.12	WBGene00219803	ncRNA_gene	1.73432	3.32722	4.83501e-08
F20G2.1	WBGene00008985	protein_coding_gene	1.7327	3.3235	0.000418996
T08D2.7	WBGene00011612	protein_coding_gene	1.73214	3.32219	0.00772655
F21D9.2	WBGene00009016	protein_coding_gene	1.72763	3.31184	0.0149165
T02G5.4	WBGene00020164	pseudogene	1.72054	3.29559	0.00321194
chk-2	WBGene00000499	protein_coding_gene	1.71849	3.29092	5.27135e-07
linc-29	WBGene00189951	lincRNA_gene	1.71558	3.2843	0.00244175
H02F09.2	WBGene00019145	protein_coding_gene	1.71115	3.27421	0.0274429
dod-20	WBGene00015259	protein_coding_gene	1.70071	3.2506	0.0470697
C30F2.4	WBGene00007818	protein_coding_gene	1.7003	3.24969	0.0223138
B0250.7	WBGene00007124	protein_coding_gene	1.69308	3.23347	0.000131126
Y9C9A.8	WBGene00021178	protein_coding_gene	1.69271	3.23263	0.0274522
H06I04.9	WBGene00045092	snoRNA_gene	1.6787	3.20138	0.0395362
C06E1.7	WBGene00015522	protein_coding_gene	1.67398	3.19093	8.74762e-05
F28A10.9	WBGene00017877	pseudogene	1.67116	3.18471	0.0458093
bath-46	WBGene00020325	protein_coding_gene	1.66958	3.18123	0.0202029
T23B12.14	WBGene00220084	ncRNA_gene	1.66774	3.17716	0.0273437
F53C11.1	WBGene00009971	protein_coding_gene	1.66302	3.16678	0.00187218
C05D12.3	WBGene00014666	protein_coding_gene	1.65537	3.15004	0.00303843
enu-3.6	WBGene00010477	protein_coding_gene	1.6537	3.14641	0.000459706
wago-2	WBGene00018862	pseudogene	1.65292	3.1447	1.76564e-07
C46C2.3	WBGene00008111	protein_coding_gene	1.6349	3.10567	0.0048157
Y48G1BM.8	WBGene00021673	pseudogene	1.6293	3.09363	0.00703885
F15D4.5	WBGene00008862	protein_coding_gene	1.62211	3.07825	0.000344605
T10G3.3	WBGene00011694	protein_coding_gene	1.61622	3.06571	0.0448648
F53F4.4	WBGene00009988	protein_coding_gene	1.61401	3.06101	0.0331368
Y43F11A.6	WBGene00014576	pseudogene	1.6098	3.0521	7.10174e-05
arl-7	WBGene00000191	pseudogene	1.60979	3.05208	0.039077
F21C10.18	WBGene00235330	protein_coding_gene	1.60659	3.04532	0.0335532
Y39G8B.9	WBGene00012728	protein_coding_gene	1.6061	3.04427	0.0319713
Y53G8AM.5	WBGene00021805	protein_coding_gene	1.60581	3.04367	0.0161056
F41G4.7	WBGene00018310	protein_coding_gene	1.60491	3.04178	0.0295671
nduo-2	WBGene00010961	protein_coding_gene	1.60489	3.04173	0.0102354
his-62	WBGene00001936	protein_coding_gene	1.60415	3.04016	0.0269413
Y34B4A.6	WBGene00021322	protein_coding_gene	1.60377	3.03937	2.82216e-07
R03D7.2	WBGene00010989	protein_coding_gene	1.6025	3.0367	0.00173547
MTCE.7	WBGene00014454	rRNA_gene	1.5903	3.01113	0.0435218
Y34B4A.9	WBGene00021325	protein_coding_gene	1.58688	3.004	0.000205367
dod-17	WBGene00010745	protein_coding_gene	1.57995	2.98959	0.00718786
spin-3	WBGene00008598	protein_coding_gene	1.57752	2.98457	0.000271876
Y73B3A.18	WBGene00022219	pseudogene	1.57101	2.97114	0.00124786
F09C8.1	WBGene00008621	protein_coding_gene	1.56835	2.96565	0.00128097
clec-84	WBGene00021895	protein_coding_gene	1.56487	2.95851	0.0048753
miro-3	WBGene00021651	pseudogene	1.55521	2.93876	0.00993509
F14D7.6	WBGene00008793	protein_coding_gene	1.55286	2.93399	5.16547e-05
cpr-3	WBGene00000783	protein_coding_gene	1.54666	2.92141	0.0145315
F27C1.18	WBGene00219918	ncRNA_gene	1.54597	2.92	0.0191044
ZC250.4	WBGene00045305	protein_coding_gene	1.54161	2.91119	0.0381901
ctsa-4.2	WBGene00021503	protein_coding_gene	1.53888	2.90569	6.56639e-06
F59E12.3	WBGene00019119	protein_coding_gene	1.53395	2.89578	0.023544
twk-28	WBGene00006680	protein_coding_gene	1.53242	2.89271	0.00718786
F09B12.3	WBGene00008607	protein_coding_gene	1.52829	2.88444	0.0141772
gst-6	WBGene00001754	protein_coding_gene	1.52767	2.88319	0.0196147
bath-12	WBGene00019131	pseudogene	1.52663	2.88111	0.00232727
enu-3.4	WBGene00021034	protein_coding_gene	1.52436	2.8766	0.00711836
R02C2.8	WBGene00255728	pseudogene	1.52305	2.87397	0.0122071
C15H9.11	WBGene00015805	protein_coding_gene	1.51459	2.85718	0.0250508
Y17G7B.8	WBGene00012462	protein_coding_gene	1.51198	2.85201	0.0289695
Y116F11B.10	WBGene00013826	pseudogene	1.50829	2.84473	0.0065532
let-383	WBGene00044898	protein_coding_gene	1.50694	2.84207	0.00131612
C18H2.2	WBGene00015989	pseudogene	1.49547	2.81956	0.000764399
H11L12.1	WBGene00019189	protein_coding_gene	1.49529	2.81922	0.0450213
B0457.3	WBGene00014660	pseudogene	1.49354	2.8158	0.03995
F10C1.8	WBGene00017327	protein_coding_gene	1.48748	2.80399	0.0114361
K06B9.4	WBGene00019441	pseudogene	1.48427	2.79775	0.00231472
H20E11.3	WBGene00019215	protein_coding_gene	1.483	2.79528	0.000654938
nhr-236	WBGene00021417	protein_coding_gene	1.47868	2.78694	0.047977
fbxa-89	WBGene00013555	protein_coding_gene	1.47755	2.78476	0.0457563
fbxa-184	WBGene00018439	protein_coding_gene	1.4768	2.78331	0.0134554
hpo-38	WBGene00021755	protein_coding_gene	1.47571	2.78121	0.00293069
F40E12.2	WBGene00018235	protein_coding_gene	1.47563	2.78106	0.00455005
F19C7.1	WBGene00017591	protein_coding_gene	1.44879	2.72979	2.99262e-07
F26A1.4	WBGene00017803	protein_coding_gene	1.44626	2.725	0.00303123
F40D4.13	WBGene00009572	protein_coding_gene	1.43995	2.71312	0.0242568
M01E5.1	WBGene00010804	pseudogene	1.43948	2.71223	0.0496731
lec-9	WBGene00002272	protein_coding_gene	1.43888	2.71111	1.00962e-07
Y71A12B.10	WBGene00013507	protein_coding_gene	1.43381	2.7016	0.0194171
T20D3.2	WBGene00011856	protein_coding_gene	1.43237	2.69889	6.98853e-05
C34E7.3	WBGene00007933	protein_coding_gene	1.42657	2.68806	0.0350038
K08D8.12	WBGene00194926	protein_coding_gene	1.42126	2.6782	0.00759414
acs-1	WBGene00018488	protein_coding_gene	1.41991	2.6757	0.0392375
C28A5.1	WBGene00007788	protein_coding_gene	1.41794	2.67204	0.000726108
pes-8	WBGene00003981	protein_coding_gene	1.41744	2.67112	0.0458816
F19B6.3	WBGene00008949	protein_coding_gene	1.41667	2.66968	0.022534
clec-186	WBGene00014138	protein_coding_gene	1.41616	2.66874	3.52663e-06
gst-27	WBGene00001775	protein_coding_gene	1.4144	2.6655	0.0412638
nspd-7	WBGene00012781	protein_coding_gene	1.40939	2.65626	0.0148941
ZK218.8	WBGene00013942	pseudogene	1.40273	2.64402	0.00259697
T27E7.10	WBGene00044268	pseudogene	1.39811	2.63555	0.021958
fbxa-203	WBGene00021037	pseudogene	1.39657	2.63275	0.0124289
clec-74	WBGene00021585	protein_coding_gene	1.39637	2.63238	0.0243295
math-46	WBGene00021175	protein_coding_gene	1.38583	2.61322	0.0450869
lurp-4	WBGene00077698	protein_coding_gene	1.37927	2.60136	0.0100551
Y48G1BM.6	WBGene00021671	pseudogene	1.37387	2.59164	0.00512734
T05C3.2	WBGene00020254	protein_coding_gene	1.36813	2.58136	0.00663134
gfi-1	WBGene00001581	protein_coding_gene	1.36781	2.58079	0.0313945
enu-3.3	WBGene00021015	protein_coding_gene	1.3669	2.57915	0.00304248
math-2	WBGene00015606	protein_coding_gene	1.35047	2.54995	0.00924851
Y54G11A.19	WBGene00235256	protein_coding_gene	1.34454	2.5395	0.00425352
T19D12.4	WBGene00020579	protein_coding_gene	1.34269	2.53624	0.0480102
F28H7.3	WBGene00009237	protein_coding_gene	1.33959	2.5308	0.00206195
F22E5.1	WBGene00017703	protein_coding_gene	1.33909	2.52992	0.00816639
T07H8.11	WBGene00304201	protein_coding_gene	1.33547	2.52358	0.00633936
F52C6.2	WBGene00018659	protein_coding_gene	1.33464	2.52212	0.0070231
F39G3.5	WBGene00018210	protein_coding_gene	1.33259	2.51854	0.00798098
Y50D4B.2	WBGene00021741	protein_coding_gene	1.33052	2.51493	0.00969514
oac-57	WBGene00019579	protein_coding_gene	1.32613	2.50729	0.0357009
F14H12.3	WBGene00017471	protein_coding_gene	1.32595	2.50697	0.00871302
fbxc-47	WBGene00019723	protein_coding_gene	1.3225	2.50099	0.0206083
hsf-2	WBGene00013134	pseudogene	1.31862	2.49428	0.00703885
Y57A10A.3	WBGene00013248	protein_coding_gene	1.31155	2.48208	0.0084745
T05E12.8	WBGene00045382	protein_coding_gene	1.31038	2.48008	0.024862
lys-1	WBGene00003090	protein_coding_gene	1.3041	2.46929	0.00990251
Y66D12A.6	WBGene00013432	protein_coding_gene	1.30332	2.46796	0.0105778
snf-4	WBGene00004903	pseudogene	1.3024	2.46638	0.0178983
B0001.5	WBGene00007090	protein_coding_gene	1.29227	2.44913	0.000927047
K03H6.2	WBGene00019368	protein_coding_gene	1.29107	2.44709	0.0309212
T01C8.3	WBGene00020144	protein_coding_gene	1.28828	2.44236	0.0137808
C12D12.1	WBGene00015713	protein_coding_gene	1.28696	2.44014	0.000303221
linc-76	WBGene00219619	lincRNA_gene	1.28634	2.43909	0.0376459
Y53C12A.6	WBGene00013141	protein_coding_gene	1.28463	2.4362	0.00122435
Y105E8A.28	WBGene00013685	protein_coding_gene	1.27909	2.42685	0.0170235
C15H7.2	WBGene00014678	pseudogene	1.27871	2.42622	0.0310488
C47E8.10	WBGene00044216	pseudogene	1.27766	2.42445	0.0423765
F27B3.7	WBGene00017849	pseudogene	1.26915	2.41019	3.28868e-05
C38D9.5	WBGene00008013	pseudogene	1.26571	2.40446	0.0189964
snpc-3.2	WBGene00021667	protein_coding_gene	1.2622	2.39862	0.026659
T07A9.14	WBGene00044789	protein_coding_gene	1.25992	2.39482	8.398e-06
sri-74	WBGene00005586	protein_coding_gene	1.25645	2.38907	0.0208517
fbxa-190	WBGene00018939	protein_coding_gene	1.25378	2.38465	0.00596356
Y111B2A.1	WBGene00013727	protein_coding_gene	1.25331	2.38388	0.0010018
T25C12.3	WBGene00012018	protein_coding_gene	1.25204	2.38178	0.00873207
C14B1.7	WBGene00007578	pseudogene	1.2505	2.37924	0.00352269
ZK637.6	WBGene00014987	pseudogene	1.2452	2.37051	0.0190617
F19C7.4	WBGene00017594	protein_coding_gene	1.24517	2.37047	0.0167725
oac-48	WBGene00011960	protein_coding_gene	1.24213	2.36548	0.0299938
C34B4.2	WBGene00007907	protein_coding_gene	1.24201	2.36528	0.00041276
C49C8.5	WBGene00016769	protein_coding_gene	1.24054	2.36286	0.00170372
nos-1	WBGene00003783	protein_coding_gene	1.24045	2.36272	0.036067
T06A1.5	WBGene00020280	protein_coding_gene	1.23919	2.36066	0.00925834
parn-1	WBGene00010734	protein_coding_gene	1.2359	2.35529	0.0106983
linc-7	WBGene00219609	lincRNA_gene	1.23464	2.35322	1.64212e-05
ctc-3	WBGene00010962	protein_coding_gene	1.22884	2.34378	0.0137146
asp-14	WBGene00019619	protein_coding_gene	1.2198	2.32915	8.72361e-08
K09H9.7	WBGene00019598	protein_coding_gene	1.21516	2.32166	0.0140131
T08D2.3	WBGene00011608	pseudogene	1.21502	2.32144	1.90818e-05
R05F9.11	WBGene00019894	protein_coding_gene	1.21329	2.31867	0.00833026
nbs-1	WBGene00007504	protein_coding_gene	1.21144	2.31568	2.28848e-05
F22B3.5	WBGene00009036	protein_coding_gene	1.21074	2.31456	0.0209586
C24H12.2	WBGene00016072	protein_coding_gene	1.20962	2.31277	0.0106972
pgph-2	WBGene00018424	protein_coding_gene	1.20848	2.31093	0.0223278
C14E2.12	WBGene00219816	snoRNA_gene	1.20126	2.2994	0.0470697
pqn-36	WBGene00004123	protein_coding_gene	1.19919	2.29611	0.0137325
W06A11.4	WBGene00021055	protein_coding_gene	1.1969	2.29246	0.00966529
C09E7.8	WBGene00015642	protein_coding_gene	1.19456	2.28875	0.000375545
cln-3.3	WBGene00000541	protein_coding_gene	1.19241	2.28535	0.0188616
Y65B4BL.4	WBGene00022036	protein_coding_gene	1.19109	2.28326	0.00458556
timm-17B.2	WBGene00017069	protein_coding_gene	1.18899	2.27994	0.00382599
F43C1.5	WBGene00009649	protein_coding_gene	1.18878	2.2796	0.015831
nep-7	WBGene00017552	protein_coding_gene	1.1814	2.26796	0.0432948
ctc-1	WBGene00010964	protein_coding_gene	1.17483	2.25766	0.00851371
E02H9.3	WBGene00017101	protein_coding_gene	1.16775	2.24661	1.2448e-07
C28A5.2	WBGene00007789	protein_coding_gene	1.1657	2.24342	6.29434e-05
snpc-3.3	WBGene00021662	protein_coding_gene	1.16264	2.23866	0.0024043
rmh-1	WBGene00019712	protein_coding_gene	1.16177	2.23731	0.000102807
cdr-7	WBGene00010472	protein_coding_gene	1.16163	2.2371	0.000359241
C34H4.2	WBGene00016425	protein_coding_gene	1.16152	2.23693	0.00506287
ptps-1	WBGene00015010	protein_coding_gene	1.15702	2.22997	0.00790386
T20B6.2	WBGene00020598	protein_coding_gene	1.15299	2.22374	0.0443988
kri-1	WBGene00013955	protein_coding_gene	1.1484	2.21667	0.00446006
F18A11.6	WBGene00008933	pseudogene	1.14642	2.21364	0.00916609
Y67D8C.23	WBGene00235353	pseudogene	1.14233	2.20737	0.03666
bir-2	WBGene00000250	protein_coding_gene	1.14107	2.20544	0.0186397
C18D11.3	WBGene00007681	protein_coding_gene	1.14052	2.20461	0.000890209
C06A5.6	WBGene00015504	protein_coding_gene	1.13492	2.19607	0.00839242
nduo-6	WBGene00010957	protein_coding_gene	1.13365	2.19414	0.0333729
C45G9.6	WBGene00016677	protein_coding_gene	1.13081	2.18981	0.0011537
R06C1.4	WBGene00011059	protein_coding_gene	1.12804	2.18561	3.53528e-25
tag-51	WBGene00006430	protein_coding_gene	1.1265	2.18328	6.11314e-05
pid-5	WBGene00021555	protein_coding_gene	1.12162	2.17591	3.58509e-15
CD4.10	WBGene00022970	ncRNA_gene	1.11688	2.16877	0.024522
B0334.5	WBGene00007145	protein_coding_gene	1.11645	2.16813	1.57647e-05
bath-4	WBGene00018665	protein_coding_gene	1.11584	2.16722	0.0389726
C17C3.15	WBGene00015896	protein_coding_gene	1.11427	2.16485	0.00181083
W05F2.8	WBGene00195045	protein_coding_gene	1.11416	2.16468	0.033803
hrg-7	WBGene00007605	protein_coding_gene	1.11324	2.16331	0.0289313
R144.10	WBGene00020098	protein_coding_gene	1.11256	2.16228	0.000212894
fbxc-44	WBGene00015819	protein_coding_gene	1.11107	2.16006	0.0372498
Y50D4C.6	WBGene00021750	protein_coding_gene	1.10916	2.15721	0.0130484
M04F3.2	WBGene00019768	protein_coding_gene	1.10647	2.15318	0.00420375
aqp-4	WBGene00000172	protein_coding_gene	1.10388	2.14932	2.19104e-07
tipn-1	WBGene00017738	protein_coding_gene	1.10381	2.14921	0.0123277
set-9	WBGene00017482	protein_coding_gene	1.10325	2.14838	6.49491e-19
ppw-1	WBGene00004093	protein_coding_gene	1.10089	2.14487	0.000174248
Y50D4A.6	WBGene00195169	protein_coding_gene	1.09814	2.14079	0.0304608
F55D12.5	WBGene00010113	protein_coding_gene	1.09693	2.13899	4.56492e-05
T25D10.1	WBGene00020799	protein_coding_gene	1.08981	2.12846	0.0300153
C18H2.4	WBGene00015991	pseudogene	1.08788	2.12562	0.0373673
K08F11.6	WBGene00023323	pseudogene	1.08651	2.12359	0.00476454
C48B4.7	WBGene00008170	protein_coding_gene	1.08604	2.12291	0.0223138
C08H9.16	WBGene00086566	protein_coding_gene	1.08397	2.11985	0.00851721
F27D4.3	WBGene00014746	pseudogene	1.08372	2.1195	0.0437019
rec-1	WBGene00004332	protein_coding_gene	1.08335	2.11894	0.00343568
enu-3.1	WBGene00010362	protein_coding_gene	1.0832	2.11873	0.00359988
Y22D7AR.7	WBGene00021261	protein_coding_gene	1.07567	2.1077	0.0325545
T04A8.13	WBGene00011414	protein_coding_gene	1.07507	2.10683	0.0274429
C16A11.5	WBGene00015818	protein_coding_gene	1.07256	2.10316	0.00990251
lip-1	WBGene00003043	protein_coding_gene	1.07101	2.1009	6.39848e-05
Y66D12A.16	WBGene00013442	protein_coding_gene	1.07067	2.1004	0.0100687
nduo-1	WBGene00010959	protein_coding_gene	1.07005	2.09951	0.0417835
selt-1.2	WBGene00009238	protein_coding_gene	1.06916	2.09822	0.0431107
ctb-1	WBGene00000829	protein_coding_gene	1.06325	2.08963	0.0242568
tsen-54	WBGene00018680	protein_coding_gene	1.0623	2.08826	0.00227038
snpc-3.1	WBGene00015098	protein_coding_gene	1.05798	2.08201	0.0274318
cpb-1	WBGene00000770	protein_coding_gene	1.05597	2.07912	6.34491e-05
F01G4.4	WBGene00008503	protein_coding_gene	1.05584	2.07893	1.70569e-10
T28D9.4	WBGene00020896	protein_coding_gene	1.05365	2.07577	0.000491723
ent-4	WBGene00008123	protein_coding_gene	1.05334	2.07534	0.0237668
enu-3.2	WBGene00008003	protein_coding_gene	1.0531	2.07498	0.00135498
C09G4.4	WBGene00044001	protein_coding_gene	1.05288	2.07467	0.011085
Y73B3A.3	WBGene00022205	pseudogene	1.05255	2.07419	0.0272227
set-24	WBGene00012845	protein_coding_gene	1.05216	2.07363	0.000210906
ZK945.4	WBGene00014166	protein_coding_gene	1.04902	2.06912	0.0324661
VH15N14R.1	WBGene00012151	protein_coding_gene	1.04825	2.06802	0.039077
K07D4.1	WBGene00023318	pseudogene	1.04736	2.06675	0.0099415
T07F10.5	WBGene00011591	protein_coding_gene	1.04661	2.06567	0.0425227
Y52E8A.3	WBGene00021796	protein_coding_gene	1.04516	2.0636	0.017286
cye-1	WBGene00000871	protein_coding_gene	1.04325	2.06087	0.0025428
Y82E9BR.2	WBGene00022335	protein_coding_gene	1.04141	2.05824	0.0190003
rde-4	WBGene00004326	protein_coding_gene	1.04076	2.0573	0.0199297
sqrd-1	WBGene00008538	protein_coding_gene	1.04048	2.05691	0.00425352
pks-1	WBGene00016558	protein_coding_gene	1.04046	2.05688	0.0194055
Y54G2A.73	WBGene00219425	protein_coding_gene	1.03727	2.05234	5.28093e-05
msh-4	WBGene00003420	pseudogene	1.0366	2.05138	0.0404532
Y54E2A.8	WBGene00013193	protein_coding_gene	1.0352	2.0494	0.00288522
wago-4	WBGene00010263	protein_coding_gene	1.03377	2.04737	0.000244408
ani-3	WBGene00012835	protein_coding_gene	1.0335	2.04698	0.00180656
W03F8.2	WBGene00020992	pseudogene	1.03059	2.04286	0.00389619
agt-2	WBGene00000094	protein_coding_gene	1.02987	2.04183	0.0198823
wip-1	WBGene00020094	protein_coding_gene	1.02986	2.04183	9.37334e-06
F59A3.2	WBGene00019075	protein_coding_gene	1.02719	2.03805	0.00313838
Y73B3B.5	WBGene00022227	pseudogene	1.02712	2.03796	0.00762674
F43E2.1	WBGene00018390	protein_coding_gene	1.02709	2.03791	0.00871201
fbxa-31	WBGene00013838	protein_coding_gene	1.02662	2.03724	0.0242568
T12E12.3	WBGene00020464	protein_coding_gene	1.02573	2.03599	5.42047e-10
K12H6.2	WBGene00019683	protein_coding_gene	1.02388	2.03338	0.000751577
C06A1.4	WBGene00014667	pseudogene	1.02154	2.03008	0.00801123
hpr-9	WBGene00001997	protein_coding_gene	1.02031	2.02835	0.00174799
clec-173	WBGene00044469	protein_coding_gene	1.01995	2.02784	0.00096115
set-32	WBGene00008062	protein_coding_gene	1.01989	2.02777	0.000568617
R04F11.5	WBGene00011017	protein_coding_gene	1.01639	2.02285	0.000123001
Y54G2A.21	WBGene00021886	pseudogene	1.01639	2.02285	0.0178983
rbm-17	WBGene00010233	protein_coding_gene	1.01557	2.0217	0.00370001
R155.3	WBGene00020117	protein_coding_gene	1.01552	2.02163	0.0372285
Y73B3A.1	WBGene00022203	protein_coding_gene	1.01472	2.02052	5.90515e-06
F53G12.4	WBGene00018772	protein_coding_gene	1.01418	2.01976	0.0371415
Y71A12B.14	WBGene00014947	pseudogene	1.01232	2.01715	0.0223278
F19F10.11	WBGene00017607	protein_coding_gene	1.01208	2.01681	0.000471311
F56D5.4	WBGene00014772	pseudogene	1.01071	2.0149	0.00661695
cin-4	WBGene00022854	protein_coding_gene	1.01056	2.01469	0.0133229
F56F10.1	WBGene00018984	protein_coding_gene	1.00816	2.01134	0.00151806
Y53C10A.6	WBGene00013137	protein_coding_gene	1.00795	2.01104	0.0188608
R06C7.2	WBGene00011062	protein_coding_gene	1.00777	2.0108	0.0112562
cep-1	WBGene00000467	protein_coding_gene	1.00694	2.00964	0.000924469
klu-2	WBGene00022592	protein_coding_gene	1.00586	2.00814	0.00436898
eri-9	WBGene00016143	protein_coding_gene	1.00484	2.00672	0.0235166
T24H10.4	WBGene00012002	protein_coding_gene	1.00482	2.00669	0.0345319
heri-1	WBGene00016236	protein_coding_gene	1.0024	2.00332	0.0270956
lec-8	WBGene00002271	protein_coding_gene	1.00054	2.00074	0.00210003
ttr-20	WBGene00018085	protein_coding_gene	-1.00036	0.499875	0.0138537
rig-3	WBGene00004370	protein_coding_gene	-1.00114	0.499606	0.0439655
Y34D9A.8	WBGene00021333	protein_coding_gene	-1.00133	0.499541	0.00759933
K12C11.7	WBGene00045053	protein_coding_gene	-1.00162	0.49944	0.0144727
acdh-10	WBGene00020366	protein_coding_gene	-1.00265	0.499082	1.71882e-06
sad-1	WBGene00004719	protein_coding_gene	-1.00302	0.498955	0.00924851
ubc-17	WBGene00006712	protein_coding_gene	-1.00304	0.498948	0.0213705
T19D7.6	WBGene00020574	protein_coding_gene	-1.00327	0.498866	0.0120723
bbs-8	WBGene00000244	protein_coding_gene	-1.00372	0.498713	0.036053
acl-12	WBGene00015295	protein_coding_gene	-1.00407	0.498592	0.00215586
tag-278	WBGene00015356	protein_coding_gene	-1.00551	0.498094	1.69492e-05
ceh-10	WBGene00000435	protein_coding_gene	-1.00591	0.497955	0.0253797
R03H10.6	WBGene00019858	protein_coding_gene	-1.00595	0.497943	0.0396886
cdh-9	WBGene00000401	protein_coding_gene	-1.0061	0.497891	0.0450803
ajm-1	WBGene00000100	protein_coding_gene	-1.00654	0.497738	0.000452477
F53E10.1	WBGene00018758	protein_coding_gene	-1.00701	0.497576	0.0357581
F55D12.1	WBGene00010110	protein_coding_gene	-1.00873	0.496984	0.0222492
tag-343	WBGene00018374	protein_coding_gene	-1.01051	0.496371	0.0164904
C33G3.4	WBGene00007904	protein_coding_gene	-1.01069	0.496307	5.01232e-05
hpo-15	WBGene00016061	protein_coding_gene	-1.01098	0.496211	1.20374e-07
gsto-3	WBGene00019636	protein_coding_gene	-1.0131	0.495481	0.0133911
K10B4.3	WBGene00019615	protein_coding_gene	-1.01377	0.495251	6.75015e-07
ceh-43	WBGene00000463	protein_coding_gene	-1.01606	0.494464	0.0468794
dhs-5	WBGene00000969	protein_coding_gene	-1.01626	0.494397	0.000387649
lgg-1	WBGene00002980	protein_coding_gene	-1.01633	0.494373	3.82338e-05
tag-304	WBGene00018757	protein_coding_gene	-1.01704	0.494131	1.89067e-08
prx-12	WBGene00004197	protein_coding_gene	-1.01733	0.49403	0.000495135
F52B10.3	WBGene00044304	protein_coding_gene	-1.0208	0.492843	0.000731326
tbx-2	WBGene00006543	protein_coding_gene	-1.02157	0.492581	3.46628e-11
frm-2	WBGene00001489	protein_coding_gene	-1.02235	0.492314	2.61976e-05
prx-3	WBGene00004193	protein_coding_gene	-1.02277	0.492172	0.000685676
K02E10.1	WBGene00019317	protein_coding_gene	-1.02485	0.491463	7.04362e-07
ppm-1.H	WBGene00016580	protein_coding_gene	-1.02635	0.490951	0.0354698
cbp-3	WBGene00009595	protein_coding_gene	-1.02711	0.490692	0.0151923
lin-17	WBGene00003006	protein_coding_gene	-1.02741	0.490591	0.000491723
ZC190.4	WBGene00022538	protein_coding_gene	-1.02745	0.490578	0.0251269
odd-1	WBGene00003845	protein_coding_gene	-1.02786	0.490438	0.0421155
pqn-89	WBGene00004169	protein_coding_gene	-1.0285	0.49022	0.00260786
ugt-49	WBGene00007070	protein_coding_gene	-1.03048	0.489549	0.0174286
F27C8.2	WBGene00009183	protein_coding_gene	-1.03054	0.489527	0.0316712
Y43F8B.2	WBGene00012813	protein_coding_gene	-1.03098	0.489376	0.0134554
nsy-1	WBGene00003822	protein_coding_gene	-1.0318	0.4891	2.36887e-05
exc-7	WBGene00001368	protein_coding_gene	-1.0321	0.488997	0.00171043
C30G4.4	WBGene00016269	protein_coding_gene	-1.03421	0.488283	0.0247276
spv-1	WBGene00014051	protein_coding_gene	-1.03662	0.487467	0.00913611
slt-1	WBGene00004854	protein_coding_gene	-1.0377	0.487103	0.00168288
fipr-1	WBGene00009096	protein_coding_gene	-1.03833	0.486892	0.00150138
ttr-43	WBGene00007590	protein_coding_gene	-1.03933	0.486554	0.0393683
linc-15	WBGene00219571	lincRNA_gene	-1.03999	0.48633	0.000112897
C01F1.3	WBGene00015298	protein_coding_gene	-1.04014	0.48628	0.00249604
pals-34	WBGene00017823	protein_coding_gene	-1.04045	0.486176	0.00919741
wht-1	WBGene00015479	protein_coding_gene	-1.04103	0.485979	0.000507543
F59C6.8	WBGene00010327	protein_coding_gene	-1.04135	0.485872	0.0345557
mab-21	WBGene00003112	protein_coding_gene	-1.04149	0.485826	0.00718786
W07A12.4	WBGene00012322	protein_coding_gene	-1.04244	0.485507	0.0492358
F57A8.1	WBGene00010177	protein_coding_gene	-1.04249	0.485488	0.00057702
ugt-20	WBGene00019516	protein_coding_gene	-1.0426	0.485451	0.0329373
ugt-5	WBGene00013906	protein_coding_gene	-1.04265	0.485434	0.00795857
che-12	WBGene00000491	protein_coding_gene	-1.044	0.484981	0.00851371
Y116A8C.3	WBGene00013784	protein_coding_gene	-1.04706	0.483952	0.0467333
C17H11.6	WBGene00015926	protein_coding_gene	-1.04811	0.483601	0.000385612
try-3	WBGene00006621	protein_coding_gene	-1.04907	0.48328	0.0151087
nfm-1	WBGene00003593	protein_coding_gene	-1.0493	0.483204	8.19233e-05
R09F10.5	WBGene00019988	protein_coding_gene	-1.04951	0.483133	0.0247954
T25B9.3	WBGene00012009	protein_coding_gene	-1.05199	0.482303	0.034376
apl-1	WBGene00000149	protein_coding_gene	-1.05296	0.481978	0.00472659
C32E12.4	WBGene00016330	protein_coding_gene	-1.05297	0.481975	7.89026e-07
F18A11.2	WBGene00008929	protein_coding_gene	-1.05404	0.481619	0.0142306
C34E11.2	WBGene00007935	protein_coding_gene	-1.05449	0.481469	0.0129604
ceh-27	WBGene00000449	protein_coding_gene	-1.05476	0.481379	0.00503719
lron-15	WBGene00016974	protein_coding_gene	-1.05562	0.48109	0.00176469
C01B10.11	WBGene00044294	protein_coding_gene	-1.05603	0.480953	0.0281908
C04E6.7	WBGene00015423	protein_coding_gene	-1.05609	0.480933	3.17036e-05
rig-5	WBGene00004372	protein_coding_gene	-1.05767	0.480406	0.00938609
nhr-88	WBGene00003678	protein_coding_gene	-1.05835	0.480181	0.0283876
maoc-1	WBGene00017123	protein_coding_gene	-1.05837	0.480175	0.00129214
E01G6.2	WBGene00008450	protein_coding_gene	-1.05861	0.480094	0.000468918
cof-2	WBGene00000583	protein_coding_gene	-1.05865	0.480082	0.0149977
F52H2.4	WBGene00018716	protein_coding_gene	-1.05884	0.480018	0.0107637
unc-53	WBGene00006788	protein_coding_gene	-1.05972	0.479727	0.000205367
Y48G8AL.13	WBGene00021691	protein_coding_gene	-1.06	0.479632	0.00224172
F16G10.15	WBGene00017529	pseudogene	-1.06117	0.479243	0.0466001
R10E8.6	WBGene00011212	protein_coding_gene	-1.06139	0.479169	0.0327936
T19C4.5	WBGene00011839	protein_coding_gene	-1.06149	0.479136	0.00160386
K02D10.4	WBGene00019304	protein_coding_gene	-1.06612	0.477602	0.035993
K02C4.5	WBGene00010503	protein_coding_gene	-1.06721	0.477241	0.00051517
T19B10.2	WBGene00011831	protein_coding_gene	-1.06804	0.476967	0.0426755
T07D1.2	WBGene00020301	protein_coding_gene	-1.06862	0.476775	1.53311e-08
Y42G9A.1	WBGene00021531	protein_coding_gene	-1.07057	0.476132	0.0169902
gmeb-2	WBGene00010010	protein_coding_gene	-1.07073	0.476078	0.0150936
E02H4.4	WBGene00008462	protein_coding_gene	-1.07186	0.475706	0.000187052
igcm-3	WBGene00020160	protein_coding_gene	-1.07229	0.475562	0.00821791
C54C6.7	WBGene00044166	protein_coding_gene	-1.07244	0.475514	0.0185552
K10B3.5	WBGene00019611	protein_coding_gene	-1.07459	0.474804	2.5927e-05
Y64G10A.7	WBGene00013416	protein_coding_gene	-1.07566	0.474453	0.0107637
jmjd-3.1	WBGene00017571	protein_coding_gene	-1.07695	0.474028	1.54012e-08
ads-1	WBGene00000081	protein_coding_gene	-1.07712	0.473974	0.0471237
crm-1	WBGene00007103	protein_coding_gene	-1.07844	0.473541	0.00540141
ncx-3	WBGene00003568	protein_coding_gene	-1.0787	0.473456	1.08944e-05
rsf-1	WBGene00011995	protein_coding_gene	-1.07928	0.473266	7.66423e-08
gana-1	WBGene00011095	protein_coding_gene	-1.08066	0.472814	6.4374e-06
aex-3	WBGene00000086	protein_coding_gene	-1.08068	0.472806	0.00200273
F53A2.1	WBGene00009949	protein_coding_gene	-1.08111	0.472666	0.00626085
sek-6	WBGene00012162	protein_coding_gene	-1.08145	0.472554	0.00920424
R09D1.9	WBGene00011165	pseudogene	-1.08163	0.472496	0.0194171
K10D6.4	WBGene00010744	protein_coding_gene	-1.08199	0.472378	1.21101e-09
C15B12.1	WBGene00015783	protein_coding_gene	-1.08203	0.472363	0.00222934
ttx-1	WBGene00006652	protein_coding_gene	-1.08299	0.472048	1.71594e-05
F57C9.6	WBGene00019012	protein_coding_gene	-1.08313	0.472004	0.047977
F25F8.1	WBGene00017795	protein_coding_gene	-1.08432	0.471615	0.00250931
klo-1	WBGene00016848	protein_coding_gene	-1.08537	0.471271	0.000214912
lfe-2	WBGene00002979	protein_coding_gene	-1.08558	0.471203	0.000917585
ZK512.11	WBGene00013989	protein_coding_gene	-1.08627	0.470977	0.00154311
viro-2	WBGene00015107	protein_coding_gene	-1.0903	0.469665	0.0195216
F23F12.13	WBGene00044455	protein_coding_gene	-1.09206	0.469092	0.0215462
fard-1	WBGene00022200	protein_coding_gene	-1.09224	0.469031	0.00139311
ceh-34	WBGene00000455	protein_coding_gene	-1.09282	0.468845	0.00905345
C45G7.13	WBGene00235340	protein_coding_gene	-1.09475	0.468216	0.049163
F08B12.4	WBGene00008572	protein_coding_gene	-1.09618	0.467754	9.04012e-05
R03E9.2	WBGene00019843	protein_coding_gene	-1.09751	0.467321	0.00388882
W06H8.6	WBGene00021068	protein_coding_gene	-1.09784	0.467215	0.0211201
fmil-1	WBGene00021362	protein_coding_gene	-1.0983	0.467067	0.00516884
C31H5.4	WBGene00007855	protein_coding_gene	-1.09894	0.466859	1.16437e-08
T05E11.9	WBGene00014505	ncRNA_gene	-1.09957	0.466656	0.00130915
M04D8.7	WBGene00010865	protein_coding_gene	-1.09985	0.466564	0.0265187
daao-1	WBGene00022076	protein_coding_gene	-1.10328	0.465456	0.00945081
D2045.8	WBGene00008425	protein_coding_gene	-1.10745	0.464113	0.0226347
cyp-13A6	WBGene00011673	protein_coding_gene	-1.10809	0.463906	0.0212593
Y18H1A.9	WBGene00021213	protein_coding_gene	-1.1099	0.463326	0.0278457
Y54G2A.7	WBGene00043702	protein_coding_gene	-1.11049	0.463137	0.0278749
ZK563.2	WBGene00022767	protein_coding_gene	-1.1108	0.463038	0.0300455
glt-4	WBGene00001622	protein_coding_gene	-1.1109	0.463005	0.0289389
cdh-8	WBGene00017576	protein_coding_gene	-1.11095	0.462988	0.00405439
K07H8.12	WBGene00044509	protein_coding_gene	-1.11123	0.462899	0.0129604
zig-7	WBGene00006984	protein_coding_gene	-1.11267	0.462436	0.003117
C16B8.4	WBGene00015824	protein_coding_gene	-1.11419	0.461951	5.28382e-05
tep-1	WBGene00013969	protein_coding_gene	-1.11499	0.461694	0.0347144
T01B6.1	WBGene00020134	protein_coding_gene	-1.11551	0.461529	0.029848
Y66D12A.13	WBGene00013439	protein_coding_gene	-1.11555	0.461514	0.0494605
B0272.4	WBGene00007130	protein_coding_gene	-1.11565	0.461484	0.00130243
ham-1	WBGene00001820	protein_coding_gene	-1.11567	0.461475	0.000595207
pho-6	WBGene00018696	protein_coding_gene	-1.11612	0.461332	0.019357
fbxa-175	WBGene00045293	pseudogene	-1.11653	0.461201	0.0022469
pdf-2	WBGene00018590	protein_coding_gene	-1.1175	0.460893	0.0439954
C08G9.1	WBGene00015619	protein_coding_gene	-1.11795	0.460747	0.00150138
vab-19	WBGene00006882	protein_coding_gene	-1.11912	0.460375	0.00578377
acl-7	WBGene00012911	protein_coding_gene	-1.11955	0.460236	0.00104541
C53C11.5	WBGene00044770	protein_coding_gene	-1.12006	0.460076	0.000168493
Y57A10A.14	WBGene00013257	protein_coding_gene	-1.12061	0.459901	8.38402e-05
C13C4.7	WBGene00007551	protein_coding_gene	-1.12103	0.459765	0.00253511
C29H12.6	WBGene00016237	protein_coding_gene	-1.12181	0.459518	0.00200273
C33D9.6	WBGene00007900	protein_coding_gene	-1.1231	0.459107	0.000252736
let-23	WBGene00002299	protein_coding_gene	-1.12341	0.459009	6.02327e-05
acox-1.6	WBGene00010336	protein_coding_gene	-1.12413	0.458778	0.000120465
D1086.1	WBGene00008388	protein_coding_gene	-1.12424	0.458744	0.00163223
fipr-11	WBGene00008244	protein_coding_gene	-1.12603	0.458175	0.0324804
unc-130	WBGene00006853	protein_coding_gene	-1.12803	0.457541	0.000560497
syd-1	WBGene00006363	protein_coding_gene	-1.12843	0.457414	0.00175161
cft-1	WBGene00000477	protein_coding_gene	-1.12998	0.456922	0.0287341
grdn-1	WBGene00013082	protein_coding_gene	-1.1303	0.456821	1.38878e-08
pes-4	WBGene00003978	protein_coding_gene	-1.13032	0.456815	4.79649e-05
E03A3.10	WBGene00189944	pseudogene	-1.13042	0.456782	0.0228479
Y67A10A.9	WBGene00013458	protein_coding_gene	-1.13058	0.456731	0.033027
Y57A10A.26	WBGene00013266	protein_coding_gene	-1.13084	0.456649	0.0062291
ctl-2	WBGene00000831	protein_coding_gene	-1.13196	0.456295	0.0224305
sma-2	WBGene00004856	protein_coding_gene	-1.13199	0.456285	0.0373673
ugt-11	WBGene00020593	protein_coding_gene	-1.13361	0.455775	0.0259937
F17C11.6	WBGene00008917	protein_coding_gene	-1.13383	0.455706	0.0152529
smp-2	WBGene00004890	protein_coding_gene	-1.13395	0.455667	0.00846287
ndx-8	WBGene00003585	protein_coding_gene	-1.13418	0.455592	0.000110591
let-522	WBGene00010870	protein_coding_gene	-1.13495	0.455351	0.00181463
pha-2	WBGene00004011	protein_coding_gene	-1.1352	0.455271	0.0127302
cest-35.2	WBGene00016863	protein_coding_gene	-1.1366	0.45483	0.00290368
ace-3	WBGene00000037	protein_coding_gene	-1.13696	0.454717	0.00901988
jmjd-3.3	WBGene00007813	protein_coding_gene	-1.13739	0.454581	0.00197841
ceeh-1	WBGene00019329	protein_coding_gene	-1.13787	0.454428	1.23051e-08
plpp-1.2	WBGene00020895	protein_coding_gene	-1.13806	0.45437	0.00959807
C14A4.6	WBGene00007557	protein_coding_gene	-1.1389	0.454106	0.00272137
BE0003N10.3	WBGene00015268	protein_coding_gene	-1.13938	0.453953	0.00165226
nhr-110	WBGene00003700	protein_coding_gene	-1.13987	0.453802	1.82854e-06
fln-2	WBGene00016006	protein_coding_gene	-1.14028	0.453671	0.0118394
jkk-1	WBGene00002177	protein_coding_gene	-1.14078	0.453513	0.0189964
bam-2	WBGene00000237	protein_coding_gene	-1.14096	0.453458	0.000649228
nas-32	WBGene00003550	protein_coding_gene	-1.141	0.453444	0.0364458
unc-13	WBGene00006752	protein_coding_gene	-1.14209	0.453101	0.0273428
lin-44	WBGene00003029	protein_coding_gene	-1.14237	0.453015	0.00769265
zig-4	WBGene00006981	protein_coding_gene	-1.14284	0.452867	0.00359988
clp-4	WBGene00000545	protein_coding_gene	-1.14633	0.451772	0.00185633
cutl-21	WBGene00018861	protein_coding_gene	-1.14672	0.45165	0.000971254
ZK512.1	WBGene00013982	protein_coding_gene	-1.14718	0.451508	0.00920424
sgk-1	WBGene00004789	protein_coding_gene	-1.1481	0.45122	0.000749894
F26F2.8	WBGene00023504	protein_coding_gene	-1.14837	0.451133	0.0159097
ZC581.3	WBGene00022633	protein_coding_gene	-1.14887	0.450979	0.00382081
C06G3.6	WBGene00015552	protein_coding_gene	-1.14905	0.450923	1.71485e-07
che-3	WBGene00000485	protein_coding_gene	-1.14905	0.450921	0.000519623
F41E7.2	WBGene00009618	protein_coding_gene	-1.14981	0.450684	0.00861942
rei-2	WBGene00019365	protein_coding_gene	-1.15025	0.450548	0.00555409
sulp-8	WBGene00013963	protein_coding_gene	-1.15113	0.450271	0.000271876
R06F6.14	WBGene00269421	protein_coding_gene	-1.15121	0.450248	0.0142359
bbs-9	WBGene00016744	protein_coding_gene	-1.15129	0.450222	0.033317
kel-1	WBGene00002184	protein_coding_gene	-1.15277	0.449761	0.0449353
K09F5.6	WBGene00044698	protein_coding_gene	-1.15297	0.449698	8.79559e-05
efl-3	WBGene00009899	protein_coding_gene	-1.15362	0.449496	0.0180712
lgc-20	WBGene00007191	protein_coding_gene	-1.15376	0.449454	0.0206804
F58A6.1	WBGene00019022	protein_coding_gene	-1.15403	0.449368	0.00438642
hum-6	WBGene00002039	protein_coding_gene	-1.15405	0.449362	2.74727e-05
glt-3	WBGene00001621	protein_coding_gene	-1.15432	0.449277	0.0248798
col-89	WBGene00000664	protein_coding_gene	-1.15447	0.44923	0.0217109
mec-3	WBGene00003167	protein_coding_gene	-1.15545	0.448925	0.0155582
ssu-2	WBGene00013455	protein_coding_gene	-1.15695	0.448459	0.0485409
frpr-18	WBGene00020586	protein_coding_gene	-1.15726	0.448364	0.0466974
K09E2.3	WBGene00019572	protein_coding_gene	-1.15947	0.447678	0.0291396
Y57G11C.22	WBGene00013317	protein_coding_gene	-1.15959	0.447639	0.00236465
cpt-1	WBGene00012907	protein_coding_gene	-1.16078	0.447272	3.94211e-05
Y55D5A.1	WBGene00021915	protein_coding_gene	-1.16154	0.447035	2.08336e-05
nhr-171	WBGene00016926	protein_coding_gene	-1.16262	0.4467	0.0306021
Y40B10A.9	WBGene00021493	protein_coding_gene	-1.163	0.446584	0.014775
Y73F4A.2	WBGene00013515	protein_coding_gene	-1.16372	0.446362	0.0492358
tbx-7	WBGene00006544	protein_coding_gene	-1.16441	0.446148	0.00531606
epg-9	WBGene00022078	protein_coding_gene	-1.16563	0.445768	0.000140099
abts-4	WBGene00019844	protein_coding_gene	-1.16619	0.445596	5.59053e-05
C02B10.3	WBGene00015328	protein_coding_gene	-1.16637	0.445542	0.0131653
glna-1	WBGene00007480	protein_coding_gene	-1.16707	0.445325	0.0231086
F08F1.3	WBGene00017257	protein_coding_gene	-1.16733	0.445244	0.000918882
nhr-36	WBGene00017198	protein_coding_gene	-1.16764	0.445148	0.00972304
C12D5.3	WBGene00015706	protein_coding_gene	-1.16767	0.445139	0.0339811
F23A7.3	WBGene00009068	protein_coding_gene	-1.1678	0.445101	0.0278457
cpx-2	WBGene00010520	protein_coding_gene	-1.16809	0.445011	0.00518541
R05G6.10	WBGene00019902	protein_coding_gene	-1.16936	0.444618	0.035817
srab-4	WBGene00016363	protein_coding_gene	-1.16994	0.444439	0.049163
R13A5.15	WBGene00194726	protein_coding_gene	-1.16999	0.444425	0.0184454
hst-3.2	WBGene00044303	protein_coding_gene	-1.17043	0.444288	0.000382769
cdh-1	WBGene00019994	protein_coding_gene	-1.171	0.444114	0.0362671
Y9C12A.1	WBGene00021185	protein_coding_gene	-1.17173	0.443889	0.00321823
F10G8.8	WBGene00008666	protein_coding_gene	-1.17176	0.443878	1.69331e-09
lips-15	WBGene00012585	protein_coding_gene	-1.17232	0.443706	0.00475834
C07H4.1	WBGene00007421	protein_coding_gene	-1.17289	0.443533	0.000212894
ttr-5	WBGene00008040	protein_coding_gene	-1.17326	0.443419	0.0249987
hlh-30	WBGene00020930	protein_coding_gene	-1.17356	0.443327	0.00237712
rdy-2	WBGene00004328	protein_coding_gene	-1.17513	0.442844	0.048152
ttr-54	WBGene00011774	protein_coding_gene	-1.17696	0.442283	0.000436868
sym-2	WBGene00006367	protein_coding_gene	-1.17746	0.442129	2.89668e-05
ptr-5	WBGene00004220	protein_coding_gene	-1.17774	0.442045	0.0042294
tax-6	WBGene00006527	protein_coding_gene	-1.17778	0.44203	0.00171043
R08D7.7	WBGene00011147	protein_coding_gene	-1.17929	0.441568	0.00129214
nep-21	WBGene00011794	protein_coding_gene	-1.1799	0.441382	0.0385624
ceh-31	WBGene00000452	protein_coding_gene	-1.18034	0.441249	0.00966445
ctbp-1	WBGene00006424	protein_coding_gene	-1.18069	0.441141	9.59459e-05
F59F5.7	WBGene00010345	protein_coding_gene	-1.18098	0.441053	0.0255192
C28G1.6	WBGene00016191	protein_coding_gene	-1.18126	0.440966	0.0026817
C09D4.1	WBGene00015632	protein_coding_gene	-1.18145	0.440909	0.0400142
R07D5.2	WBGene00011101	protein_coding_gene	-1.18191	0.440769	0.00905345
lin-22	WBGene00003008	protein_coding_gene	-1.18224	0.440666	0.0250711
his-71	WBGene00001945	protein_coding_gene	-1.18226	0.440662	0.0108808
unc-120	WBGene00006844	protein_coding_gene	-1.18268	0.440533	1.76741e-06
acox-3	WBGene00019060	protein_coding_gene	-1.18439	0.440011	0.000133284
R07B1.9	WBGene00011081	protein_coding_gene	-1.185	0.439824	0.0187145
aagr-1	WBGene00017071	protein_coding_gene	-1.18563	0.439631	6.2205e-05
F15E6.9	WBGene00017489	protein_coding_gene	-1.18609	0.439494	0.00266793
Y54G2A.52	WBGene00045397	protein_coding_gene	-1.18611	0.439487	0.00419468
C02D5.4	WBGene00043097	protein_coding_gene	-1.18773	0.438993	1.77922e-18
nlr-1	WBGene00003772	protein_coding_gene	-1.1882	0.438849	0.0028992
unc-3	WBGene00006743	protein_coding_gene	-1.1885	0.438759	0.000681868
F56H9.2	WBGene00010174	protein_coding_gene	-1.18917	0.438556	0.000122509
nhr-67	WBGene00003657	protein_coding_gene	-1.18994	0.43832	0.0171188
acs-14	WBGene00008669	protein_coding_gene	-1.1903	0.43821	0.00409313
K02D7.1	WBGene00019298	protein_coding_gene	-1.19116	0.43795	0.00569739
ceh-6	WBGene00000431	protein_coding_gene	-1.19341	0.437269	0.000233082
T28B8.1	WBGene00012113	protein_coding_gene	-1.19536	0.436679	3.11655e-05
D1005.2	WBGene00016996	protein_coding_gene	-1.19627	0.436402	0.0468794
seb-2	WBGene00014035	protein_coding_gene	-1.19699	0.436184	0.0406078
arrd-24	WBGene00009852	protein_coding_gene	-1.19729	0.436093	0.0408947
F09F9.1	WBGene00017306	protein_coding_gene	-1.19781	0.435937	0.00396949
F56C3.9	WBGene00018946	protein_coding_gene	-1.19944	0.435445	0.0360651
C34C12.6	WBGene00007925	protein_coding_gene	-1.2004	0.435154	0.00949191
C30G7.4	WBGene00044178	protein_coding_gene	-1.20118	0.434918	0.0389162
K01A2.5	WBGene00019280	protein_coding_gene	-1.20342	0.434246	0.00161479
F13C5.1	WBGene00017422	protein_coding_gene	-1.20463	0.43388	0.0304451
ceeh-2	WBGene00010628	protein_coding_gene	-1.20475	0.433845	0.00999792
tps-1	WBGene00006602	protein_coding_gene	-1.20527	0.43369	0.00882365
Y39H10A.6	WBGene00021482	protein_coding_gene	-1.20605	0.433453	0.00287321
ensh-1	WBGene00017013	protein_coding_gene	-1.2062	0.433408	0.0223099
R10H1.1	WBGene00019998	protein_coding_gene	-1.20692	0.433194	0.0277633
endu-1	WBGene00010488	protein_coding_gene	-1.20712	0.433131	0.000215816
spp-22	WBGene00044283	protein_coding_gene	-1.20901	0.432564	0.0107134
ptr-23	WBGene00004237	protein_coding_gene	-1.20981	0.432327	0.00890888
tsp-20	WBGene00006646	protein_coding_gene	-1.21204	0.431658	0.00025747
che-14	WBGene00000493	protein_coding_gene	-1.21206	0.431652	0.00521137
K12B6.9	WBGene00023432	protein_coding_gene	-1.21219	0.431612	0.000460697
twk-11	WBGene00006666	protein_coding_gene	-1.21319	0.431315	0.0129604
shn-1	WBGene00006444	protein_coding_gene	-1.21367	0.43117	0.0297472
nhr-206	WBGene00011097	protein_coding_gene	-1.21369	0.431164	0.0387396
K01A2.3	WBGene00019278	pseudogene	-1.21462	0.430887	0.0231571
F49H12.3	WBGene00018654	protein_coding_gene	-1.21595	0.43049	0.0135061
nhr-32	WBGene00003626	protein_coding_gene	-1.21803	0.429869	0.00125115
ZC443.4	WBGene00013899	protein_coding_gene	-1.21832	0.429782	0.0493031
T19B10.5	WBGene00011833	protein_coding_gene	-1.21991	0.42931	0.00979212
F32D1.11	WBGene00044530	protein_coding_gene	-1.22072	0.429068	0.0237668
siah-1	WBGene00021369	protein_coding_gene	-1.22087	0.429024	0.00487474
fbxa-42	WBGene00044676	protein_coding_gene	-1.22326	0.428313	0.00825863
C13E3.1	WBGene00015740	protein_coding_gene	-1.22389	0.428126	0.000195727
nhr-58	WBGene00003648	protein_coding_gene	-1.22542	0.427672	0.0410991
che-13	WBGene00000492	protein_coding_gene	-1.22554	0.427636	0.0178418
ckr-2	WBGene00021439	protein_coding_gene	-1.2256	0.42762	0.0232212
ttr-17	WBGene00012383	protein_coding_gene	-1.22597	0.427511	2.3128e-06
Y54F10BM.3	WBGene00021858	protein_coding_gene	-1.22687	0.427244	0.0128958
Y105E8A.34	WBGene00077689	pseudogene	-1.22728	0.427123	0.0243594
egl-38	WBGene00001204	protein_coding_gene	-1.22763	0.42702	0.0154966
ttr-45	WBGene00044737	protein_coding_gene	-1.22777	0.426976	0.0125365
K01A2.4	WBGene00019279	protein_coding_gene	-1.22927	0.426534	2.09355e-05
nlp-82	WBGene00044006	protein_coding_gene	-1.22932	0.426519	0.0214135
tag-273	WBGene00013289	protein_coding_gene	-1.22932	0.426517	2.59951e-06
pho-4	WBGene00004023	protein_coding_gene	-1.2299	0.426347	0.00952207
C05A9.2	WBGene00007317	protein_coding_gene	-1.23002	0.426311	7.60106e-07
F53B3.3	WBGene00018742	protein_coding_gene	-1.23013	0.426279	0.0195657
vab-15	WBGene00006881	protein_coding_gene	-1.23063	0.426131	0.0362255
H41C03.1	WBGene00019268	protein_coding_gene	-1.23385	0.425182	0.0144677
phlp-2	WBGene00009647	protein_coding_gene	-1.2342	0.425077	0.0139065
C05B5.8	WBGene00007324	protein_coding_gene	-1.23472	0.424926	0.0198489
mksr-1	WBGene00019364	protein_coding_gene	-1.23541	0.424722	0.0218832
F57C12.2	WBGene00019014	protein_coding_gene	-1.23632	0.424454	0.0090396
dgk-2	WBGene00000959	protein_coding_gene	-1.23691	0.424282	0.000206964
lev-8	WBGene00002975	protein_coding_gene	-1.23697	0.424263	0.00353466
F45E4.5	WBGene00018470	protein_coding_gene	-1.24128	0.422997	0.00293664
dlg-1	WBGene00001006	protein_coding_gene	-1.24152	0.422928	8.31067e-12
C44E12.1	WBGene00016657	protein_coding_gene	-1.2436	0.422316	0.0358401
ZC262.13	WBGene00284846	protein_coding_gene	-1.24514	0.421868	0.0259937
clc-2	WBGene00000523	protein_coding_gene	-1.24622	0.421552	0.00352514
nhr-134	WBGene00003724	protein_coding_gene	-1.24799	0.421035	0.000761768
ceh-37	WBGene00000458	protein_coding_gene	-1.24843	0.420906	6.7423e-06
F58F12.4	WBGene00044756	protein_coding_gene	-1.24947	0.420602	0.00561261
C25E10.12	WBGene00016101	protein_coding_gene	-1.24962	0.42056	0.0278027
F38B6.6	WBGene00018175	protein_coding_gene	-1.24995	0.420463	0.000424696
marc-4	WBGene00016903	protein_coding_gene	-1.25063	0.420266	5.88483e-05
F32D1.3	WBGene00017983	protein_coding_gene	-1.25066	0.420256	3.36284e-06
F53C3.8	WBGene00018752	protein_coding_gene	-1.25188	0.419902	0.012687
C24B5.4	WBGene00016046	protein_coding_gene	-1.25223	0.419799	0.00125877
fipr-4	WBGene00007541	protein_coding_gene	-1.25259	0.419694	0.0473176
T02C5.1	WBGene00020158	protein_coding_gene	-1.25352	0.419423	0.00269059
sulp-4	WBGene00010788	protein_coding_gene	-1.25372	0.419366	0.0169045
aat-1	WBGene00000002	protein_coding_gene	-1.25396	0.419295	0.00388504
F22B7.9	WBGene00017698	protein_coding_gene	-1.25507	0.418973	4.71161e-05
nhr-120	WBGene00003710	protein_coding_gene	-1.25516	0.418946	0.0102592
gem-4	WBGene00001577	protein_coding_gene	-1.25673	0.41849	8.14931e-06
C16H3.3	WBGene00015868	protein_coding_gene	-1.25674	0.418489	1.26427e-07
VC5.2	WBGene00020908	protein_coding_gene	-1.25725	0.41834	0.00578377
M01H9.4	WBGene00019720	protein_coding_gene	-1.25738	0.418302	0.00597052
unc-29	WBGene00006765	protein_coding_gene	-1.25941	0.417714	0.000125403
rab-28	WBGene00004281	protein_coding_gene	-1.25944	0.417706	0.0136816
fbxa-157	WBGene00007393	protein_coding_gene	-1.25977	0.417612	0.0435218
nex-2	WBGene00003589	protein_coding_gene	-1.26022	0.41748	8.89727e-06
dhs-18	WBGene00000981	protein_coding_gene	-1.2619	0.416995	8.56793e-09
pitr-3	WBGene00015055	protein_coding_gene	-1.26203	0.416958	0.0178083
cest-33	WBGene00017431	protein_coding_gene	-1.26268	0.416768	0.00275502
F49C12.6	WBGene00009876	protein_coding_gene	-1.2636	0.416503	0.0176223
blmp-1	WBGene00003847	protein_coding_gene	-1.26455	0.416228	0.00757264
C27D6.12	WBGene00044389	protein_coding_gene	-1.26495	0.416114	0.00412018
ceh-32	WBGene00000453	protein_coding_gene	-1.26556	0.415939	2.64783e-06
rskn-2	WBGene00008311	protein_coding_gene	-1.26632	0.415719	0.0167249
mltn-9	WBGene00008964	protein_coding_gene	-1.2679	0.415264	0.0434917
H35B03.1	WBGene00019263	protein_coding_gene	-1.26866	0.415044	0.0351512
W03G11.4	WBGene00012226	protein_coding_gene	-1.2692	0.414889	0.00220968
Y4C6B.3	WBGene00021157	protein_coding_gene	-1.27073	0.414449	0.0187145
oac-6	WBGene00007833	protein_coding_gene	-1.27342	0.413677	0.0160298
max-1	WBGene00003143	protein_coding_gene	-1.27498	0.413231	3.17036e-05
nhr-41	WBGene00022423	protein_coding_gene	-1.27551	0.41308	0.000490179
C07B5.4	WBGene00007409	protein_coding_gene	-1.27625	0.412867	0.000157703
glna-2	WBGene00008435	protein_coding_gene	-1.27652	0.412789	0.0465461
C05E7.1	WBGene00007343	protein_coding_gene	-1.27653	0.412787	0.00761649
tub-1	WBGene00006655	protein_coding_gene	-1.2767	0.412738	0.00465308
clec-54	WBGene00008596	protein_coding_gene	-1.27784	0.412413	0.00070958
T24C12.1	WBGene00020764	protein_coding_gene	-1.27967	0.41189	0.0450452
B0365.9	WBGene00219208	protein_coding_gene	-1.28029	0.411711	0.0285428
M01D1.12	WBGene00269373	protein_coding_gene	-1.28036	0.411694	0.0219438
T01D1.8	WBGene00044641	protein_coding_gene	-1.28092	0.411534	0.0169371
F46H6.5	WBGene00023460	protein_coding_gene	-1.28152	0.411361	0.0100687
ZK593.2	WBGene00014002	protein_coding_gene	-1.28163	0.41133	0.0382433
atgp-1	WBGene00000224	protein_coding_gene	-1.28221	0.411166	1.58091e-06
tmed-13	WBGene00022255	protein_coding_gene	-1.28312	0.410905	0.00434551
Y55B1BL.1	WBGene00021909	protein_coding_gene	-1.28317	0.410891	0.0114993
clec-25	WBGene00044331	protein_coding_gene	-1.28344	0.410815	0.0105295
let-653	WBGene00002827	protein_coding_gene	-1.28424	0.410588	0.00243275
nhr-131	WBGene00003721	protein_coding_gene	-1.28497	0.41038	0.00363488
memo-1	WBGene00016500	protein_coding_gene	-1.28522	0.410307	1.08561e-05
F38E9.1	WBGene00018184	protein_coding_gene	-1.2863	0.410002	0.0102508
aff-1	WBGene00016625	protein_coding_gene	-1.28757	0.409642	0.0256804
F20G2.3	WBGene00008987	protein_coding_gene	-1.28767	0.409611	0.00383287
cht-1	WBGene00000503	protein_coding_gene	-1.28851	0.409374	4.48399e-11
sox-2	WBGene00004949	protein_coding_gene	-1.28938	0.409126	3.38644e-14
agr-1	WBGene00018304	protein_coding_gene	-1.29071	0.408749	0.0065532
C34C6.3	WBGene00007916	protein_coding_gene	-1.29108	0.408644	0.00352104
cest-27	WBGene00018958	protein_coding_gene	-1.29306	0.408084	5.41892e-06
F56C9.8	WBGene00018952	protein_coding_gene	-1.29319	0.408047	3.95253e-10
T27D12.6	WBGene00194848	protein_coding_gene	-1.29672	0.407051	0.0210614
chil-23	WBGene00011167	protein_coding_gene	-1.29693	0.406993	0.0029618
cest-3	WBGene00008451	protein_coding_gene	-1.2986	0.40652	0.000737061
tsp-16	WBGene00006642	protein_coding_gene	-1.29921	0.406348	6.089e-06
C34C12.7	WBGene00007926	protein_coding_gene	-1.29987	0.406164	0.0171658
nphp-4	WBGene00011261	protein_coding_gene	-1.30111	0.405815	0.000649228
T25F10.3	WBGene00020806	protein_coding_gene	-1.30215	0.405523	0.026445
C24H10.3	WBGene00016069	protein_coding_gene	-1.30227	0.405489	0.0277612
ccep-290	WBGene00021643	protein_coding_gene	-1.30386	0.405041	0.00192295
C18G1.1	WBGene00015980	protein_coding_gene	-1.30412	0.404969	0.0321257
E04F6.4	WBGene00017124	protein_coding_gene	-1.3055	0.40458	0.0100676
T14B1.1	WBGene00011763	protein_coding_gene	-1.30563	0.404543	1.91223e-06
F26A10.2	WBGene00017814	protein_coding_gene	-1.30904	0.40359	0.00429432
Y47G6A.5	WBGene00021635	protein_coding_gene	-1.30924	0.403533	0.000643092
ast-1	WBGene00020368	protein_coding_gene	-1.30965	0.403419	0.0044407
T05A7.7	WBGene00020224	protein_coding_gene	-1.31042	0.403203	0.00553623
T21D12.7	WBGene00020648	protein_coding_gene	-1.31153	0.402894	0.0444312
magu-3	WBGene00016841	protein_coding_gene	-1.31246	0.402634	0.00398461
lipl-6	WBGene00021963	protein_coding_gene	-1.31397	0.402213	0.0171528
ric-3	WBGene00004363	protein_coding_gene	-1.31403	0.402195	0.0002623
F57F5.3	WBGene00010205	protein_coding_gene	-1.31413	0.402169	0.0306198
zipt-2.1	WBGene00014669	protein_coding_gene	-1.31457	0.402044	0.00813265
mec-6	WBGene00003170	protein_coding_gene	-1.3163	0.401563	0.0101006
C10C5.7	WBGene00007511	protein_coding_gene	-1.31688	0.401401	0.00119366
C38C3.4	WBGene00016513	protein_coding_gene	-1.31868	0.400901	0.00481135
W01B11.6	WBGene00020917	protein_coding_gene	-1.32052	0.400391	0.041441
D1086.5	WBGene00008392	protein_coding_gene	-1.32111	0.400228	1.69697e-05
M79.2	WBGene00010902	protein_coding_gene	-1.32149	0.40012	0.00413096
prmn-1	WBGene00008571	protein_coding_gene	-1.32162	0.400086	0.00276218
C27B7.7	WBGene00007764	protein_coding_gene	-1.32185	0.400023	0.00115982
bus-17	WBGene00044630	protein_coding_gene	-1.32231	0.399894	0.0123698
tig-3	WBGene00021594	protein_coding_gene	-1.32355	0.399552	0.0391169
C28G1.2	WBGene00016187	protein_coding_gene	-1.32375	0.399496	0.049434
math-34	WBGene00019699	protein_coding_gene	-1.32462	0.399254	0.0447096
C31H5.7	WBGene00007858	protein_coding_gene	-1.32995	0.397782	0.0223278
F53F10.1	WBGene00018763	protein_coding_gene	-1.33018	0.397719	0.0314256
cest-16	WBGene00020330	protein_coding_gene	-1.33028	0.39769	0.00231859
dyf-13	WBGene00001129	protein_coding_gene	-1.33145	0.397368	0.042538
K03H1.5	WBGene00010540	protein_coding_gene	-1.3318	0.397272	0.0162847
ncx-10	WBGene00003575	protein_coding_gene	-1.33227	0.397142	0.00599971
ncam-1	WBGene00017184	protein_coding_gene	-1.33373	0.396741	9.55217e-09
cbn-1	WBGene00019285	protein_coding_gene	-1.33397	0.396675	0.0259937
R05D8.7	WBGene00019885	protein_coding_gene	-1.33425	0.396599	0.00728687
srp-2	WBGene00005643	protein_coding_gene	-1.33539	0.396284	0.033317
rhgf-2	WBGene00006476	protein_coding_gene	-1.33568	0.396206	0.00041276
fkh-8	WBGene00001440	protein_coding_gene	-1.33759	0.395682	0.000685676
C24H10.1	WBGene00016067	protein_coding_gene	-1.33831	0.395484	0.00042177
unc-129	WBGene00006852	protein_coding_gene	-1.33923	0.39523	0.000324808
F48D6.4	WBGene00018602	protein_coding_gene	-1.33959	0.395133	0.0237726
C27A7.1	WBGene00007753	protein_coding_gene	-1.34076	0.394814	0.0481318
clc-5	WBGene00000526	protein_coding_gene	-1.34161	0.394581	0.00312096
cest-19	WBGene00020125	protein_coding_gene	-1.343	0.394199	0.00979212
B0403.6	WBGene00043982	protein_coding_gene	-1.34475	0.393721	0.00741286
tag-196	WBGene00007055	protein_coding_gene	-1.34529	0.393576	0.00445907
Y75B8A.6	WBGene00013543	protein_coding_gene	-1.34689	0.393138	3.34012e-08
oac-46	WBGene00011768	protein_coding_gene	-1.34801	0.392833	0.00143527
exc-5	WBGene00001366	protein_coding_gene	-1.34851	0.392698	0.00287937
F01G10.9	WBGene00008511	protein_coding_gene	-1.34858	0.392678	0.0358882
F20C5.6	WBGene00008971	protein_coding_gene	-1.3509	0.392046	0.00239777
T13C2.3	WBGene00020479	protein_coding_gene	-1.35211	0.391718	2.83656e-05
hpo-36	WBGene00020855	protein_coding_gene	-1.3524	0.391639	0.0328178
ptr-6	WBGene00004221	protein_coding_gene	-1.35332	0.39139	0.0152833
C25F6.7	WBGene00016106	protein_coding_gene	-1.35451	0.391068	0.0248273
C10A4.3	WBGene00015664	protein_coding_gene	-1.3556	0.390771	0.0228479
hhat-2	WBGene00013312	protein_coding_gene	-1.35582	0.390713	0.000138506
hsp-12.1	WBGene00011906	protein_coding_gene	-1.35674	0.390464	0.0230161
dep-1	WBGene00009717	protein_coding_gene	-1.35699	0.390395	6.50648e-10
frpr-8	WBGene00018728	protein_coding_gene	-1.35704	0.390384	0.0160048
Y34F4.1	WBGene00021336	protein_coding_gene	-1.35714	0.390356	0.000724142
Y82E9BL.19	WBGene00194735	protein_coding_gene	-1.3574	0.390285	0.0247521
C06G1.1	WBGene00015545	protein_coding_gene	-1.35747	0.390266	0.00125143
F08F1.4	WBGene00017258	protein_coding_gene	-1.35846	0.389998	0.00994158
C01A2.2	WBGene00007214	protein_coding_gene	-1.35941	0.389741	0.00287321
ptr-17	WBGene00004231	protein_coding_gene	-1.36032	0.389496	0.0445197
let-381	WBGene00002601	protein_coding_gene	-1.36109	0.389288	0.00838687
osg-1	WBGene00019832	protein_coding_gene	-1.3611	0.389285	0.00385233
egl-43	WBGene00001207	protein_coding_gene	-1.36121	0.389257	1.93808e-07
tbc-16	WBGene00018639	protein_coding_gene	-1.36305	0.388761	0.013497
cwn-2	WBGene00000858	protein_coding_gene	-1.36337	0.388672	0.000410587
oac-51	WBGene00020976	protein_coding_gene	-1.364	0.388503	0.00287321
F25B3.5	WBGene00009102	protein_coding_gene	-1.36401	0.388501	0.0373638
sma-4	WBGene00004858	protein_coding_gene	-1.36404	0.388494	0.00192625
cutl-17	WBGene00009541	protein_coding_gene	-1.36462	0.388337	0.0136013
C06G3.5	WBGene00015551	protein_coding_gene	-1.36528	0.38816	0.00578377
C26B9.6	WBGene00016135	protein_coding_gene	-1.36592	0.387988	1.38973e-05
R148.5	WBGene00020104	protein_coding_gene	-1.36677	0.387759	2.49179e-18
F11E6.8	WBGene00008711	protein_coding_gene	-1.36943	0.387043	1.1536e-05
F53A2.9	WBGene00009953	protein_coding_gene	-1.36978	0.386951	0.00789472
F58E6.13	WBGene00077697	protein_coding_gene	-1.37033	0.386802	0.0472777
igdb-3	WBGene00020691	protein_coding_gene	-1.37071	0.386702	0.00287196
fkb-4	WBGene00001429	protein_coding_gene	-1.37246	0.386231	0.0111841
F25D1.5	WBGene00009110	protein_coding_gene	-1.37438	0.385718	0.0426857
cfz-2	WBGene00000478	protein_coding_gene	-1.37447	0.385695	0.0277534
F35D2.3	WBGene00018041	protein_coding_gene	-1.3751	0.385525	0.0138237
Y116F11B.6	WBGene00013822	protein_coding_gene	-1.37643	0.385172	0.023622
Y57G11B.2	WBGene00013295	protein_coding_gene	-1.37645	0.385166	0.0101149
hda-5	WBGene00009663	protein_coding_gene	-1.38117	0.383908	0.00109158
vab-3	WBGene00006870	protein_coding_gene	-1.38134	0.383861	1.22987e-09
F31D5.6	WBGene00017949	protein_coding_gene	-1.38224	0.383622	0.0194901
pmt-1	WBGene00022781	protein_coding_gene	-1.38282	0.383468	0.0015518
rrc-1	WBGene00009800	protein_coding_gene	-1.38632	0.38254	5.83141e-05
cest-17	WBGene00019477	protein_coding_gene	-1.38988	0.381595	2.87784e-05
lim-4	WBGene00002987	protein_coding_gene	-1.39017	0.381519	0.00603772
F13B12.4	WBGene00008732	protein_coding_gene	-1.3918	0.381089	0.0380616
ZC487.1	WBGene00022623	protein_coding_gene	-1.39271	0.380848	0.000533746
T19A6.4	WBGene00011829	protein_coding_gene	-1.39298	0.380778	0.000140099
Y48A6B.7	WBGene00012968	protein_coding_gene	-1.39315	0.380734	0.000445991
D1069.1	WBGene00017036	protein_coding_gene	-1.39395	0.380522	0.0123815
vglu-2	WBGene00010755	protein_coding_gene	-1.39395	0.380522	0.00504227
col-153	WBGene00000726	protein_coding_gene	-1.39514	0.380207	0.0202933
F28G4.2	WBGene00009227	protein_coding_gene	-1.39628	0.379909	0.0194787
prkl-1	WBGene00022727	protein_coding_gene	-1.39689	0.379747	5.8615e-05
lgc-28	WBGene00044301	protein_coding_gene	-1.39761	0.379557	0.0397368
Y6E2A.5	WBGene00012399	protein_coding_gene	-1.39863	0.379288	0.00905345
clh-4	WBGene00000531	protein_coding_gene	-1.39913	0.379159	0.016215
ceh-22	WBGene00000445	protein_coding_gene	-1.39919	0.379142	0.000808744
dyf-1	WBGene00001117	protein_coding_gene	-1.39961	0.379031	0.00125324
nmur-1	WBGene00016747	protein_coding_gene	-1.39978	0.378988	0.0183165
ltd-1	WBGene00003089	protein_coding_gene	-1.39985	0.37897	2.12672e-05
Y6B3B.7	WBGene00012391	protein_coding_gene	-1.39994	0.378944	0.00341237
plpr-1	WBGene00011524	protein_coding_gene	-1.40116	0.378624	0.0213862
flp-10	WBGene00001453	protein_coding_gene	-1.40123	0.378606	0.00790053
jbts-14	WBGene00018727	protein_coding_gene	-1.40253	0.378266	0.0287257
C40H1.2	WBGene00008038	protein_coding_gene	-1.40432	0.377795	0.000515662
C02F4.4	WBGene00007264	protein_coding_gene	-1.40501	0.377615	0.0352221
ZC196.3	WBGene00022547	protein_coding_gene	-1.40502	0.377614	0.0133508
C03A7.2	WBGene00015366	protein_coding_gene	-1.40611	0.377327	0.035993
fkh-7	WBGene00001439	protein_coding_gene	-1.40629	0.377279	0.00943955
ZK822.1	WBGene00014089	protein_coding_gene	-1.40873	0.376643	0.00224328
glt-6	WBGene00001624	protein_coding_gene	-1.40961	0.376413	0.03075
grh-1	WBGene00001707	protein_coding_gene	-1.41135	0.37596	0.000165389
unc-51	WBGene00006786	protein_coding_gene	-1.41195	0.375802	0.00057702
aqp-2	WBGene00000170	protein_coding_gene	-1.41203	0.375784	0.000123166
C24A8.5	WBGene00016039	protein_coding_gene	-1.41207	0.375771	0.0327679
hot-6	WBGene00001991	protein_coding_gene	-1.41256	0.375645	5.78984e-05
R09E12.9	WBGene00044514	protein_coding_gene	-1.4126	0.375634	0.00857937
sym-1	WBGene00006366	protein_coding_gene	-1.41268	0.375612	0.0241562
nhr-92	WBGene00003682	protein_coding_gene	-1.41301	0.375528	0.00503051
ttc-36	WBGene00009947	protein_coding_gene	-1.41337	0.375435	0.0179023
nhr-25	WBGene00003623	protein_coding_gene	-1.41418	0.375224	5.99987e-12
cex-1	WBGene00023407	protein_coding_gene	-1.41852	0.374096	0.0249987
F57C12.6	WBGene00194687	protein_coding_gene	-1.42003	0.373704	0.0321615
F32D8.15	WBGene00009325	protein_coding_gene	-1.42043	0.373602	0.00817308
F13B12.2	WBGene00008730	protein_coding_gene	-1.42161	0.373294	0.0256845
M176.4	WBGene00010943	protein_coding_gene	-1.42259	0.373043	0.0071711
asm-1	WBGene00000211	protein_coding_gene	-1.42259	0.373042	1.14387e-05
C56G2.4	WBGene00016979	protein_coding_gene	-1.42282	0.372983	0.0048706
ceh-48	WBGene00015934	protein_coding_gene	-1.42303	0.372928	0.000257392
col-99	WBGene00000674	protein_coding_gene	-1.42308	0.372915	0.00164386
nhr-119	WBGene00003709	protein_coding_gene	-1.42396	0.372688	0.0194689
F19C7.2	WBGene00017592	protein_coding_gene	-1.42628	0.37209	0.0433648
tpra-1	WBGene00008366	protein_coding_gene	-1.42708	0.371884	0.00759221
ZC455.1	WBGene00013902	protein_coding_gene	-1.42763	0.371742	3.97023e-05
syd-9	WBGene00044068	protein_coding_gene	-1.42996	0.371141	0.000137535
K12C11.6	WBGene00045052	protein_coding_gene	-1.43079	0.370928	5.47816e-05
aexr-1	WBGene00016089	protein_coding_gene	-1.43484	0.369887	0.0172395
cgt-1	WBGene00011517	protein_coding_gene	-1.43775	0.369141	0.00160904
F18G5.6	WBGene00017582	protein_coding_gene	-1.43823	0.369019	0.0153408
nhr-69	WBGene00003659	protein_coding_gene	-1.43944	0.368712	2.79147e-06
nhr-18	WBGene00003617	protein_coding_gene	-1.43949	0.368697	0.0400319
dyf-5	WBGene00001121	protein_coding_gene	-1.44026	0.368502	0.000884936
F10D7.10	WBGene00271701	protein_coding_gene	-1.44292	0.367821	0.00382599
sod-4	WBGene00004933	protein_coding_gene	-1.44309	0.367778	0.00172524
ham-2	WBGene00001821	protein_coding_gene	-1.44422	0.367491	5.52197e-16
dlc-3	WBGene00012424	protein_coding_gene	-1.44453	0.367412	6.29948e-05
dex-1	WBGene00017028	protein_coding_gene	-1.44466	0.367378	0.00888264
crtc-1	WBGene00021237	protein_coding_gene	-1.44504	0.367281	0.000346273
ttr-51	WBGene00010440	protein_coding_gene	-1.44677	0.366842	0.000949239
ceh-79	WBGene00007749	protein_coding_gene	-1.44713	0.366751	0.00057702
M03D4.3	WBGene00019750	protein_coding_gene	-1.44755	0.366642	0.0198756
unc-30	WBGene00006766	protein_coding_gene	-1.44841	0.366424	3.34391e-05
akt-2	WBGene00000103	protein_coding_gene	-1.45057	0.365878	0.00503079
Y70G10A.3	WBGene00013499	protein_coding_gene	-1.45112	0.365736	0.0383688
W03F9.4	WBGene00021002	protein_coding_gene	-1.45245	0.365401	0.00164906
pef-1	WBGene00003969	protein_coding_gene	-1.45433	0.364925	0.000426998
K01F9.2	WBGene00010475	protein_coding_gene	-1.45521	0.364701	0.00668369
ugt-57	WBGene00017154	protein_coding_gene	-1.4556	0.364604	0.00638271
Y50E8A.5	WBGene00013048	protein_coding_gene	-1.45593	0.364521	0.00126349
C55A1.6	WBGene00008323	protein_coding_gene	-1.45734	0.364165	0.03995
Y59H11AR.4	WBGene00022012	protein_coding_gene	-1.45741	0.364148	0.0253797
cyp-34A7	WBGene00015042	protein_coding_gene	-1.45981	0.363541	0.0341879
F58E6.11	WBGene00010258	protein_coding_gene	-1.45994	0.363507	0.00405713
mrp-3	WBGene00003409	protein_coding_gene	-1.46068	0.363322	0.000974906
lam-3	WBGene00002248	protein_coding_gene	-1.46142	0.363134	0.000133768
skr-19	WBGene00004825	protein_coding_gene	-1.46222	0.362935	1.82854e-06
pals-33	WBGene00021081	protein_coding_gene	-1.46371	0.362559	0.0134416
Y58A7A.2	WBGene00021976	protein_coding_gene	-1.46388	0.362516	0.00904276
F59F5.3	WBGene00010342	protein_coding_gene	-1.46505	0.362223	0.00450718
dhs-15	WBGene00000978	protein_coding_gene	-1.46597	0.361993	0.0106972
T01D3.3	WBGene00011328	protein_coding_gene	-1.46813	0.36145	0.030227
K09E2.2	WBGene00019571	protein_coding_gene	-1.46917	0.361189	0.0420563
afmd-2	WBGene00012866	protein_coding_gene	-1.46972	0.361053	3.37385e-06
F17C8.3	WBGene00008910	protein_coding_gene	-1.47083	0.360775	0.000160652
F32B4.5	WBGene00009315	protein_coding_gene	-1.47487	0.359765	0.00940495
Y71H2AM.15	WBGene00022180	protein_coding_gene	-1.47608	0.359464	7.71397e-05
droe-4	WBGene00010262	protein_coding_gene	-1.47621	0.359433	0.00913611
K08B5.1	WBGene00019518	protein_coding_gene	-1.47725	0.359173	0.0139115
T19H12.15	WBGene00271827	protein_coding_gene	-1.47727	0.359168	0.000532868
cbp-2	WBGene00010545	protein_coding_gene	-1.47731	0.359158	7.62013e-06
sulp-3	WBGene00018283	protein_coding_gene	-1.47765	0.359074	0.00650849
R10D12.1	WBGene00011185	protein_coding_gene	-1.4794	0.358638	0.00613144
F54C8.6	WBGene00010039	protein_coding_gene	-1.4797	0.358563	1.33197e-05
Y22D7AL.6	WBGene00021245	protein_coding_gene	-1.48041	0.358386	0.016056
F28H7.2	WBGene00009236	protein_coding_gene	-1.48094	0.358254	0.0493039
E02H4.5	WBGene00008463	protein_coding_gene	-1.48153	0.358109	0.00372196
F41G4.8	WBGene00018311	protein_coding_gene	-1.48191	0.358014	0.00287937
C36E8.4	WBGene00007983	protein_coding_gene	-1.48301	0.357741	3.73835e-10
mks-3	WBGene00018042	protein_coding_gene	-1.4841	0.357471	0.0128958
osm-5	WBGene00003885	protein_coding_gene	-1.48438	0.357402	0.000610986
F07A5.4	WBGene00008543	protein_coding_gene	-1.48513	0.357215	0.0264648
frpr-11	WBGene00019444	protein_coding_gene	-1.48516	0.35721	4.54061e-07
egl-46	WBGene00001210	protein_coding_gene	-1.49251	0.355394	0.0472015
F16C3.3	WBGene00023415	protein_coding_gene	-1.49869	0.353874	0.00893108
nlp-45	WBGene00020136	protein_coding_gene	-1.49938	0.353706	9.71305e-05
glb-8	WBGene00007741	protein_coding_gene	-1.49942	0.353696	5.78102e-05
T28F4.5	WBGene00012140	protein_coding_gene	-1.49998	0.353558	0.00374853
K09C8.8	WBGene00010718	protein_coding_gene	-1.50019	0.353508	0.0295686
cyp-25A3	WBGene00014697	protein_coding_gene	-1.50038	0.353459	2.09355e-05
pgp-11	WBGene00004005	protein_coding_gene	-1.50058	0.353411	0.0266169
cex-2	WBGene00023408	protein_coding_gene	-1.50093	0.353327	5.78016e-05
nhr-238	WBGene00021611	protein_coding_gene	-1.50243	0.352959	0.0215251
eva-1	WBGene00009304	protein_coding_gene	-1.50279	0.352869	7.15004e-05
unc-75	WBGene00006807	protein_coding_gene	-1.50284	0.352859	0.00302576
ZK673.1	WBGene00014057	protein_coding_gene	-1.5037	0.352648	2.14244e-06
Y116A8C.40	WBGene00013812	protein_coding_gene	-1.50621	0.352034	0.0308657
mlt-8	WBGene00021095	protein_coding_gene	-1.50719	0.351796	0.0291396
ptr-1	WBGene00004216	protein_coding_gene	-1.50949	0.351234	0.00631962
ZK470.14	WBGene00219362	protein_coding_gene	-1.51392	0.350158	0.00718786
Y42A5A.3	WBGene00012778	protein_coding_gene	-1.51501	0.349895	0.0335509
T27A10.6	WBGene00020846	protein_coding_gene	-1.51565	0.34974	0.00117124
nhr-205	WBGene00011002	protein_coding_gene	-1.51644	0.349548	0.00545525
chpf-2	WBGene00019108	protein_coding_gene	-1.51669	0.349487	6.28642e-06
T12A7.6	WBGene00011727	protein_coding_gene	-1.51898	0.348932	0.0012135
dhs-16	WBGene00000979	protein_coding_gene	-1.51902	0.348923	0.017559
K08E7.6	WBGene00010674	protein_coding_gene	-1.51959	0.348786	0.000377333
dhrs-4	WBGene00010063	protein_coding_gene	-1.51985	0.348723	1.25295e-18
glc-3	WBGene00001593	protein_coding_gene	-1.51994	0.348701	0.013664
T22B7.3	WBGene00020672	protein_coding_gene	-1.52005	0.348675	0.0196187
F47G3.4	WBGene00194641	protein_coding_gene	-1.52075	0.348505	0.0219654
Y4C6B.2	WBGene00021156	protein_coding_gene	-1.52201	0.348201	0.0190496
prk-2	WBGene00004183	protein_coding_gene	-1.52269	0.348036	0.000515794
cyp-23A1	WBGene00015135	protein_coding_gene	-1.52311	0.347935	0.0133508
insc-1	WBGene00018392	protein_coding_gene	-1.52886	0.346551	4.7968e-05
cfi-1	WBGene00000476	protein_coding_gene	-1.52926	0.346455	7.91246e-08
subs-4	WBGene00012939	protein_coding_gene	-1.53029	0.346208	0.011746
C14A11.2	WBGene00015748	protein_coding_gene	-1.53336	0.345472	0.00250464
T01E8.1	WBGene00011331	protein_coding_gene	-1.53434	0.345238	6.78458e-07
F52D1.2	WBGene00018683	protein_coding_gene	-1.53447	0.345206	0.00804923
fipr-23	WBGene00007990	protein_coding_gene	-1.53572	0.344908	0.0426504
ugt-2	WBGene00007073	protein_coding_gene	-1.53718	0.344557	4.92696e-16
catp-7	WBGene00022010	protein_coding_gene	-1.5412	0.3436	7.04362e-07
cyp-33C12	WBGene00021168	protein_coding_gene	-1.54126	0.343584	0.0223138
Y52B11A.4	WBGene00013124	protein_coding_gene	-1.54233	0.343331	1.6337e-07
R57.2	WBGene00020083	protein_coding_gene	-1.54262	0.343261	0.0246342
mam-1	WBGene00022504	protein_coding_gene	-1.5456	0.342554	0.0135927
vap-2	WBGene00011462	protein_coding_gene	-1.54738	0.342132	0.0131186
F43G6.17	WBGene00219378	protein_coding_gene	-1.5484	0.341888	0.00251181
bgnt-1.2	WBGene00017723	protein_coding_gene	-1.54875	0.341807	0.0249987
F20D6.10	WBGene00017639	protein_coding_gene	-1.55352	0.340677	3.44426e-10
Y43F8C.3	WBGene00012825	protein_coding_gene	-1.55354	0.340674	1.0853e-05
ist-1	WBGene00002163	protein_coding_gene	-1.55404	0.340554	0.0217223
lpr-1	WBGene00002393	protein_coding_gene	-1.55691	0.339879	0.00889933
nhx-9	WBGene00003736	protein_coding_gene	-1.56139	0.338826	0.00338163
K04H4.2	WBGene00010573	protein_coding_gene	-1.56414	0.338179	0.0172159
sma-10	WBGene00020649	protein_coding_gene	-1.56543	0.337878	0.000507543
dma-1	WBGene00011345	protein_coding_gene	-1.56926	0.336982	1.44288e-06
C44H9.5	WBGene00008100	protein_coding_gene	-1.57062	0.336663	9.35933e-06
Y6G8.2	WBGene00012404	protein_coding_gene	-1.57293	0.336125	0.000117453
unc-86	WBGene00006818	protein_coding_gene	-1.57374	0.335936	3.30599e-05
bkip-1	WBGene00014569	protein_coding_gene	-1.57564	0.335494	0.00013134
C07A4.3	WBGene00007398	protein_coding_gene	-1.57661	0.335268	0.00129214
dyf-7	WBGene00001123	protein_coding_gene	-1.57952	0.334593	0.04159
F13D11.3	WBGene00017428	protein_coding_gene	-1.58041	0.334388	2.22797e-15
F46G11.6	WBGene00045269	protein_coding_gene	-1.58067	0.334327	0.0470697
plx-2	WBGene00004048	protein_coding_gene	-1.58262	0.333874	2.82216e-07
C26B9.3	WBGene00016133	protein_coding_gene	-1.58289	0.333814	0.00769265
JC8.16	WBGene00194915	protein_coding_gene	-1.5837	0.333626	0.0172159
F32H2.11	WBGene00043049	protein_coding_gene	-1.58571	0.333161	0.0426755
W05B2.2	WBGene00012271	protein_coding_gene	-1.58615	0.333059	0.00678058
M03F4.6	WBGene00019759	protein_coding_gene	-1.58622	0.333042	0.000310394
hbl-1	WBGene00001824	protein_coding_gene	-1.58654	0.33297	0.0240082
F12E12.11	WBGene00044811	protein_coding_gene	-1.5866	0.332955	0.00107329
osm-6	WBGene00003886	protein_coding_gene	-1.58791	0.332653	0.000110965
pgp-10	WBGene00004004	protein_coding_gene	-1.58888	0.332429	0.0270956
C35E7.4	WBGene00016456	protein_coding_gene	-1.58941	0.332308	5.94791e-06
F36F12.1	WBGene00018092	protein_coding_gene	-1.58971	0.332237	0.0177878
F48E3.8	WBGene00018607	protein_coding_gene	-1.59109	0.33192	1.12558e-11
lido-15	WBGene00018804	protein_coding_gene	-1.59126	0.331881	4.38098e-05
lgc-27	WBGene00022283	protein_coding_gene	-1.59175	0.33177	0.00125324
dcar-1	WBGene00007395	protein_coding_gene	-1.59589	0.330818	0.0179356
ZK287.1	WBGene00013962	protein_coding_gene	-1.59592	0.330812	0.000685676
W01C8.1	WBGene00020918	protein_coding_gene	-1.59676	0.330618	0.0470458
fozi-1	WBGene00010453	protein_coding_gene	-1.59687	0.330594	2.45529e-07
nlp-31	WBGene00003769	protein_coding_gene	-1.60025	0.329819	0.0458093
glo-3	WBGene00010341	protein_coding_gene	-1.60235	0.32934	0.000600859
C35E7.6	WBGene00016458	protein_coding_gene	-1.60437	0.32888	4.59166e-08
K06A4.2	WBGene00010592	protein_coding_gene	-1.60438	0.328878	0.00943003
igcm-1	WBGene00018215	protein_coding_gene	-1.60706	0.328267	2.92817e-05
kpc-1	WBGene00002232	protein_coding_gene	-1.60733	0.328206	5.30287e-14
ceh-5	WBGene00000430	protein_coding_gene	-1.60785	0.328088	0.0425841
C17C3.3	WBGene00015889	protein_coding_gene	-1.6087	0.327893	0.0306496
gln-3	WBGene00001604	protein_coding_gene	-1.61153	0.327252	0.000240896
cyp-13A3	WBGene00011675	protein_coding_gene	-1.61219	0.327101	0.0108618
W05B10.4	WBGene00012279	protein_coding_gene	-1.61293	0.326934	8.74567e-05
T04A6.1	WBGene00020200	protein_coding_gene	-1.61304	0.326908	4.00029e-12
ZK1128.7	WBGene00014233	protein_coding_gene	-1.61419	0.326649	4.07951e-11
gcl-1	WBGene00013382	protein_coding_gene	-1.61557	0.326335	0.000112897
M03D4.4	WBGene00019751	protein_coding_gene	-1.6174	0.325922	5.70917e-06
clec-44	WBGene00019928	protein_coding_gene	-1.61792	0.325805	0.0112967
F34H10.3	WBGene00009380	protein_coding_gene	-1.61897	0.325567	7.47339e-05
nhr-172	WBGene00016927	protein_coding_gene	-1.61995	0.325347	0.0465838
R07G3.8	WBGene00019944	protein_coding_gene	-1.62042	0.325241	1.64577e-05
bro-1	WBGene00000272	protein_coding_gene	-1.62048	0.325228	0.00396606
Y73E7A.8	WBGene00022274	protein_coding_gene	-1.62115	0.325076	0.0171866
ZC449.2	WBGene00022612	protein_coding_gene	-1.62317	0.324622	0.0256845
ddr-2	WBGene00017381	protein_coding_gene	-1.62344	0.32456	3.56162e-06
F31C3.6	WBGene00009288	protein_coding_gene	-1.62468	0.324283	1.16952e-07
F09F9.4	WBGene00017309	protein_coding_gene	-1.62494	0.324223	0.00121575
F41G3.3	WBGene00018300	protein_coding_gene	-1.62556	0.324083	0.0207425
faah-6	WBGene00012750	protein_coding_gene	-1.6281	0.323514	0.0403614
zig-10	WBGene00020800	protein_coding_gene	-1.62839	0.323448	0.00297869
T22C8.6	WBGene00011927	protein_coding_gene	-1.62939	0.323224	0.0259371
cnc-11	WBGene00044900	protein_coding_gene	-1.62954	0.323192	0.0214784
srt-63	WBGene00020877	protein_coding_gene	-1.62969	0.323158	0.0370257
gba-1	WBGene00016335	protein_coding_gene	-1.63063	0.322948	0.000654938
Y51B9A.9	WBGene00013091	protein_coding_gene	-1.63094	0.322878	6.15183e-05
zag-1	WBGene00006970	protein_coding_gene	-1.63209	0.322621	5.58391e-11
ZK105.13	WBGene00235114	protein_coding_gene	-1.63292	0.322436	0.000262472
trx-3	WBGene00019717	protein_coding_gene	-1.63308	0.3224	0.00105299
slc-28.2	WBGene00017868	protein_coding_gene	-1.63515	0.321937	0.00616086
Y47H10A.5	WBGene00012961	protein_coding_gene	-1.63963	0.320939	0.00334237
Y87G2A.25	WBGene00219288	protein_coding_gene	-1.63967	0.320929	0.000168032
F26A1.9	WBGene00017807	protein_coding_gene	-1.64098	0.320639	0.0106992
cuti-1	WBGene00022591	protein_coding_gene	-1.64318	0.320151	0.00898892
bus-12	WBGene00010442	protein_coding_gene	-1.64424	0.319915	0.016171
cyp-33E1	WBGene00016768	protein_coding_gene	-1.6464	0.319437	0.000698216
ugt-1	WBGene00007072	protein_coding_gene	-1.64744	0.319206	0.0183172
F01G12.18	WBGene00206382	protein_coding_gene	-1.64835	0.319004	0.0331581
ins-7	WBGene00002090	protein_coding_gene	-1.64844	0.318986	5.17199e-08
F46C3.6	WBGene00045253	protein_coding_gene	-1.65144	0.318323	0.000210141
Y2H9A.4	WBGene00012381	protein_coding_gene	-1.65222	0.318151	0.00259697
F36D1.7	WBGene00009466	protein_coding_gene	-1.65316	0.317944	1.18917e-07
acs-3	WBGene00020343	protein_coding_gene	-1.65351	0.317866	1.36672e-13
igcm-2	WBGene00020130	protein_coding_gene	-1.65504	0.317529	0.000160588
F53H2.1	WBGene00010004	protein_coding_gene	-1.65599	0.31732	0.00223861
ZK402.5	WBGene00022731	protein_coding_gene	-1.65713	0.317069	0.0229364
nlp-48	WBGene00008002	protein_coding_gene	-1.65721	0.317053	0.014946
T16G1.2	WBGene00011796	protein_coding_gene	-1.65879	0.316704	0.00540055
F42C5.4	WBGene00018346	protein_coding_gene	-1.65904	0.31665	4.79649e-05
nhr-180	WBGene00017961	protein_coding_gene	-1.66085	0.316253	0.00410233
T17H7.7	WBGene00020551	protein_coding_gene	-1.66193	0.316016	0.00924851
unk-1	WBGene00016407	protein_coding_gene	-1.6624	0.315912	0.0027714
T01C3.11	WBGene00011325	protein_coding_gene	-1.6636	0.315651	0.0232713
F49D11.6	WBGene00018630	protein_coding_gene	-1.66838	0.314607	0.0230502
clec-40	WBGene00011853	protein_coding_gene	-1.66936	0.314392	0.0167984
zmp-5	WBGene00010423	protein_coding_gene	-1.67051	0.314141	0.000620922
twk-7	WBGene00006662	protein_coding_gene	-1.67091	0.314056	0.00165641
mks-2	WBGene00194710	protein_coding_gene	-1.67205	0.313807	0.0309212
C29F7.2	WBGene00007811	protein_coding_gene	-1.67314	0.31357	1.81017e-31
nsy-4	WBGene00021415	protein_coding_gene	-1.67354	0.313483	2.13427e-09
F17C11.4	WBGene00008915	protein_coding_gene	-1.67561	0.313033	0.000109135
F01D5.6	WBGene00008496	protein_coding_gene	-1.67609	0.31293	0.0115828
F58A3.3	WBGene00010223	protein_coding_gene	-1.67768	0.312586	0.000110591
F07C3.9	WBGene00017197	protein_coding_gene	-1.67786	0.312546	3.24724e-08
bath-25	WBGene00020859	protein_coding_gene	-1.6811	0.311844	0.0316701
Y95B8A.6	WBGene00022386	protein_coding_gene	-1.68136	0.311788	0.0011776
fbxa-163	WBGene00015598	protein_coding_gene	-1.68173	0.31171	0.0249884
dct-1	WBGene00015776	protein_coding_gene	-1.68273	0.311492	4.54476e-09
chil-28	WBGene00008842	pseudogene	-1.68471	0.311066	0.0081408
mks-5	WBGene00007490	protein_coding_gene	-1.68712	0.310547	0.00136554
Y77E11A.14	WBGene00022314	protein_coding_gene	-1.68722	0.310524	0.0178983
Y53F4B.20	WBGene00013166	protein_coding_gene	-1.68917	0.310105	0.00919741
F23H12.5	WBGene00009094	protein_coding_gene	-1.6898	0.309969	0.00744383
tmem-218	WBGene00044771	protein_coding_gene	-1.68983	0.309964	0.0323417
F22B7.1	WBGene00017692	protein_coding_gene	-1.6906	0.309798	7.32245e-09
nas-33	WBGene00003551	protein_coding_gene	-1.69164	0.309575	0.0130681
bus-8	WBGene00044623	protein_coding_gene	-1.69728	0.308368	0.0291858
ZC239.14	WBGene00022572	protein_coding_gene	-1.69765	0.308287	0.00479405
C45E5.3	WBGene00016666	pseudogene	-1.69783	0.30825	0.000831827
aqp-5	WBGene00000173	protein_coding_gene	-1.69938	0.307919	0.0101006
linc-103	WBGene00219743	lincRNA_gene	-1.70148	0.30747	0.0392831
R06B10.2	WBGene00019913	protein_coding_gene	-1.70477	0.30677	0.0155642
ZC84.6	WBGene00013849	protein_coding_gene	-1.70562	0.306589	0.0131667
F40G9.20	WBGene00195034	ncRNA_gene	-1.7071	0.306276	0.000911519
linc-43	WBGene00219579	lincRNA_gene	-1.70718	0.306257	0.0410624
M7.8	WBGene00010884	protein_coding_gene	-1.70753	0.306184	8.61441e-20
best-1	WBGene00007203	protein_coding_gene	-1.7081	0.306063	0.00138749
gei-13	WBGene00001570	protein_coding_gene	-1.70921	0.305828	2.74727e-05
daam-1	WBGene00018976	protein_coding_gene	-1.70945	0.305776	2.01502e-06
fbxa-62	WBGene00016521	protein_coding_gene	-1.71131	0.305382	0.0400142
W01F3.2	WBGene00012185	protein_coding_gene	-1.7159	0.304412	0.000940751
Y37F4.8	WBGene00044289	protein_coding_gene	-1.71967	0.303618	0.0146511
C06G3.3	WBGene00015549	protein_coding_gene	-1.72046	0.303453	0.0313962
F36H1.12	WBGene00009497	protein_coding_gene	-1.72104	0.303331	0.00244175
C03A3.1	WBGene00007266	protein_coding_gene	-1.72173	0.303186	3.57703e-05
lgc-22	WBGene00017483	protein_coding_gene	-1.7225	0.303024	0.0073092
Y39H10A.1	WBGene00021478	protein_coding_gene	-1.72323	0.30287	0.0322862
lips-10	WBGene00008803	protein_coding_gene	-1.72334	0.302847	0.0243594
Y71G12B.31	WBGene00044348	protein_coding_gene	-1.72345	0.302824	0.0044309
C26E1.2	WBGene00007748	protein_coding_gene	-1.72359	0.302794	0.00240954
ugt-51	WBGene00015369	protein_coding_gene	-1.72383	0.302743	1.6651e-09
spp-8	WBGene00004993	protein_coding_gene	-1.72462	0.302579	3.54587e-06
F43G6.8	WBGene00009660	protein_coding_gene	-1.72494	0.302511	3.88799e-06
C07A9.12	WBGene00043994	protein_coding_gene	-1.72527	0.302441	0.000239125
cyp-42A1	WBGene00013585	protein_coding_gene	-1.72671	0.302141	1.01349e-06
F22F7.3	WBGene00017721	protein_coding_gene	-1.72763	0.301947	0.00155563
Y57A10A.24	WBGene00013264	protein_coding_gene	-1.72768	0.301936	0.0321815
F41C3.2	WBGene00018268	protein_coding_gene	-1.73025	0.3014	0.0460327
gstk-2	WBGene00017054	protein_coding_gene	-1.73189	0.301058	0.0124489
bgnt-1.3	WBGene00009032	protein_coding_gene	-1.73242	0.300947	0.0377168
ttm-2	WBGene00017840	protein_coding_gene	-1.73425	0.300565	4.17868e-10
moe-3	WBGene00003388	protein_coding_gene	-1.73426	0.300564	0.00327997
pals-19	WBGene00044761	protein_coding_gene	-1.7379	0.299806	0.00280476
F55H12.2	WBGene00010133	protein_coding_gene	-1.73925	0.299526	1.02323e-08
C17H12.11	WBGene00015936	protein_coding_gene	-1.73994	0.299382	9.36853e-06
cyp-14A3	WBGene00010707	protein_coding_gene	-1.74054	0.299258	0.028374
fbxa-27	WBGene00022333	protein_coding_gene	-1.74302	0.298744	0.00159437
W05H9.3	WBGene00021050	ncRNA_gene	-1.74529	0.298275	3.1891e-05
ZK836.3	WBGene00014099	protein_coding_gene	-1.74767	0.297782	5.41892e-06
rga-2	WBGene00013135	protein_coding_gene	-1.75374	0.296533	0.00218067
K10D3.4	WBGene00010738	protein_coding_gene	-1.75606	0.296056	0.00117271
F57B1.6	WBGene00010189	protein_coding_gene	-1.75696	0.295871	0.0194171
npr-20	WBGene00011578	protein_coding_gene	-1.75759	0.295741	9.85834e-05
Y51H4A.5	WBGene00013101	protein_coding_gene	-1.75878	0.295498	0.00116578
abhd-5.1	WBGene00016506	protein_coding_gene	-1.76013	0.295221	0.00125007
nhr-91	WBGene00003681	protein_coding_gene	-1.76145	0.294952	7.17565e-06
C34D1.4	WBGene00007931	protein_coding_gene	-1.76233	0.294772	0.0028249
C32D5.12	WBGene00016319	protein_coding_gene	-1.76427	0.294375	1.91402e-06
F55H12.7	WBGene00219283	protein_coding_gene	-1.76457	0.294315	0.000154754
C08B6.2	WBGene00007423	protein_coding_gene	-1.76539	0.294148	0.00558845
best-3	WBGene00015286	protein_coding_gene	-1.7713	0.292945	0.00144172
ptr-9	WBGene00004223	protein_coding_gene	-1.7715	0.292904	0.0241863
F30H5.3	WBGene00017937	protein_coding_gene	-1.77459	0.292277	0.00224861
clec-145	WBGene00013013	protein_coding_gene	-1.77583	0.292026	0.0199073
nlp-28	WBGene00003766	protein_coding_gene	-1.77737	0.291714	0.0249987
F54B11.10	WBGene00010033	protein_coding_gene	-1.77917	0.29135	0.00555409
D1086.2	WBGene00008389	protein_coding_gene	-1.77974	0.291236	0.00361627
swip-10	WBGene00018738	protein_coding_gene	-1.78197	0.290786	8.54611e-05
cutl-16	WBGene00019426	protein_coding_gene	-1.78323	0.290533	7.60106e-07
nlp-34	WBGene00015046	protein_coding_gene	-1.78564	0.290047	0.0474454
pxd-1	WBGene00007982	protein_coding_gene	-1.78605	0.289965	1.04558e-17
fmi-1	WBGene00001475	protein_coding_gene	-1.78615	0.289945	0.000568617
M60.4	WBGene00019780	protein_coding_gene	-1.78925	0.289322	0.0247276
ptr-19	WBGene00004233	protein_coding_gene	-1.78979	0.289214	0.00836052
dlc-5	WBGene00043067	protein_coding_gene	-1.79198	0.288776	6.2205e-05
T18D3.7	WBGene00011824	protein_coding_gene	-1.79212	0.288748	1.62541e-07
nab-1	WBGene00003516	protein_coding_gene	-1.79233	0.288705	6.31318e-05
acs-22	WBGene00017012	protein_coding_gene	-1.79238	0.288695	1.99148e-12
ZK550.2	WBGene00013996	protein_coding_gene	-1.79264	0.288644	0.00141377
C25B8.8	WBGene00044297	protein_coding_gene	-1.79451	0.28827	0.00251181
Y87G2A.16	WBGene00013602	protein_coding_gene	-1.79553	0.288067	0.00480379
Y43F8A.1	WBGene00012808	protein_coding_gene	-1.79702	0.287767	0.000747157
gcy-34	WBGene00001554	protein_coding_gene	-1.79788	0.287598	0.00920424
pals-26	WBGene00007131	protein_coding_gene	-1.79832	0.28751	0.0361014
ttr-37	WBGene00017667	protein_coding_gene	-1.80064	0.287048	0.000616407
C06E4.8	WBGene00015537	protein_coding_gene	-1.80312	0.286554	2.65121e-07
pho-11	WBGene00007331	protein_coding_gene	-1.8034	0.286499	3.0646e-06
F56H11.2	WBGene00010175	protein_coding_gene	-1.80635	0.285913	3.07969e-07
F59B10.4	WBGene00010320	protein_coding_gene	-1.81085	0.285022	0.0166514
noah-1	WBGene00016422	protein_coding_gene	-1.81525	0.284154	0.00233216
tmem-231	WBGene00020825	protein_coding_gene	-1.81597	0.284013	0.00114989
cyp-33C7	WBGene00018260	protein_coding_gene	-1.81926	0.283366	5.83028e-05
T04C12.8	WBGene00011430	protein_coding_gene	-1.81946	0.283326	0.000490624
Y43C5A.3	WBGene00012783	protein_coding_gene	-1.82025	0.283172	0.0157461
R04B5.5	WBGene00011003	protein_coding_gene	-1.82385	0.282467	0.00139583
ptr-15	WBGene00004229	protein_coding_gene	-1.82882	0.281495	0.000160588
Y97E10AR.1	WBGene00022396	protein_coding_gene	-1.83163	0.280947	4.9401e-06
qua-1	WBGene00004264	protein_coding_gene	-1.83226	0.280825	0.00130017
T05F1.11	WBGene00011495	protein_coding_gene	-1.83477	0.280337	0.000817925
ZC84.1	WBGene00013846	protein_coding_gene	-1.83525	0.280244	0.0362671
cky-1	WBGene00000521	protein_coding_gene	-1.83638	0.280023	0.0185644
noah-2	WBGene00009926	protein_coding_gene	-1.83719	0.279867	0.0048706
F36F2.2	WBGene00009476	protein_coding_gene	-1.83722	0.27986	2.11501e-05
C27A7.8	WBGene00007758	protein_coding_gene	-1.83854	0.279605	0.000344689
B0393.5	WBGene00007170	protein_coding_gene	-1.84116	0.279097	0.00275418
B0507.8	WBGene00015225	protein_coding_gene	-1.84177	0.278979	0.0117466
R07E3.6	WBGene00011107	protein_coding_gene	-1.84205	0.278926	0.0178983
sri-23	WBGene00005535	pseudogene	-1.84341	0.278662	0.028266
F10D7.4	WBGene00017341	protein_coding_gene	-1.84433	0.278485	0.00246624
T05E7.4	WBGene00020260	protein_coding_gene	-1.84577	0.278206	0.0105541
F55G7.4	WBGene00045493	protein_coding_gene	-1.85231	0.276948	0.0259502
pros-1	WBGene00000448	protein_coding_gene	-1.8526	0.276892	3.2523e-08
F18C5.10	WBGene00017563	protein_coding_gene	-1.85459	0.276511	4.44855e-10
ttr-44	WBGene00008341	protein_coding_gene	-1.85465	0.276499	0.00854091
tbb-4	WBGene00006538	protein_coding_gene	-1.85553	0.276332	0.00128223
Y65B4BL.1	WBGene00022033	protein_coding_gene	-1.85664	0.276119	0.00190477
Y57E12B.10	WBGene00202501	protein_coding_gene	-1.85759	0.275937	0.0144406
C27B7.9	WBGene00007765	protein_coding_gene	-1.86137	0.275215	0.0365344
W08G11.1	WBGene00012346	protein_coding_gene	-1.86188	0.275118	0.025974
C35A5.6	WBGene00007950	protein_coding_gene	-1.86252	0.274996	9.79116e-05
F33H2.8	WBGene00009371	protein_coding_gene	-1.86283	0.274937	0.000126258
C09F5.1	WBGene00015647	protein_coding_gene	-1.86449	0.27462	2.82041e-15
cdf-2	WBGene00011821	protein_coding_gene	-1.86588	0.274357	5.83876e-06
pals-5	WBGene00007659	protein_coding_gene	-1.87042	0.273493	0.0398089
cyp-35B1	WBGene00019472	protein_coding_gene	-1.87058	0.273464	0.00086161
mab-7	WBGene00003104	protein_coding_gene	-1.87282	0.273039	9.9768e-05
mod-5	WBGene00003387	protein_coding_gene	-1.8729	0.273024	3.11655e-05
F20D6.8	WBGene00017637	protein_coding_gene	-1.87364	0.272883	0.00979251
cyp-35A3	WBGene00019565	protein_coding_gene	-1.87452	0.272718	0.0359249
chil-22	WBGene00011166	protein_coding_gene	-1.87459	0.272705	0.00231472
fax-1	WBGene00001400	protein_coding_gene	-1.87468	0.272688	0.00120966
nlp-30	WBGene00003768	protein_coding_gene	-1.87477	0.27267	0.0203417
T14B4.19	WBGene00302993	protein_coding_gene	-1.87526	0.272577	0.00729389
clec-78	WBGene00018547	protein_coding_gene	-1.8774	0.272174	0.0101405
Y69H2.10	WBGene00013485	protein_coding_gene	-1.87809	0.272043	0.0335532
C13C12.2	WBGene00007552	protein_coding_gene	-1.8832	0.271081	0.00122869
T19C4.1	WBGene00011838	protein_coding_gene	-1.88722	0.270328	5.83141e-05
glt-5	WBGene00001623	protein_coding_gene	-1.88997	0.269814	8.43535e-10
T10H4.13	WBGene00045339	protein_coding_gene	-1.89555	0.268771	0.00176599
nphp-1	WBGene00010898	protein_coding_gene	-1.89895	0.268139	0.00172524
hmit-1.3	WBGene00010811	protein_coding_gene	-1.89898	0.268133	6.26494e-08
bbs-1	WBGene00000241	protein_coding_gene	-1.89997	0.267949	0.000232544
C01C4.2	WBGene00015292	protein_coding_gene	-1.90482	0.267049	0.0117875
btb-15	WBGene00015594	pseudogene	-1.9063	0.266776	0.0295627
C10C5.3	WBGene00007507	protein_coding_gene	-1.90685	0.266674	0.0111414
ugt-52	WBGene00018931	protein_coding_gene	-1.90716	0.266617	8.75389e-07
clec-75	WBGene00021586	protein_coding_gene	-1.90849	0.266371	0.00959807
R05H10.1	WBGene00011042	protein_coding_gene	-1.90942	0.266199	0.00836052
C48B4.3	WBGene00008168	protein_coding_gene	-1.90958	0.26617	3.19034e-05
C05C9.1	WBGene00007325	protein_coding_gene	-1.91007	0.26608	0.0110749
sta-2	WBGene00010251	protein_coding_gene	-1.9126	0.265613	0.00119303
acn-1	WBGene00000039	protein_coding_gene	-1.91435	0.265292	0.00419123
klp-11	WBGene00002222	protein_coding_gene	-1.91553	0.265074	1.07944e-11
mlt-11	WBGene00012186	protein_coding_gene	-1.91862	0.264507	0.00718786
fat-3	WBGene00001395	protein_coding_gene	-1.91946	0.264353	4.94409e-10
T01B10.5	WBGene00020137	protein_coding_gene	-1.9219	0.263906	6.089e-06
wrt-1	WBGene00006947	protein_coding_gene	-1.92369	0.263579	0.0130426
Y6E2A.4	WBGene00012398	protein_coding_gene	-1.92956	0.26251	0.0381123
cutl-11	WBGene00011443	protein_coding_gene	-1.93164	0.262131	0.00127735
C39D10.5	WBGene00016532	protein_coding_gene	-1.932	0.262066	0.00231472
T14E8.4	WBGene00043981	protein_coding_gene	-1.93418	0.261669	0.000808744
F21A3.11	WBGene00219316	protein_coding_gene	-1.93448	0.261616	9.48985e-08
ZK180.7	WBGene00045248	protein_coding_gene	-1.93527	0.261471	0.00143527
lec-2	WBGene00002265	protein_coding_gene	-1.93745	0.261078	0.000245726
W03F8.6	WBGene00020995	protein_coding_gene	-1.93762	0.261046	1.57254e-06
C54F6.5	WBGene00016923	protein_coding_gene	-1.93768	0.261035	0.0298247
dhs-2	WBGene00000966	protein_coding_gene	-1.93837	0.26091	0.000922261
glf-1	WBGene00019154	protein_coding_gene	-1.94269	0.260131	0.0308253
cut-5	WBGene00011104	protein_coding_gene	-1.94578	0.259574	0.0259986
lact-6	WBGene00007358	protein_coding_gene	-1.94761	0.259245	0.0129756
F13D11.4	WBGene00017429	protein_coding_gene	-1.94817	0.259145	8.9765e-05
B0310.3	WBGene00015139	protein_coding_gene	-1.95278	0.258319	1.58675e-08
glb-15	WBGene00009387	protein_coding_gene	-1.95323	0.258237	2.36735e-05
slc-36.3	WBGene00012629	protein_coding_gene	-1.9564	0.25767	0.00141064
clec-55	WBGene00008597	protein_coding_gene	-1.95663	0.25763	0.000774204
F13E9.11	WBGene00008760	protein_coding_gene	-1.95793	0.257397	6.63655e-05
pag-3	WBGene00003909	protein_coding_gene	-1.95952	0.257115	0.000136006
R160.4	WBGene00020121	protein_coding_gene	-1.96664	0.255848	0.00369942
ugt-36	WBGene00017315	protein_coding_gene	-1.96889	0.255449	0.0347768
C09F9.2	WBGene00007479	protein_coding_gene	-1.96936	0.255366	1.05392e-05
H42K12.3	WBGene00019272	protein_coding_gene	-1.97146	0.254994	0.0109466
Y2H9A.6	WBGene00086568	protein_coding_gene	-1.97191	0.254915	9.5608e-06
K10D6.2	WBGene00010742	protein_coding_gene	-1.97239	0.25483	2.71633e-09
T28H10.3	WBGene00012144	protein_coding_gene	-1.97285	0.25475	1.32802e-06
T03E6.8	WBGene00011397	protein_coding_gene	-1.97872	0.253716	0.00387408
srr-6	WBGene00005657	protein_coding_gene	-1.97934	0.253606	0.0317693
ZK669.3	WBGene00014053	protein_coding_gene	-1.97991	0.253505	0.00703326
arl-6	WBGene00000193	protein_coding_gene	-1.98058	0.253388	0.000459706
grl-2	WBGene00001711	protein_coding_gene	-1.98068	0.253371	0.0223138
R09E10.5	WBGene00011175	protein_coding_gene	-1.98103	0.253308	0.0341003
spp-1	WBGene00004986	protein_coding_gene	-1.98209	0.253123	0.000445991
C54F6.12	WBGene00016929	protein_coding_gene	-1.98218	0.253106	0.00584475
sulp-2	WBGene00017464	protein_coding_gene	-1.98267	0.253021	0.0105295
ubc-8	WBGene00006705	protein_coding_gene	-1.9833	0.25291	3.18325e-08
K01A6.7	WBGene00045096	protein_coding_gene	-1.98881	0.251946	0.0291707
C37A5.3	WBGene00014698	protein_coding_gene	-1.99224	0.251349	0.0335638
Y32F6B.1	WBGene00012531	protein_coding_gene	-1.99286	0.251241	6.13061e-06
F15E6.10	WBGene00044479	protein_coding_gene	-1.99433	0.250985	0.017336
ZC443.2	WBGene00013897	protein_coding_gene	-1.99541	0.250797	0.000184685
lpr-6	WBGene00012255	protein_coding_gene	-1.99567	0.250752	0.00559201
Y71H2B.8	WBGene00022197	protein_coding_gene	-1.99807	0.250334	1.6428e-05
clec-69	WBGene00044642	pseudogene	-2.00146	0.249747	0.0163936
F53F1.6	WBGene00009984	protein_coding_gene	-2.00281	0.249513	3.71584e-16
K10H10.10	WBGene00010765	protein_coding_gene	-2.00332	0.249425	0.0194593
C42D4.1	WBGene00016594	protein_coding_gene	-2.00477	0.249174	1.3297e-06
F48C1.11	WBGene00195179	protein_coding_gene	-2.00552	0.249045	0.0376623
cyp-37A1	WBGene00008499	protein_coding_gene	-2.01022	0.248235	3.54379e-05
gcy-8	WBGene00001535	protein_coding_gene	-2.01587	0.247265	0.00405439
ptr-10	WBGene00004224	protein_coding_gene	-2.02087	0.246409	0.000349963
fbn-1	WBGene00022816	protein_coding_gene	-2.02214	0.246192	4.02013e-07
T19E7.6	WBGene00044500	protein_coding_gene	-2.02237	0.246153	1.21211e-15
cutl-9	WBGene00010893	protein_coding_gene	-2.02312	0.246025	0.000697509
F13H10.5	WBGene00008776	protein_coding_gene	-2.02486	0.245729	0.00259697
dpy-2	WBGene00001064	protein_coding_gene	-2.03425	0.244134	0.00329739
nlp-25	WBGene00003763	protein_coding_gene	-2.03688	0.24369	0.0330323
K06A4.10	WBGene00077497	protein_coding_gene	-2.03902	0.243329	0.0111822
F52E1.5	WBGene00018694	protein_coding_gene	-2.03988	0.243184	2.70391e-08
W02D7.8	WBGene00020943	protein_coding_gene	-2.04397	0.242495	2.98115e-07
F48F7.3	WBGene00009849	protein_coding_gene	-2.04603	0.242149	0.00372196
ZK550.6	WBGene00014000	protein_coding_gene	-2.05593	0.240494	5.45001e-09
F52C9.5	WBGene00018675	protein_coding_gene	-2.05677	0.240354	0.000114072
T24C2.5	WBGene00011984	protein_coding_gene	-2.06397	0.239157	4.28028e-10
C08D8.1	WBGene00015592	protein_coding_gene	-2.06666	0.238712	6.3674e-05
R10E8.8	WBGene00011213	protein_coding_gene	-2.06812	0.238471	1.02295e-05
srr-4	WBGene00005655	protein_coding_gene	-2.07503	0.237331	4.8208e-12
C49H3.12	WBGene00016795	protein_coding_gene	-2.07607	0.237159	0.00165231
ptr-22	WBGene00004236	protein_coding_gene	-2.08116	0.236324	0.0136733
faah-2	WBGene00015048	protein_coding_gene	-2.08444	0.235787	4.40796e-05
T02B11.6	WBGene00020157	protein_coding_gene	-2.08695	0.235378	7.51127e-06
twk-36	WBGene00006688	protein_coding_gene	-2.09583	0.233934	0.0106983
M03A1.8	WBGene00077490	protein_coding_gene	-2.09677	0.233781	0.000173569
F41E6.5	WBGene00018286	protein_coding_gene	-2.09699	0.233745	6.13227e-06
E04A4.3	WBGene00017118	pseudogene	-2.10165	0.232991	0.000648601
ptr-3	WBGene00004218	protein_coding_gene	-2.11796	0.230372	0.00559201
F52E1.12	WBGene00018699	pseudogene	-2.11962	0.230108	0.016499
F43D9.1	WBGene00009653	protein_coding_gene	-2.12211	0.22971	0.000205367
rncs-1	WBGene00023069	ncRNA_gene	-2.12257	0.229637	0.000594496
M03B6.3	WBGene00010835	protein_coding_gene	-2.12785	0.228799	0.00115899
C36B1.6	WBGene00007973	protein_coding_gene	-2.12923	0.22858	2.13427e-09
C35C5.9	WBGene00007958	protein_coding_gene	-2.12945	0.228545	1.71485e-07
acs-17	WBGene00016716	protein_coding_gene	-2.13013	0.228437	5.20056e-08
F41E7.20	WBGene00219546	ncRNA_gene	-2.13039	0.228397	0.00849555
F21C10.10	WBGene00017659	protein_coding_gene	-2.14194	0.226575	0.000930426
T04C12.32	WBGene00235086	ncRNA_gene	-2.14323	0.226373	0.0166446
T10H9.8	WBGene00044779	protein_coding_gene	-2.15673	0.224264	7.84568e-06
C43H6.6	WBGene00016619	protein_coding_gene	-2.15883	0.223938	0.000514958
T09A12.8	WBGene00235275	protein_coding_gene	-2.16702	0.22267	0.000254135
C14C6.2	WBGene00015756	protein_coding_gene	-2.16782	0.222546	0.00545389
srg-34	WBGene00005191	protein_coding_gene	-2.16861	0.222425	0.00266745
R05D8.9	WBGene00019886	protein_coding_gene	-2.17243	0.221836	0.0105448
tag-297	WBGene00007999	protein_coding_gene	-2.17491	0.221456	0.00374872
math-38	WBGene00020326	protein_coding_gene	-2.17934	0.220777	1.45917e-07
Y53C12B.7	WBGene00013146	protein_coding_gene	-2.18421	0.220033	2.79427e-07
gad-3	WBGene00015057	protein_coding_gene	-2.18791	0.219469	1.97921e-08
Y46E12BR.1	WBGene00021598	protein_coding_gene	-2.18923	0.219269	0.00287321
cpt-4	WBGene00019644	protein_coding_gene	-2.20768	0.216482	3.15504e-13
icl-1	WBGene00001564	protein_coding_gene	-2.21059	0.216047	0.000377927
M01A8.1	WBGene00010795	protein_coding_gene	-2.21651	0.215162	4.46863e-10
F25E2.3	WBGene00017781	protein_coding_gene	-2.21814	0.214918	5.56122e-07
F09F3.8	WBGene00014732	pseudogene	-2.2205	0.214567	0.000271876
pals-38	WBGene00008302	protein_coding_gene	-2.22051	0.214565	0.00219727
F44A6.5	WBGene00009677	protein_coding_gene	-2.22072	0.214534	0.00218067
slc-17.9	WBGene00011643	protein_coding_gene	-2.22869	0.213353	0.000929797
egl-15	WBGene00001184	protein_coding_gene	-2.23008	0.213147	6.7423e-06
Y54G2A.11	WBGene00021876	protein_coding_gene	-2.23631	0.212229	3.82133e-18
F43H9.4	WBGene00018400	protein_coding_gene	-2.239	0.211834	3.11655e-05
K09C4.4	WBGene00019549	protein_coding_gene	-2.24054	0.211607	0.0146185
Y32B12C.5	WBGene00194769	pseudogene	-2.24312	0.211228	8.35392e-05
F44E2.4	WBGene00018418	protein_coding_gene	-2.24452	0.211024	3.19034e-05
F26F12.3	WBGene00017834	protein_coding_gene	-2.24469	0.211	6.5494e-27
ZK1307.2	WBGene00014245	protein_coding_gene	-2.24556	0.210871	0.00734055
F13H6.5	WBGene00017433	protein_coding_gene	-2.24573	0.210848	5.15257e-08
ztf-30	WBGene00015523	protein_coding_gene	-2.25478	0.209529	1.28287e-07
F09E10.6	WBGene00017296	protein_coding_gene	-2.25735	0.209156	0.000560497
F59E11.7	WBGene00019113	protein_coding_gene	-2.25959	0.208831	0.000594496
K01A2.10	WBGene00019284	protein_coding_gene	-2.26293	0.208348	1.18641e-05
C10C5.4	WBGene00007508	protein_coding_gene	-2.27184	0.207066	1.8855e-13
C44C1.6	WBGene00016645	protein_coding_gene	-2.27526	0.206575	0.00106574
R04B5.6	WBGene00011004	protein_coding_gene	-2.27765	0.206233	0.000824665
Y39G10AR.11	WBGene00021469	protein_coding_gene	-2.28051	0.205825	3.15713e-19
K10D3.6	WBGene00010740	protein_coding_gene	-2.28121	0.205725	6.78405e-14
F49H6.5	WBGene00009908	protein_coding_gene	-2.28548	0.205116	0.00184683
B0462.1	WBGene00007181	pseudogene	-2.29694	0.203495	0.00161296
F17B5.6	WBGene00044058	protein_coding_gene	-2.29838	0.203291	0.00791823
K09C8.7	WBGene00010717	protein_coding_gene	-2.29845	0.203282	0.0018375
swt-1	WBGene00019300	protein_coding_gene	-2.30679	0.20211	6.26944e-05
F17B5.1	WBGene00008905	protein_coding_gene	-2.30971	0.201701	0.00667147
clec-218	WBGene00020938	protein_coding_gene	-2.31164	0.201431	0.00242416
T19H5.6	WBGene00044807	protein_coding_gene	-2.31816	0.200523	2.64742e-05
srbc-20	WBGene00016693	protein_coding_gene	-2.31912	0.20039	0.00898892
ugt-54	WBGene00012013	protein_coding_gene	-2.32042	0.200209	2.64783e-06
F42C5.3	WBGene00018345	protein_coding_gene	-2.32155	0.200053	0.0014458
W08A12.2	WBGene00021079	protein_coding_gene	-2.32248	0.199924	0.00228206
tsp-6	WBGene00006632	protein_coding_gene	-2.32345	0.199789	9.32229e-07
Y71F9B.9	WBGene00022130	protein_coding_gene	-2.33028	0.198846	1.48094e-23
cyp-13A9	WBGene00014838	pseudogene	-2.3318	0.198637	0.00757314
clec-60	WBGene00014046	protein_coding_gene	-2.33202	0.198606	0.00354652
Y32B12C.1	WBGene00012525	protein_coding_gene	-2.33408	0.198323	0.00184683
T19A5.3	WBGene00020554	protein_coding_gene	-2.33408	0.198322	0.000291137
mboa-1	WBGene00007174	protein_coding_gene	-2.33681	0.197948	0.000117453
aakg-4	WBGene00020135	protein_coding_gene	-2.33885	0.197667	0.000265414
clec-23	WBGene00011851	pseudogene	-2.35283	0.195761	0.000532476
dct-8	WBGene00044472	protein_coding_gene	-2.36186	0.19454	0.00143531
ugt-8	WBGene00019234	protein_coding_gene	-2.36613	0.193965	0.000359241
pals-7	WBGene00007661	protein_coding_gene	-2.36835	0.193667	0.00309208
cpg-7	WBGene00010723	protein_coding_gene	-2.36883	0.193603	8.28844e-05
rom-2	WBGene00004401	protein_coding_gene	-2.377	0.192509	2.36396e-08
ins-20	WBGene00002103	protein_coding_gene	-2.37848	0.192312	0.00113318
W05H9.1	WBGene00021048	protein_coding_gene	-2.38927	0.19088	0.000164023
Y50E8A.1	WBGene00013046	protein_coding_gene	-2.38969	0.190823	2.98848e-12
Y54G2A.37	WBGene00023484	protein_coding_gene	-2.40002	0.189461	6.7423e-06
C04A11.5	WBGene00007288	protein_coding_gene	-2.40135	0.189287	7.79735e-05
cpr-1	WBGene00000781	protein_coding_gene	-2.40554	0.188738	0.000279895
nspe-6	WBGene00012603	protein_coding_gene	-2.41258	0.187819	0.00904804
C54C8.4	WBGene00008292	protein_coding_gene	-2.41304	0.18776	0.00190166
F49F1.5	WBGene00018645	protein_coding_gene	-2.41398	0.187637	2.64783e-06
K09C4.1	WBGene00019547	protein_coding_gene	-2.41571	0.187412	3.24436e-15
F10D7.3	WBGene00017340	protein_coding_gene	-2.42437	0.186291	0.000530771
cyp-13A8	WBGene00011674	protein_coding_gene	-2.43124	0.185405	0.00187561
W10G11.2	WBGene00021135	protein_coding_gene	-2.43169	0.185348	0.00173547
Y70C5A.3	WBGene00050904	protein_coding_gene	-2.43317	0.185159	2.24479e-08
clec-7	WBGene00017364	protein_coding_gene	-2.45052	0.182945	0.000359241
K06A9.2	WBGene00019436	protein_coding_gene	-2.45468	0.182418	6.26944e-05
F11D5.5	WBGene00017382	protein_coding_gene	-2.46982	0.180514	8.03683e-08
ugt-9	WBGene00020587	protein_coding_gene	-2.47788	0.179508	0.000290686
M01G12.14	WBGene00010825	protein_coding_gene	-2.47872	0.179404	7.78903e-05
ptr-4	WBGene00004219	protein_coding_gene	-2.48382	0.178771	5.48559e-06
T08G5.1	WBGene00011622	protein_coding_gene	-2.48515	0.178605	0.000167064
R09D1.12	WBGene00011168	protein_coding_gene	-2.50316	0.17639	6.16342e-13
W10G11.4	WBGene00021137	protein_coding_gene	-2.51161	0.175359	0.00385523
C17G10.6	WBGene00015918	protein_coding_gene	-2.51811	0.174571	0.00391975
C54C8.12	WBGene00044242	protein_coding_gene	-2.52296	0.173985	0.00690551
aat-8	WBGene00000009	protein_coding_gene	-2.52929	0.173224	1.28562e-06
gst-33	WBGene00001781	protein_coding_gene	-2.54858	0.170924	9.69465e-08
F41C3.1	WBGene00018267	protein_coding_gene	-2.55829	0.169777	0.000204624
F56D6.9	WBGene00044471	protein_coding_gene	-2.57156	0.168222	0.00357989
clec-24	WBGene00009856	protein_coding_gene	-2.58807	0.166309	3.54379e-05
C05D9.9	WBGene00015476	protein_coding_gene	-2.60201	0.164709	1.42338e-05
oac-29	WBGene00018295	protein_coding_gene	-2.61292	0.163468	5.23215e-05
hil-1	WBGene00001852	protein_coding_gene	-2.62648	0.161938	0.000186422
F56H9.9	WBGene00206460	protein_coding_gene	-2.62736	0.16184	0.000464833
M01B2.13	WBGene00045338	protein_coding_gene	-2.63538	0.160943	1.73116e-06
ins-23	WBGene00002106	protein_coding_gene	-2.64524	0.159846	1.3744e-05
ZK6.8	WBGene00022643	protein_coding_gene	-2.64706	0.159645	0.000245797
mtl-2	WBGene00003474	protein_coding_gene	-2.6555	0.158714	1.04932e-07
thn-2	WBGene00009215	protein_coding_gene	-2.65742	0.158503	0.000630701
dlhd-1	WBGene00020741	protein_coding_gene	-2.66031	0.158185	1.18706e-05
slc-36.5	WBGene00016628	protein_coding_gene	-2.6805	0.155987	0.000128326
T26H5.8	WBGene00012070	protein_coding_gene	-2.68838	0.155138	1.03753e-22
T21D12.14	WBGene00045177	protein_coding_gene	-2.71131	0.152691	1.82854e-06
T05E12.3	WBGene00011486	protein_coding_gene	-2.72003	0.151772	8.43535e-10
clec-8	WBGene00012582	protein_coding_gene	-2.72231	0.151532	1.46256e-07
C18H9.5	WBGene00016003	protein_coding_gene	-2.7323	0.150486	1.18572e-05
R160.10	WBGene00219369	protein_coding_gene	-2.73547	0.150156	1.00686e-05
F16B4.7	WBGene00017509	protein_coding_gene	-2.73976	0.149709	0.000222409
bigr-1	WBGene00009512	protein_coding_gene	-2.79783	0.143803	2.08553e-06
pals-32	WBGene00016281	protein_coding_gene	-2.80075	0.143513	1.86183e-07
Y17G9A.4	WBGene00021197	protein_coding_gene	-2.80365	0.143224	0.00148614
chil-18	WBGene00011161	protein_coding_gene	-2.81984	0.141626	2.42893e-05
T28C12.15	WBGene00271821	protein_coding_gene	-2.83217	0.140421	0.000650672
H32K16.2	WBGene00010422	protein_coding_gene	-2.83623	0.140026	6.22871e-07
ugt-4	WBGene00013905	protein_coding_gene	-2.85344	0.138366	3.65071e-31
srbc-82	WBGene00007832	protein_coding_gene	-2.86895	0.136887	0.000394828
C11G10.1	WBGene00007525	protein_coding_gene	-2.87388	0.136419	7.85672e-07
K01A6.4	WBGene00010446	protein_coding_gene	-2.88045	0.135799	1.11577e-06
thn-1	WBGene00009213	protein_coding_gene	-2.8852	0.135353	3.80986e-05
smf-3	WBGene00004878	protein_coding_gene	-2.89483	0.134452	3.18137e-07
T16G1.4	WBGene00011798	protein_coding_gene	-2.90582	0.133432	5.6501e-06
clec-31	WBGene00009854	protein_coding_gene	-2.90768	0.13326	2.2745e-05
F16C3.2	WBGene00008886	protein_coding_gene	-2.90886	0.133151	9.69465e-08
nspe-7	WBGene00012593	protein_coding_gene	-2.91338	0.132735	0.00010914
sodh-1	WBGene00010790	protein_coding_gene	-2.93651	0.130624	3.4252e-13
fil-1	WBGene00011321	protein_coding_gene	-2.94126	0.130194	0.000371609
T16G1.6	WBGene00011800	protein_coding_gene	-2.94237	0.130095	1.26679e-12
F57A8.7	WBGene00010182	protein_coding_gene	-2.94441	0.129911	0.000195223
dach-1	WBGene00020386	protein_coding_gene	-2.94871	0.129524	8.36199e-07
nnt-1	WBGene00003778	protein_coding_gene	-2.95977	0.128535	9.69417e-11
tre-5	WBGene00006611	protein_coding_gene	-2.96831	0.127776	6.04554e-06
W10G11.1	WBGene00021134	protein_coding_gene	-2.96859	0.127752	0.000438587
clec-77	WBGene00044343	pseudogene	-2.9831	0.126473	5.95855e-42
clec-82	WBGene00021873	protein_coding_gene	-2.99174	0.125718	4.673e-06
F21H7.12	WBGene00009033	protein_coding_gene	-3.01422	0.123774	0.00053773
Y45F10D.6	WBGene00012886	protein_coding_gene	-3.02252	0.123064	9.96389e-05
asp-11	WBGene00017677	pseudogene	-3.03819	0.121735	6.78458e-07
C35C5.8	WBGene00007957	protein_coding_gene	-3.039	0.121666	2.20802e-09
clec-32	WBGene00009860	protein_coding_gene	-3.04939	0.120793	5.77287e-07
T04C12.7	WBGene00011429	protein_coding_gene	-3.0561	0.120232	1.48648e-05
srh-2	WBGene00005228	protein_coding_gene	-3.0586	0.120024	4.61355e-07
ftn-1	WBGene00001500	protein_coding_gene	-3.0688	0.119179	1.14839e-05
C08F11.3	WBGene00007452	protein_coding_gene	-3.09322	0.117179	5.85421e-05
dhs-23	WBGene00000986	protein_coding_gene	-3.09848	0.116752	8.04688e-08
F59C6.16	WBGene00077764	protein_coding_gene	-3.13717	0.113662	2.53959e-23
pitr-4	WBGene00007141	protein_coding_gene	-3.16202	0.111722	6.34491e-05
H25K10.4	WBGene00010413	protein_coding_gene	-3.18064	0.110289	5.29388e-05
cyp-13A5	WBGene00011672	protein_coding_gene	-3.21946	0.107361	1.29567e-09
F56D6.8	WBGene00044292	protein_coding_gene	-3.26319	0.104155	0.000348985
cpt-3	WBGene00021703	protein_coding_gene	-3.2706	0.103622	0.00011583
cyp-34A2	WBGene00011699	protein_coding_gene	-3.28901	0.102308	9.06071e-14
str-163	WBGene00006208	protein_coding_gene	-3.2936	0.101983	6.08548e-10
F13H6.4	WBGene00017432	pseudogene	-3.30481	0.101194	1.09876e-10
dct-7	WBGene00017488	protein_coding_gene	-3.31013	0.100821	0.000244408
F11E6.11	WBGene00023501	protein_coding_gene	-3.34938	0.0981152	3.8187e-07
ilys-2	WBGene00016669	protein_coding_gene	-3.35557	0.0976948	8.35091e-06
far-7	WBGene00001391	protein_coding_gene	-3.37809	0.0961822	3.24822e-10
T23E7.6	WBGene00044772	protein_coding_gene	-3.39526	0.0950443	1.01661e-06
ugt-33	WBGene00007946	protein_coding_gene	-3.40556	0.0943679	2.65884e-09
C08E8.3	WBGene00007439	protein_coding_gene	-3.40853	0.0941741	3.2489e-05
E02C12.10	WBGene00017095	protein_coding_gene	-3.43043	0.0927553	1.55982e-05
W07B8.4	WBGene00021072	protein_coding_gene	-3.44986	0.0915145	8.36511e-07
F53F4.8	WBGene00009991	pseudogene	-3.58873	0.083116	1.15153e-19
dod-3	WBGene00016052	protein_coding_gene	-3.68498	0.0777517	5.11584e-16
C23G10.11	WBGene00016017	protein_coding_gene	-3.69043	0.0774585	2.99283e-06
cyp-34A9	WBGene00015044	protein_coding_gene	-3.75886	0.0738702	1.26759e-11
M02E1.4	WBGene00284848	protein_coding_gene	-3.79162	0.0722119	9.66143e-09
cest-1.2	WBGene00011364	protein_coding_gene	-3.82968	0.070332	1.187e-54
ugt-34	WBGene00009255	protein_coding_gene	-3.83484	0.0700805	3.23902e-06
cyp-13A7	WBGene00000372	protein_coding_gene	-3.84084	0.0697898	2.00867e-08
alh-5	WBGene00000111	protein_coding_gene	-3.92127	0.0660055	1.48094e-23
glc-1	WBGene00001591	protein_coding_gene	-4.09856	0.0583726	1.88674e-22
F15E6.3	WBGene00017484	protein_coding_gene	-4.38735	0.0477833	4.80302e-17
ins-8	WBGene00002091	protein_coding_gene	-4.40598	0.0471703	2.08973e-07
T16G1.7	WBGene00011801	protein_coding_gene	-4.57602	0.0419257	2.31454e-33
clec-61	WBGene00014047	protein_coding_gene	-5.16671	0.0278397	1.56477e-18
T22F3.11	WBGene00020700	protein_coding_gene	-5.35476	0.0244374	9.6459e-15
cyp-34A10	WBGene00015045	protein_coding_gene	-5.513	0.0218989	6.70326e-34
ilys-3	WBGene00016670	protein_coding_gene	-7.2602	0.00652322	5.92297e-37
lipl-3	WBGene00020016	protein_coding_gene	-7.5058	0.0055021	5.27558e-49

## Sheet: Gram-negative DEGs N2&CB
Shared (N2&CB4856) DEGs in response to Gram-negative pathogens (P. rettgeri or P. aeruginosa vs. OP50)
			N2			CB4856
Gene Name	Wormbase Gene ID	Type	log2Fold Change	Fold Change	Adjusted P-value	log2Fold Change	Fold Change	Adjusted P-value
C49G7.12	WBGene00077593	protein_coding_gene	4.00787	16.0875	3.1193e-05	3.26935	9.64209	0.000160652
F35E12.4	WBGene00009428	pseudogene	3.78406	13.7758	3.7566e-07	1.70608	3.26274	0.0160988
B0024.4	WBGene00007097	protein_coding_gene	3.32421	10.0158	0.00285677	2.30933	4.95653	0.00555409
cyp-37B1	WBGene00009226	protein_coding_gene	3.30009	9.84979	0.000113514	-2.46386	0.181261	0.000930426
irg-1	WBGene00015574	protein_coding_gene	3.24404	9.47444	0.000301751	2.05121	4.14454	0.0275307
tts-1	WBGene00006650	ncRNA_gene	3.16897	8.99401	1.56935e-05	-2.18907	0.219293	0.00670872
T24B8.5	WBGene00011979	protein_coding_gene	3.07919	8.45139	0.0226305	4.41227	21.2925	2.3778e-09
irg-6	WBGene00007864	protein_coding_gene	3.04116	8.23155	0.0164025	1.43442	2.70273	0.00352269
C50F7.5	WBGene00016845	protein_coding_gene	3.01013	8.05634	0.000197773	-3.52915	0.0866204	1.84468e-06
irg-5	WBGene00009429	protein_coding_gene	3.00903	8.05024	0.00149113	4.46056	22.0172	5.14737e-08
pgp-5	WBGene00003999	protein_coding_gene	2.97513	7.86329	7.25035e-06	2.02234	4.06241	0.0103613
F47B8.4	WBGene00009805	protein_coding_gene	2.93744	7.66052	0.00413846	-2.17905	0.220821	0.0167212
srj-29	WBGene00005616	protein_coding_gene	2.90313	7.48046	0.0220319	2.82066	7.06485	0.000319679
F44G3.10	WBGene00009710	protein_coding_gene	2.89337	7.43002	0.0421664	2.57263	5.94895	0.000666527
F46A8.13	WBGene00219950	ncRNA_gene	2.76312	6.78861	0.0146289	-1.773	0.2926	0.00479405
T07G12.5	WBGene00011596	protein_coding_gene	2.72171	6.59655	0.00240001	-4.42497	0.0465533	1.30168e-29
F49H6.13	WBGene00009914	protein_coding_gene	2.65867	6.31453	0.0217211	1.64625	3.13018	0.0448648
dod-24	WBGene00007875	protein_coding_gene	2.64343	6.24816	0.0258831	2.20954	4.62527	6.75997e-05
nhr-127	WBGene00003717	protein_coding_gene	2.54749	5.84615	0.0186448	-1.40835	0.376742	0.0226931
Y47H9C.1	WBGene00012947	protein_coding_gene	2.52318	5.74846	0.000422077	3.44583	10.8968	1.37754e-07
F48C1.9	WBGene00018601	protein_coding_gene	2.39878	5.27357	0.0499937	-2.41698	0.187247	0.0105448
F45D3.4	WBGene00009724	protein_coding_gene	2.37915	5.20232	0.0105396	-4.55012	0.0426851	1.06573e-15
Y7A5A.6	WBGene00012412	protein_coding_gene	2.3506	5.10037	0.0315713	-1.42273	0.373006	0.0314614
F46C5.1	WBGene00009778	protein_coding_gene	2.33965	5.06178	0.000545685	-3.88899	0.0674988	2.1511e-15
scl-2	WBGene00009895	protein_coding_gene	2.32544	5.01219	0.013679	-4.54877	0.0427253	3.02805e-75
C18H7.1	WBGene00015993	protein_coding_gene	2.30232	4.9325	0.0239188	-5.16755	0.0278236	8.18773e-16
lys-2	WBGene00003091	protein_coding_gene	2.29487	4.9071	0.0196228	2.28956	4.88905	0.000833115
oac-14	WBGene00008602	protein_coding_gene	2.19824	4.58919	0.0124401	-2.52774	0.17341	0.000410587
C34H4.1	WBGene00016424	protein_coding_gene	2.18501	4.54729	0.000749273	2.23459	4.70628	0.00114434
mtl-1	WBGene00003473	protein_coding_gene	2.18021	4.53218	0.0021983	-4.54232	0.0429165	3.76653e-10
E02C12.8	WBGene00017093	protein_coding_gene	2.1556	4.45555	0.00247097	1.53154	2.89093	0.0324882
Y43F8B.9	WBGene00012819	protein_coding_gene	2.13916	4.40506	0.00371107	-2.24191	0.211406	5.43435e-05
T20B3.1	WBGene00011850	protein_coding_gene	2.10732	4.30891	0.0196228	-2.22719	0.213574	1.29567e-09
Y65B4BR.1	WBGene00022040	protein_coding_gene	2.0576	4.16294	0.00746148	1.19492	2.28931	0.0420563
F09F7.6	WBGene00017303	protein_coding_gene	2.04524	4.12742	0.00346491	-2.20858	0.216347	2.10122e-16
unc-42	WBGene00006778	protein_coding_gene	2.02002	4.0559	0.00927973	-1.39815	0.379415	0.00224328
C44H9.7	WBGene00008102	protein_coding_gene	2.01692	4.0472	0.0195733	-1.86935	0.273696	0.00136891
F47B8.10	WBGene00009811	protein_coding_gene	2.01206	4.03357	0.0330243	-1.84019	0.279284	0.0398111
C32H11.4	WBGene00007867	protein_coding_gene	1.98558	3.96021	0.046582	2.49773	5.64797	0.00287321
ZC443.3	WBGene00013898	protein_coding_gene	1.92872	3.80719	0.0327158	-2.59482	0.165532	4.27078e-06
T12D8.5	WBGene00011733	protein_coding_gene	1.86111	3.63288	0.0215647	-1.91579	0.265026	0.00920424
cutl-28	WBGene00018256	protein_coding_gene	1.86095	3.63248	0.0219193	-1.66726	0.31485	0.0228479
coel-1	WBGene00016866	protein_coding_gene	1.84498	3.59249	0.0493557	-2.57601	0.167704	1.22224e-10
spp-2	WBGene00004987	protein_coding_gene	1.80885	3.50363	0.00249142	-1.35545	0.390813	0.0332217
C25H3.10	WBGene00016119	protein_coding_gene	1.80468	3.49351	0.0300709	-2.84771	0.138917	7.20885e-20
K08B12.1	WBGene00019520	protein_coding_gene	1.79222	3.46347	0.0105396	-1.62426	0.324377	0.047973
F37A8.5	WBGene00009503	protein_coding_gene	1.78013	3.43457	0.0488619	-2.13627	0.227467	0.00185313
W09G12.7	WBGene00021121	protein_coding_gene	1.76262	3.39314	0.0418121	-1.54748	0.342108	0.0252512
irg-4	WBGene00008584	protein_coding_gene	1.75572	3.37694	0.0264502	4.12914	17.4983	1.15654e-10
lpr-4	WBGene00012257	protein_coding_gene	1.75507	3.37543	0.00351039	-1.74723	0.297873	0.0440623
cup-16	WBGene00007919	protein_coding_gene	1.74838	3.35981	0.0279078	-2.1869	0.219623	1.70458e-05
F59B2.8	WBGene00010310	protein_coding_gene	1.74698	3.35656	0.00613793	-1.13807	0.454367	0.01045
peb-1	WBGene00003968	protein_coding_gene	1.72312	3.3015	0.0195733	-1.47601	0.359482	0.0183112
T03G6.1	WBGene00020194	protein_coding_gene	1.68476	3.21487	0.0226347	-1.85059	0.277279	0.035831
F31D4.5	WBGene00009292	protein_coding_gene	1.64063	3.11802	0.0457786	-1.79335	0.288501	0.0405201
tsp-17	WBGene00006643	protein_coding_gene	1.61826	3.07004	0.04202	-1.68287	0.311461	3.66254e-05
F43C11.7	WBGene00018384	protein_coding_gene	1.5933	3.01739	0.0358388	-2.36382	0.194276	3.57703e-05
T20F5.4	WBGene00020626	protein_coding_gene	1.54495	2.91793	0.0420005	-1.59651	0.330676	0.0250338
R03H10.2	WBGene00019855	protein_coding_gene	1.51693	2.86181	0.0117413	-1.39144	0.381184	0.000391938
EEED8.2	WBGene00017133	protein_coding_gene	1.47595	2.78167	0.00130099	-1.19414	0.437048	0.034419
dpy-3	WBGene00001065	protein_coding_gene	1.45393	2.73953	0.0493557	-1.6121	0.327123	0.0421155
dpy-7	WBGene00001069	protein_coding_gene	1.4438	2.72037	0.0358433	-1.87159	0.273271	0.00787049
Y71H2B.11	WBGene00022198	protein_coding_gene	1.42768	2.69014	0.0496909	1.45145	2.73484	0.0106972
F41B5.1	WBGene00023284	protein_coding_gene	1.41407	2.66488	0.0453974	1.21827	2.32668	0.0440134
dpy-10	WBGene00001072	protein_coding_gene	1.40649	2.65092	0.0464856	-1.55106	0.341258	0.0306308
Y65B4BM.3	WBGene00302974	protein_coding_gene	1.39932	2.63777	0.0464856	-1.43961	0.368666	0.010192
lpr-3	WBGene00012261	protein_coding_gene	1.34309	2.53694	0.0458529	-1.77607	0.291978	0.0128958
H04D03.3	WBGene00010364	protein_coding_gene	1.33997	2.53147	0.0394756	1.89052	3.70769	0.00237313
hhat-1	WBGene00013852	protein_coding_gene	1.31657	2.49074	0.043542	-2.10684	0.232156	0.000308923
lpr-5	WBGene00012256	protein_coding_gene	1.28174	2.43132	0.048638	-2.01369	0.247639	0.00608409
W04A8.4	WBGene00012239	protein_coding_gene	1.24363	2.36794	0.0148116	-1.64729	0.31924	5.27837e-05
C18D4.8	WBGene00007677	pseudogene	1.23712	2.35727	0.0297944	-1.0062	0.497856	0.0251526
T02E9.5	WBGene00011383	protein_coding_gene	1.23625	2.35586	0.0421664	-1.48081	0.358288	0.00718786
sqt-3	WBGene00005018	protein_coding_gene	1.14468	2.21098	0.0468112	-1.44453	0.367413	0.0429442
tth-1	WBGene00006649	protein_coding_gene	1.1382	2.20106	0.00585199	-1.03962	0.486455	0.0410698
D2030.2	WBGene00008412	protein_coding_gene	1.12202	2.17651	0.0256633	-1.37239	0.386251	3.76253e-27
F28F8.10	WBGene00044219	pseudogene	1.11616	2.16769	0.0378585	1.18856	2.27924	0.00273605
fkb-7	WBGene00001432	protein_coding_gene	1.07607	2.10828	0.0367073	-1.50401	0.352573	0.00259697
Y57A10A.4	WBGene00013249	protein_coding_gene	1.02572	2.03597	0.0446775	1.11637	2.16801	0.0325354
cki-1	WBGene00000516	protein_coding_gene	1.02567	2.03591	0.00613793	-1.0259	0.491102	0.00784575
C41H7.1	WBGene00016571	protein_coding_gene	-1.04631	0.484206	0.0394527	1.43764	2.70877	0.0111375
R02C2.7	WBGene00019818	protein_coding_gene	-1.12545	0.458359	0.0233077	-1.23161	0.425842	2.62604e-08
F28B4.3	WBGene00017892	protein_coding_gene	-1.13192	0.456307	0.0369783	1.34428	2.53904	0.00920424
T15B7.10	WBGene00020522	pseudogene	-1.32481	0.399202	0.0116219	-2.15534	0.224479	0.00173547
Y53G8B.1	WBGene00021817	protein_coding_gene	-1.33522	0.396333	0.0408909	-1.11851	0.460571	0.0151834
ctsa-3.1	WBGene00017969	protein_coding_gene	-1.36951	0.387023	0.0353901	1.44968	2.73148	0.00994078
scav-4	WBGene00008692	protein_coding_gene	-1.48619	0.356953	0.0259382	1.70672	3.26418	0.00284577
C02G6.1	WBGene00015359	pseudogene	-1.58391	0.333576	0.013679	2.17145	4.50477	0.00923332
arf-1.1	WBGene00000190	protein_coding_gene	-1.58663	0.332948	0.0248358	1.17475	2.25754	0.0429442
zig-2	WBGene00006979	protein_coding_gene	-1.59608	0.330776	0.0499159	-1.37853	0.384611	0.0218822
T16G12.1	WBGene00011803	protein_coding_gene	-1.59843	0.330236	0.0178768	2.00541	4.01503	2.98743e-07
C35A11.4	WBGene00016431	protein_coding_gene	-1.6289	0.323335	0.0293981	2.04016	4.11291	0.00190444
Y16B4A.2	WBGene00012445	protein_coding_gene	-1.63251	0.322526	0.0208466	1.55576	2.93988	0.00187991
D2023.1	WBGene00014300	protein_coding_gene	-1.66268	0.315852	0.0170777	-1.03356	0.488502	0.0319583
T15B7.14	WBGene00020526	protein_coding_gene	-1.70193	0.307374	0.045033	1.36975	2.58426	0.0434372
gst-26	WBGene00001774	protein_coding_gene	-1.70902	0.305868	0.0444699	1.83324	3.56337	0.00369169
elo-5	WBGene00001243	protein_coding_gene	-1.72896	0.301668	0.0374821	2.00592	4.01645	0.00246299
pgp-14	WBGene00004008	protein_coding_gene	-1.74398	0.298545	0.0370692	-1.11329	0.462238	0.00668369
lys-5	WBGene00003094	protein_coding_gene	-1.75657	0.295952	8.8145e-05	-2.01827	0.246853	0.00033999
ddn-1	WBGene00015227	protein_coding_gene	-1.76112	0.29502	0.0184209	-1.48739	0.356658	0.0197385
nep-22	WBGene00020788	protein_coding_gene	-1.78022	0.29114	0.00846539	1.11731	2.16941	0.0249411
pho-1	WBGene00004020	protein_coding_gene	-1.78273	0.290633	0.00927973	2.34327	5.07451	3.2489e-05
act-5	WBGene00000067	protein_coding_gene	-1.7992	0.287334	0.00263595	1.41443	2.66555	0.012687
F54B11.11	WBGene00010034	protein_coding_gene	-1.81976	0.283267	0.0340939	-2.3728	0.19307	3.21099e-05
daf-28	WBGene00000920	protein_coding_gene	-1.83482	0.280327	0.014224	1.40886	2.65527	0.000282646
ugt-66	WBGene00016013	protein_coding_gene	-1.86735	0.274077	0.0226743	-1.93487	0.261545	0.0221797
paic-1	WBGene00015116	protein_coding_gene	-1.88684	0.270399	0.0195733	1.41719	2.67065	0.033565
gst-10	WBGene00001758	protein_coding_gene	-1.9745	0.254458	0.0117413	1.71465	3.28216	0.00456358
sptl-2	WBGene00018398	protein_coding_gene	-2.07396	0.237506	0.000696862	1.4043	2.6469	0.00301563
F22E5.8	WBGene00017707	protein_coding_gene	-2.0851	0.235679	0.00236548	1.34158	2.53429	0.00129214
spp-23	WBGene00021335	protein_coding_gene	-2.09711	0.233725	0.0258831	2.13578	4.39473	0.00122869
abhd-3.2	WBGene00016644	protein_coding_gene	-2.11151	0.231404	0.0276177	1.96556	3.90565	0.00656363
R193.2	WBGene00020128	protein_coding_gene	-2.11599	0.230687	0.0194384	2.91583	7.54662	4.54022e-07
F53B3.6	WBGene00018744	protein_coding_gene	-2.1833	0.220171	0.0493557	1.66128	3.16297	0.0265064
F41E6.12	WBGene00018293	protein_coding_gene	-2.20189	0.217352	0.0351613	1.76766	3.40502	0.0389726
C40H1.8	WBGene00008043	protein_coding_gene	-2.20469	0.216932	0.00247097	-2.53751	0.17224	4.4593e-05
Y34F4.6	WBGene00189956	protein_coding_gene	-2.36131	0.194615	0.000482151	-2.03624	0.243798	0.0117794
scl-6	WBGene00008028	protein_coding_gene	-2.4263	0.186041	4.13028e-07	3.09681	8.55522	6.94069e-08
clec-169	WBGene00009526	protein_coding_gene	-2.45869	0.181911	0.0499937	-1.9033	0.26733	0.0435458
col-91	WBGene00000666	protein_coding_gene	-2.64795	0.159547	0.0334561	-2.02456	0.245779	0.00334237
ugt-15	WBGene00008097	protein_coding_gene	-2.82852	0.140776	0.00090387	-2.57964	0.167283	4.6836e-06
col-156	WBGene00000729	protein_coding_gene	-2.89314	0.134611	0.0208466	-1.70071	0.307635	0.0367077
clec-70	WBGene00021581	protein_coding_gene	-3.08632	0.11774	0.00197496	-2.34269	0.197143	1.94666e-08
pgp-1	WBGene00003995	protein_coding_gene	-4.44022	0.0460638	4.0623e-10	-1.66195	0.316012	0.0460258
*bold denotes genes that are differentially expressed in opposing directions

## Sheet: Transcription Factors
Gene Name	WormBase Gene ID	Sequence Name	N2 log2Fold Change	CB4856 log2Fold Change
dac-1	WBGene00000895	B0412.1	-1.48798	Not DE
nhr-74	WBGene00003664	C27C7.3	-3.48434	Not DE
nhr-115	WBGene00003705	T27B7.4	-2.27547	Not DE
nhr-116	WBGene00003706	F09C6.9	1.05806	Not DE
nhr-137	WBGene00003727	C56E10.4	-1.45583	Not DE
F26F4.8	WBGene00005011	F26F4.8	1.11813	Not DE
zip-3	WBGene00012330	W07G1.3	-1.64545	Not DE
R05D3.3	WBGene00019878	R05D3.3	1.10056	Not DE
ZK328.6	WBGene00022695	ZK328.6	-1.4026	Not DE
bro-1	WBGene00000272	F56A3.5	Not DE	-1.62048
ceh-5	WBGene00000430	C16C2.1	Not DE	-1.60785
ceh-6	WBGene00000431	K02B12.1	Not DE	-1.19341
ceh-10	WBGene00000435	W03A3.1	Not DE	-1.00591
ceh-22	WBGene00000445	F29F11.5	Not DE	-1.39919
pros-1	WBGene00000448	K12H4.1	Not DE	-1.8526
ceh-27	WBGene00000449	F46F3.1	Not DE	-1.05476
ceh-31	WBGene00000452	C33D12.1	Not DE	-1.18034
ceh-32	WBGene00000453	W05E10.3	Not DE	-1.26556
ceh-34	WBGene00000455	C10G8.6	Not DE	-1.09282
ceh-37	WBGene00000458	C37E2.5	Not DE	-1.24843
ceh-43	WBGene00000463	C28A5.4	Not DE	-1.01606
cep-1	WBGene00000467	F52B5.5	Not DE	1.00694
cfi-1	WBGene00000476	T23D8.8	Not DE	-1.52926
cky-1	WBGene00000521	C15C8.2	Not DE	-1.83638
egl-38	WBGene00001204	C04G2.7	Not DE	-1.22763
egl-43	WBGene00001207	R53.3	Not DE	-1.36121
egl-46	WBGene00001210	K11G9.4	Not DE	-1.49251
fax-1	WBGene00001400	F56E3.4	Not DE	-1.87468
fkh-7	WBGene00001439	F26D12.1	Not DE	-1.40629
fkh-8	WBGene00001440	F40H3.4	Not DE	-1.33759
gei-13	WBGene00001570	F58A4.11	Not DE	-1.70921
grh-1	WBGene00001707	Y48G8AR.1	Not DE	-1.41135
ham-1	WBGene00001820	F53B2.6	Not DE	-1.11567
ham-2	WBGene00001821	C07A12.1	Not DE	-1.44422
hbl-1	WBGene00001824	F13D11.2	Not DE	-1.58654
let-381	WBGene00002601	F26B1.7	Not DE	-1.36109
lim-4	WBGene00002987	ZC64.4	Not DE	-1.39017
lin-22	WBGene00003008	Y54G2A.1	Not DE	-1.18224
mec-3	WBGene00003167	F01D4.6	Not DE	-1.15545
moe-3	WBGene00003388	F32A11.6	Not DE	-1.73426
nhr-18	WBGene00003617	F44C8.3	Not DE	-1.43949
nhr-25	WBGene00003623	F11C1.6	Not DE	-1.41418
nhr-32	WBGene00003626	K08H2.8	Not DE	-1.21803
nhr-58	WBGene00003648	R11G11.2	Not DE	-1.22542
nhr-67	WBGene00003657	C08F8.8	Not DE	-1.18994
nhr-69	WBGene00003659	T23H4.2	Not DE	-1.43944
nhr-88	WBGene00003678	K08A2.5	Not DE	-1.05835
nhr-91	WBGene00003681	Y15E3A.1	Not DE	-1.76145
nhr-92	WBGene00003682	Y41D4B.8	Not DE	-1.41301
nhr-110	WBGene00003700	Y46H3D.5	Not DE	-1.13987
nhr-119	WBGene00003709	K12H6.1	Not DE	-1.42396
nhr-120	WBGene00003710	C25B8.6	Not DE	-1.25516
nhr-131	WBGene00003721	T01G6.2	Not DE	-1.28497
nhr-134	WBGene00003724	F44C8.2	Not DE	-1.24799
odd-1	WBGene00003845	B0280.4	Not DE	-1.02786
blmp-1	WBGene00003847	F25D7.3	Not DE	-1.26455
pag-3	WBGene00003909	F45B8.4	Not DE	-1.95952
pha-2	WBGene00004011	M6.3	Not DE	-1.1352
plx-2	WBGene00004048	K04B12.1	Not DE	-1.58262
sma-2	WBGene00004856	ZK370.2	Not DE	-1.13199
sma-4	WBGene00004858	R12B2.1	Not DE	-1.36404
sox-2	WBGene00004949	K08A8.2	Not DE	-1.28938
ctbp-1	WBGene00006424	F49E10.5	Not DE	-1.18069
rhgf-2	WBGene00006476	T08H4.1	Not DE	-1.33568
tbx-2	WBGene00006543	F21H11.3	Not DE	-1.02157
tbx-7	WBGene00006544	ZK328.8	Not DE	-1.16441
ttx-1	WBGene00006652	Y113G7A.6	Not DE	-1.08299
unc-3	WBGene00006743	Y16B4A.1	Not DE	-1.1885
unc-30	WBGene00006766	B0564.10	Not DE	-1.44841
unc-86	WBGene00006818	C30A5.7	Not DE	-1.57374
unc-120	WBGene00006844	D1081.2	Not DE	-1.18268
unc-130	WBGene00006853	C47G2.2	Not DE	-1.12803
vab-3	WBGene00006870	F14F3.1	Not DE	-1.38134
vab-15	WBGene00006881	R07B1.1	Not DE	-1.23063
zag-1	WBGene00006970	F28F9.1	Not DE	-1.63209
ceh-79	WBGene00007749	C26E1.3	Not DE	-1.44713
jmjd-3.3	WBGene00007813	C29F7.6	Not DE	-1.13739
C34B4.2	WBGene00007907	C34B4.2	Not DE	1.24201
efl-3	WBGene00009899	F49E12.6	Not DE	-1.15362
gmeb-2	WBGene00010010	F53H4.5	Not DE	-1.07073
sta-2	WBGene00010251	F58E6.1	Not DE	-1.9126
fozi-1	WBGene00010453	K01B6.1	Not DE	-1.59687
nhr-205	WBGene00011002	R04B5.3	Not DE	-1.51644
nhr-206	WBGene00011097	R07B7.13	Not DE	-1.21369
tsct-1	WBGene00011824	T18D3.7	Not DE	-1.79212
hsf-2	WBGene00013134	Y53C10A.3	Not DE	1.31862
ztf-30	WBGene00015523	C06E1.8	Not DE	-2.25478
ceh-48	WBGene00015934	C17H12.9	Not DE	-1.42303
unk-1	WBGene00016407	C34D10.2	Not DE	-1.6624
nhr-171	WBGene00016926	C54F6.8	Not DE	-1.16262
nhr-172	WBGene00016927	C54F6.9	Not DE	-1.61995
nhr-36	WBGene00017198	F07C3.10	Not DE	-1.16764
set-9	WBGene00017482	F15E6.1	Not DE	1.10325
F26A10.2	WBGene00017814	F26A10.2	Not DE	-1.30904
nhr-180	WBGene00017961	F31F4.12	Not DE	-1.66085
K09H9.7	WBGene00019598	K09H9.7	Not DE	1.21516
K10B3.5	WBGene00019611	K10B3.5	Not DE	-1.07459
M03D4.4	WBGene00019751	M03D4.4	Not DE	-1.6174
ast-1	WBGene00020368	T08H4.3	Not DE	-1.30965
hlh-30	WBGene00020930	W02C12.3	Not DE	-1.17356
crtc-1	WBGene00021237	Y20F4.2	Not DE	-1.44504
nhr-236	WBGene00021417	Y38F2AL.5	Not DE	1.47868
nhr-238	WBGene00021611	Y46H3D.7	Not DE	-1.50243
nhr-41	WBGene00022423	Y104H12A.1	Not DE	-1.27551
klu-2	WBGene00022592	ZC328.2	Not DE	1.00586
syd-9	WBGene00044068	ZK867.1	Not DE	-1.42996
