# Supplementary material for: Wild-type Caenorhabditis elegans isolates exhibit distinct gene expression profiles in response to microbial infection
Source: BMC Genomics. 2022 Mar 23;23:229. doi: 10.1186/s12864-022-08455-2 (PMC8943956; doi:10.1186/s12864-022-08455-2)
Supplement: Supplementary file 7 — Additional file 7. [file 12864_2022_8455_MOESM7_ESM.xlsx]

## Sheet: N2 DEGs
N2-exclusive DEGs in response to S. epidermidis (vs. OP50)
Gene Name	Wormbase Gene ID	Type	log2Fold Change	Fold Change	Adjusted P-value
C23G10.11	WBGene00016017	protein_coding_gene	7.90415	239.545	3.32598e-15
thn-1	WBGene00009213	protein_coding_gene	7.71819	210.576	2.33983e-33
clec-76	WBGene00021587	protein_coding_gene	7.32372	160.199	8.84749e-17
math-38	WBGene00020326	protein_coding_gene	5.36301	41.1553	2.23147e-26
tts-1	WBGene00006650	ncRNA_gene	5.33265	40.2983	2.2886e-13
T07G12.5	WBGene00011596	protein_coding_gene	5.19	36.5046	6.02145e-08
Y68A4A.13	WBGene00044212	protein_coding_gene	5.09729	34.2324	3.37184e-10
F14D7.10	WBGene00008797	protein_coding_gene	4.90771	30.0171	3.98095e-05
T26H5.9	WBGene00044206	protein_coding_gene	4.76194	27.1322	2.26201e-07
C14C6.8	WBGene00015762	protein_coding_gene	4.64802	25.0723	0.00118093
lipl-2	WBGene00009773	protein_coding_gene	4.58689	24.0322	2.41329e-07
cky-1	WBGene00000521	protein_coding_gene	4.56218	23.6239	5.74461e-05
clec-82	WBGene00021873	protein_coding_gene	4.53102	23.1192	9.58898e-20
cyp-35B3	WBGene00019470	protein_coding_gene	4.52472	23.0185	0.00198995
sodh-1	WBGene00010790	protein_coding_gene	4.49407	22.5345	5.41182e-24
clec-2	WBGene00015198	protein_coding_gene	4.262	19.1862	0.000284377
fbxa-24	WBGene00018803	protein_coding_gene	4.23684	18.8545	7.847e-10
spp-2	WBGene00004987	protein_coding_gene	4.22745	18.7323	1.15101e-23
oac-18	WBGene00009230	pseudogene	4.18312	18.1654	7.3967e-05
M02E1.4	WBGene00284848	protein_coding_gene	4.15576	17.8241	2.42597e-09
fbxa-164	WBGene00015599	protein_coding_gene	4.14378	17.6767	0.000233935
T26H5.14	WBGene00235133	protein_coding_gene	4.12632	17.4641	2.7513e-06
F55H12.7	WBGene00219283	protein_coding_gene	4.10949	17.2615	0.000139929
E02H4.4	WBGene00008462	protein_coding_gene	4.09812	17.1261	2.37477e-14
T26H5.4	WBGene00012069	protein_coding_gene	4.0609	16.6899	5.27698e-05
clec-69	WBGene00044642	pseudogene	4.05196	16.5867	1.74454e-08
Y41D4B.6	WBGene00021513	protein_coding_gene	4.04203	16.473	1.31904e-06
M7.10	WBGene00010886	protein_coding_gene	3.98604	15.8459	0.00137946
thn-8	WBGene00044285	pseudogene	3.97291	15.7024	0.00240393
cyp-37B1	WBGene00009226	protein_coding_gene	3.97189	15.6913	4.09677e-06
cpr-2	WBGene00000782	protein_coding_gene	3.93334	15.2775	8.62302e-05
clec-17	WBGene00008477	protein_coding_gene	3.80857	14.0118	1.67658e-05
F54E2.2	WBGene00018824	protein_coding_gene	3.80058	13.9344	0.00176441
T05A7.11	WBGene00044383	protein_coding_gene	3.79234	13.855	8.5215e-05
wrt-2	WBGene00006948	protein_coding_gene	3.75923	13.5407	4.93173e-10
F53A9.8	WBGene00018731	protein_coding_gene	3.7086	13.0737	1.53958e-07
clec-75	WBGene00021586	protein_coding_gene	3.6632	12.6687	7.69586e-07
Y47H10A.3	WBGene00012959	protein_coding_gene	3.61364	12.2409	0.000240848
oac-29	WBGene00018295	protein_coding_gene	3.56494	11.8346	0.00016899
cyp-32B1	WBGene00021167	protein_coding_gene	3.55807	11.7783	4.41796e-06
irld-11	WBGene00019391	protein_coding_gene	3.55096	11.7205	0.00144095
T21D12.7	WBGene00020648	protein_coding_gene	3.54789	11.6956	0.000782724
F11A5.5	WBGene00008673	protein_coding_gene	3.53433	11.5861	0.00285945
srbc-20	WBGene00016693	protein_coding_gene	3.52629	11.5218	0.00597817
clec-77	WBGene00044343	pseudogene	3.51238	11.4112	0.000346661
pals-39	WBGene00008301	protein_coding_gene	3.511	11.4003	3.14108e-06
fbxa-48	WBGene00021862	protein_coding_gene	3.47739	11.1378	1.18264e-05
nhr-127	WBGene00003717	protein_coding_gene	3.47298	11.1038	0.000224927
pals-37	WBGene00138721	protein_coding_gene	3.4714	11.0917	0.000178479
C35A5.11	WBGene00044024	protein_coding_gene	3.46646	11.0537	2.38986e-07
fbxa-137	WBGene00020853	protein_coding_gene	3.46177	11.0179	0.00321343
lim-4	WBGene00002987	protein_coding_gene	3.44414	10.8841	0.000581954
C25H3.10	WBGene00016119	protein_coding_gene	3.43304	10.8006	1.25262e-11
K10G6.4	WBGene00019641	protein_coding_gene	3.42992	10.7772	0.000622764
nnt-1	WBGene00003778	protein_coding_gene	3.41818	10.6899	9.14404e-13
T05A7.13	WBGene00271415	protein_coding_gene	3.41199	10.6442	2.27558e-05
F58F12.12	WBGene00271812	protein_coding_gene	3.40474	10.5908	9.48955e-09
rgba-1	WBGene00077766	protein_coding_gene	3.38791	10.468	0.0113809
F18C5.9	WBGene00017562	protein_coding_gene	3.37468	10.3724	0.00425735
ZK675.4	WBGene00014067	protein_coding_gene	3.35403	10.225	0.000382502
dsl-6	WBGene00001108	protein_coding_gene	3.32772	10.0402	7.62841e-05
Y53F4B.45	WBGene00044728	ncRNA_gene	3.32279	10.006	3.43652e-11
btb-16	WBGene00018195	protein_coding_gene	3.32278	10.0059	9.40109e-29
clec-70	WBGene00021581	protein_coding_gene	3.31805	9.97316	2.00409e-16
F56H9.9	WBGene00206460	protein_coding_gene	3.30162	9.86021	0.0118169
sru-20	WBGene00005683	protein_coding_gene	3.29814	9.83647	0.00359692
Y65B4BL.1	WBGene00022033	protein_coding_gene	3.28473	9.74546	0.00181459
srh-2	WBGene00005228	protein_coding_gene	3.26214	9.59406	4.98409e-06
B0284.5	WBGene00045188	pseudogene	3.26132	9.58857	0.00279096
T05F1.11	WBGene00011495	protein_coding_gene	3.24001	9.44804	1.46862e-13
pqn-73	WBGene00004155	protein_coding_gene	3.2188	9.31012	6.3725e-05
scl-14	WBGene00008625	protein_coding_gene	3.2121	9.267	0.00298145
cutl-28	WBGene00018256	protein_coding_gene	3.20558	9.22523	9.75052e-08
clec-71	WBGene00021582	protein_coding_gene	3.20222	9.20373	5.7805e-11
pax-1	WBGene00003937	protein_coding_gene	3.19535	9.16004	0.00746064
hil-7	WBGene00001858	protein_coding_gene	3.1751	9.03232	0.000127903
best-5	WBGene00007404	protein_coding_gene	3.15373	8.89955	1.80454e-09
str-124	WBGene00006175	protein_coding_gene	3.1473	8.85999	0.0145578
F47B7.6	WBGene00018537	pseudogene	3.14333	8.83563	0.012395
clec-78	WBGene00018547	protein_coding_gene	3.13868	8.8072	2.73235e-07
nhr-218	WBGene00011750	protein_coding_gene	3.13659	8.79443	0.00717394
C06G3.3	WBGene00015549	protein_coding_gene	3.12965	8.75224	4.18918e-09
T03E6.9	WBGene00045356	protein_coding_gene	3.11777	8.68044	0.00498511
T10D4.15	WBGene00077522	protein_coding_gene	3.10012	8.57492	0.00150063
dpy-14	WBGene00001075	protein_coding_gene	3.09859	8.56582	1.11952e-05
spp-7	WBGene00004992	protein_coding_gene	3.09561	8.54815	0.00659371
F21C10.10	WBGene00017659	protein_coding_gene	3.08064	8.45989	1.97175e-21
ZK993.2	WBGene00022838	protein_coding_gene	3.06902	8.39202	0.00665792
clec-34	WBGene00012023	protein_coding_gene	3.06134	8.34746	0.00712048
unc-42	WBGene00006778	protein_coding_gene	3.06011	8.34034	2.00845e-06
clec-55	WBGene00008597	protein_coding_gene	3.05695	8.32212	2.14833e-08
Y54G2A.76	WBGene00235268	protein_coding_gene	3.05145	8.29047	7.99966e-05
C06E7.88	WBGene00189995	protein_coding_gene	3.04978	8.28086	0.000188969
F49H6.5	WBGene00009908	protein_coding_gene	3.0462	8.26032	2.56189e-07
F26G1.15	WBGene00270318	protein_coding_gene	3.04351	8.24496	0.00482628
ZK381.2	WBGene00022725	protein_coding_gene	3.03328	8.18671	0.0187511
xtr-1	WBGene00006965	protein_coding_gene	3.01967	8.10981	1.89716e-08
cyp-35B2	WBGene00019471	protein_coding_gene	2.99114	7.95103	0.00639732
ZK813.6	WBGene00044564	protein_coding_gene	2.99087	7.94951	0.0193192
T02G6.7	WBGene00011390	protein_coding_gene	2.98869	7.93752	0.0177985
C27H5.6	WBGene00016175	protein_coding_gene	2.98828	7.93527	0.0177123
C18D4.4	WBGene00007674	protein_coding_gene	2.98578	7.92153	0.0243815
F43D9.1	WBGene00009653	protein_coding_gene	2.97967	7.88807	1.17631e-07
C14A6.16	WBGene00206536	pseudogene	2.97374	7.85568	0.00142862
F15B9.6	WBGene00008850	protein_coding_gene	2.96941	7.83218	9.10137e-08
R09E10.5	WBGene00011175	protein_coding_gene	2.9686	7.82777	1.3093e-05
F17B5.6	WBGene00044058	protein_coding_gene	2.9652	7.80933	0.0205723
cutl-9	WBGene00010893	protein_coding_gene	2.9651	7.8088	5.59695e-06
F38B6.3	WBGene00018173	protein_coding_gene	2.96187	7.79135	0.0125462
linc-69	WBGene00219644	lincRNA_gene	2.95771	7.76889	0.0116647
dpy-3	WBGene00001065	protein_coding_gene	2.9504	7.72962	9.53148e-08
Y37A1B.7	WBGene00012540	protein_coding_gene	2.94321	7.6912	1.23213e-05
H42K12.3	WBGene00019272	protein_coding_gene	2.93916	7.66965	4.61599e-09
R09D1.12	WBGene00011168	protein_coding_gene	2.93136	7.62831	1.28625e-06
T03G6.1	WBGene00020194	protein_coding_gene	2.9269	7.60476	6.02695e-07
far-7	WBGene00001391	protein_coding_gene	2.91828	7.55945	6.62589e-08
F47G4.5	WBGene00009826	protein_coding_gene	2.91186	7.52588	0.0130454
scl-15	WBGene00017183	protein_coding_gene	2.90655	7.49822	0.020031
ZC449.1	WBGene00022611	protein_coding_gene	2.90487	7.48952	7.18816e-05
srz-99	WBGene00012028	protein_coding_gene	2.90372	7.48354	0.00598918
col-121	WBGene00000695	protein_coding_gene	2.88923	7.40876	0.00486779
F46B6.13	WBGene00044192	protein_coding_gene	2.8814	7.36867	0.0192124
egl-46	WBGene00001210	protein_coding_gene	2.86924	7.30678	1.78182e-08
clec-263	WBGene00009171	protein_coding_gene	2.86612	7.29102	0.0360116
nlp-81	WBGene00022063	protein_coding_gene	2.8605	7.26269	0.0126749
lpr-4	WBGene00012257	protein_coding_gene	2.8604	7.26219	1.63591e-08
dpy-17	WBGene00001076	protein_coding_gene	2.85821	7.25117	2.06993e-09
F11E6.9	WBGene00008712	protein_coding_gene	2.84603	7.1902	0.000576945
F09F7.6	WBGene00017303	protein_coding_gene	2.82919	7.10674	5.38395e-10
ZC395.5	WBGene00022597	protein_coding_gene	2.82847	7.10319	9.77309e-10
K08B12.1	WBGene00019520	protein_coding_gene	2.82599	7.09103	3.62744e-06
ZC204.12	WBGene00022562	protein_coding_gene	2.82528	7.08752	2.80398e-27
Y26D4A.3	WBGene00012501	protein_coding_gene	2.82415	7.08199	0.00403437
R05A10.8	WBGene00011025	protein_coding_gene	2.81943	7.05881	0.0143802
pals-32	WBGene00016281	protein_coding_gene	2.81225	7.02381	1.07004e-05
poml-4	WBGene00044697	protein_coding_gene	2.81033	7.01444	5.75215e-08
M176.10	WBGene00010946	protein_coding_gene	2.79756	6.95263	0.0193766
ZK666.11	WBGene00014049	protein_coding_gene	2.79218	6.92677	0.00982585
Y46C8AM.1	WBGene00271795	protein_coding_gene	2.78753	6.90446	3.42374e-07
srm-4	WBGene00009808	protein_coding_gene	2.78253	6.88057	0.0334615
bgnt-1.3	WBGene00009032	protein_coding_gene	2.77458	6.84276	0.0353919
R05A10.6	WBGene00011023	protein_coding_gene	2.77373	6.83876	0.0336021
ifa-3	WBGene00002051	protein_coding_gene	2.77361	6.83817	2.81011e-05
mlt-11	WBGene00012186	protein_coding_gene	2.7725	6.83292	1.1768e-07
T04C12.1	WBGene00011427	protein_coding_gene	2.77202	6.83063	0.00111428
C14A11.2	WBGene00015748	protein_coding_gene	2.76083	6.77788	0.000120563
hlh-32	WBGene00013665	protein_coding_gene	2.75533	6.75207	0.0362906
C01C4.2	WBGene00015292	protein_coding_gene	2.75519	6.75142	0.0236606
fbxc-20	WBGene00018352	protein_coding_gene	2.74735	6.71481	9.86015e-07
T20B3.1	WBGene00011850	protein_coding_gene	2.74311	6.6951	6.01081e-07
peb-1	WBGene00003968	protein_coding_gene	2.74098	6.68526	8.50767e-07
F47H4.2	WBGene00009835	protein_coding_gene	2.73795	6.67122	8.06926e-08
cup-16	WBGene00007919	protein_coding_gene	2.73741	6.66872	1.18029e-07
T09D3.3	WBGene00020384	protein_coding_gene	2.72161	6.59606	0.0383249
math-10	WBGene00015839	protein_coding_gene	2.71844	6.58159	1.33e-05
F36F12.1	WBGene00018092	protein_coding_gene	2.71781	6.57875	0.00796853
dpy-7	WBGene00001069	protein_coding_gene	2.71439	6.56315	8.08354e-08
T20F5.4	WBGene00020626	protein_coding_gene	2.70919	6.53953	4.13306e-07
lpr-5	WBGene00012256	protein_coding_gene	2.70174	6.50587	1.65897e-08
C56G3.2	WBGene00016985	protein_coding_gene	2.69831	6.49043	0.0234041
lys-9	WBGene00003098	protein_coding_gene	2.69734	6.48606	0.030781
hch-1	WBGene00001828	protein_coding_gene	2.69323	6.46762	2.77057e-05
Y32B12C.5	WBGene00194769	pseudogene	2.6926	6.46479	3.69395e-07
M03B6.3	WBGene00010835	protein_coding_gene	2.69075	6.45649	4.80611e-08
T16G1.4	WBGene00011798	protein_coding_gene	2.68844	6.44615	0.00187292
scl-8	WBGene00008030	protein_coding_gene	2.68473	6.4296	0.0178305
Y60C6A.1	WBGene00022013	protein_coding_gene	2.67903	6.40426	0.0238551
F58H1.2	WBGene00010285	protein_coding_gene	2.66245	6.33109	7.8478e-05
F54F3.2	WBGene00014770	pseudogene	2.65524	6.29951	0.027376
ZK1240.1	WBGene00022866	protein_coding_gene	2.65356	6.29218	0.000490474
W07G4.1	WBGene00012335	protein_coding_gene	2.65076	6.27999	0.0328432
F22F7.4	WBGene00017722	protein_coding_gene	2.64928	6.27352	0.00554467
fbxa-66	WBGene00021865	protein_coding_gene	2.64257	6.24444	0.00961015
nhr-277	WBGene00022374	protein_coding_gene	2.64204	6.24215	0.000736216
mec-3	WBGene00003167	protein_coding_gene	2.6379	6.22426	8.56146e-07
slc-36.3	WBGene00012629	protein_coding_gene	2.63677	6.21938	9.96601e-06
Y110A2AL.4	WBGene00022441	protein_coding_gene	2.63644	6.21797	1.04202e-06
F55H12.9	WBGene00219976	snoRNA_gene	2.63325	6.20424	0.0159895
fbxc-41	WBGene00016304	pseudogene	2.63193	6.19854	0.00248178
F56D2.3	WBGene00018965	protein_coding_gene	2.63159	6.19709	1.26663e-06
C03C10.5	WBGene00007271	protein_coding_gene	2.62706	6.17766	0.000522676
lpr-6	WBGene00012255	protein_coding_gene	2.6261	6.17354	5.9639e-06
hil-1	WBGene00001852	protein_coding_gene	2.60528	6.08509	1.97264e-08
C44H9.7	WBGene00008102	protein_coding_gene	2.60413	6.08023	0.000295012
Y7A5A.6	WBGene00012412	protein_coding_gene	2.59844	6.0563	0.00637177
osm-8	WBGene00003888	protein_coding_gene	2.59826	6.05557	0.0003866
R160.4	WBGene00020121	protein_coding_gene	2.59774	6.05337	0.0116451
ptr-10	WBGene00004224	protein_coding_gene	2.59605	6.04629	2.24082e-06
C35E7.12	WBGene00271779	protein_coding_gene	2.59572	6.0449	0.0421011
cutl-13	WBGene00021025	protein_coding_gene	2.59012	6.0215	0.00426834
Y7A5A.8	WBGene00012414	protein_coding_gene	2.5835	5.9939	0.0396903
math-21	WBGene00016556	protein_coding_gene	2.58136	5.98505	0.00157489
fbxa-21	WBGene00022487	protein_coding_gene	2.57545	5.96058	7.85101e-07
F20B6.4	WBGene00017628	protein_coding_gene	2.57373	5.95345	0.0263545
F59E11.7	WBGene00019113	protein_coding_gene	2.56741	5.92743	4.11928e-07
C27A2.8	WBGene00044387	protein_coding_gene	2.56626	5.92271	0.0304419
F13H6.5	WBGene00017433	protein_coding_gene	2.56137	5.90266	9.93007e-08
math-42	WBGene00020532	protein_coding_gene	2.56043	5.89884	0.000502327
F55H12.2	WBGene00010133	protein_coding_gene	2.55872	5.89184	1.4203e-11
atf-2	WBGene00000220	protein_coding_gene	2.55264	5.86709	1.8546e-06
lpr-3	WBGene00012261	protein_coding_gene	2.549	5.85229	1.729e-08
F31D4.5	WBGene00009292	protein_coding_gene	2.54796	5.84807	2.34403e-06
F57E7.2	WBGene00010203	protein_coding_gene	2.54759	5.84656	0.00310077
glf-1	WBGene00019154	protein_coding_gene	2.54611	5.84058	1.27306e-05
hbl-1	WBGene00001824	protein_coding_gene	2.53557	5.79805	5.64236e-06
C06E4.8	WBGene00015537	protein_coding_gene	2.53217	5.78442	1.32131e-08
Y43F8B.9	WBGene00012819	protein_coding_gene	2.52969	5.77449	9.84746e-07
ZC443.3	WBGene00013898	protein_coding_gene	2.52853	5.76985	7.12671e-06
C48B4.3	WBGene00008168	protein_coding_gene	2.526	5.75971	1.43615e-06
zmp-5	WBGene00010423	protein_coding_gene	2.52012	5.73629	0.0196274
sqst-3	WBGene00012067	protein_coding_gene	2.51767	5.72658	0.0164013
Y65B4BM.3	WBGene00302974	protein_coding_gene	2.51396	5.71185	2.63971e-09
str-173	WBGene00006217	protein_coding_gene	2.51136	5.70159	0.0323287
D1054.18	WBGene00077783	protein_coding_gene	2.50642	5.68209	0.000886702
nlp-66	WBGene00011141	protein_coding_gene	2.50415	5.67315	0.000484763
clec-208	WBGene00018097	protein_coding_gene	2.50093	5.66049	0.0131089
spp-8	WBGene00004993	protein_coding_gene	2.49684	5.64446	9.93183e-16
twk-47	WBGene00018002	protein_coding_gene	2.49571	5.64005	0.00510588
dpy-2	WBGene00001064	protein_coding_gene	2.4957	5.64004	4.83449e-07
K02E7.10	WBGene00019314	protein_coding_gene	2.48929	5.61501	5.87746e-06
F09C6.14	WBGene00044278	protein_coding_gene	2.48769	5.60878	0.00416459
F45D3.3	WBGene00009723	protein_coding_gene	2.47993	5.57872	4.4319e-21
F57F4.2	WBGene00019016	protein_coding_gene	2.47916	5.57571	0.0163626
lurp-3	WBGene00009136	protein_coding_gene	2.47374	5.55483	0.0396826
linc-85	WBGene00219754	lincRNA_gene	2.47048	5.54226	0.00195612
bro-1	WBGene00000272	protein_coding_gene	2.47011	5.54086	0.000432972
F45D11.1	WBGene00018448	pseudogene	2.46268	5.51242	0.000327404
F09C6.13	WBGene00044183	protein_coding_gene	2.45855	5.49664	1.98243e-07
ugt-15	WBGene00008097	protein_coding_gene	2.4554	5.48464	6.87987e-08
odr-10	WBGene00003856	protein_coding_gene	2.45459	5.48157	6.4281e-06
hhat-1	WBGene00013852	protein_coding_gene	2.45199	5.47172	5.60193e-06
W02D7.8	WBGene00020943	protein_coding_gene	2.44915	5.46094	2.16357e-06
K10D3.4	WBGene00010738	protein_coding_gene	2.44807	5.45687	2.94045e-08
E02H9.6	WBGene00017104	protein_coding_gene	2.44793	5.45633	0.008961
ZC123.1	WBGene00022517	protein_coding_gene	2.44362	5.44004	1.32633e-05
K09C4.4	WBGene00019549	protein_coding_gene	2.43548	5.40944	0.0204338
linc-103	WBGene00219743	lincRNA_gene	2.43459	5.40609	0.0356025
nhr-21	WBGene00003620	protein_coding_gene	2.42955	5.38726	2.37599e-13
ugt-57	WBGene00017154	protein_coding_gene	2.42738	5.37916	4.92253e-05
F22B7.9	WBGene00017698	protein_coding_gene	2.42256	5.36122	8.16235e-40
C07A9.5	WBGene00007401	protein_coding_gene	2.41398	5.32943	0.0359842
T01D3.3	WBGene00011328	protein_coding_gene	2.41261	5.32438	5.53496e-06
linc-47	WBGene00219641	lincRNA_gene	2.41256	5.32419	0.0356436
dpy-10	WBGene00001072	protein_coding_gene	2.41162	5.32073	1.39854e-10
clec-7	WBGene00017364	protein_coding_gene	2.41136	5.31974	2.55006e-06
clec-37	WBGene00013609	protein_coding_gene	2.4015	5.28351	0.00191424
nstp-3	WBGene00022577	protein_coding_gene	2.39569	5.26228	0.00249301
T15D6.12	WBGene00011786	protein_coding_gene	2.3933	5.25356	0.0232474
C29A12.6	WBGene00007800	protein_coding_gene	2.39103	5.24532	0.00282976
Y71G12B.42	WBGene00220198	ncRNA_gene	2.39003	5.2417	0.00593698
R03H10.2	WBGene00019855	protein_coding_gene	2.38681	5.22998	3.04359e-07
ces-2	WBGene00000469	protein_coding_gene	2.3868	5.22996	1.39481e-06
K04H4.2	WBGene00010573	protein_coding_gene	2.38482	5.2228	3.90001e-07
EGAP1.1	WBGene00017146	protein_coding_gene	2.38276	5.21533	0.00373997
C08F1.11	WBGene00044417	protein_coding_gene	2.37933	5.20295	0.000455098
ZK287.1	WBGene00013962	protein_coding_gene	2.3792	5.20248	4.75831e-08
C40H1.3	WBGene00008039	protein_coding_gene	2.37731	5.19567	0.0183302
K11H12.11	WBGene00044723	protein_coding_gene	2.37705	5.19474	0.0065012
C07D10.6	WBGene00044673	protein_coding_gene	2.37076	5.17215	0.0157174
snt-7	WBGene00011682	protein_coding_gene	2.36947	5.16751	0.000467665
F56F11.1	WBGene00018988	protein_coding_gene	2.36763	5.16093	0.0337446
R05A10.4	WBGene00011021	protein_coding_gene	2.36331	5.14548	0.00182064
ZC84.6	WBGene00013849	protein_coding_gene	2.36232	5.14196	0.00196348
rocf-1	WBGene00011948	protein_coding_gene	2.36062	5.13591	0.0120016
C30G12.11	WBGene00284861	ncRNA_gene	2.35159	5.10388	0.0294147
F47B10.3	WBGene00009814	protein_coding_gene	2.34706	5.08787	0.037471
spp-13	WBGene00004998	protein_coding_gene	2.34066	5.06533	7.17631e-05
unc-75	WBGene00006807	protein_coding_gene	2.34014	5.06353	0.000311919
dao-2	WBGene00000928	protein_coding_gene	2.3371	5.05287	3.68036e-10
F36D1.7	WBGene00009466	protein_coding_gene	2.33632	5.05013	6.37262e-06
nhr-99	WBGene00003689	protein_coding_gene	2.32288	5.00328	0.00386515
ins-35	WBGene00002118	protein_coding_gene	2.32256	5.00218	0.00112478
F55B11.5	WBGene00010087	protein_coding_gene	2.31964	4.99207	0.00423239
tmem-231	WBGene00020825	protein_coding_gene	2.31465	4.97485	0.00272316
cut-5	WBGene00011104	protein_coding_gene	2.31206	4.9659	0.00155624
gpa-9	WBGene00001671	protein_coding_gene	2.309	4.9554	2.63155e-12
T21D12.14	WBGene00045177	protein_coding_gene	2.30752	4.95033	0.000184772
fezf-1	WBGene00012639	protein_coding_gene	2.3023	4.93244	0.0435673
T19D12.3	WBGene00020578	protein_coding_gene	2.30079	4.92726	0.0391256
Y17D7C.4	WBGene00050903	pseudogene	2.30046	4.92615	0.000561394
R11D1.12	WBGene00045336	protein_coding_gene	2.29945	4.9227	0.00095327
asp-16	WBGene00012682	protein_coding_gene	2.29862	4.91988	0.0401627
W02A2.9	WBGene00044280	protein_coding_gene	2.29805	4.91793	1.63274e-08
sqt-3	WBGene00005018	protein_coding_gene	2.29664	4.91313	2.11741e-08
coel-1	WBGene00016866	protein_coding_gene	2.29654	4.91277	0.000183372
T02G5.15	WBGene00206521	protein_coding_gene	2.29324	4.90155	0.00050592
rncs-1	WBGene00023069	ncRNA_gene	2.29207	4.89759	1.88552e-07
glt-5	WBGene00001623	protein_coding_gene	2.29101	4.89398	5.47442e-06
T03E6.8	WBGene00011397	protein_coding_gene	2.28824	4.8846	9.47354e-08
fipr-17	WBGene00012965	protein_coding_gene	2.28819	4.88445	0.0243002
F30H5.3	WBGene00017937	protein_coding_gene	2.28242	4.86492	8.94602e-05
C43C3.4	WBGene00195084	protein_coding_gene	2.28096	4.86001	5.90144e-06
ttr-44	WBGene00008341	protein_coding_gene	2.27876	4.85259	2.99981e-15
Y82E9BR.6	WBGene00022339	protein_coding_gene	2.27681	4.84606	0.0394955
Y46G5A.36	WBGene00012921	protein_coding_gene	2.27667	4.84559	0.029311
F13E9.11	WBGene00008760	protein_coding_gene	2.2749	4.83964	4.75831e-08
M04C3.5	WBGene00206418	protein_coding_gene	2.27337	4.83452	2.18224e-08
dsl-3	WBGene00001105	protein_coding_gene	2.27108	4.82685	8.96093e-07
ces-1	WBGene00000468	protein_coding_gene	2.26936	4.82109	0.00754415
fbxa-173	WBGene00044960	pseudogene	2.26642	4.81129	0.0469796
spp-6	WBGene00004991	protein_coding_gene	2.26511	4.80692	0.0081956
icl-1	WBGene00001564	protein_coding_gene	2.26422	4.80395	4.0311e-07
B0205.4	WBGene00015019	protein_coding_gene	2.26176	4.79578	0.000946301
nep-16	WBGene00018472	protein_coding_gene	2.24934	4.75464	0.00951944
F14F9.8	WBGene00044536	protein_coding_gene	2.24849	4.75184	0.00040353
T19C4.5	WBGene00011839	protein_coding_gene	2.24301	4.73383	1.89758e-08
F23F12.8	WBGene00017754	protein_coding_gene	2.24096	4.72713	0.000957778
F49E10.2	WBGene00018640	protein_coding_gene	2.23642	4.71227	0.00146891
fat-3	WBGene00001395	protein_coding_gene	2.23205	4.69802	5.54514e-15
col-69	WBGene00000645	protein_coding_gene	2.23141	4.69593	0.00905413
T08G5.15	WBGene00077573	protein_coding_gene	2.22421	4.67255	0.0234008
T23B3.6	WBGene00020714	protein_coding_gene	2.22222	4.66612	3.65711e-05
B0281.6	WBGene00015113	protein_coding_gene	2.21694	4.64906	0.0103737
C14C6.5	WBGene00015759	protein_coding_gene	2.21345	4.63783	0.00308478
T26C5.2	WBGene00012032	protein_coding_gene	2.21027	4.62763	2.42013e-05
cutl-2	WBGene00013145	protein_coding_gene	2.20981	4.62614	8.10447e-05
Y39B6A.29	WBGene00012688	protein_coding_gene	2.20956	4.62535	0.00382035
noah-2	WBGene00009926	protein_coding_gene	2.20902	4.62361	3.55609e-07
K08B4.2	WBGene00019514	protein_coding_gene	2.20232	4.6022	0.000911475
K11H12.6	WBGene00019662	protein_coding_gene	2.19764	4.58727	0.0115929
K08F9.3	WBGene00010686	protein_coding_gene	2.19546	4.58034	0.000849596
F31E3.12	WBGene00219317	protein_coding_gene	2.19201	4.56943	0.00454092
bbs-1	WBGene00000241	protein_coding_gene	2.18554	4.54897	0.00381388
ZC443.2	WBGene00013897	protein_coding_gene	2.18355	4.5427	0.0190951
clec-232	WBGene00009487	protein_coding_gene	2.17564	4.51785	0.0499812
F59E11.6	WBGene00019112	protein_coding_gene	2.17543	4.51721	0.0482104
E02H4.5	WBGene00008463	protein_coding_gene	2.17205	4.50663	0.00586338
clec-25	WBGene00044331	protein_coding_gene	2.17101	4.50338	0.00926601
T22F3.10	WBGene00020699	protein_coding_gene	2.17035	4.50133	0.00503366
K03D3.2	WBGene00010528	protein_coding_gene	2.168	4.49401	0.0248934
cyp-34A10	WBGene00015045	protein_coding_gene	2.16617	4.48832	0.00926736
nspc-16	WBGene00008357	protein_coding_gene	2.16523	4.48539	1.27492e-07
F11A6.3	WBGene00077549	pseudogene	2.16429	4.48247	0.037669
K02C4.2	WBGene00010501	protein_coding_gene	2.16209	4.47563	0.0113335
C27A7.8	WBGene00007758	protein_coding_gene	2.16	4.46915	1.01138e-08
sre-23	WBGene00013957	protein_coding_gene	2.15986	4.46871	0.0183391
tsp-17	WBGene00006643	protein_coding_gene	2.15963	4.468	0.000881327
nspe-2	WBGene00012604	protein_coding_gene	2.15849	4.46447	0.0304511
fil-2	WBGene00019668	protein_coding_gene	2.15838	4.46413	0.0124229
Y41D4B.26	WBGene00021525	protein_coding_gene	2.15249	4.44596	0.000266985
fmi-1	WBGene00001475	protein_coding_gene	2.15035	4.43935	4.83233e-06
F49D11.6	WBGene00018630	protein_coding_gene	2.14518	4.42346	0.0140613
gcy-34	WBGene00001554	protein_coding_gene	2.14306	4.41698	0.0429332
C36B1.13	WBGene00044120	protein_coding_gene	2.14149	4.41217	0.0192268
fozi-1	WBGene00010453	protein_coding_gene	2.139	4.40456	2.33892e-05
F57E7.4	WBGene00077616	protein_coding_gene	2.13706	4.39865	0.000883001
Y54G2A.11	WBGene00021876	protein_coding_gene	2.13321	4.38692	1.80556e-05
cutl-8	WBGene00013960	protein_coding_gene	2.13072	4.37935	0.0205381
ptr-4	WBGene00004219	protein_coding_gene	2.12805	4.37126	4.09588e-05
C24H10.3	WBGene00016069	protein_coding_gene	2.12663	4.36696	0.0024887
atf-8	WBGene00017535	protein_coding_gene	2.12406	4.35919	0.000510962
fbxa-127	WBGene00012027	protein_coding_gene	2.12312	4.35636	0.00769434
nlp-2	WBGene00003740	protein_coding_gene	2.12005	4.3471	0.000124809
T14B4.19	WBGene00302993	protein_coding_gene	2.11834	4.34193	0.000123723
F54C8.6	WBGene00010039	protein_coding_gene	2.11479	4.33127	9.22133e-07
C12D5.3	WBGene00015706	protein_coding_gene	2.11403	4.32898	0.00146423
osm-12	WBGene00003892	protein_coding_gene	2.11214	4.32333	0.000441574
C01G10.15	WBGene00007240	protein_coding_gene	2.11086	4.31948	0.00084483
T02E9.5	WBGene00011383	protein_coding_gene	2.10687	4.30757	2.63582e-06
clec-161	WBGene00010228	protein_coding_gene	2.10576	4.30423	0.0463464
gbh-2	WBGene00001523	protein_coding_gene	2.10466	4.30096	1.38655e-06
C14F11.6	WBGene00015781	protein_coding_gene	2.10386	4.29859	0.000251214
C34B4.3	WBGene00007908	protein_coding_gene	2.10315	4.29645	7.65332e-05
nphp-1	WBGene00010898	protein_coding_gene	2.10238	4.29416	0.000334121
try-9	WBGene00023425	protein_coding_gene	2.10217	4.29355	0.00147393
scl-5	WBGene00008027	protein_coding_gene	2.10155	4.29171	3.93482e-07
T22F3.8	WBGene00020698	protein_coding_gene	2.09852	4.28271	0.000257051
cyp-33C6	WBGene00018264	protein_coding_gene	2.09761	4.28001	0.0126715
pqm-1	WBGene00004096	protein_coding_gene	2.09653	4.2768	4.89846e-10
C03A7.2	WBGene00015366	protein_coding_gene	2.09237	4.26448	0.0271442
F59B2.8	WBGene00010310	protein_coding_gene	2.09138	4.26157	0.000249722
cbn-1	WBGene00019285	protein_coding_gene	2.09045	4.25881	0.000423975
cng-3	WBGene00000563	protein_coding_gene	2.08909	4.25479	0.0463464
gei-13	WBGene00001570	protein_coding_gene	2.08399	4.23979	4.59875e-05
F57B1.6	WBGene00010189	protein_coding_gene	2.08228	4.23477	0.0017259
F09F9.4	WBGene00017309	protein_coding_gene	2.08139	4.23215	0.000185927
fbxa-44	WBGene00008616	protein_coding_gene	2.08059	4.2298	0.0204338
fbxa-138	WBGene00022345	protein_coding_gene	2.07793	4.222	0.000169129
C17B7.4	WBGene00015878	protein_coding_gene	2.07646	4.21772	0.0054781
mks-3	WBGene00018042	protein_coding_gene	2.07493	4.21324	0.00232772
noah-1	WBGene00016422	protein_coding_gene	2.07279	4.20699	1.91262e-07
zig-10	WBGene00020800	protein_coding_gene	2.07234	4.20569	0.000429359
F30A10.2	WBGene00009261	protein_coding_gene	2.07134	4.20276	0.00669756
fmo-1	WBGene00001476	protein_coding_gene	2.06782	4.19252	0.00634558
F23H12.5	WBGene00009094	protein_coding_gene	2.06775	4.19234	6.11453e-06
F53C3.3	WBGene00018747	protein_coding_gene	2.06762	4.19194	0.00767824
F09C6.11	WBGene00044181	protein_coding_gene	2.06738	4.19125	0.000582859
Y53C12B.7	WBGene00013146	protein_coding_gene	2.05941	4.16815	0.00104948
nlp-76	WBGene00045386	protein_coding_gene	2.05446	4.15389	0.00763212
C14A4.9	WBGene00007560	protein_coding_gene	2.05444	4.15381	0.00249457
cut-6	WBGene00000853	protein_coding_gene	2.05291	4.14943	0.00200964
aqp-2	WBGene00000170	protein_coding_gene	2.05008	4.14129	2.93942e-08
suex-2	WBGene00008271	protein_coding_gene	2.04951	4.13967	0.0162878
F13E9.12	WBGene00008761	protein_coding_gene	2.04539	4.12786	0.0206981
pals-31	WBGene00018614	protein_coding_gene	2.03945	4.11089	0.000393216
ador-1	WBGene00011878	protein_coding_gene	2.03847	4.10809	0.0274896
Y69H2.10	WBGene00013485	protein_coding_gene	2.03795	4.10663	0.00600863
hlh-16	WBGene00001960	protein_coding_gene	2.02869	4.08033	0.00407555
F20A1.4	WBGene00017616	protein_coding_gene	2.02811	4.07871	0.0202282
gcy-22	WBGene00001547	protein_coding_gene	2.02807	4.07859	9.60195e-05
T13F3.7	WBGene00011754	protein_coding_gene	2.02485	4.0695	0.0188895
C45B11.7	WBGene00050945	pseudogene	2.01704	4.04751	0.00375507
C09F9.2	WBGene00007479	protein_coding_gene	2.01677	4.04677	8.29159e-06
ZK930.2	WBGene00014152	protein_coding_gene	2.01565	4.04364	7.56813e-13
F13H10.5	WBGene00008776	protein_coding_gene	2.01429	4.03981	0.000441144
ech-9	WBGene00001158	protein_coding_gene	2.00626	4.0174	0.00580151
F21A3.11	WBGene00219316	protein_coding_gene	2.005	4.01389	1.72539e-08
gpa-8	WBGene00001670	protein_coding_gene	2.00305	4.00847	0.0225678
hpo-2	WBGene00012500	protein_coding_gene	2.00192	4.00531	0.042791
igcm-2	WBGene00020130	protein_coding_gene	2.00093	4.00258	0.000247235
Y64H9A.2	WBGene00022024	protein_coding_gene	2.00008	4.00023	0.0256765
T24E12.5	WBGene00020774	protein_coding_gene	1.99955	3.99876	0.044229
ceh-57	WBGene00007416	protein_coding_gene	1.99786	3.99407	0.0165102
T05H10.3	WBGene00011508	protein_coding_gene	1.99613	3.9893	0.00396975
T19C4.1	WBGene00011838	protein_coding_gene	1.99208	3.97811	0.0004694
nhr-117	WBGene00003707	protein_coding_gene	1.98898	3.96957	2.81105e-06
F53C3.6	WBGene00018750	protein_coding_gene	1.9888	3.96908	0.0121947
ZC168.2	WBGene00013856	protein_coding_gene	1.98527	3.95937	0.00591467
C50F4.9	WBGene00008234	protein_coding_gene	1.98437	3.95689	1.34639e-06
C43H6.6	WBGene00016619	protein_coding_gene	1.98357	3.9547	0.0328003
wrt-10	WBGene00006956	protein_coding_gene	1.98125	3.94836	1.72018e-07
R08A2.7	WBGene00011137	protein_coding_gene	1.98103	3.94775	0.00402494
K08F9.1	WBGene00010684	protein_coding_gene	1.97465	3.93034	0.000336683
C04G6.5	WBGene00015455	protein_coding_gene	1.96749	3.91087	0.00656635
C01G6.9	WBGene00007229	protein_coding_gene	1.96709	3.90979	0.000148319
fax-1	WBGene00001400	protein_coding_gene	1.96706	3.90972	0.0191294
ceh-22	WBGene00000445	protein_coding_gene	1.96483	3.90366	3.71003e-05
math-14	WBGene00015828	protein_coding_gene	1.96261	3.89766	7.7231e-15
M01A8.1	WBGene00010795	protein_coding_gene	1.96004	3.89072	0.000904714
F13H8.1	WBGene00017434	protein_coding_gene	1.95801	3.88527	3.63209e-05
prkl-1	WBGene00022727	protein_coding_gene	1.95352	3.87319	8.48076e-07
wrt-1	WBGene00006947	protein_coding_gene	1.95212	3.86944	0.000870573
ttm-2	WBGene00017840	protein_coding_gene	1.95056	3.86524	2.70336e-07
unc-3	WBGene00006743	protein_coding_gene	1.94558	3.85192	0.000226598
ceh-45	WBGene00022837	protein_coding_gene	1.94031	3.83789	0.00432744
F37A4.3	WBGene00018133	protein_coding_gene	1.93966	3.83616	0.0031039
F02A9.1	WBGene00008513	protein_coding_gene	1.93725	3.82975	0.000233663
F41E6.5	WBGene00018286	protein_coding_gene	1.93667	3.82821	5.06917e-06
F43C11.7	WBGene00018384	protein_coding_gene	1.93335	3.8194	4.10441e-05
F41C3.1	WBGene00018267	protein_coding_gene	1.93172	3.81511	0.0202865
mlt-9	WBGene00008605	protein_coding_gene	1.92825	3.80593	0.000176139
C04A11.5	WBGene00007288	protein_coding_gene	1.92603	3.80009	0.00796059
mam-5	WBGene00011572	protein_coding_gene	1.92501	3.79739	0.047045
C18D4.8	WBGene00007677	pseudogene	1.92485	3.79697	2.25751e-05
vap-2	WBGene00011462	protein_coding_gene	1.92415	3.79514	0.000758916
ins-23	WBGene00002106	protein_coding_gene	1.92367	3.79388	0.0103512
Y43F8B.23	WBGene00194815	protein_coding_gene	1.92314	3.79246	0.00656833
nhr-116	WBGene00003706	protein_coding_gene	1.92237	3.79045	5.70076e-07
cki-1	WBGene00000516	protein_coding_gene	1.92145	3.78804	3.99126e-10
cutl-21	WBGene00018861	protein_coding_gene	1.91452	3.76989	0.000429359
R04B3.1	WBGene00019866	protein_coding_gene	1.9132	3.76644	0.0459938
F28G4.4	WBGene00009229	protein_coding_gene	1.91019	3.75858	0.0485958
W04A8.4	WBGene00012239	protein_coding_gene	1.90667	3.74943	1.51141e-07
F58E6.11	WBGene00010258	protein_coding_gene	1.90523	3.74569	0.00660986
ceh-8	WBGene00000433	protein_coding_gene	1.90403	3.74258	0.0226972
Y46E12BR.1	WBGene00021598	protein_coding_gene	1.90297	3.73983	0.0419595
nhr-19	WBGene00003618	protein_coding_gene	1.90165	3.73641	2.30834e-05
F53A9.7	WBGene00018730	protein_coding_gene	1.9013	3.73549	1.26944e-05
F18C5.5	WBGene00017560	protein_coding_gene	1.89946	3.73073	0.00564636
oac-51	WBGene00020976	protein_coding_gene	1.89446	3.71784	0.000897899
sups-1	WBGene00017716	protein_coding_gene	1.8924	3.71253	0.000175095
M03D4.3	WBGene00019750	protein_coding_gene	1.89107	3.7091	0.000548367
zig-4	WBGene00006981	protein_coding_gene	1.89017	3.7068	5.90459e-05
ast-1	WBGene00020368	protein_coding_gene	1.88815	3.7016	0.00187351
C30F2.4	WBGene00007818	protein_coding_gene	1.88755	3.70006	0.00183073
slc-28.2	WBGene00017868	protein_coding_gene	1.88481	3.69303	0.000108681
K08B5.1	WBGene00019518	protein_coding_gene	1.88296	3.68831	7.82359e-05
W09G12.7	WBGene00021121	protein_coding_gene	1.88254	3.68725	0.00135454
M03D4.4	WBGene00019751	protein_coding_gene	1.88088	3.68301	1.51747e-05
B0250.12	WBGene00050927	pseudogene	1.87984	3.68034	3.35331e-05
zag-1	WBGene00006970	protein_coding_gene	1.87978	3.68019	0.000129957
F42G4.6	WBGene00009643	protein_coding_gene	1.87722	3.67366	0.00603874
math-45	WBGene00021772	protein_coding_gene	1.8748	3.6675	2.24338e-06
F22F7.3	WBGene00017721	protein_coding_gene	1.87274	3.66228	0.00788525
Y38H8A.1	WBGene00012635	protein_coding_gene	1.86773	3.64958	0.0223593
cutl-16	WBGene00019426	protein_coding_gene	1.86707	3.64792	0.000458667
F54B11.10	WBGene00010033	protein_coding_gene	1.86293	3.63745	0.0233007
cdh-9	WBGene00000401	protein_coding_gene	1.8607	3.63184	2.103e-05
ZK757.2	WBGene00014074	protein_coding_gene	1.85851	3.62632	5.66765e-05
T10G3.1	WBGene00011692	protein_coding_gene	1.8574	3.62354	6.96222e-05
bus-12	WBGene00010442	protein_coding_gene	1.85559	3.619	0.024337
F14D7.4	WBGene00008791	pseudogene	1.85513	3.61784	0.0461997
F59E11.5	WBGene00019111	protein_coding_gene	1.85479	3.617	2.37214e-10
ZC84.1	WBGene00013846	protein_coding_gene	1.85393	3.61483	0.00340876
F33D4.6	WBGene00017998	protein_coding_gene	1.85213	3.61032	0.000450883
del-3	WBGene00009144	protein_coding_gene	1.85134	3.60834	0.0435965
eva-1	WBGene00009304	protein_coding_gene	1.84897	3.60242	3.62061e-06
ztf-30	WBGene00015523	protein_coding_gene	1.84738	3.59845	0.00358765
F16G10.15	WBGene00017529	pseudogene	1.84736	3.59841	0.0177573
R160.10	WBGene00219369	protein_coding_gene	1.844	3.59003	0.0187226
Y43F8C.18	WBGene00012839	ncRNA_gene	1.8429	3.58731	0.0405526
K07H8.11	WBGene00044510	protein_coding_gene	1.83913	3.57793	0.00409835
H17B01.5	WBGene00044643	protein_coding_gene	1.83899	3.57758	0.00351738
nhr-206	WBGene00011097	protein_coding_gene	1.83574	3.56953	0.000221938
C40H1.2	WBGene00008038	protein_coding_gene	1.83539	3.56867	0.000224451
C54E4.12	WBGene00235274	protein_coding_gene	1.83388	3.56495	0.0391104
asic-2	WBGene00012137	protein_coding_gene	1.83272	3.56207	0.00651325
Y71H2AM.14	WBGene00022179	protein_coding_gene	1.83234	3.56115	0.000330287
F53F1.6	WBGene00009984	protein_coding_gene	1.82877	3.55234	0.00109824
C25A6.1	WBGene00016081	protein_coding_gene	1.82859	3.5519	0.0187885
mks-6	WBGene00010642	protein_coding_gene	1.82673	3.54732	0.00029985
let-4	WBGene00002282	protein_coding_gene	1.82588	3.54523	0.000112807
plx-2	WBGene00004048	protein_coding_gene	1.82369	3.53985	8.62285e-06
Y20C6A.1	WBGene00012491	protein_coding_gene	1.82317	3.53857	1.99475e-06
Y23H5B.8	WBGene00021279	protein_coding_gene	1.82191	3.53549	0.000244266
pals-26	WBGene00007131	protein_coding_gene	1.82176	3.53513	0.00402391
R11F4.1	WBGene00020007	protein_coding_gene	1.8205	3.53202	1.03275e-09
Y73E7A.8	WBGene00022274	protein_coding_gene	1.81919	3.52884	0.00309993
M01D1.12	WBGene00269373	protein_coding_gene	1.81889	3.52809	0.00894953
ptr-19	WBGene00004233	protein_coding_gene	1.81868	3.52758	0.00175257
nlp-71	WBGene00022254	protein_coding_gene	1.81866	3.52754	1.73535e-07
sym-1	WBGene00006366	protein_coding_gene	1.8158	3.52056	2.40765e-06
nspc-19	WBGene00008360	protein_coding_gene	1.81533	3.51941	6.42969e-11
C35A5.6	WBGene00007950	protein_coding_gene	1.8153	3.51933	2.84624e-07
C09B9.1	WBGene00015626	protein_coding_gene	1.81432	3.51693	0.0238997
C14C6.2	WBGene00015756	protein_coding_gene	1.81372	3.51548	3.44761e-16
tsp-6	WBGene00006632	protein_coding_gene	1.81126	3.50949	0.00108072
pho-6	WBGene00018696	protein_coding_gene	1.8072	3.49962	4.0488e-05
che-11	WBGene00000490	protein_coding_gene	1.80671	3.49843	0.000109895
C07B5.4	WBGene00007409	protein_coding_gene	1.80299	3.48943	9.0534e-06
gst-29	WBGene00001777	protein_coding_gene	1.80248	3.48819	0.00708406
acr-19	WBGene00000058	protein_coding_gene	1.80239	3.48797	0.00216613
fkh-10	WBGene00001442	protein_coding_gene	1.80017	3.48262	0.0478789
osr-1	WBGene00016329	protein_coding_gene	1.7995	3.481	0.00910228
F49F1.5	WBGene00018645	protein_coding_gene	1.79746	3.47607	0.000125409
Y110A2AL.3	WBGene00022440	protein_coding_gene	1.79442	3.46875	0.000109198
ceh-16	WBGene00000439	protein_coding_gene	1.79196	3.46285	0.00360591
C26C6.4	WBGene00007739	protein_coding_gene	1.78366	3.44299	0.0212353
E03A3.10	WBGene00189944	pseudogene	1.78304	3.44151	0.0165391
F10E9.12	WBGene00017361	protein_coding_gene	1.78168	3.43827	9.45258e-08
qua-1	WBGene00004264	protein_coding_gene	1.77992	3.43407	3.12281e-05
ugt-52	WBGene00018931	protein_coding_gene	1.7783	3.43022	0.00228679
F59F5.3	WBGene00010342	protein_coding_gene	1.77751	3.42834	7.69974e-05
T04F8.7	WBGene00011445	protein_coding_gene	1.77505	3.42249	1.01976e-05
M01H9.2	WBGene00019718	protein_coding_gene	1.77494	3.42224	0.00645269
C45B11.6	WBGene00045379	protein_coding_gene	1.77438	3.4209	9.07618e-05
cdh-5	WBGene00000397	protein_coding_gene	1.77143	3.41391	0.000163125
ZC443.4	WBGene00013899	protein_coding_gene	1.76829	3.40649	5.19588e-06
F53C3.4	WBGene00018748	protein_coding_gene	1.76808	3.406	0.000901092
ceh-2	WBGene00000429	protein_coding_gene	1.76602	3.40114	0.0356068
F46F3.3	WBGene00009791	protein_coding_gene	1.76577	3.40055	0.0330022
dhs-16	WBGene00000979	protein_coding_gene	1.76518	3.39916	0.0311852
C45E5.3	WBGene00016666	pseudogene	1.7624	3.39262	0.0042078
F08B12.4	WBGene00008572	protein_coding_gene	1.76198	3.39164	7.80302e-07
trh-1	WBGene00007827	protein_coding_gene	1.76103	3.3894	2.65053e-06
F26A1.19	WBGene00270319	protein_coding_gene	1.76064	3.38849	0.00024138
W01C9.1	WBGene00012175	protein_coding_gene	1.76013	3.38729	0.0272839
gopc-1	WBGene00014101	protein_coding_gene	1.75982	3.38656	0.000292025
srd-32	WBGene00005110	protein_coding_gene	1.75381	3.37247	0.0275904
kcnl-3	WBGene00015387	protein_coding_gene	1.75297	3.37052	0.00354545
F09F9.2	WBGene00017307	protein_coding_gene	1.74975	3.36301	0.00706266
F38E9.1	WBGene00018184	protein_coding_gene	1.74762	3.35804	6.84486e-09
ZK971.1	WBGene00014175	protein_coding_gene	1.74751	3.35779	0.000233614
T01D3.6	WBGene00011330	protein_coding_gene	1.74347	3.34839	6.13099e-07
ZK822.1	WBGene00014089	protein_coding_gene	1.74129	3.34334	0.00120461
Y11D7A.5	WBGene00012429	protein_coding_gene	1.74047	3.34145	0.0212353
Y77E11A.14	WBGene00022314	protein_coding_gene	1.73859	3.33709	0.00165666
cutl-17	WBGene00009541	protein_coding_gene	1.73846	3.3368	0.0290289
T19H5.6	WBGene00044807	protein_coding_gene	1.7382	3.33619	0.043825
T16G1.7	WBGene00011801	protein_coding_gene	1.73134	3.32037	0.0311136
C39B10.7	WBGene00164973	protein_coding_gene	1.73127	3.3202	0.0103994
acn-1	WBGene00000039	protein_coding_gene	1.72854	3.31391	9.68783e-05
F18E9.1	WBGene00017568	protein_coding_gene	1.72531	3.3065	0.0128781
Y43C5A.3	WBGene00012783	protein_coding_gene	1.72479	3.30532	2.51672e-07
Y44E3A.1	WBGene00021547	protein_coding_gene	1.72328	3.30187	4.9114e-08
ZK593.9	WBGene00014005	pseudogene	1.72146	3.29771	0.00640793
unk-1	WBGene00016407	protein_coding_gene	1.72066	3.29587	0.00217419
T05E12.3	WBGene00011486	protein_coding_gene	1.71949	3.29319	2.15231e-07
Y82E9BL.3	WBGene00022320	protein_coding_gene	1.71712	3.2878	0.0459258
D1014.5	WBGene00017018	protein_coding_gene	1.71674	3.28693	0.000781608
tts-2	WBGene00006651	ncRNA_gene	1.71624	3.28578	2.64354e-06
F18G5.6	WBGene00017582	protein_coding_gene	1.71609	3.28544	0.000267332
unc-86	WBGene00006818	protein_coding_gene	1.71426	3.28127	0.00476105
lite-1	WBGene00001803	protein_coding_gene	1.71275	3.27785	9.85679e-06
che-2	WBGene00000484	protein_coding_gene	1.71231	3.27685	0.0123537
nsy-4	WBGene00021415	protein_coding_gene	1.71021	3.27208	1.50024e-05
clec-233	WBGene00009030	protein_coding_gene	1.70709	3.26502	0.00482419
pqn-13	WBGene00004104	protein_coding_gene	1.70686	3.26449	0.00136605
ttx-1	WBGene00006652	protein_coding_gene	1.70263	3.25494	0.000148319
nac-2	WBGene00003518	protein_coding_gene	1.69881	3.24634	5.11908e-16
R10E8.6	WBGene00011212	protein_coding_gene	1.69823	3.24502	8.96093e-07
K02E7.5	WBGene00019310	pseudogene	1.69814	3.24482	0.00945245
ppm-1.H	WBGene00016580	protein_coding_gene	1.69778	3.24401	0.0149967
bus-18	WBGene00044631	protein_coding_gene	1.69754	3.24347	0.00217599
F22B7.1	WBGene00017692	protein_coding_gene	1.69691	3.24205	1.26944e-05
flp-27	WBGene00016114	protein_coding_gene	1.69468	3.23704	1.64186e-05
ZK250.13	WBGene00235352	protein_coding_gene	1.69406	3.23566	1.18264e-05
F20G2.5	WBGene00008988	protein_coding_gene	1.69279	3.23281	0.00637006
spp-1	WBGene00004986	protein_coding_gene	1.69057	3.22784	2.54862e-06
subs-4	WBGene00012939	protein_coding_gene	1.68944	3.22532	0.00393469
K08E7.6	WBGene00010674	protein_coding_gene	1.68737	3.2207	0.00428836
nlp-45	WBGene00020136	protein_coding_gene	1.68391	3.21297	0.0366269
F40F9.10	WBGene00009586	protein_coding_gene	1.68186	3.20841	0.00232772
C28G1.2	WBGene00016187	protein_coding_gene	1.68106	3.20664	0.0244618
C03A7.13	WBGene00015371	protein_coding_gene	1.67931	3.20275	0.000490474
ZK863.8	WBGene00014125	protein_coding_gene	1.67886	3.20176	2.40765e-06
T28A11.19	WBGene00020881	protein_coding_gene	1.67865	3.20128	0.0164838
K09C4.1	WBGene00019547	protein_coding_gene	1.67571	3.19476	0.00174931
F02E11.7	WBGene00195073	protein_coding_gene	1.6745	3.19208	0.00440172
F47H4.12	WBGene00043053	pseudogene	1.67228	3.18719	0.0090742
tsp-1	WBGene00006627	protein_coding_gene	1.66963	3.18132	0.00311035
K01A2.10	WBGene00019284	protein_coding_gene	1.66744	3.17651	0.00131802
rig-5	WBGene00004372	protein_coding_gene	1.66707	3.1757	0.00149122
F09C6.3	WBGene00008617	protein_coding_gene	1.66659	3.17464	0.044206
lgc-27	WBGene00022283	protein_coding_gene	1.66539	3.172	9.034e-05
T07D3.6	WBGene00020309	pseudogene	1.6611	3.16257	0.0322786
btb-21	WBGene00018540	pseudogene	1.66032	3.16086	0.000262136
D1086.2	WBGene00008389	protein_coding_gene	1.65969	3.15948	1.98602e-06
dma-1	WBGene00011345	protein_coding_gene	1.65817	3.15616	0.00138215
syd-9	WBGene00044068	protein_coding_gene	1.65754	3.15479	5.34525e-05
cyp-23A1	WBGene00015135	protein_coding_gene	1.65663	3.15279	0.0259843
C33A12.4	WBGene00007883	protein_coding_gene	1.65656	3.15263	1.24825e-05
tps-1	WBGene00006602	protein_coding_gene	1.65503	3.14931	8.68647e-09
T02C12.5	WBGene00194692	protein_coding_gene	1.65469	3.14855	0.000737608
ubc-22	WBGene00006717	protein_coding_gene	1.65236	3.14348	0.0372873
Y46H3C.6	WBGene00021606	pseudogene	1.65061	3.13966	0.0211872
T14B1.1	WBGene00011763	protein_coding_gene	1.64963	3.13753	0.000152223
F02A9.7	WBGene00044406	protein_coding_gene	1.64954	3.13735	0.0281908
ZC449.2	WBGene00022612	protein_coding_gene	1.64225	3.12151	0.00742731
nspe-4	WBGene00012589	protein_coding_gene	1.64194	3.12086	0.00725236
C11G10.1	WBGene00007525	protein_coding_gene	1.641	3.11881	0.00052186
btb-17	WBGene00018200	protein_coding_gene	1.64052	3.11778	1.04965e-06
nlp-38	WBGene00007219	protein_coding_gene	1.63899	3.11447	1.38558e-07
pef-1	WBGene00003969	protein_coding_gene	1.63767	3.11162	0.00130304
Y43F8C.3	WBGene00012825	protein_coding_gene	1.63424	3.10423	7.44567e-05
lron-1	WBGene00008093	protein_coding_gene	1.63348	3.10261	0.0306088
C32F10.4	WBGene00016332	protein_coding_gene	1.63209	3.09963	1.12225e-06
daf-10	WBGene00000906	protein_coding_gene	1.63136	3.09806	0.000550441
C50B8.4	WBGene00008226	protein_coding_gene	1.62979	3.09468	0.000234874
ceh-34	WBGene00000455	protein_coding_gene	1.62703	3.08876	0.000138268
pdf-2	WBGene00018590	protein_coding_gene	1.62668	3.08801	1.56473e-05
F38B2.2	WBGene00009529	protein_coding_gene	1.62662	3.08789	0.0016102
F14B4.1	WBGene00008779	protein_coding_gene	1.62536	3.08519	2.25751e-05
C50H2.13	WBGene00008246	protein_coding_gene	1.62419	3.0827	6.36834e-07
flp-15	WBGene00001458	protein_coding_gene	1.6241	3.08249	3.85076e-09
icmt-1	WBGene00017673	protein_coding_gene	1.62316	3.08048	0.00750445
cutl-29	WBGene00017421	protein_coding_gene	1.6204	3.07461	0.0222952
C13E3.1	WBGene00015740	protein_coding_gene	1.61831	3.07015	5.47198e-07
nspc-18	WBGene00008358	protein_coding_gene	1.61746	3.06834	8.90938e-06
F53F4.1	WBGene00009985	protein_coding_gene	1.61396	3.0609	0.049372
F22F4.9	WBGene00271606	protein_coding_gene	1.61323	3.05936	0.000757123
F08C6.5	WBGene00017243	protein_coding_gene	1.61129	3.05525	9.72561e-05
C28C12.3	WBGene00016179	protein_coding_gene	1.6098	3.05209	0.0498924
B0393.5	WBGene00007170	protein_coding_gene	1.6087	3.04977	0.000213391
C33D9.5	WBGene00007899	pseudogene	1.60705	3.04628	1.95761e-06
Y51H7C.12	WBGene00021790	protein_coding_gene	1.60605	3.04418	0.0361414
hhat-2	WBGene00013312	protein_coding_gene	1.6059	3.04385	0.00203567
pals-19	WBGene00044761	protein_coding_gene	1.60534	3.04268	0.000283016
C25F9.9	WBGene00007728	protein_coding_gene	1.60506	3.04209	0.000411588
C26E1.2	WBGene00007748	protein_coding_gene	1.60388	3.0396	0.0034354
Y75B12B.3	WBGene00013568	protein_coding_gene	1.60347	3.03874	2.17005e-05
glb-15	WBGene00009387	protein_coding_gene	1.60339	3.03857	0.00214254
clec-147	WBGene00007313	protein_coding_gene	1.60287	3.03747	2.90815e-11
nlp-9	WBGene00003747	protein_coding_gene	1.60104	3.03362	3.58473e-05
nab-1	WBGene00003516	protein_coding_gene	1.60061	3.03272	7.20437e-05
F10E9.1	WBGene00017353	protein_coding_gene	1.60015	3.03175	0.0227991
F42G2.5	WBGene00018354	protein_coding_gene	1.59551	3.02202	4.83425e-05
T12A7.6	WBGene00011727	protein_coding_gene	1.59494	3.02083	0.00375048
spp-18	WBGene00005003	protein_coding_gene	1.59318	3.01714	3.805e-08
tbb-4	WBGene00006538	protein_coding_gene	1.5931	3.01698	0.000636586
pros-1	WBGene00000448	protein_coding_gene	1.59199	3.01466	0.000619166
nhr-173	WBGene00016975	protein_coding_gene	1.59191	3.01449	5.74157e-05
ins-17	WBGene00002100	protein_coding_gene	1.59083	3.01222	6.84486e-09
bath-47	WBGene00006464	protein_coding_gene	1.58955	3.00955	0.000904221
T09F5.1	WBGene00011665	protein_coding_gene	1.58693	3.0041	0.0208887
sul-2	WBGene00006309	protein_coding_gene	1.58658	3.00336	0.000653922
F26F12.4	WBGene00017835	protein_coding_gene	1.58417	2.99834	0.00553325
F53F4.8	WBGene00009991	pseudogene	1.58023	2.99019	0.0313315
T24C2.5	WBGene00011984	protein_coding_gene	1.58017	2.99005	1.1416e-05
Y18D10A.22	WBGene00014864	protein_coding_gene	1.57924	2.98811	0.000233614
nmr-2	WBGene00003775	protein_coding_gene	1.57772	2.98498	0.0238298
fbn-1	WBGene00022816	protein_coding_gene	1.57753	2.98458	0.00120274
C03B1.5	WBGene00015376	protein_coding_gene	1.57666	2.98279	0.0284821
F58H1.7	WBGene00010290	protein_coding_gene	1.5736	2.97646	8.74995e-08
Y97E10AR.1	WBGene00022396	protein_coding_gene	1.5723	2.97378	0.00033492
C23H5.15	WBGene00219423	protein_coding_gene	1.57184	2.97283	2.51672e-07
K08D9.4	WBGene00019525	protein_coding_gene	1.57131	2.97175	0.00609338
cutl-25	WBGene00021919	protein_coding_gene	1.56987	2.96878	0.00223214
phat-3	WBGene00016782	protein_coding_gene	1.56911	2.96722	1.89529e-07
gstk-2	WBGene00017054	protein_coding_gene	1.56719	2.96328	1.23073e-05
F26A10.2	WBGene00017814	protein_coding_gene	1.56679	2.96244	0.00246406
ZK470.14	WBGene00219362	protein_coding_gene	1.56391	2.95654	0.0349037
spi-1	WBGene00023416	protein_coding_gene	1.56367	2.95606	0.0140594
C30E1.9	WBGene00022951	ncRNA_gene	1.56363	2.95596	7.79997e-05
magu-3	WBGene00016841	protein_coding_gene	1.56147	2.95154	0.000887151
agr-1	WBGene00018304	protein_coding_gene	1.55926	2.94702	5.64833e-09
W10C8.6	WBGene00044433	protein_coding_gene	1.55891	2.94632	0.00130136
sma-10	WBGene00020649	protein_coding_gene	1.55763	2.9437	1.31392e-05
ZK682.7	WBGene00022790	protein_coding_gene	1.55693	2.94228	0.0330798
nhr-171	WBGene00016926	protein_coding_gene	1.55624	2.94086	0.0190832
C25G6.1	WBGene00016107	protein_coding_gene	1.55299	2.93425	0.048962
C38C3.10	WBGene00045390	protein_coding_gene	1.55205	2.93234	0.000776134
rom-2	WBGene00004401	protein_coding_gene	1.55196	2.93215	0.00593698
C49A9.1	WBGene00016755	protein_coding_gene	1.55026	2.9287	0.00620605
sra-10	WBGene00005036	protein_coding_gene	1.54888	2.92589	0.0245817
Y6E2A.4	WBGene00012398	protein_coding_gene	1.54842	2.92496	0.0133559
let-381	WBGene00002601	protein_coding_gene	1.54734	2.92277	0.00645269
tsp-16	WBGene00006642	protein_coding_gene	1.54635	2.92077	0.000274844
klp-11	WBGene00002222	protein_coding_gene	1.54512	2.91828	0.000224158
fbxb-101	WBGene00013404	protein_coding_gene	1.54441	2.91686	0.0345793
F09C6.12	WBGene00044182	protein_coding_gene	1.5439	2.91582	0.000159099
E01G4.7	WBGene00045410	pseudogene	1.54366	2.91533	1.15167e-09
egl-43	WBGene00001207	protein_coding_gene	1.54205	2.91208	5.09258e-05
pag-3	WBGene00003909	protein_coding_gene	1.54162	2.91121	0.0395207
egl-38	WBGene00001204	protein_coding_gene	1.54155	2.91108	0.00304833
nhr-55	WBGene00003645	protein_coding_gene	1.54058	2.90911	9.87871e-05
Y43F8A.1	WBGene00012808	protein_coding_gene	1.53979	2.90752	0.0126749
mod-5	WBGene00003387	protein_coding_gene	1.53938	2.9067	0.000401009
K09E9.7	WBGene00194664	protein_coding_gene	1.53922	2.90638	0.0470438
bus-8	WBGene00044623	protein_coding_gene	1.53886	2.90565	0.00130136
lury-1	WBGene00013548	protein_coding_gene	1.53872	2.90536	0.00198504
W03D2.6	WBGene00020981	pseudogene	1.53775	2.90341	1.70952e-08
ttr-29	WBGene00011286	protein_coding_gene	1.53593	2.89974	0.00259452
tag-243	WBGene00044078	protein_coding_gene	1.53561	2.89911	0.000951787
ceh-30	WBGene00000451	protein_coding_gene	1.53477	2.89742	0.0209248
M04C3.2	WBGene00010851	protein_coding_gene	1.53264	2.89314	1.52005e-05
nphp-4	WBGene00011261	protein_coding_gene	1.53095	2.88976	0.00298067
W05G11.8	WBGene00271636	ncRNA_gene	1.52963	2.88713	0.0057205
ZC434.3	WBGene00013891	protein_coding_gene	1.52782	2.8835	0.0313201
egas-4	WBGene00018906	protein_coding_gene	1.52764	2.88314	0.00301282
R02E12.12	WBGene00303425	protein_coding_gene	1.5266	2.88107	0.0452988
hsp-12.1	WBGene00011906	protein_coding_gene	1.52573	2.87931	0.00257153
dyf-7	WBGene00001123	protein_coding_gene	1.5257	2.87926	0.00228934
F52A8.3	WBGene00009916	protein_coding_gene	1.52561	2.87909	0.0222621
F44E2.4	WBGene00018418	protein_coding_gene	1.5245	2.87687	0.000267332
dpy-1	WBGene00001063	protein_coding_gene	1.52339	2.87466	0.026333
hlh-6	WBGene00001952	protein_coding_gene	1.52276	2.8734	0.0209248
Y34F4.1	WBGene00021336	protein_coding_gene	1.52274	2.87337	1.29675e-05
F56C4.4	WBGene00044977	protein_coding_gene	1.52201	2.8719	0.00424509
Y116A8C.25	WBGene00013802	protein_coding_gene	1.52191	2.87171	0.00103268
K10D6.2	WBGene00010742	protein_coding_gene	1.5214	2.8707	8.04084e-06
T14E8.4	WBGene00043981	protein_coding_gene	1.52039	2.86869	0.0126829
T19D12.2	WBGene00020577	protein_coding_gene	1.51715	2.86226	2.4968e-12
F52E1.5	WBGene00018694	protein_coding_gene	1.51704	2.86204	0.00478578
Y51H4A.8	WBGene00013104	protein_coding_gene	1.5166	2.86115	2.49187e-07
C13C12.2	WBGene00007552	protein_coding_gene	1.5164	2.86076	0.00705378
T09E11.11	WBGene00011660	pseudogene	1.51589	2.85975	0.00514986
F41C3.7	WBGene00018273	protein_coding_gene	1.51575	2.85948	0.0214738
F53B7.7	WBGene00009969	protein_coding_gene	1.5151	2.85819	0.0156712
flp-9	WBGene00001452	protein_coding_gene	1.51414	2.85628	4.63861e-08
R05G9R.1	WBGene00019906	protein_coding_gene	1.51407	2.85615	0.0119617
Y70G10A.3	WBGene00013499	protein_coding_gene	1.5139	2.8558	0.000640181
K09F6.9	WBGene00019592	protein_coding_gene	1.51278	2.85359	0.00163354
chpf-2	WBGene00019108	protein_coding_gene	1.5121	2.85226	0.000117532
Y50E8A.1	WBGene00013046	protein_coding_gene	1.51109	2.85026	0.000490474
twk-7	WBGene00006662	protein_coding_gene	1.50982	2.84774	0.00151913
acs-11	WBGene00018269	protein_coding_gene	1.50942	2.84695	2.23433e-17
T27A10.2	WBGene00020844	protein_coding_gene	1.50789	2.84395	0.00544281
C17E4.19	WBGene00219310	protein_coding_gene	1.50583	2.83989	0.048127
dhrs-4	WBGene00010063	protein_coding_gene	1.50485	2.83795	6.3918e-05
F01E11.3	WBGene00017156	protein_coding_gene	1.50097	2.83033	0.0252229
EEED8.2	WBGene00017133	protein_coding_gene	1.50012	2.82866	2.69914e-05
flp-18	WBGene00001461	protein_coding_gene	1.49899	2.82645	1.5629e-07
E04D5.2	WBGene00008481	protein_coding_gene	1.4976	2.82372	0.0101597
fkb-7	WBGene00001432	protein_coding_gene	1.49575	2.82012	0.000185215
nhr-275	WBGene00021163	protein_coding_gene	1.49459	2.81783	0.0183391
F26F12.3	WBGene00017834	protein_coding_gene	1.49441	2.81748	0.000487073
otpl-7	WBGene00018480	protein_coding_gene	1.49352	2.81576	0.0469358
C40H1.7	WBGene00008042	protein_coding_gene	1.49293	2.81459	7.97963e-08
T01B10.5	WBGene00020137	protein_coding_gene	1.49073	2.81032	0.0156185
twk-11	WBGene00006666	protein_coding_gene	1.48978	2.80846	0.0049214
bbs-8	WBGene00000244	protein_coding_gene	1.48974	2.80839	0.00435504
F15B9.8	WBGene00008851	protein_coding_gene	1.48942	2.80775	0.0138926
bigr-1	WBGene00009512	protein_coding_gene	1.48938	2.80769	4.98949e-05
Y110A2AL.9	WBGene00022445	protein_coding_gene	1.48924	2.80741	0.00150063
maph-9	WBGene00016397	protein_coding_gene	1.48919	2.80731	0.0463728
C31H5.7	WBGene00007858	protein_coding_gene	1.489	2.80695	0.0234521
flp-32	WBGene00010982	protein_coding_gene	1.48826	2.8055	1.84817e-05
srx-125	WBGene00006016	protein_coding_gene	1.48735	2.80374	0.0211502
R05G6.10	WBGene00019902	protein_coding_gene	1.48704	2.80314	0.000534123
ccep-290	WBGene00021643	protein_coding_gene	1.48645	2.80199	0.00596779
flp-12	WBGene00001455	protein_coding_gene	1.48546	2.80007	5.70516e-06
ZC487.1	WBGene00022623	protein_coding_gene	1.48431	2.79783	0.00919505
F07C3.9	WBGene00017197	protein_coding_gene	1.4842	2.79762	0.00102202
C39D10.2	WBGene00016530	protein_coding_gene	1.48354	2.79634	0.00220967
pqn-94	WBGene00004173	protein_coding_gene	1.4832	2.79567	3.18491e-05
B0507.3	WBGene00015220	protein_coding_gene	1.47811	2.78584	0.00015936
F55G1.7	WBGene00018903	protein_coding_gene	1.47662	2.78296	4.80801e-07
Y39G10AR.11	WBGene00021469	protein_coding_gene	1.47446	2.77879	8.49563e-06
ncam-1	WBGene00017184	protein_coding_gene	1.47272	2.77545	6.66772e-07
pqn-42	WBGene00004129	protein_coding_gene	1.47211	2.77427	0.003419
C34C12.7	WBGene00007926	protein_coding_gene	1.47121	2.77254	5.29812e-06
flp-21	WBGene00001464	protein_coding_gene	1.46987	2.76996	0.00012243
dyf-5	WBGene00001121	protein_coding_gene	1.46864	2.76761	0.0208788
C04E6.13	WBGene00015427	protein_coding_gene	1.46859	2.76751	2.90771e-06
B0563.5	WBGene00015262	protein_coding_gene	1.46731	2.76506	0.00080768
ins-1	WBGene00002084	protein_coding_gene	1.46623	2.76299	0.00213781
Y51H4A.1	WBGene00013098	protein_coding_gene	1.46531	2.76124	0.0355656
F47B8.2	WBGene00009803	protein_coding_gene	1.46358	2.75793	4.79716e-05
Y102A11A.5	WBGene00022415	protein_coding_gene	1.46017	2.75141	0.00597422
hsp-12.6	WBGene00002013	protein_coding_gene	1.45972	2.75056	0.0029339
C07E3.3	WBGene00007414	protein_coding_gene	1.45821	2.74767	0.00210822
W03F8.6	WBGene00020995	protein_coding_gene	1.45683	2.74504	0.00160369
acs-7	WBGene00007228	protein_coding_gene	1.45633	2.74409	0.00387526
K01A2.4	WBGene00019279	protein_coding_gene	1.45555	2.74261	0.0017842
fip-2	WBGene00020862	protein_coding_gene	1.45529	2.74211	6.88918e-16
atgp-1	WBGene00000224	protein_coding_gene	1.45511	2.74178	6.70687e-10
lido-17	WBGene00007378	protein_coding_gene	1.45485	2.74129	0.0059364
F35D2.3	WBGene00018041	protein_coding_gene	1.45374	2.73917	1.81656e-05
pitr-3	WBGene00015055	protein_coding_gene	1.45139	2.73472	0.000286736
Y52B11A.4	WBGene00013124	protein_coding_gene	1.44837	2.72899	0.00208286
Y70C5A.3	WBGene00050904	protein_coding_gene	1.44585	2.72423	0.00248545
nhr-150	WBGene00007367	protein_coding_gene	1.44512	2.72286	0.0462695
T19C9.8	WBGene00011844	protein_coding_gene	1.44459	2.72186	0.0332181
ceh-48	WBGene00015934	protein_coding_gene	1.44452	2.72173	6.16552e-05
M02H5.8	WBGene00019744	protein_coding_gene	1.4434	2.7196	1.2269e-07
capa-1	WBGene00021268	protein_coding_gene	1.44283	2.71853	0.00017442
dmd-5	WBGene00017326	protein_coding_gene	1.44207	2.71711	0.0194811
nmad-1	WBGene00017304	protein_coding_gene	1.44106	2.71521	3.45922e-09
npr-15	WBGene00012084	protein_coding_gene	1.43834	2.71009	0.0157118
H04M03.12	WBGene00019156	protein_coding_gene	1.43721	2.70797	0.00194431
twk-35	WBGene00006687	protein_coding_gene	1.43601	2.70572	0.0340386
mlt-8	WBGene00021095	protein_coding_gene	1.4327	2.69951	0.000973893
ZK742.7	WBGene00194921	protein_coding_gene	1.43259	2.69931	0.00532615
vab-3	WBGene00006870	protein_coding_gene	1.43187	2.69796	1.50823e-05
marc-4	WBGene00016903	protein_coding_gene	1.43179	2.69781	0.0129267
ins-24	WBGene00002107	protein_coding_gene	1.43031	2.69505	0.00145801
Y55D5A.1	WBGene00021915	protein_coding_gene	1.42995	2.69437	0.00148162
fkh-8	WBGene00001440	protein_coding_gene	1.42987	2.69423	0.00183738
F13D11.3	WBGene00017428	protein_coding_gene	1.42938	2.69332	0.00498511
C34F11.8	WBGene00016417	protein_coding_gene	1.429	2.69261	0.000144284
R06A10.1	WBGene00019909	protein_coding_gene	1.42895	2.69251	0.0210205
W04C9.8	WBGene00235387	ncRNA_gene	1.42789	2.69052	0.0272521
F45H10.5	WBGene00009742	protein_coding_gene	1.42745	2.6897	0.0226092
inx-20	WBGene00002142	protein_coding_gene	1.42581	2.68665	0.0222459
sod-4	WBGene00004933	protein_coding_gene	1.42421	2.68368	1.7374e-07
asah-2	WBGene00009192	protein_coding_gene	1.42421	2.68367	8.74406e-06
D1079.1	WBGene00017040	protein_coding_gene	1.42131	2.67829	0.0292384
grh-1	WBGene00001707	protein_coding_gene	1.42084	2.67742	0.00292254
math-37	WBGene00020080	protein_coding_gene	1.42065	2.67706	0.000616021
flp-16	WBGene00001459	protein_coding_gene	1.42048	2.67674	2.54353e-11
nlp-48	WBGene00008002	protein_coding_gene	1.41995	2.67577	0.0484719
nlp-3	WBGene00003741	protein_coding_gene	1.41992	2.6757	5.73341e-07
R13H7.2	WBGene00020069	protein_coding_gene	1.41933	2.67461	0.00424728
M04G7.1	WBGene00019772	protein_coding_gene	1.41916	2.6743	1.62417e-05
D1053.3	WBGene00008368	protein_coding_gene	1.41735	2.67095	0.00132581
nlp-64	WBGene00019734	protein_coding_gene	1.41653	2.66943	0.0032402
osm-5	WBGene00003885	protein_coding_gene	1.41564	2.66777	0.0086967
F59A7.5	WBGene00019092	protein_coding_gene	1.41558	2.66767	7.75275e-05
flp-1	WBGene00001444	protein_coding_gene	1.41464	2.66594	8.30489e-05
F23F12.13	WBGene00044455	protein_coding_gene	1.41182	2.66073	0.000553495
zip-7	WBGene00013100	protein_coding_gene	1.41069	2.65865	0.00334345
ida-1	WBGene00002048	protein_coding_gene	1.41029	2.6579	7.13025e-05
igcm-1	WBGene00018215	protein_coding_gene	1.40932	2.65612	0.000100221
C35C5.9	WBGene00007958	protein_coding_gene	1.40857	2.65475	0.00019337
Y7A9D.1	WBGene00012420	protein_coding_gene	1.40855	2.65471	0.00101307
T26C12.3	WBGene00020833	protein_coding_gene	1.40507	2.6483	0.00403124
F02E11.2	WBGene00017180	protein_coding_gene	1.40441	2.6471	0.0146568
Y42A5A.1	WBGene00012776	protein_coding_gene	1.40179	2.64228	0.000129899
F53B3.5	WBGene00018743	protein_coding_gene	1.39988	2.6388	0.000261126
clec-52	WBGene00015052	protein_coding_gene	1.39624	2.63215	2.22288e-15
C27D6.12	WBGene00044389	protein_coding_gene	1.39494	2.62978	1.23683e-06
pdf-1	WBGene00020317	protein_coding_gene	1.39394	2.62796	5.75215e-08
T05B11.7	WBGene00044342	protein_coding_gene	1.39339	2.62695	0.0066934
abu-13	WBGene00004133	protein_coding_gene	1.39252	2.62537	0.00611085
clik-2	WBGene00016898	protein_coding_gene	1.39142	2.62337	1.32633e-05
F07A5.4	WBGene00008543	protein_coding_gene	1.38935	2.6196	0.0252253
C33A12.19	WBGene00007890	protein_coding_gene	1.38842	2.61791	1.36294e-08
C35D10.3	WBGene00016441	protein_coding_gene	1.38819	2.61751	0.0311436
dex-1	WBGene00017028	protein_coding_gene	1.38789	2.61696	0.000957878
T28H10.3	WBGene00012144	protein_coding_gene	1.38773	2.61666	0.00708911
W04B5.2	WBGene00021019	protein_coding_gene	1.38715	2.61562	0.000553246
C01F1.5	WBGene00015300	protein_coding_gene	1.38567	2.61293	0.0384432
Y71A12B.18	WBGene00045077	pseudogene	1.38505	2.6118	0.00161787
C08G5.7	WBGene00044418	protein_coding_gene	1.38401	2.60993	0.000394374
K07E3.4	WBGene00019492	protein_coding_gene	1.38386	2.60965	2.81258e-09
C14C11.4	WBGene00015768	protein_coding_gene	1.38366	2.60929	2.03305e-05
flp-2	WBGene00001445	protein_coding_gene	1.38332	2.60868	1.95607e-05
Y7A9C.1	WBGene00012418	pseudogene	1.38327	2.60859	7.8255e-09
C38C3.4	WBGene00016513	protein_coding_gene	1.38275	2.60765	0.0091257
osm-6	WBGene00003886	protein_coding_gene	1.38171	2.60578	0.0420891
flp-25	WBGene00010575	protein_coding_gene	1.38065	2.60386	0.00137626
best-16	WBGene00020046	protein_coding_gene	1.37925	2.60133	0.0152987
flp-19	WBGene00001462	protein_coding_gene	1.37909	2.60104	1.729e-08
gcy-15	WBGene00001541	protein_coding_gene	1.37817	2.59938	0.0312918
Y15E3A.5	WBGene00012444	protein_coding_gene	1.37516	2.59396	0.00113402
snf-11	WBGene00004910	protein_coding_gene	1.37505	2.59377	0.000609997
plpr-1	WBGene00011524	protein_coding_gene	1.37484	2.59338	0.0107334
ddr-2	WBGene00017381	protein_coding_gene	1.37344	2.59087	0.000178257
H10E21.5	WBGene00019185	protein_coding_gene	1.37227	2.58877	8.79724e-05
M60.4	WBGene00019780	protein_coding_gene	1.37056	2.58571	0.00122391
F41G4.8	WBGene00018311	protein_coding_gene	1.3688	2.58256	0.000269042
F17C11.2	WBGene00008914	protein_coding_gene	1.36541	2.5765	2.06993e-09
cgt-1	WBGene00011517	protein_coding_gene	1.36526	2.57623	0.000129373
F56H9.2	WBGene00010174	protein_coding_gene	1.36472	2.57527	1.14547e-09
K11H3.5	WBGene00010782	protein_coding_gene	1.36246	2.57122	0.00879155
gba-1	WBGene00016335	protein_coding_gene	1.35861	2.56438	0.00190225
Y54G2A.7	WBGene00043702	protein_coding_gene	1.35794	2.56319	4.65387e-05
sel-7	WBGene00004764	protein_coding_gene	1.3567	2.56098	0.0281308
F28F5.4	WBGene00043297	protein_coding_gene	1.35361	2.5555	0.0428835
F48E3.8	WBGene00018607	protein_coding_gene	1.35297	2.55437	0.00177566
lgc-22	WBGene00017483	protein_coding_gene	1.3527	2.55389	0.000333513
F35C11.7	WBGene00009406	protein_coding_gene	1.35128	2.55139	0.00100258
ntc-1	WBGene00044568	protein_coding_gene	1.35051	2.55001	0.0211019
C05E7.3	WBGene00007345	protein_coding_gene	1.34798	2.54556	0.0102445
Y71H2AM.15	WBGene00022180	protein_coding_gene	1.34732	2.54439	0.00217311
ubc-8	WBGene00006705	protein_coding_gene	1.34485	2.54003	0.00314129
R74.10	WBGene00206525	protein_coding_gene	1.34471	2.53979	0.0022059
gcy-36	WBGene00001556	protein_coding_gene	1.3433	2.53731	0.0418847
cyn-17	WBGene00000893	protein_coding_gene	1.34287	2.53655	0.0369386
lpr-1	WBGene00002393	protein_coding_gene	1.34275	2.53634	0.0263502
twk-31	WBGene00006683	protein_coding_gene	1.34226	2.53548	0.002018
del-2	WBGene00000953	protein_coding_gene	1.34087	2.53304	0.0163245
T01B6.1	WBGene00020134	protein_coding_gene	1.34076	2.53285	0.00432966
F14H12.8	WBGene00017475	protein_coding_gene	1.33731	2.52679	0.0111464
ZK265.7	WBGene00013959	protein_coding_gene	1.33697	2.5262	7.0222e-05
skr-5	WBGene00004811	protein_coding_gene	1.3364	2.52521	0.0390644
C10C5.7	WBGene00007511	protein_coding_gene	1.33501	2.52277	0.00299469
Y50E8A.5	WBGene00013048	protein_coding_gene	1.33422	2.5214	0.000173049
ace-3	WBGene00000037	protein_coding_gene	1.33398	2.52097	0.000496116
npr-29	WBGene00013848	protein_coding_gene	1.33344	2.52002	0.00292503
hst-3.2	WBGene00044303	protein_coding_gene	1.33175	2.51709	0.00374967
fbxa-29	WBGene00013836	protein_coding_gene	1.32945	2.51306	0.00378525
T05A8.3	WBGene00020229	protein_coding_gene	1.32943	2.51304	0.00038204
C28G1.10	WBGene00219376	protein_coding_gene	1.32875	2.51186	1.34336e-05
snt-6	WBGene00004926	protein_coding_gene	1.32817	2.51083	0.00138501
ZK54.3	WBGene00022648	protein_coding_gene	1.32808	2.51068	0.0446718
srap-1	WBGene00011522	protein_coding_gene	1.32766	2.50995	0.011621
F11C7.2	WBGene00017376	protein_coding_gene	1.32747	2.50963	0.00150351
cfi-1	WBGene00000476	protein_coding_gene	1.32346	2.50265	0.000195529
nlp-58	WBGene00077775	protein_coding_gene	1.32309	2.50201	0.00012105
F46E10.2	WBGene00018489	protein_coding_gene	1.32292	2.50172	0.0012391
Y38H6C.21	WBGene00012633	protein_coding_gene	1.32264	2.50123	0.00101588
Y38C1AA.6	WBGene00021397	protein_coding_gene	1.32193	2.5	0.0132179
droe-4	WBGene00010262	protein_coding_gene	1.32192	2.49999	0.000182969
lpr-2	WBGene00011726	protein_coding_gene	1.32121	2.49875	0.00668901
mboa-1	WBGene00007174	protein_coding_gene	1.32074	2.49794	0.0494787
C13C4.7	WBGene00007551	protein_coding_gene	1.31953	2.49586	0.00136372
ugt-55	WBGene00011452	protein_coding_gene	1.31842	2.49392	0.000173258
flp-14	WBGene00001457	protein_coding_gene	1.31742	2.4922	2.08757e-08
kvs-2	WBGene00007862	protein_coding_gene	1.31659	2.49076	0.00308478
T10B9.9	WBGene00011678	protein_coding_gene	1.31526	2.48847	0.0364343
Y44A6C.1	WBGene00012850	protein_coding_gene	1.31487	2.4878	0.000339848
egl-15	WBGene00001184	protein_coding_gene	1.31458	2.4873	0.00502103
C29H12.6	WBGene00016237	protein_coding_gene	1.31445	2.48708	0.000707124
flp-5	WBGene00001448	protein_coding_gene	1.31344	2.48533	3.9416e-07
tag-234	WBGene00018874	protein_coding_gene	1.31265	2.48397	0.000144123
ZK550.6	WBGene00014000	protein_coding_gene	1.31234	2.48344	0.0053735
nas-33	WBGene00003551	protein_coding_gene	1.31072	2.48066	0.0266092
clec-83	WBGene00021879	protein_coding_gene	1.31024	2.47984	0.00130632
C49H3.12	WBGene00016795	protein_coding_gene	1.31006	2.47951	0.00845616
F55A4.4	WBGene00018856	pseudogene	1.3096	2.47873	0.0249335
flp-34	WBGene00019975	protein_coding_gene	1.30882	2.4774	0.00758075
T28B8.1	WBGene00012113	protein_coding_gene	1.30755	2.47521	5.76439e-05
K04D7.6	WBGene00010559	protein_coding_gene	1.3055	2.47169	0.0360759
B0222.1	WBGene00015053	protein_coding_gene	1.30541	2.47154	0.0142984
rga-2	WBGene00013135	protein_coding_gene	1.30485	2.47057	0.00601677
ham-2	WBGene00001821	protein_coding_gene	1.30455	2.47007	0.00145644
ZC449.5	WBGene00022615	protein_coding_gene	1.30396	2.46906	0.000383756
pudl-1	WBGene00044489	protein_coding_gene	1.30384	2.46885	0.000380551
rpi-2	WBGene00019536	protein_coding_gene	1.3035	2.46826	0.0107004
E02A10.4	WBGene00008454	protein_coding_gene	1.30326	2.46787	0.0038284
F40E3.5	WBGene00018232	protein_coding_gene	1.30177	2.46532	0.00041649
F54D5.15	WBGene00010057	protein_coding_gene	1.30141	2.4647	3.14689e-05
Y54G2A.32	WBGene00021894	protein_coding_gene	1.30129	2.46449	1.35104e-07
sbt-1	WBGene00011392	protein_coding_gene	1.30064	2.46338	1.18055e-07
Y95B8A.6	WBGene00022386	protein_coding_gene	1.29988	2.46208	0.003831
C46C11.4	WBGene00044567	protein_coding_gene	1.29813	2.4591	0.00842379
C50F4.1	WBGene00008229	protein_coding_gene	1.29713	2.45739	1.41534e-08
F17C8.3	WBGene00008910	protein_coding_gene	1.29444	2.45281	0.00837361
F59B2.9	WBGene00010311	protein_coding_gene	1.29397	2.45202	0.00369703
ncx-10	WBGene00003575	protein_coding_gene	1.29244	2.44942	0.0113735
F23C8.14	WBGene00255457	protein_coding_gene	1.29124	2.44739	0.0298458
F13D11.4	WBGene00017429	protein_coding_gene	1.28914	2.44382	0.000323929
mltn-1	WBGene00009311	protein_coding_gene	1.28861	2.44293	0.0145301
nape-1	WBGene00021371	protein_coding_gene	1.28779	2.44154	0.012091
C33D9.6	WBGene00007900	protein_coding_gene	1.28747	2.44099	5.97381e-06
Y75B8A.6	WBGene00013543	protein_coding_gene	1.28744	2.44095	0.00386202
F01G10.6	WBGene00008509	protein_coding_gene	1.28668	2.43966	0.0284393
C44B11.4	WBGene00016634	protein_coding_gene	1.28543	2.43755	0.000123312
K03A11.5	WBGene00010522	protein_coding_gene	1.28416	2.4354	0.000449692
R07B7.6	WBGene00011090	protein_coding_gene	1.28258	2.43274	9.00548e-06
flp-7	WBGene00001450	protein_coding_gene	1.28189	2.43157	1.28625e-06
F16C3.2	WBGene00008886	protein_coding_gene	1.28078	2.42971	0.00453537
dlg-1	WBGene00001006	protein_coding_gene	1.28063	2.42946	7.85928e-05
rgef-1	WBGene00009100	protein_coding_gene	1.28015	2.42864	0.000602382
grl-7	WBGene00001716	protein_coding_gene	1.27924	2.42712	0.031988
C33H5.13	WBGene00016379	protein_coding_gene	1.279	2.42671	3.20865e-07
T05E11.2	WBGene00011479	protein_coding_gene	1.27868	2.42617	0.00267779
jmjd-3.1	WBGene00017571	protein_coding_gene	1.27864	2.4261	9.64462e-05
Y51B9A.9	WBGene00013091	protein_coding_gene	1.27735	2.42394	0.00601001
pha-4	WBGene00004013	protein_coding_gene	1.27688	2.42314	0.000348944
iglr-1	WBGene00008977	protein_coding_gene	1.27662	2.42271	0.00464318
slc-36.5	WBGene00016628	protein_coding_gene	1.27597	2.42161	0.00988371
clec-66	WBGene00009397	protein_coding_gene	1.27557	2.42094	0.000823759
cdf-2	WBGene00011821	protein_coding_gene	1.2734	2.4173	0.0177164
math-27	WBGene00018101	pseudogene	1.27274	2.41619	0.0023674
ceh-27	WBGene00000449	protein_coding_gene	1.27073	2.41283	0.00429985
clh-2	WBGene00000529	protein_coding_gene	1.27053	2.4125	0.00261396
Y57A10A.26	WBGene00013266	protein_coding_gene	1.26805	2.40835	1.32876e-05
F09C3.2	WBGene00008610	protein_coding_gene	1.26727	2.40706	0.000280178
mgl-3	WBGene00021152	protein_coding_gene	1.26713	2.40682	0.00848591
fat-1	WBGene00001393	protein_coding_gene	1.26631	2.40546	6.70687e-10
T14G8.4	WBGene00011772	protein_coding_gene	1.26368	2.40107	0.0324014
smf-3	WBGene00004878	protein_coding_gene	1.26286	2.39971	0.0126749
nex-4	WBGene00003591	protein_coding_gene	1.26281	2.39963	0.017959
T03F1.11	WBGene00020192	protein_coding_gene	1.26036	2.39556	0.000329796
C54D10.3	WBGene00008298	protein_coding_gene	1.25928	2.39377	5.56816e-14
aat-8	WBGene00000009	protein_coding_gene	1.25877	2.39292	0.0212257
F57E7.1	WBGene00010202	protein_coding_gene	1.25772	2.39117	0.00647713
Y73F4A.3	WBGene00013516	protein_coding_gene	1.25768	2.39112	0.0203639
ins-18	WBGene00002101	protein_coding_gene	1.25656	2.38925	0.00360591
F25E2.3	WBGene00017781	protein_coding_gene	1.25636	2.38892	0.00524184
Y55B1BL.1	WBGene00021909	protein_coding_gene	1.25595	2.38824	4.6867e-10
C32D5.12	WBGene00016319	protein_coding_gene	1.25559	2.38765	0.0299229
K09H9.8	WBGene00045387	protein_coding_gene	1.25283	2.38308	2.7513e-06
nlp-42	WBGene00013588	protein_coding_gene	1.25219	2.38203	0.00134947
C35D10.12	WBGene00016448	protein_coding_gene	1.25146	2.38082	0.0130094
F56C9.8	WBGene00018952	protein_coding_gene	1.25133	2.38061	0.000228108
F45D3.2	WBGene00009722	protein_coding_gene	1.25028	2.37888	0.00196348
glb-24	WBGene00011287	protein_coding_gene	1.25027	2.37887	0.00201648
F58G11.4	WBGene00010282	protein_coding_gene	1.24993	2.37831	0.00890071
D2005.6	WBGene00008401	protein_coding_gene	1.24842	2.37582	0.0258757
pgp-11	WBGene00004005	protein_coding_gene	1.24786	2.37489	4.93006e-08
zig-5	WBGene00006982	protein_coding_gene	1.24718	2.37377	0.00181519
lec-2	WBGene00002265	protein_coding_gene	1.24586	2.3716	0.0072145
C16H3.3	WBGene00015868	protein_coding_gene	1.24501	2.3702	2.42823e-06
F58B4.6	WBGene00010239	protein_coding_gene	1.24415	2.36879	0.0120514
tsp-10	WBGene00006636	protein_coding_gene	1.24365	2.36797	2.82596e-06
C30G7.4	WBGene00044178	protein_coding_gene	1.24342	2.3676	0.00192784
ikb-1	WBGene00002069	protein_coding_gene	1.24248	2.36605	0.0267241
slcf-2	WBGene00006865	protein_coding_gene	1.24239	2.36589	0.000509636
T18D3.7	WBGene00011824	protein_coding_gene	1.24172	2.3648	0.00720002
C03G6.17	WBGene00015402	protein_coding_gene	1.24087	2.3634	0.000696503
K09F5.6	WBGene00044698	protein_coding_gene	1.24076	2.36323	0.00423887
lgc-11	WBGene00000061	protein_coding_gene	1.23774	2.35828	0.048127
nlp-35	WBGene00007881	protein_coding_gene	1.23708	2.35721	0.00453781
atln-2	WBGene00012763	protein_coding_gene	1.23655	2.35635	0.000164962
C44H9.5	WBGene00008100	protein_coding_gene	1.23539	2.35445	6.18926e-05
F49C12.6	WBGene00009876	protein_coding_gene	1.23453	2.35304	0.000951739
K02E10.4	WBGene00019318	protein_coding_gene	1.2345	2.35299	0.0148435
ZC116.1	WBGene00013853	protein_coding_gene	1.23433	2.35272	0.00250199
lad-2	WBGene00002243	protein_coding_gene	1.23375	2.35178	0.00284135
lgc-55	WBGene00013746	protein_coding_gene	1.23291	2.35041	0.0108814
nhr-42	WBGene00003632	protein_coding_gene	1.23284	2.3503	0.000146063
C16B8.2	WBGene00015822	protein_coding_gene	1.23171	2.34845	0.0126679
F17C11.4	WBGene00008915	protein_coding_gene	1.23098	2.34726	0.00319888
C54D10.13	WBGene00045400	protein_coding_gene	1.23056	2.34659	0.0183302
ZK836.3	WBGene00014099	protein_coding_gene	1.22852	2.34326	0.0252253
glb-25	WBGene00020279	protein_coding_gene	1.22814	2.34265	0.0019275
acox-3	WBGene00019060	protein_coding_gene	1.22747	2.34155	0.00734128
hum-6	WBGene00002039	protein_coding_gene	1.22644	2.33989	7.85928e-05
slt-1	WBGene00004854	protein_coding_gene	1.22593	2.33905	0.0106542
aagr-1	WBGene00017071	protein_coding_gene	1.22527	2.33799	0.00511552
nas-37	WBGene00003553	protein_coding_gene	1.22465	2.33699	0.00364696
T15B7.10	WBGene00020522	pseudogene	1.2244	2.33658	0.00433458
K08B5.2	WBGene00019519	protein_coding_gene	1.22429	2.3364	0.00192659
K01F9.2	WBGene00010475	protein_coding_gene	1.22206	2.33279	0.0277951
F15H10.7	WBGene00008874	protein_coding_gene	1.22161	2.33207	0.0106829
B0454.6	WBGene00015197	protein_coding_gene	1.22157	2.33201	0.000111647
unc-53	WBGene00006788	protein_coding_gene	1.21913	2.32807	0.00287859
C05A9.2	WBGene00007317	protein_coding_gene	1.21846	2.32698	0.000328151
nspc-17	WBGene00008359	protein_coding_gene	1.21794	2.32614	0.000779249
C25F6.7	WBGene00016106	protein_coding_gene	1.21712	2.32482	0.00860923
R06F6.14	WBGene00269421	protein_coding_gene	1.21654	2.32389	2.49634e-05
dyf-6	WBGene00001122	protein_coding_gene	1.21636	2.32359	0.0169543
K07C10.3	WBGene00194851	ncRNA_gene	1.21579	2.32268	0.0466511
ptp-4	WBGene00010558	protein_coding_gene	1.2157	2.32254	0.00774461
nhr-87	WBGene00003677	protein_coding_gene	1.21493	2.32129	8.58931e-05
F31E3.2	WBGene00017950	protein_coding_gene	1.21435	2.32037	0.00593698
F14H3.12	WBGene00008831	protein_coding_gene	1.21388	2.3196	0.00201112
Y52E8A.3	WBGene00021796	protein_coding_gene	1.21009	2.31352	0.00263466
F57C12.2	WBGene00019014	protein_coding_gene	1.20969	2.31288	0.00150351
slc-28.1	WBGene00017867	protein_coding_gene	1.20922	2.31212	0.0217717
DH11.5	WBGene00008438	protein_coding_gene	1.20822	2.31053	2.39689e-06
Y64G10A.7	WBGene00013416	protein_coding_gene	1.20798	2.31014	0.000653922
flp-3	WBGene00001446	protein_coding_gene	1.2075	2.30937	3.81667e-06
E02H4.7	WBGene00077757	protein_coding_gene	1.20677	2.3082	1.11055e-05
hda-5	WBGene00009663	protein_coding_gene	1.20651	2.30778	0.00136372
Y69A2AR.31	WBGene00022100	protein_coding_gene	1.20618	2.30726	0.00601764
dhs-20	WBGene00000983	protein_coding_gene	1.20566	2.30642	0.00581157
alr-1	WBGene00044330	protein_coding_gene	1.20561	2.30635	0.000211278
Y6D1A.2	WBGene00012396	protein_coding_gene	1.20497	2.30532	0.0191883
mtl-2	WBGene00003474	protein_coding_gene	1.20486	2.30515	0.000370998
C03A3.1	WBGene00007266	protein_coding_gene	1.20464	2.3048	0.0230872
pqn-32	WBGene00004120	protein_coding_gene	1.20432	2.30429	0.0369386
C40H5.2	WBGene00008045	protein_coding_gene	1.20359	2.30312	0.0184392
inx-6	WBGene00002128	protein_coding_gene	1.20323	2.30255	0.00251634
T05E11.9	WBGene00014505	ncRNA_gene	1.20295	2.30209	5.38371e-10
F20C5.6	WBGene00008971	protein_coding_gene	1.2007	2.29852	0.000300064
Y32B12C.1	WBGene00012525	protein_coding_gene	1.19933	2.29632	0.032609
T02G5.11	WBGene00020167	pseudogene	1.19749	2.2934	0.00961015
F20C5.11	WBGene00303015	protein_coding_gene	1.19649	2.29181	0.000263115
cdh-8	WBGene00017576	protein_coding_gene	1.19625	2.29144	0.00122343
F20C5.5	WBGene00008970	protein_coding_gene	1.19529	2.28991	0.00702772
F58B4.3	WBGene00010236	protein_coding_gene	1.19457	2.28877	0.00871469
C41G11.1	WBGene00016568	protein_coding_gene	1.19428	2.28831	0.000159099
D1054.9	WBGene00008376	protein_coding_gene	1.1936	2.28723	0.017619
F27D9.2	WBGene00017861	protein_coding_gene	1.19317	2.28655	2.44098e-06
T26C5.5	WBGene00012035	protein_coding_gene	1.19217	2.28495	0.0293646
T07F12.4	WBGene00020324	protein_coding_gene	1.19209	2.28484	0.000160419
C28H8.2	WBGene00016193	protein_coding_gene	1.19181	2.28439	0.0143294
srw-85	WBGene00005832	protein_coding_gene	1.1915	2.2839	0.00402391
cab-1	WBGene00000277	protein_coding_gene	1.19093	2.28301	0.000102218
sox-2	WBGene00004949	protein_coding_gene	1.19078	2.28276	0.0015715
C30G4.4	WBGene00016269	protein_coding_gene	1.19077	2.28275	0.00183563
F18A11.2	WBGene00008929	protein_coding_gene	1.19059	2.28245	0.0208788
nlp-12	WBGene00003750	protein_coding_gene	1.18951	2.28075	0.000758916
cal-8	WBGene00017394	protein_coding_gene	1.18943	2.28062	0.0295092
ZK593.2	WBGene00014002	protein_coding_gene	1.18901	2.27996	0.00379892
sulp-3	WBGene00018283	protein_coding_gene	1.18874	2.27954	0.0266715
C44E12.1	WBGene00016657	protein_coding_gene	1.18862	2.27935	1.29501e-05
frpr-8	WBGene00018728	protein_coding_gene	1.18808	2.27849	0.0319901
F42G2.2	WBGene00018351	protein_coding_gene	1.18781	2.27807	0.00107456
jmjd-3.3	WBGene00007813	protein_coding_gene	1.18679	2.27645	0.0116647
T25B2.2	WBGene00020786	protein_coding_gene	1.18655	2.27608	0.000403952
nep-21	WBGene00011794	protein_coding_gene	1.18591	2.27507	0.000238961
ZK287.4	WBGene00013965	protein_coding_gene	1.18473	2.27321	0.0339228
myo-5	WBGene00019064	protein_coding_gene	1.18437	2.27264	7.52868e-05
cmk-1	WBGene00000553	protein_coding_gene	1.18374	2.27166	0.00404914
C35E7.4	WBGene00016456	protein_coding_gene	1.18354	2.27133	0.00110809
F20D6.10	WBGene00017639	protein_coding_gene	1.18338	2.27108	0.0102248
F42C5.4	WBGene00018346	protein_coding_gene	1.18254	2.26976	0.00791603
col-76	WBGene00000652	protein_coding_gene	1.18134	2.26787	0.000125117
nlp-1	WBGene00003739	protein_coding_gene	1.17871	2.26374	5.69489e-05
Y37D8A.16	WBGene00012554	protein_coding_gene	1.17744	2.26176	6.46348e-05
cal-2	WBGene00000286	protein_coding_gene	1.17652	2.2603	0.00215393
mdl-1	WBGene00003163	protein_coding_gene	1.17576	2.25912	0.00625467
gcy-21	WBGene00001546	protein_coding_gene	1.17547	2.25867	0.00288107
F10C2.3	WBGene00008644	protein_coding_gene	1.17503	2.25797	0.00173414
C04E7.3	WBGene00015430	protein_coding_gene	1.17294	2.25471	0.00199699
dct-1	WBGene00015776	protein_coding_gene	1.17182	2.25296	3.04418e-05
T27E4.1	WBGene00020861	protein_coding_gene	1.1707	2.2512	0.0114624
F57A8.1	WBGene00010177	protein_coding_gene	1.17039	2.25073	2.12738e-05
ensh-1	WBGene00017013	protein_coding_gene	1.16939	2.24917	0.0140466
E02A10.3	WBGene00008453	protein_coding_gene	1.16904	2.24862	0.00613566
hex-1	WBGene00020509	protein_coding_gene	1.16796	2.24694	2.05506e-05
T26G10.5	WBGene00012062	protein_coding_gene	1.16788	2.24681	0.0407909
K01A2.3	WBGene00019278	pseudogene	1.16759	2.24635	0.0186774
M176.9	WBGene00014813	protein_coding_gene	1.16714	2.24567	0.0241365
sad-1	WBGene00004719	protein_coding_gene	1.16714	2.24567	0.000342337
B0035.13	WBGene00007112	protein_coding_gene	1.16714	2.24566	8.60632e-08
pqn-18	WBGene00004108	protein_coding_gene	1.16707	2.24555	0.00324613
asp-14	WBGene00019619	protein_coding_gene	1.16521	2.24266	0.00259452
B0228.6	WBGene00015063	protein_coding_gene	1.16503	2.24238	4.33838e-05
sup-26	WBGene00006331	protein_coding_gene	1.16467	2.24181	0.00321659
glb-19	WBGene00010146	protein_coding_gene	1.16186	2.23745	0.00587256
pals-18	WBGene00022353	protein_coding_gene	1.16183	2.23741	0.00234843
pdl-1	WBGene00003966	protein_coding_gene	1.16175	2.23728	0.016453
T27E4.7	WBGene00020865	protein_coding_gene	1.1609	2.23597	0.000117178
F23C8.3	WBGene00017732	protein_coding_gene	1.1593	2.2335	0.00661001
F53B1.4	WBGene00018737	protein_coding_gene	1.15892	2.2329	0.0107135
rbf-1	WBGene00004316	protein_coding_gene	1.15861	2.23243	0.00154161
asp-6	WBGene00000219	protein_coding_gene	1.157	2.22994	3.99211e-05
ceh-32	WBGene00000453	protein_coding_gene	1.15679	2.22961	0.00131717
Y59H11AR.4	WBGene00022012	protein_coding_gene	1.15579	2.22807	0.00116171
K03H1.5	WBGene00010540	protein_coding_gene	1.15549	2.2276	0.0121947
cdka-1	WBGene00011955	protein_coding_gene	1.15522	2.22719	0.00148381
nlp-5	WBGene00003743	protein_coding_gene	1.15466	2.22631	0.0266797
F10G8.8	WBGene00008666	protein_coding_gene	1.15258	2.22311	4.29553e-06
T16H12.9	WBGene00011817	protein_coding_gene	1.15229	2.22267	0.0305157
zmp-2	WBGene00019212	protein_coding_gene	1.15185	2.22199	0.0219834
pat-9	WBGene00003933	protein_coding_gene	1.15168	2.22173	0.00361525
ech-1.1	WBGene00001150	protein_coding_gene	1.14969	2.21866	0.00614617
nlp-50	WBGene00018298	protein_coding_gene	1.14899	2.21758	0.000838645
F31F7.1	WBGene00017964	protein_coding_gene	1.14861	2.217	0.000148319
lact-3	WBGene00010897	protein_coding_gene	1.14831	2.21653	6.43376e-06
F39E9.10	WBGene00023036	pseudogene	1.1482	2.21637	0.000318111
cal-3	WBGene00000287	protein_coding_gene	1.14765	2.21553	0.0015309
M04B2.6	WBGene00010848	protein_coding_gene	1.14645	2.21369	0.0072024
tag-209	WBGene00011072	protein_coding_gene	1.14625	2.21338	0.00450151
php-3	WBGene00004024	protein_coding_gene	1.1452	2.21176	4.14877e-05
ttr-21	WBGene00008628	protein_coding_gene	1.14445	2.21061	0.00035882
C02B8.1	WBGene00015320	protein_coding_gene	1.14299	2.20838	0.0278615
C04E12.4	WBGene00015434	protein_coding_gene	1.14258	2.20775	2.62578e-05
cutl-24	WBGene00021396	protein_coding_gene	1.14208	2.207	0.0103994
daam-1	WBGene00018976	protein_coding_gene	1.14178	2.20654	0.00347078
abf-5	WBGene00000016	protein_coding_gene	1.14169	2.20639	0.000366703
nhr-121	WBGene00003711	protein_coding_gene	1.14102	2.20537	0.00067841
nlp-55	WBGene00008820	protein_coding_gene	1.14064	2.20479	0.00105194
F47E1.4	WBGene00018568	protein_coding_gene	1.1393	2.20274	0.00488278
tbc-16	WBGene00018639	protein_coding_gene	1.13905	2.20235	0.0213423
Y97E10C.1	WBGene00022410	protein_coding_gene	1.13878	2.20194	0.00408968
nspc-14	WBGene00009638	protein_coding_gene	1.13865	2.20175	0.00596566
C40A11.3	WBGene00016546	protein_coding_gene	1.13841	2.20139	0.0400671
Y65A5A.1	WBGene00013418	protein_coding_gene	1.13827	2.20118	0.00131784
del-5	WBGene00010334	protein_coding_gene	1.13805	2.20084	0.000204244
pudl-2	WBGene00044490	protein_coding_gene	1.13793	2.20065	0.0222459
cuti-1	WBGene00022591	protein_coding_gene	1.13793	2.20064	0.00668498
cex-2	WBGene00023408	protein_coding_gene	1.13664	2.19868	0.00680576
mks-5	WBGene00007490	protein_coding_gene	1.13659	2.19861	0.0302645
F27B10.1	WBGene00017850	protein_coding_gene	1.13538	2.19676	0.013917
ddo-1	WBGene00008127	protein_coding_gene	1.13388	2.19449	0.00270524
nlp-14	WBGene00003752	protein_coding_gene	1.13358	2.19402	0.00203559
nlp-80	WBGene00011428	protein_coding_gene	1.13348	2.19387	0.000146732
flp-20	WBGene00001463	protein_coding_gene	1.1329	2.19299	0.00422183
klf-1	WBGene00018990	protein_coding_gene	1.13235	2.19215	6.37994e-05
sox-3	WBGene00004950	protein_coding_gene	1.13019	2.18888	0.0150522
Y51A2D.13	WBGene00013080	protein_coding_gene	1.12944	2.18773	0.0372211
ptp-1	WBGene00004213	protein_coding_gene	1.12928	2.1875	0.00248545
B0284.3	WBGene00007133	protein_coding_gene	1.12908	2.18719	0.0046504
unc-129	WBGene00006852	protein_coding_gene	1.12877	2.18672	7.52736e-05
col-99	WBGene00000674	protein_coding_gene	1.12865	2.18654	0.0105249
cest-16	WBGene00020330	protein_coding_gene	1.12736	2.18458	0.0105958
kin-9	WBGene00002195	protein_coding_gene	1.12709	2.18418	0.00323529
F14D2.19	WBGene00206522	protein_coding_gene	1.12668	2.18356	0.00799917
fbxa-3	WBGene00020363	protein_coding_gene	1.12662	2.18347	0.0283663
spin-2	WBGene00008033	protein_coding_gene	1.12638	2.1831	0.00352556
F54D1.6	WBGene00010047	protein_coding_gene	1.12633	2.18302	0.00682726
F22B5.4	WBGene00009042	protein_coding_gene	1.12524	2.18138	0.0429132
F58H10.1	WBGene00010291	protein_coding_gene	1.12468	2.18053	0.0113335
ZC455.1	WBGene00013902	protein_coding_gene	1.12443	2.18015	0.00331937
flp-8	WBGene00001451	protein_coding_gene	1.12233	2.17698	0.000366162
trpl-1	WBGene00018992	pseudogene	1.12225	2.17687	0.0477882
flp-26	WBGene00020126	protein_coding_gene	1.12182	2.17621	0.00315336
lipl-4	WBGene00019376	protein_coding_gene	1.12175	2.17611	0.0368874
trp-1	WBGene00006614	protein_coding_gene	1.12009	2.17361	0.0291358
bam-2	WBGene00000237	protein_coding_gene	1.11937	2.17252	0.000138145
W02D7.4	WBGene00020940	protein_coding_gene	1.1189	2.17181	1.12225e-06
C05D2.11	WBGene00022910	ncRNA_gene	1.1188	2.17166	0.00150373
C35E7.2	WBGene00016454	protein_coding_gene	1.11854	2.17127	0.00336666
Y87G2A.19	WBGene00044260	protein_coding_gene	1.11844	2.17112	0.00391514
sup-12	WBGene00006321	protein_coding_gene	1.11761	2.16986	0.00261735
snet-1	WBGene00015354	protein_coding_gene	1.1154	2.16655	0.00207442
lin-11	WBGene00003000	protein_coding_gene	1.1144	2.16505	0.0171137
nlp-15	WBGene00003753	protein_coding_gene	1.11427	2.16485	0.00227451
R06C1.6	WBGene00011060	protein_coding_gene	1.11356	2.1638	0.00114233
C29F7.2	WBGene00007811	protein_coding_gene	1.11332	2.16343	0.00957371
arrd-4	WBGene00014159	protein_coding_gene	1.11253	2.16225	0.0122773
che-13	WBGene00000492	protein_coding_gene	1.11251	2.16222	0.0385194
nspc-20	WBGene00008356	protein_coding_gene	1.11178	2.16112	0.00120274
C47E12.9	WBGene00008152	protein_coding_gene	1.11154	2.16076	0.0281905
oig-3	WBGene00003861	protein_coding_gene	1.11057	2.15931	0.000159099
F53A2.1	WBGene00009949	protein_coding_gene	1.11032	2.15893	0.0378592
F54D5.3	WBGene00010049	protein_coding_gene	1.11032	2.15893	3.91516e-14
mig-13	WBGene00003245	protein_coding_gene	1.10869	2.15649	0.000568403
nlp-68	WBGene00011899	protein_coding_gene	1.10764	2.15492	0.00292254
cest-17	WBGene00019477	protein_coding_gene	1.10726	2.15436	5.86639e-05
nhr-88	WBGene00003678	protein_coding_gene	1.10701	2.15399	0.00929856
T19E7.6	WBGene00044500	protein_coding_gene	1.10521	2.1513	0.00653189
tnc-2	WBGene00006583	protein_coding_gene	1.10493	2.15088	0.000382502
Y62F5A.9	WBGene00013387	protein_coding_gene	1.10345	2.14868	0.0233853
hlh-14	WBGene00001958	protein_coding_gene	1.10283	2.14776	0.0107135
tag-196	WBGene00007055	protein_coding_gene	1.1026	2.14741	0.000553159
nhr-91	WBGene00003681	protein_coding_gene	1.10238	2.14709	0.00725236
F37C12.10	WBGene00018153	protein_coding_gene	1.10218	2.14679	0.0212103
lec-11	WBGene00002274	protein_coding_gene	1.10115	2.14526	0.000573872
C25F9.4	WBGene00007724	protein_coding_gene	1.10102	2.14506	0.0002785
ZC449.4	WBGene00022614	protein_coding_gene	1.10047	2.14425	0.00591455
C28G1.6	WBGene00016191	protein_coding_gene	1.1004	2.14414	0.00779039
sqst-5	WBGene00269434	protein_coding_gene	1.09976	2.14319	0.00613399
F26G1.2	WBGene00017838	protein_coding_gene	1.09912	2.14223	0.000122398
lim-6	WBGene00002988	protein_coding_gene	1.09806	2.14067	0.00180131
T10B11.5	WBGene00020401	protein_coding_gene	1.09771	2.14014	0.000838546
cng-1	WBGene00000562	protein_coding_gene	1.09711	2.13926	0.0022059
F38E9.6	WBGene00018188	protein_coding_gene	1.09599	2.13759	0.00531036
C30G7.2	WBGene00044176	protein_coding_gene	1.09578	2.13729	0.0032178
fbxa-175	WBGene00045293	pseudogene	1.0955	2.13687	0.0249661
nmtn-1	WBGene00019434	protein_coding_gene	1.09419	2.13493	0.00164656
Y62F5A.10	WBGene00013388	protein_coding_gene	1.09413	2.13484	0.0284617
ZK1290.13	WBGene00022893	protein_coding_gene	1.09357	2.13402	0.000640133
vab-23	WBGene00014153	protein_coding_gene	1.09348	2.13388	0.0353289
nhr-32	WBGene00003626	protein_coding_gene	1.09341	2.13378	0.00033925
F25E5.4	WBGene00017785	protein_coding_gene	1.09245	2.13237	0.00338963
cest-3	WBGene00008451	protein_coding_gene	1.09235	2.13221	4.04418e-06
F23F1.6	WBGene00017747	protein_coding_gene	1.0898	2.12845	0.00907572
R02F11.1	WBGene00019839	protein_coding_gene	1.0898	2.12844	0.0237715
F39E9.28	WBGene00271716	pseudogene	1.08959	2.12814	0.00242209
cdh-12	WBGene00022103	protein_coding_gene	1.08825	2.12616	0.0258319
clec-54	WBGene00008596	protein_coding_gene	1.08743	2.12495	9.25766e-05
ptr-6	WBGene00004221	protein_coding_gene	1.08707	2.12443	0.000340939
F08A7.1	WBGene00045013	protein_coding_gene	1.08555	2.12218	0.0201463
kcc-2	WBGene00019205	protein_coding_gene	1.08508	2.12149	7.65573e-05
C23G10.14	WBGene00271647	ncRNA_gene	1.08349	2.11916	0.0433998
C46H11.10	WBGene00016734	protein_coding_gene	1.08306	2.11852	0.0179762
F52B10.3	WBGene00044304	protein_coding_gene	1.08226	2.11736	0.0102119
F21D12.3	WBGene00017663	protein_coding_gene	1.0811	2.11565	0.0104374
flp-22	WBGene00009562	protein_coding_gene	1.08097	2.11545	2.26857e-05
egl-21	WBGene00001189	protein_coding_gene	1.08031	2.11449	1.05347e-06
snt-4	WBGene00004924	protein_coding_gene	1.07965	2.11352	0.000803204
skr-21	WBGene00004827	protein_coding_gene	1.07864	2.11204	0.00105736
klo-1	WBGene00016848	protein_coding_gene	1.07805	2.11119	1.01705e-11
unc-24	WBGene00006761	protein_coding_gene	1.07784	2.11087	0.0447781
F40D4.16	WBGene00194681	ncRNA_gene	1.0774	2.11022	0.024362
marc-5	WBGene00013273	protein_coding_gene	1.07566	2.10768	0.00621909
fbxa-55	WBGene00020453	protein_coding_gene	1.07506	2.10681	0.00244172
ttr-26	WBGene00013079	protein_coding_gene	1.07379	2.10496	0.0203984
F56H11.2	WBGene00010175	protein_coding_gene	1.07305	2.10387	0.0213653
mab-21	WBGene00003112	protein_coding_gene	1.07264	2.10328	0.00645269
F13B12.3	WBGene00008731	protein_coding_gene	1.07194	2.10226	0.00114526
gpa-3	WBGene00001665	protein_coding_gene	1.07114	2.10109	0.0383094
nhr-6	WBGene00003605	protein_coding_gene	1.07104	2.10095	0.0115099
dop-5	WBGene00011382	protein_coding_gene	1.07019	2.0997	0.014269
Y48C3A.5	WBGene00012989	protein_coding_gene	1.06813	2.09671	0.000382502
C11H1.7	WBGene00007531	protein_coding_gene	1.06714	2.09527	0.0410834
R10H1.1	WBGene00019998	protein_coding_gene	1.06712	2.09524	0.000685431
dhs-2	WBGene00000966	protein_coding_gene	1.0671	2.09522	0.0132303
T05H4.15	WBGene00020276	protein_coding_gene	1.06685	2.09486	0.00955287
T05E11.8	WBGene00011484	protein_coding_gene	1.06656	2.09443	0.00809113
nlr-1	WBGene00003772	protein_coding_gene	1.06611	2.09379	8.42907e-05
odr-3	WBGene00003850	protein_coding_gene	1.06438	2.09128	0.00890035
F40F12.9	WBGene00043995	protein_coding_gene	1.06432	2.09119	0.0136312
nlp-73	WBGene00013964	protein_coding_gene	1.06382	2.09046	0.00181091
ins-22	WBGene00002105	protein_coding_gene	1.06277	2.08894	0.0380953
syg-1	WBGene00006365	protein_coding_gene	1.06276	2.08893	0.00825125
F13C5.5	WBGene00017426	protein_coding_gene	1.06141	2.08697	0.00899765
D1044.7	WBGene00017032	protein_coding_gene	1.06087	2.08618	0.0343847
pals-23	WBGene00016218	protein_coding_gene	1.06012	2.0851	0.019667
C50E3.6	WBGene00016817	protein_coding_gene	1.05942	2.08409	0.00877634
sek-6	WBGene00012162	protein_coding_gene	1.05885	2.08327	0.00708866
B0252.8	WBGene00044615	protein_coding_gene	1.05843	2.08266	0.0137231
F53E10.1	WBGene00018758	protein_coding_gene	1.0584	2.08263	1.04965e-06
madd-2	WBGene00016539	protein_coding_gene	1.05813	2.08223	3.99211e-05
mab-5	WBGene00003102	protein_coding_gene	1.05625	2.07952	0.0198064
F15E6.9	WBGene00017489	protein_coding_gene	1.05601	2.07918	0.0103338
ttr-10	WBGene00017600	protein_coding_gene	1.05574	2.07878	9.09563e-05
syd-1	WBGene00006363	protein_coding_gene	1.05462	2.07717	0.0319266
egl-36	WBGene00001202	protein_coding_gene	1.05392	2.07617	0.00428734
C25G4.2	WBGene00007730	protein_coding_gene	1.05386	2.07608	5.65218e-05
vamp-8	WBGene00007200	protein_coding_gene	1.05312	2.07502	0.000390798
T10H9.8	WBGene00044779	protein_coding_gene	1.05308	2.07495	0.0135659
F21A9.2	WBGene00017651	protein_coding_gene	1.05268	2.07439	0.0148435
F53A9.6	WBGene00018729	protein_coding_gene	1.05267	2.07436	0.0303907
W03G11.4	WBGene00012226	protein_coding_gene	1.05209	2.07353	0.00318969
hst-3.1	WBGene00002030	protein_coding_gene	1.05189	2.07324	0.0211019
pgal-1	WBGene00017671	protein_coding_gene	1.05132	2.07243	2.35165e-05
ncx-2	WBGene00003567	protein_coding_gene	1.05128	2.07237	0.00682011
ugt-24	WBGene00016762	protein_coding_gene	1.04914	2.0693	0.00871878
srj-14	WBGene00005602	protein_coding_gene	1.04788	2.0675	0.026681
R07G3.8	WBGene00019944	protein_coding_gene	1.04772	2.06726	0.00157985
F28E10.5	WBGene00044302	pseudogene	1.04726	2.0666	0.0485958
M116.2	WBGene00019789	pseudogene	1.04629	2.06521	1.13215e-05
dgk-1	WBGene00000958	protein_coding_gene	1.04626	2.06517	0.00736585
B0403.6	WBGene00043982	protein_coding_gene	1.04514	2.06357	0.020123
nlp-6	WBGene00003744	protein_coding_gene	1.04511	2.06353	1.39891e-05
F59C6.8	WBGene00010327	protein_coding_gene	1.04428	2.06233	0.0336214
F38B6.6	WBGene00018175	protein_coding_gene	1.04416	2.06217	0.0167687
jnk-1	WBGene00002178	protein_coding_gene	1.04209	2.05921	0.000838291
Y22D7AL.15	WBGene00021253	protein_coding_gene	1.04145	2.05829	0.00140658
hlh-30	WBGene00020930	protein_coding_gene	1.04083	2.05741	0.0180893
glt-6	WBGene00001624	protein_coding_gene	1.04057	2.05703	0.00377527
K07C5.9	WBGene00010632	protein_coding_gene	1.04027	2.05662	0.01944
his-71	WBGene00001945	protein_coding_gene	1.03957	2.05562	0.000207678
ges-1	WBGene00001578	protein_coding_gene	1.03613	2.05072	0.000143054
lec-7	WBGene00002270	protein_coding_gene	1.03519	2.04938	0.0119047
sem-4	WBGene00004773	protein_coding_gene	1.03435	2.04819	0.00219966
fbxa-6	WBGene00008352	protein_coding_gene	1.03395	2.04763	0.00280337
lron-15	WBGene00016974	protein_coding_gene	1.03391	2.04757	0.0191294
C53C11.5	WBGene00044770	protein_coding_gene	1.03383	2.04746	0.00147146
R04B5.5	WBGene00011003	protein_coding_gene	1.03337	2.0468	0.0101597
fmil-1	WBGene00021362	protein_coding_gene	1.03315	2.04649	0.00901751
fat-4	WBGene00001396	protein_coding_gene	1.0325	2.04556	2.41684e-07
aff-1	WBGene00016625	protein_coding_gene	1.03218	2.04512	0.019584
zip-2	WBGene00019327	protein_coding_gene	1.03202	2.04489	0.00240457
crtc-1	WBGene00021237	protein_coding_gene	1.03201	2.04488	0.00929856
MTCE.7	WBGene00014454	rRNA_gene	1.03188	2.04469	0.00595429
F56D5.6	WBGene00010150	protein_coding_gene	1.03176	2.04452	0.000653922
sol-1	WBGene00004944	protein_coding_gene	1.0312	2.04373	0.0360185
syg-2	WBGene00007750	protein_coding_gene	1.03091	2.04331	0.00587783
R09A1.3	WBGene00019973	protein_coding_gene	1.02984	2.0418	0.000124896
D1007.18	WBGene00044421	protein_coding_gene	1.02979	2.04173	0.0383094
lgx-1	WBGene00002983	protein_coding_gene	1.02922	2.04092	0.00776654
K02A6.3	WBGene00019294	protein_coding_gene	1.02913	2.0408	0.0103936
F58A6.1	WBGene00019022	protein_coding_gene	1.02883	2.04037	0.00873476
F08D12.3	WBGene00017247	protein_coding_gene	1.02878	2.0403	0.0234041
elt-6	WBGene00001253	protein_coding_gene	1.02803	2.03924	0.00488294
T23F4.2	WBGene00020740	protein_coding_gene	1.02797	2.03915	0.0238298
lea-1	WBGene00002263	protein_coding_gene	1.02721	2.03808	0.00031739
abts-4	WBGene00019844	protein_coding_gene	1.02711	2.03794	4.14877e-05
exc-13	WBGene00015393	protein_coding_gene	1.02662	2.03725	0.0085089
cbp-2	WBGene00010545	protein_coding_gene	1.02576	2.03603	0.00950048
Y37H9A.5	WBGene00014871	protein_coding_gene	1.02492	2.03485	0.040159
T09B4.5	WBGene00020379	protein_coding_gene	1.02437	2.03408	0.0103521
Y34F4.5	WBGene00021340	protein_coding_gene	1.02377	2.03322	1.30607e-05
max-1	WBGene00003143	protein_coding_gene	1.02306	2.03222	0.00129779
C05D12.2	WBGene00007340	protein_coding_gene	1.02222	2.03104	0.000229093
hsp-12.2	WBGene00002011	protein_coding_gene	1.02179	2.03044	0.00103232
cutl-20	WBGene00018787	protein_coding_gene	1.02125	2.02967	0.0100292
kal-1	WBGene00002181	protein_coding_gene	1.02119	2.02959	0.000473813
glr-2	WBGene00001613	protein_coding_gene	1.02013	2.0281	0.0254619
akt-2	WBGene00000103	protein_coding_gene	1.02003	2.02796	0.00237707
K02E11.5	WBGene00010514	protein_coding_gene	1.01906	2.0266	0.00243413
F31C3.6	WBGene00009288	protein_coding_gene	1.01892	2.0264	0.00735883
W10C8.4	WBGene00021127	protein_coding_gene	1.01858	2.02592	0.0415677
nspc-10	WBGene00009640	protein_coding_gene	1.01852	2.02584	0.00054009
exc-5	WBGene00001366	protein_coding_gene	1.01829	2.02551	0.00186985
C01C4.3	WBGene00015293	protein_coding_gene	1.01814	2.0253	0.0290501
flp-17	WBGene00001460	protein_coding_gene	1.01805	2.02518	0.00848591
catp-7	WBGene00022010	protein_coding_gene	1.01588	2.02214	0.00826576
T25D10.4	WBGene00020801	protein_coding_gene	1.01468	2.02045	8.56581e-06
ets-9	WBGene00016865	protein_coding_gene	1.01446	2.02015	0.00137626
T04A6.1	WBGene00020200	protein_coding_gene	1.01398	2.01948	0.000273086
sym-2	WBGene00006367	protein_coding_gene	1.0125	2.0174	0.00467421
pll-1	WBGene00004045	protein_coding_gene	1.01223	2.01703	0.0249592
dep-1	WBGene00009717	protein_coding_gene	1.01111	2.01547	2.65325e-05
DH11.2	WBGene00008436	protein_coding_gene	1.01003	2.01396	0.00375565
C13C4.6	WBGene00007550	protein_coding_gene	1.0097	2.01349	0.0279658
sto-1	WBGene00006063	protein_coding_gene	1.00947	2.01317	0.00136605
Y73F8A.5	WBGene00013518	protein_coding_gene	1.0087	2.01209	0.0159662
R09A8.5	WBGene00011154	protein_coding_gene	1.00801	2.01113	0.0115502
C18G1.1	WBGene00015980	protein_coding_gene	1.00793	2.01103	0.0495783
lgc-50	WBGene00020605	protein_coding_gene	1.00793	2.01103	0.0191294
Y43F8B.24	WBGene00195176	protein_coding_gene	1.0066	2.00917	0.0381447
grdn-1	WBGene00013082	protein_coding_gene	1.00645	2.00896	0.00166295
R11G1.2	WBGene00020011	protein_coding_gene	1.00628	2.00872	0.0417774
tos-1	WBGene00019466	protein_coding_gene	1.00215	2.00298	0.00897851
ddo-2	WBGene00017565	protein_coding_gene	1.00137	2.0019	0.000322819
F32D1.3	WBGene00017983	protein_coding_gene	1.00114	2.00158	0.0345444
lam-3	WBGene00002248	protein_coding_gene	1.00088	2.00121	0.00524435
mnp-1	WBGene00007139	protein_coding_gene	1.00057	2.00079	0.000808915
gst-39	WBGene00001787	protein_coding_gene	-1.00029	0.4999	0.011121
tyr-2	WBGene00010661	protein_coding_gene	-1.00385	0.498669	0.0161597
ifet-1	WBGene00004132	protein_coding_gene	-1.00428	0.498518	0.00212195
F49D11.10	WBGene00045433	protein_coding_gene	-1.00443	0.498467	2.96495e-05
Y49E10.29	WBGene00045239	protein_coding_gene	-1.00654	0.497738	0.000616591
ints-11	WBGene00008642	protein_coding_gene	-1.0078	0.497303	3.34572e-13
catp-6	WBGene00012341	protein_coding_gene	-1.00792	0.497263	3.62041e-05
mrp-4	WBGene00003410	protein_coding_gene	-1.01244	0.495707	0.000943828
cct-5	WBGene00000380	protein_coding_gene	-1.01404	0.495157	2.69073e-05
cct-3	WBGene00018782	protein_coding_gene	-1.01557	0.494633	5.59112e-08
gpd-1	WBGene00001683	protein_coding_gene	-1.0156	0.494621	2.09567e-05
C52B11.5	WBGene00016874	protein_coding_gene	-1.01662	0.494273	0.00062843
C48B4.9	WBGene00008172	protein_coding_gene	-1.01695	0.494159	5.78055e-09
nit-1	WBGene00014206	protein_coding_gene	-1.01852	0.493622	0.0012035
cest-4	WBGene00015930	protein_coding_gene	-1.01914	0.49341	0.000177241
aspm-1	WBGene00008107	protein_coding_gene	-1.01951	0.493285	2.42603e-09
pas-2	WBGene00003923	protein_coding_gene	-1.0205	0.492944	5.93434e-05
T04D3.1	WBGene00011431	protein_coding_gene	-1.02196	0.492446	0.00184193
Y116F11B.10	WBGene00013826	pseudogene	-1.02322	0.492018	0.00698444
W02H5.8	WBGene00020962	protein_coding_gene	-1.02467	0.491524	0.000296465
sptl-3	WBGene00011932	protein_coding_gene	-1.02488	0.49145	0.000358305
mcm-3	WBGene00003155	protein_coding_gene	-1.02892	0.490075	4.14471e-05
fah-1	WBGene00019620	protein_coding_gene	-1.03006	0.48969	0.000296162
rft-1	WBGene00044637	protein_coding_gene	-1.03053	0.48953	0.0307063
F31A3.3	WBGene00017938	protein_coding_gene	-1.03062	0.4895	0.0303599
duo-1	WBGene00001110	protein_coding_gene	-1.03284	0.488747	7.45789e-07
Y73B6BL.31	WBGene00022252	protein_coding_gene	-1.03311	0.488655	0.000392305
C29F7.3	WBGene00007812	protein_coding_gene	-1.03342	0.488551	0.00012923
acl-1	WBGene00010339	protein_coding_gene	-1.03396	0.488369	1.70742e-06
M04B2.4	WBGene00010847	protein_coding_gene	-1.03461	0.488146	3.88255e-10
brd-1	WBGene00000265	protein_coding_gene	-1.03519	0.48795	1.13898e-09
Y49E10.37	WBGene00304219	ncRNA_gene	-1.03541	0.487878	0.00198504
mcm-6	WBGene00003158	protein_coding_gene	-1.03853	0.486825	1.13215e-05
Y48G1A.7	WBGene00235385	pseudogene	-1.03871	0.486761	0.00627926
sucl-2	WBGene00017759	protein_coding_gene	-1.03936	0.486545	5.51696e-06
elpc-1	WBGene00022463	protein_coding_gene	-1.03956	0.486474	3.52966e-17
twk-42	WBGene00006692	protein_coding_gene	-1.04081	0.486054	0.00336834
C48D1.5	WBGene00008178	protein_coding_gene	-1.04092	0.486016	0.00668393
F14H3.5	WBGene00008824	protein_coding_gene	-1.0412	0.485924	0.000126217
sdz-30	WBGene00011432	protein_coding_gene	-1.04306	0.485299	0.0396826
Y54G11A.3	WBGene00013214	protein_coding_gene	-1.04598	0.484317	4.29777e-13
spg-7	WBGene00004978	protein_coding_gene	-1.04734	0.483861	1.14459e-14
dnj-28	WBGene00001046	protein_coding_gene	-1.05121	0.482562	3.27136e-09
D1014.2	WBGene00017015	protein_coding_gene	-1.05394	0.481651	0.0108212
C44B7.7	WBGene00016629	protein_coding_gene	-1.05507	0.481274	0.0119261
Y57A10A.1	WBGene00013246	protein_coding_gene	-1.05632	0.480855	1.3612e-06
sec-61.A	WBGene00013311	protein_coding_gene	-1.05686	0.480679	0.000161761
C34C12.8	WBGene00007927	protein_coding_gene	-1.05763	0.480422	3.33115e-09
atfs-1	WBGene00013878	protein_coding_gene	-1.05957	0.479776	2.46798e-13
nlp-77	WBGene00015514	protein_coding_gene	-1.05993	0.479656	0.00301521
chs-1	WBGene00000496	protein_coding_gene	-1.06039	0.479503	2.10615e-05
F27B3.6	WBGene00017848	protein_coding_gene	-1.06069	0.479402	0.0348161
haly-1	WBGene00009813	protein_coding_gene	-1.06104	0.479286	0.000318111
cima-1	WBGene00018473	protein_coding_gene	-1.06145	0.479149	0.0131089
C10C5.5	WBGene00007509	protein_coding_gene	-1.06233	0.478859	0.0149958
Y71H10B.1	WBGene00022201	protein_coding_gene	-1.06265	0.478752	4.50316e-05
phb-1	WBGene00004014	protein_coding_gene	-1.06285	0.478684	3.42931e-12
T06D4.1	WBGene00020290	protein_coding_gene	-1.06387	0.478346	4.39477e-10
rod-1	WBGene00018900	protein_coding_gene	-1.06412	0.478264	6.16535e-07
Y39E4B.5	WBGene00012716	protein_coding_gene	-1.06575	0.477725	0.000653922
mrpl-24	WBGene00019076	protein_coding_gene	-1.06701	0.477306	6.25217e-06
gpa-4	WBGene00001666	protein_coding_gene	-1.06835	0.476863	0.0492751
sdz-33	WBGene00013233	protein_coding_gene	-1.07026	0.476235	0.0180821
ugt-28	WBGene00015693	protein_coding_gene	-1.07033	0.476209	3.28096e-06
C06A1.12	WBGene00219803	ncRNA_gene	-1.07096	0.476002	0.00216666
rmd-1	WBGene00011501	protein_coding_gene	-1.07132	0.475883	0.000599074
cra-1	WBGene00020068	protein_coding_gene	-1.07227	0.47557	2.02944e-07
linc-4	WBGene00219306	lincRNA_gene	-1.07274	0.475416	0.00530424
H05L14.2	WBGene00010367	protein_coding_gene	-1.07469	0.474772	2.59184e-05
C10C6.7	WBGene00007515	protein_coding_gene	-1.07662	0.47414	0.0192443
gst-20	WBGene00001768	protein_coding_gene	-1.07846	0.473534	0.00195372
sgt-1	WBGene00019893	protein_coding_gene	-1.07904	0.473344	3.13576e-09
gei-14	WBGene00001571	protein_coding_gene	-1.07924	0.473279	5.99234e-09
T28A11.2	WBGene00020869	protein_coding_gene	-1.07972	0.473119	1.9811e-05
tofu-4	WBGene00019013	protein_coding_gene	-1.08069	0.472802	2.27719e-07
R03D7.2	WBGene00010989	protein_coding_gene	-1.08206	0.472355	7.66098e-06
imb-1	WBGene00002075	protein_coding_gene	-1.08392	0.471745	0.000289515
Y54E10A.17	WBGene00021835	protein_coding_gene	-1.08579	0.471134	0.00599122
B0391.10	WBGene00007165	pseudogene	-1.08627	0.470977	0.000257051
Y50D4B.2	WBGene00021741	protein_coding_gene	-1.08648	0.470909	0.00633444
cept-1	WBGene00009057	protein_coding_gene	-1.08685	0.47079	0.0151033
C14C11.2	WBGene00015766	protein_coding_gene	-1.08897	0.470098	6.26286e-09
rpn-1	WBGene00004458	protein_coding_gene	-1.0894	0.469956	7.98427e-07
cogc-2	WBGene00000585	protein_coding_gene	-1.09052	0.469593	4.17812e-11
lin-41	WBGene00003026	protein_coding_gene	-1.09152	0.469265	0.00171447
F59A6.5	WBGene00019087	protein_coding_gene	-1.09171	0.469204	2.86411e-08
F52B11.2	WBGene00009925	protein_coding_gene	-1.09254	0.468935	0.000334121
C46E10.8	WBGene00016712	protein_coding_gene	-1.09372	0.468553	0.00537956
eif-3.C	WBGene00001226	protein_coding_gene	-1.09391	0.468491	8.72055e-12
athp-3	WBGene00013799	protein_coding_gene	-1.09429	0.468368	0.0032366
ZC434.8	WBGene00013894	protein_coding_gene	-1.09651	0.467647	0.000842087
F44E7.4	WBGene00018426	protein_coding_gene	-1.09667	0.467594	6.74844e-13
heri-1	WBGene00016236	protein_coding_gene	-1.09671	0.467583	1.0692e-12
F28H7.8	WBGene00009241	protein_coding_gene	-1.09725	0.467407	0.0102262
K12H4.7	WBGene00019682	protein_coding_gene	-1.09794	0.467182	1.88822e-06
C31G12.1	WBGene00007850	protein_coding_gene	-1.10417	0.465169	0.000188697
F14H3.4	WBGene00008823	protein_coding_gene	-1.10574	0.464665	3.93482e-07
sti-1	WBGene00019983	protein_coding_gene	-1.10851	0.463773	2.2986e-08
oig-2	WBGene00003860	protein_coding_gene	-1.11103	0.462962	0.00419316
fitm-2	WBGene00044094	protein_coding_gene	-1.11342	0.462197	0.00257153
T05E12.10	WBGene00077787	ncRNA_gene	-1.11381	0.462072	0.0399291
hsp-6	WBGene00002010	protein_coding_gene	-1.11832	0.460631	2.08898e-06
K01C8.1	WBGene00010456	protein_coding_gene	-1.11876	0.46049	0.000651874
ets-7	WBGene00017601	protein_coding_gene	-1.1193	0.460318	0.0170557
F25G6.9	WBGene00017800	protein_coding_gene	-1.1214	0.459648	4.89846e-10
F14D2.5	WBGene00017453	protein_coding_gene	-1.1218	0.45952	0.0302343
col-38	WBGene00000615	protein_coding_gene	-1.12195	0.459473	0.00198995
clec-265	WBGene00019738	protein_coding_gene	-1.12581	0.458244	0.0209002
cth-2	WBGene00022856	protein_coding_gene	-1.1268	0.457931	0.00137055
bath-14	WBGene00015016	pseudogene	-1.12754	0.457696	0.00598918
D1044.1	WBGene00017027	protein_coding_gene	-1.12758	0.457684	0.00144754
F18A12.7	WBGene00017556	protein_coding_gene	-1.12935	0.45712	0.0111377
acly-1	WBGene00016995	protein_coding_gene	-1.13032	0.456813	1.1602e-05
C54E4.5	WBGene00016920	protein_coding_gene	-1.13046	0.456769	0.00890035
gfat-1	WBGene00008546	protein_coding_gene	-1.13478	0.455405	2.22951e-05
har-1	WBGene00007630	protein_coding_gene	-1.13542	0.455201	2.19484e-09
fbxa-153	WBGene00007162	protein_coding_gene	-1.13632	0.45492	0.00235602
hphd-1	WBGene00012608	protein_coding_gene	-1.13669	0.454803	0.000531799
ugt-40	WBGene00017331	protein_coding_gene	-1.1367	0.4548	0.00952215
T27A8.2	WBGene00012074	protein_coding_gene	-1.13713	0.454662	0.00197232
ttr-42	WBGene00045268	protein_coding_gene	-1.13733	0.454601	0.0130687
Y48B6A.10	WBGene00012981	protein_coding_gene	-1.13879	0.454142	0.0212353
F25B4.4	WBGene00017767	protein_coding_gene	-1.14156	0.453269	0.0252202
Y46G5A.28	WBGene00012916	protein_coding_gene	-1.14245	0.452991	0.0429332
clec-57	WBGene00008594	protein_coding_gene	-1.14299	0.452821	0.0104207
T02G6.5	WBGene00011388	protein_coding_gene	-1.14625	0.451797	1.97173e-05
Y75D11A.3	WBGene00022292	protein_coding_gene	-1.14647	0.451729	4.87044e-05
rpt-4	WBGene00004504	protein_coding_gene	-1.15179	0.450067	1.86382e-06
F12E12.6	WBGene00017407	protein_coding_gene	-1.15181	0.45006	0.0203883
eif-2gamma	WBGene00021466	protein_coding_gene	-1.15195	0.450017	2.33464e-11
grl-21	WBGene00001730	protein_coding_gene	-1.15319	0.449628	0.0499652
F59H6.2	WBGene00019133	pseudogene	-1.15385	0.449426	0.0411792
acox-1.3	WBGene00008566	protein_coding_gene	-1.15438	0.44926	0.000914128
mua-3	WBGene00003482	protein_coding_gene	-1.15962	0.44763	0.00567398
T05B11.4	WBGene00020247	protein_coding_gene	-1.16322	0.446514	2.98667e-05
sprr-2	WBGene00009629	protein_coding_gene	-1.16485	0.446012	0.0156185
fbxc-42	WBGene00018455	protein_coding_gene	-1.16894	0.444749	2.51684e-06
F25E2.2	WBGene00017780	protein_coding_gene	-1.17014	0.444377	1.62873e-10
bath-31	WBGene00017405	protein_coding_gene	-1.17076	0.444187	0.0346879
F13H8.8	WBGene00017441	protein_coding_gene	-1.17107	0.444093	0.00101676
F58G11.3	WBGene00010281	protein_coding_gene	-1.17118	0.444059	6.74494e-06
ZC53.1	WBGene00022508	protein_coding_gene	-1.17121	0.444049	0.00015703
cct-2	WBGene00000378	protein_coding_gene	-1.17433	0.44309	7.10239e-10
rme-2	WBGene00004374	protein_coding_gene	-1.17457	0.443017	0.00012106
H34C03.2	WBGene00019259	protein_coding_gene	-1.17502	0.442878	6.49747e-06
fbxb-17	WBGene00019037	protein_coding_gene	-1.176	0.442577	0.0139332
hsp-90	WBGene00000915	protein_coding_gene	-1.17669	0.442367	1.6023e-05
npp-15	WBGene00003801	protein_coding_gene	-1.17732	0.442172	5.2542e-11
cdr-2	WBGene00008296	protein_coding_gene	-1.17861	0.441778	0.00839854
T24E12.11	WBGene00020778	protein_coding_gene	-1.17869	0.441753	0.000138018
vwa-8	WBGene00008694	protein_coding_gene	-1.17999	0.441354	1.2384e-12
R160.3	WBGene00020120	protein_coding_gene	-1.18267	0.440535	0.033853
mnat-1	WBGene00018769	protein_coding_gene	-1.18465	0.439932	1.43351e-07
dgat-2	WBGene00010296	protein_coding_gene	-1.18582	0.439575	0.00534782
pes-9	WBGene00003982	protein_coding_gene	-1.18734	0.439111	0.000302273
F31D4.8	WBGene00009293	protein_coding_gene	-1.19066	0.438104	0.0153502
hsp-1	WBGene00002005	protein_coding_gene	-1.19165	0.437803	6.4806e-07
C44F1.1	WBGene00008091	protein_coding_gene	-1.20008	0.435252	0.00243622
cdc-48.2	WBGene00008053	protein_coding_gene	-1.20219	0.434614	2.23209e-10
nas-36	WBGene00003552	protein_coding_gene	-1.20321	0.434308	0.0209248
Y47D3B.6	WBGene00012942	protein_coding_gene	-1.20388	0.434105	0.0283432
col-17	WBGene00000606	protein_coding_gene	-1.20426	0.433993	0.0184392
acbp-6	WBGene00012457	protein_coding_gene	-1.20513	0.433732	0.0247768
Y51A2D.18	WBGene00013083	protein_coding_gene	-1.2057	0.433558	0.0260413
T04A8.7	WBGene00011409	protein_coding_gene	-1.20951	0.432414	4.94563e-07
Y53C12A.6	WBGene00013141	protein_coding_gene	-1.21774	0.429955	0.00273686
col-12	WBGene00000601	protein_coding_gene	-1.22032	0.429187	0.0482104
K08H2.2	WBGene00010689	protein_coding_gene	-1.22121	0.428922	0.0202865
eif-2Bepsilon	WBGene00008428	protein_coding_gene	-1.22186	0.42873	2.66957e-11
nhr-115	WBGene00003705	protein_coding_gene	-1.22398	0.428099	0.00223233
C39E9.8	WBGene00008032	protein_coding_gene	-1.22405	0.42808	6.58167e-08
col-176	WBGene00000749	protein_coding_gene	-1.23023	0.426251	0.0120253
nmat-1	WBGene00012295	protein_coding_gene	-1.2318	0.425784	0.00151267
T28C12.2	WBGene00020889	protein_coding_gene	-1.23526	0.424767	0.0377789
col-124	WBGene00000698	protein_coding_gene	-1.23935	0.423565	0.000335274
H10E21.4	WBGene00019184	protein_coding_gene	-1.24037	0.423265	0.0317098
ech-6	WBGene00001155	protein_coding_gene	-1.24468	0.422002	1.20801e-06
laf-1	WBGene00002244	protein_coding_gene	-1.24471	0.421993	4.4144e-07
mcm-2	WBGene00003154	protein_coding_gene	-1.24621	0.421554	4.83758e-08
col-63	WBGene00000639	protein_coding_gene	-1.24715	0.42128	0.0116895
ugt-42	WBGene00017959	protein_coding_gene	-1.24753	0.42117	0.0437851
acdh-9	WBGene00017874	protein_coding_gene	-1.24792	0.421056	2.33066e-09
F13H8.3	WBGene00017436	protein_coding_gene	-1.24808	0.421009	0.0043775
T10C6.7	WBGene00011689	protein_coding_gene	-1.24974	0.420523	2.33464e-11
cld-9	WBGene00009432	protein_coding_gene	-1.2499	0.420477	0.00157489
cyp-13A9	WBGene00014838	pseudogene	-1.25312	0.419539	0.0321374
C49C3.9	WBGene00008199	protein_coding_gene	-1.25501	0.41899	0.0131682
B0554.5	WBGene00015258	protein_coding_gene	-1.26006	0.417528	0.0283163
ceh-82	WBGene00018433	protein_coding_gene	-1.26537	0.415993	0.0104832
clec-97	WBGene00013931	protein_coding_gene	-1.26965	0.41476	0.000216387
slc-17.4	WBGene00012130	protein_coding_gene	-1.27301	0.413795	7.60873e-06
F53F1.2	WBGene00009980	protein_coding_gene	-1.27338	0.413691	0.00157538
ZC449.8	WBGene00195189	protein_coding_gene	-1.27406	0.413493	0.00026235
R02E4.3	WBGene00044724	protein_coding_gene	-1.27548	0.413087	0.022403
cutl-18	WBGene00009830	protein_coding_gene	-1.28047	0.411661	0.0341151
W06D11.2	WBGene00012300	protein_coding_gene	-1.28622	0.410025	0.0404202
F53G2.12	WBGene00302998	protein_coding_gene	-1.28782	0.409569	0.00210568
gst-24	WBGene00001772	protein_coding_gene	-1.29205	0.408369	0.000599074
R05G9.3	WBGene00019905	protein_coding_gene	-1.293	0.408101	2.66336e-05
T22B2.1	WBGene00020665	protein_coding_gene	-1.29395	0.407833	0.00162417
ugt-26	WBGene00015695	protein_coding_gene	-1.29978	0.406188	0.000103174
cyp-13A2	WBGene00011676	protein_coding_gene	-1.29998	0.406133	0.00287859
C45B2.1	WBGene00016658	protein_coding_gene	-1.30116	0.4058	0.0156981
mppa-1	WBGene00022159	protein_coding_gene	-1.30345	0.405156	6.18074e-16
Y38E10A.3	WBGene00012581	protein_coding_gene	-1.31022	0.403259	0.00737781
mig-21	WBGene00003252	protein_coding_gene	-1.3103	0.403238	0.00534855
sdz-8	WBGene00008334	protein_coding_gene	-1.31097	0.403051	0.000533531
F53H4.2	WBGene00010007	protein_coding_gene	-1.31223	0.402698	0.00682273
Y5H2B.3	WBGene00021165	protein_coding_gene	-1.31229	0.402681	0.0130142
sdz-16	WBGene00009297	protein_coding_gene	-1.31368	0.402292	0.0170408
B0416.10	WBGene00206482	protein_coding_gene	-1.31635	0.401551	0.0125653
cpi-1	WBGene00000535	protein_coding_gene	-1.31797	0.401099	0.000339159
act-2	WBGene00000064	protein_coding_gene	-1.32699	0.398598	8.7771e-07
inf-1	WBGene00002083	protein_coding_gene	-1.32889	0.398075	3.40029e-10
col-110	WBGene00000684	protein_coding_gene	-1.32956	0.397889	0.0252381
K10C2.12	WBGene00206386	protein_coding_gene	-1.33464	0.39649	0.043531
cyp-35C1	WBGene00007362	protein_coding_gene	-1.33974	0.395092	0.000210609
suro-1	WBGene00011235	protein_coding_gene	-1.34206	0.394457	0.0107957
Y55F3AM.14	WBGene00021931	protein_coding_gene	-1.34522	0.393595	0.045088
hsp-4	WBGene00002008	protein_coding_gene	-1.34623	0.393319	2.08114e-05
Y47G7B.2	WBGene00021654	protein_coding_gene	-1.35127	0.391947	0.00378465
col-14	WBGene00000603	protein_coding_gene	-1.35343	0.391359	0.0070263
F19B2.5	WBGene00008944	protein_coding_gene	-1.35377	0.391267	0.0101326
C25E10.10	WBGene00016099	protein_coding_gene	-1.3546	0.391044	0.00015703
ZK218.1	WBGene00013935	protein_coding_gene	-1.35766	0.390216	0.0463464
F54D5.12	WBGene00010055	protein_coding_gene	-1.35823	0.390059	1.78084e-08
cbl-1	WBGene00007533	protein_coding_gene	-1.35837	0.390023	0.00235759
vit-5	WBGene00006929	protein_coding_gene	-1.35998	0.389586	0.00327011
clec-186	WBGene00014138	protein_coding_gene	-1.36011	0.389554	0.000333513
col-8	WBGene00000597	protein_coding_gene	-1.36054	0.389437	0.000202019
ZK180.6	WBGene00022680	protein_coding_gene	-1.36126	0.389243	0.00255947
K08H2.3	WBGene00010690	protein_coding_gene	-1.36165	0.389138	2.14117e-05
F41B4.3	WBGene00018259	protein_coding_gene	-1.36226	0.388974	0.000279788
gpd-4	WBGene00001686	protein_coding_gene	-1.38191	0.383711	1.85352e-10
msra-1	WBGene00018393	protein_coding_gene	-1.3821	0.383659	0.00482244
col-7	WBGene00000596	protein_coding_gene	-1.38714	0.382322	0.0352542
dot-1.5	WBGene00022512	protein_coding_gene	-1.39532	0.38016	0.00796713
nspc-4	WBGene00044339	protein_coding_gene	-1.39663	0.379816	0.000577025
Y39A1A.16	WBGene00012654	protein_coding_gene	-1.39684	0.379759	0.0301797
fbxa-206	WBGene00013610	protein_coding_gene	-1.40773	0.376905	5.26292e-14
W08F4.7	WBGene00021096	protein_coding_gene	-1.41255	0.375648	0.0435673
K01D12.9	WBGene00010468	protein_coding_gene	-1.41743	0.37438	0.0368905
miro-3	WBGene00021651	pseudogene	-1.4188	0.374024	0.0088365
C05C10.3	WBGene00007330	protein_coding_gene	-1.42067	0.37354	6.60089e-32
hsp-110	WBGene00016250	protein_coding_gene	-1.4217	0.373273	8.82424e-09
C36C5.5	WBGene00016474	protein_coding_gene	-1.42266	0.373024	9.38017e-08
sec-61.B	WBGene00021427	protein_coding_gene	-1.42393	0.372694	6.42025e-05
dpy-13	WBGene00001074	protein_coding_gene	-1.42404	0.372667	0.00754264
Y47G6A.33	WBGene00045399	protein_coding_gene	-1.42473	0.37249	7.13829e-05
cdr-4	WBGene00010470	protein_coding_gene	-1.42821	0.371591	0.000881678
hpd-1	WBGene00001993	protein_coding_gene	-1.4291	0.371363	0.00428734
gst-12	WBGene00001760	protein_coding_gene	-1.43003	0.371122	0.00144878
pho-12	WBGene00016152	protein_coding_gene	-1.43361	0.370203	0.0187528
arl-7	WBGene00000191	pseudogene	-1.43538	0.36975	0.0132513
T15B7.1	WBGene00020516	protein_coding_gene	-1.43707	0.369316	5.50572e-06
Y47D7A.13	WBGene00021625	protein_coding_gene	-1.43973	0.368636	0.0193596
Y119D3B.21	WBGene00022497	protein_coding_gene	-1.44004	0.368556	0.000176052
C06A1.4	WBGene00014667	pseudogene	-1.4422	0.368006	8.64218e-07
dct-18	WBGene00010266	protein_coding_gene	-1.44285	0.36784	0.00104948
T05E12.8	WBGene00045382	protein_coding_gene	-1.4451	0.367267	0.0250196
gale-1	WBGene00008132	protein_coding_gene	-1.44653	0.366902	0.000438449
cuc-1	WBGene00000835	protein_coding_gene	-1.44679	0.366838	2.38513e-06
pks-1	WBGene00016558	protein_coding_gene	-1.44872	0.366347	0.0017019
C17C3.1	WBGene00015887	protein_coding_gene	-1.45647	0.364384	2.95762e-14
cyp-35A5	WBGene00019473	protein_coding_gene	-1.4628	0.362789	0.000256277
C07A9.9	WBGene00007405	protein_coding_gene	-1.46623	0.361928	5.20338e-06
his-40	WBGene00001914	protein_coding_gene	-1.46731	0.361655	0.0171087
F35E12.10	WBGene00009434	protein_coding_gene	-1.47288	0.360262	0.00043146
Y57G11B.5	WBGene00013297	protein_coding_gene	-1.47874	0.358802	4.2258e-08
wee-1.1	WBGene00006938	protein_coding_gene	-1.48006	0.358474	0.0111527
T01D1.3	WBGene00020148	protein_coding_gene	-1.48903	0.356252	0.0137015
gly-8	WBGene00001633	protein_coding_gene	-1.49567	0.354617	0.00294729
F56D5.3	WBGene00010148	protein_coding_gene	-1.49612	0.354506	3.76148e-05
C17H12.6	WBGene00015932	protein_coding_gene	-1.49973	0.35362	0.0157174
C23H5.8	WBGene00016027	protein_coding_gene	-1.50013	0.353523	8.6504e-05
B0212.3	WBGene00015037	protein_coding_gene	-1.50095	0.35332	3.58658e-15
C33E10.8	WBGene00016349	protein_coding_gene	-1.5086	0.351451	0.0123156
ule-1	WBGene00021005	protein_coding_gene	-1.50897	0.351362	1.5767e-05
ZK228.3	WBGene00013946	protein_coding_gene	-1.50939	0.35126	4.06843e-05
col-71	WBGene00000647	protein_coding_gene	-1.51065	0.350953	0.0023355
ahcy-1	WBGene00019322	protein_coding_gene	-1.51145	0.350758	1.46829e-07
ZK105.1	WBGene00022653	protein_coding_gene	-1.52483	0.34752	4.94864e-07
Y51B9A.6	WBGene00013088	protein_coding_gene	-1.52791	0.34678	0.0337255
F45E1.4	WBGene00018465	protein_coding_gene	-1.53158	0.345899	0.000667765
C26B2.8	WBGene00016130	protein_coding_gene	-1.5335	0.345439	0.0202905
R02D1.2	WBGene00235310	protein_coding_gene	-1.53962	0.343975	0.00276755
dop-4	WBGene00016872	protein_coding_gene	-1.54512	0.342668	0.00156407
EEED8.4	WBGene00017135	protein_coding_gene	-1.54992	0.341529	0.00706783
sir-2.3	WBGene00004802	protein_coding_gene	-1.55122	0.341223	5.5198e-06
F08F3.4	WBGene00017262	protein_coding_gene	-1.56012	0.339123	0.00094186
sri-40	WBGene00005552	protein_coding_gene	-1.56149	0.3388	5.3541e-13
pcp-4	WBGene00003959	protein_coding_gene	-1.56322	0.338395	8.04084e-06
kynu-1	WBGene00015802	protein_coding_gene	-1.5635	0.33833	0.00103037
F38C2.7	WBGene00009539	protein_coding_gene	-1.56769	0.337348	0.0248234
K08D8.12	WBGene00194926	protein_coding_gene	-1.57054	0.336682	0.0024476
F46F2.5	WBGene00009789	protein_coding_gene	-1.57915	0.334678	0.0168698
tbx-38	WBGene00006557	protein_coding_gene	-1.59193	0.331726	0.026681
R12E2.7	WBGene00020033	protein_coding_gene	-1.59574	0.330854	0.0222878
dpy-4	WBGene00001066	protein_coding_gene	-1.59579	0.33084	0.00035579
Y43C5A.7	WBGene00044922	protein_coding_gene	-1.59737	0.330478	0.0108279
col-104	WBGene00000678	protein_coding_gene	-1.5979	0.330357	0.00319867
col-175	WBGene00000748	protein_coding_gene	-1.59944	0.330005	0.00181795
pgp-8	WBGene00004002	protein_coding_gene	-1.60188	0.329448	0.000412046
col-130	WBGene00000704	protein_coding_gene	-1.60721	0.328234	0.00586867
ugt-37	WBGene00017332	protein_coding_gene	-1.61406	0.326679	0.00488158
Y62H9A.3	WBGene00013391	protein_coding_gene	-1.61876	0.325615	3.23442e-06
F17C11.13	WBGene00023503	protein_coding_gene	-1.62493	0.324226	0.0284617
C30G12.2	WBGene00016274	protein_coding_gene	-1.62722	0.323712	0.000226302
clu-1	WBGene00000550	protein_coding_gene	-1.63371	0.322259	3.29217e-13
C50E3.12	WBGene00016823	protein_coding_gene	-1.6406	0.320724	9.1134e-13
cyp-33C8	WBGene00019967	protein_coding_gene	-1.65247	0.318095	0.000504436
Y39B6A.21	WBGene00012680	pseudogene	-1.65869	0.316727	0.0214378
grl-16	WBGene00001725	protein_coding_gene	-1.66319	0.315741	0.00209921
scav-5	WBGene00011076	protein_coding_gene	-1.66686	0.314938	0.000206707
col-73	WBGene00000649	protein_coding_gene	-1.66861	0.314557	0.00640987
col-90	WBGene00000665	protein_coding_gene	-1.67673	0.31279	0.00743247
ttr-31	WBGene00010225	protein_coding_gene	-1.6779	0.312538	0.00141877
nhr-114	WBGene00003704	protein_coding_gene	-1.68095	0.311876	0.000291354
H23N18.5	WBGene00019236	protein_coding_gene	-1.68745	0.310476	0.0160586
alh-9	WBGene00000115	protein_coding_gene	-1.69041	0.309838	1.48069e-06
pgph-3	WBGene00016892	protein_coding_gene	-1.69206	0.309485	0.00999264
hsp-60	WBGene00002025	protein_coding_gene	-1.69589	0.308664	1.87158e-10
C50A2.3	WBGene00016797	protein_coding_gene	-1.69764	0.308289	0.00133723
col-129	WBGene00000703	protein_coding_gene	-1.70126	0.307517	0.0016296
grsp-1	WBGene00012840	protein_coding_gene	-1.70344	0.307053	0.00335559
col-139	WBGene00000712	protein_coding_gene	-1.70495	0.306731	0.0178138
Y60A9.2	WBGene00013369	pseudogene	-1.70847	0.305985	0.032598
rhy-1	WBGene00012324	protein_coding_gene	-1.71167	0.305306	9.3669e-08
F23F12.12	WBGene00017756	protein_coding_gene	-1.73142	0.301156	0.00511091
F41G3.21	WBGene00044316	protein_coding_gene	-1.73379	0.300661	0.000394644
rol-1	WBGene00004394	protein_coding_gene	-1.73528	0.300351	0.000406548
R03G8.6	WBGene00011000	protein_coding_gene	-1.73752	0.299884	1.21238e-05
Y51H7C.1	WBGene00021779	protein_coding_gene	-1.7384	0.299703	1.56849e-05
T20D4.3	WBGene00020609	protein_coding_gene	-1.75459	0.296357	0.00565569
col-138	WBGene00000711	protein_coding_gene	-1.75727	0.295808	0.000280178
mec-19	WBGene00008216	protein_coding_gene	-1.75942	0.295368	0.00680576
Y73B6BL.14	WBGene00022237	protein_coding_gene	-1.764	0.294431	0.000620843
dhs-26	WBGene00000989	protein_coding_gene	-1.76775	0.293667	0.00015703
ugt-46	WBGene00015141	protein_coding_gene	-1.7682	0.293576	1.78785e-05
C42D4.3	WBGene00016596	protein_coding_gene	-1.78369	0.290439	0.00581522
lact-1	WBGene00018523	protein_coding_gene	-1.79373	0.288425	0.00246382
T06E4.9	WBGene00011536	protein_coding_gene	-1.8001	0.287155	0.0393633
Y94H6A.10	WBGene00022382	protein_coding_gene	-1.80104	0.286967	1.75345e-06
W04A4.2	WBGene00012231	protein_coding_gene	-1.83583	0.28013	3.19239e-07
gst-16	WBGene00001764	protein_coding_gene	-1.84042	0.27924	7.02421e-07
F02H6.4	WBGene00008537	pseudogene	-1.84285	0.278771	1.10168e-21
col-77	WBGene00000653	protein_coding_gene	-1.84758	0.277858	0.0010122
dod-20	WBGene00015259	protein_coding_gene	-1.84848	0.277686	0.0472005
T22B7.7	WBGene00020674	protein_coding_gene	-1.85105	0.27719	0.000326688
DC2.5	WBGene00017082	protein_coding_gene	-1.85753	0.275948	2.44877e-06
nlp-24	WBGene00003762	protein_coding_gene	-1.85873	0.27572	3.06928e-05
T25G12.13	WBGene00219274	protein_coding_gene	-1.86271	0.274958	0.00947675
Y46G5A.29	WBGene00012917	protein_coding_gene	-1.867	0.274142	0.00115999
bli-6	WBGene00000256	protein_coding_gene	-1.86792	0.273968	0.000315122
F16H6.4	WBGene00008894	protein_coding_gene	-1.87557	0.272519	0.0104084
gst-4	WBGene00001752	protein_coding_gene	-1.8787	0.271929	0.00115708
end-1	WBGene00001310	protein_coding_gene	-1.90022	0.267902	0.00334623
F23D12.11	WBGene00194674	protein_coding_gene	-1.91457	0.265252	0.000186738
wago-11	WBGene00021711	protein_coding_gene	-1.92549	0.26325	6.92297e-05
hmit-1.2	WBGene00013074	protein_coding_gene	-1.92994	0.262439	1.85547e-07
Y51H7C.13	WBGene00021791	protein_coding_gene	-1.94612	0.259513	2.3949e-05
R04B5.6	WBGene00011004	protein_coding_gene	-1.95427	0.258052	0.000315122
oac-20	WBGene00009488	protein_coding_gene	-1.9683	0.255554	0.00210401
col-60	WBGene00000636	protein_coding_gene	-1.97611	0.254174	0.00855148
col-81	WBGene00000657	protein_coding_gene	-1.97642	0.254119	0.0058899
col-161	WBGene00000734	protein_coding_gene	-1.97981	0.253524	0.0183302
swt-6	WBGene00011190	protein_coding_gene	-1.98226	0.253092	3.11754e-05
Y39B6A.27	WBGene00012686	protein_coding_gene	-1.99531	0.250814	5.24422e-06
K10C2.8	WBGene00045265	protein_coding_gene	-1.99771	0.250397	7.94718e-12
C52D10.3	WBGene00016877	protein_coding_gene	-2.0005	0.249913	0.00500301
col-152	WBGene00000725	protein_coding_gene	-2.00367	0.249364	0.032192
R03H10.12	WBGene00303363	pseudogene	-2.01299	0.247758	0.0264816
Y62H9A.4	WBGene00013392	protein_coding_gene	-2.02201	0.246216	5.32026e-08
C04E12.5	WBGene00015435	protein_coding_gene	-2.02802	0.245191	0.0214824
R08E5.3	WBGene00019963	protein_coding_gene	-2.03587	0.24386	1.32633e-05
clec-53	WBGene00020191	protein_coding_gene	-2.03807	0.243489	3.22737e-06
K01G12.3	WBGene00010483	protein_coding_gene	-2.03833	0.243445	2.47159e-13
grd-3	WBGene00001692	protein_coding_gene	-2.05121	0.241282	1.59654e-08
tbb-6	WBGene00006539	protein_coding_gene	-2.07739	0.236942	0.000250171
W06A7.4	WBGene00012293	protein_coding_gene	-2.08246	0.236112	1.58114e-08
col-120	WBGene00000694	protein_coding_gene	-2.08294	0.236033	0.00102149
linc-107	WBGene00219655	lincRNA_gene	-2.09448	0.234153	0.0161188
ugt-62	WBGene00010904	protein_coding_gene	-2.09584	0.233932	7.52062e-08
Y73B6BL.288	WBGene00219218	protein_coding_gene	-2.09869	0.23347	4.62674e-10
cyp-29A3	WBGene00021412	protein_coding_gene	-2.1266	0.228996	4.98409e-06
F52C6.14	WBGene00018671	protein_coding_gene	-2.14397	0.226257	0.0334615
cyp-13A12	WBGene00008810	protein_coding_gene	-2.1531	0.22483	0.00708911
ugt-63	WBGene00015449	protein_coding_gene	-2.20142	0.217424	0.0109373
F58G6.7	WBGene00010277	protein_coding_gene	-2.22322	0.214163	0.000292025
col-133	WBGene00000707	protein_coding_gene	-2.22677	0.213637	0.00898043
F57B9.3	WBGene00018997	protein_coding_gene	-2.2441	0.211086	0.0139541
his-38	WBGene00001912	protein_coding_gene	-2.24417	0.211076	0.0021987
ugt-41	WBGene00017336	protein_coding_gene	-2.25727	0.209167	1.46557e-13
C45B2.2	WBGene00016659	protein_coding_gene	-2.26184	0.208507	0.000204741
gba-4	WBGene00021160	protein_coding_gene	-2.27484	0.206635	5.90328e-06
grd-5	WBGene00001694	protein_coding_gene	-2.28863	0.20467	2.99634e-07
col-101	WBGene00000675	protein_coding_gene	-2.30007	0.203053	6.78693e-07
F35F10.13	WBGene00018062	protein_coding_gene	-2.3151	0.200949	0.0305157
K10C2.7	WBGene00019622	protein_coding_gene	-2.3164	0.200769	5.46111e-05
F22E5.1	WBGene00017703	protein_coding_gene	-2.31713	0.200667	0.00157037
mth-1	WBGene00017948	protein_coding_gene	-2.33606	0.19805	8.90942e-08
F53C11.1	WBGene00009971	protein_coding_gene	-2.33754	0.197848	2.62512e-11
F52G3.3	WBGene00018711	pseudogene	-2.35636	0.195283	0.0375114
acs-1	WBGene00018488	protein_coding_gene	-2.35808	0.195051	3.08751e-07
ugt-30	WBGene00011340	protein_coding_gene	-2.36449	0.194186	1.42511e-11
F18E3.11	WBGene00017567	protein_coding_gene	-2.36457	0.194175	0.0132092
srm-6	WBGene00009810	protein_coding_gene	-2.36886	0.193598	0.0329693
cest-7	WBGene00007693	protein_coding_gene	-2.38446	0.191517	0.00113657
ugt-16	WBGene00013901	protein_coding_gene	-2.38782	0.191071	1.86289e-14
col-162	WBGene00000735	protein_coding_gene	-2.41251	0.187828	0.00359384
cest-28	WBGene00019654	protein_coding_gene	-2.42595	0.186087	0.00162748
lbp-8	WBGene00002260	protein_coding_gene	-2.42987	0.185583	0.0150522
T20D4.7	WBGene00020613	protein_coding_gene	-2.4344	0.185	0.0168811
clec-206	WBGene00019089	protein_coding_gene	-2.45293	0.182639	0.0132058
Y45G12C.1	WBGene00021565	protein_coding_gene	-2.4577	0.182036	0.000104896
C35A5.3	WBGene00007947	protein_coding_gene	-2.46826	0.180709	3.91516e-14
R07E5.4	WBGene00011112	protein_coding_gene	-2.48128	0.179085	0.0186888
far-3	WBGene00001387	protein_coding_gene	-2.48366	0.17879	3.23428e-08
fbxa-72	WBGene00017962	protein_coding_gene	-2.49639	0.17722	1.27171e-05
F58G6.3	WBGene00010274	protein_coding_gene	-2.50027	0.176744	0.00087874
drd-1	WBGene00009902	protein_coding_gene	-2.51563	0.174872	3.12704e-10
K11H12.3	WBGene00019659	protein_coding_gene	-2.51828	0.174551	0.000547091
C55C3.7	WBGene00043065	protein_coding_gene	-2.53665	0.172342	0.0365841
F18E3.13	WBGene00045276	protein_coding_gene	-2.54666	0.171151	0.000886702
Y46D2A.2	WBGene00021590	protein_coding_gene	-2.61922	0.162756	8.32884e-06
B0238.15	WBGene00044537	protein_coding_gene	-2.62208	0.162434	0.00419253
cest-10	WBGene00016595	protein_coding_gene	-2.63202	0.161318	1.05628e-13
B0205.14	WBGene00044646	protein_coding_gene	-2.67659	0.156411	0.00658822
F49F1.7	WBGene00018647	protein_coding_gene	-2.6848	0.155523	3.23364e-05
C33H5.1	WBGene00016370	protein_coding_gene	-2.70573	0.153283	0.0441975
grd-14	WBGene00001703	protein_coding_gene	-2.71293	0.15252	0.00101307
Y47D7A.15	WBGene00021627	protein_coding_gene	-2.71377	0.152432	0.000797171
arf-1.1	WBGene00000190	protein_coding_gene	-2.72399	0.151355	5.57151e-08
clec-190	WBGene00010953	protein_coding_gene	-2.74552	0.149113	0.00040966
Y48G8AL.12	WBGene00021690	protein_coding_gene	-2.76124	0.147497	0.000254861
Y75B8A.39	WBGene00023483	protein_coding_gene	-2.76127	0.147494	0.0137622
col-159	WBGene00000732	protein_coding_gene	-2.76871	0.146735	2.27056e-10
C04E12.10	WBGene00015439	pseudogene	-2.77441	0.146157	0.00186911
ZK6.11	WBGene00022645	protein_coding_gene	-2.77577	0.14602	4.64717e-08
C05D9.12	WBGene00219800	ncRNA_gene	-2.79452	0.144134	1.10137e-05
col-88	WBGene00000663	protein_coding_gene	-2.83901	0.139757	0.000616798
lips-14	WBGene00019208	pseudogene	-2.85841	0.13789	0.00543106
C14E2.12	WBGene00219816	snoRNA_gene	-2.95468	0.128989	1.5299e-07
oac-32	WBGene00018708	protein_coding_gene	-2.96863	0.127747	0.0026703
F53F1.4	WBGene00009982	protein_coding_gene	-2.97775	0.126943	2.14417e-05
pgp-1	WBGene00003995	protein_coding_gene	-2.99202	0.125694	6.5998e-15
sdz-35	WBGene00022570	protein_coding_gene	-3.00873	0.124246	0.00600863
nhr-74	WBGene00003664	protein_coding_gene	-3.04178	0.121432	0.000145185
W10G11.3	WBGene00021136	protein_coding_gene	-3.04623	0.121058	2.57927e-09
ZK6.6	WBGene00022641	protein_coding_gene	-3.06599	0.119411	3.70984e-07
col-145	WBGene00000718	protein_coding_gene	-3.06646	0.119373	3.9589e-05
col-156	WBGene00000729	protein_coding_gene	-3.09255	0.117233	3.64453e-06
col-180	WBGene00000753	protein_coding_gene	-3.10477	0.116244	6.87987e-08
F35E12.2	WBGene00009426	protein_coding_gene	-3.1063	0.116121	0.00947142
Y48E1B.8	WBGene00013007	protein_coding_gene	-3.1228	0.1148	0.0133559
plep-1	WBGene00021797	protein_coding_gene	-3.15136	0.11255	3.12377e-06
col-137	WBGene00000710	protein_coding_gene	-3.19193	0.109429	0.000618494
gpdh-1	WBGene00009824	protein_coding_gene	-3.31161	0.100718	0.000196047
dhs-25	WBGene00000988	protein_coding_gene	-3.42123	0.0933486	9.20183e-20
Y41C4A.32	WBGene00270321	protein_coding_gene	-3.43707	0.0923293	3.09004e-08
folt-2	WBGene00018138	protein_coding_gene	-3.54415	0.0857246	1.37731e-18
vit-1	WBGene00006925	protein_coding_gene	-3.54955	0.0854039	8.0005e-09
grd-4	WBGene00001693	protein_coding_gene	-3.66309	0.0789406	5.16015e-05
nspc-5	WBGene00044340	protein_coding_gene	-3.72479	0.0756355	0.00203831
vit-3	WBGene00006927	protein_coding_gene	-3.80457	0.0715665	8.84195e-10
C07G1.7	WBGene00015573	protein_coding_gene	-3.87523	0.0681457	2.18461e-07
F19G12.t1	WBGene00023271	pseudogene	-3.90356	0.0668209	0.00199699
F18E3.12	WBGene00045275	protein_coding_gene	-4.06769	0.0596355	1.10181e-06
R03G8.4	WBGene00010999	pseudogene	-4.27723	0.0515734	5.00421e-06
vit-4	WBGene00006928	protein_coding_gene	-4.32264	0.0499753	3.98101e-08
C04C3.14	WBGene00219410	protein_coding_gene	-4.61398	0.0408369	0.00123275
nas-27	WBGene00003545	protein_coding_gene	-4.7732	0.0365698	0.000147691
D1086.3	WBGene00008390	protein_coding_gene	-4.81487	0.0355286	4.27838e-13

## Sheet: CB DEGs
CB4856-exclusive DEGs in response to S. epidermidis (vs. OP50)
Gene Name	Wormbase Gene ID	Type	log2Fold Change	Fold Change	Adjusted P-value
R193.2	WBGene00020128	protein_coding_gene	5.29147	39.1644	2.01767e-95
scl-6	WBGene00008028	protein_coding_gene	5.28864	39.0876	2.54813e-20
hrg-4	WBGene00009493	protein_coding_gene	4.70351	26.0554	1.15342e-20
spp-23	WBGene00021335	protein_coding_gene	4.63053	24.7702	2.47357e-18
F56H6.7	WBGene00010168	protein_coding_gene	4.30441	19.7586	1.31164e-06
F42A8.1	WBGene00009626	protein_coding_gene	3.90705	15.0017	2.52561e-99
oac-35	WBGene00010171	protein_coding_gene	3.62771	12.3609	0.000718625
F08H9.4	WBGene00008592	protein_coding_gene	3.39941	10.5517	0.00115765
C02G6.1	WBGene00015359	pseudogene	3.36329	10.2908	0.000124261
F56H6.9	WBGene00010170	protein_coding_gene	3.31086	9.92355	0.00325569
C47F8.6	WBGene00008162	protein_coding_gene	3.30403	9.87668	0.00255421
T16G12.1	WBGene00011803	protein_coding_gene	3.29602	9.82201	7.25389e-24
hsd-2	WBGene00022498	protein_coding_gene	3.23265	9.39996	0.00313705
gmd-2	WBGene00010166	protein_coding_gene	3.22991	9.3821	0.00074419
col-94	WBGene00000669	protein_coding_gene	3.19917	9.18431	0.00885163
F57G8.7	WBGene00010216	protein_coding_gene	3.13084	8.75947	0.00423803
H25K10.1	WBGene00010411	protein_coding_gene	3.02839	8.15898	9.31295e-07
Y106G6E.1	WBGene00013705	protein_coding_gene	3.02031	8.1134	0.00121465
Y16B4A.2	WBGene00012445	protein_coding_gene	2.99923	7.99576	6.29573e-28
F53B3.6	WBGene00018744	protein_coding_gene	2.96459	7.80604	4.14217e-11
elo-6	WBGene00001244	protein_coding_gene	2.91748	7.55524	6.11801e-16
F18F11.4	WBGene00017577	protein_coding_gene	2.88333	7.37853	0.00423438
C49F5.8	WBGene00008212	protein_coding_gene	2.86551	7.28792	0.00641453
oac-1	WBGene00007177	protein_coding_gene	2.8443	7.18158	0.0116893
elo-5	WBGene00001243	protein_coding_gene	2.83201	7.12067	6.79801e-75
K09C4.5	WBGene00019550	protein_coding_gene	2.82921	7.10684	6.92163e-13
elo-2	WBGene00001240	protein_coding_gene	2.80272	6.97753	4.20534e-26
ins-30	WBGene00002113	protein_coding_gene	2.77683	6.85344	0.000175869
clec-230	WBGene00007806	protein_coding_gene	2.71451	6.56371	0.00252209
T28D6.3	WBGene00012123	protein_coding_gene	2.65029	6.27792	2.73328e-33
abu-11	WBGene00000034	protein_coding_gene	2.61351	6.11992	0.000189743
clec-174	WBGene00021580	protein_coding_gene	2.60208	6.07159	5.09862e-06
C05D12.3	WBGene00014666	protein_coding_gene	2.55176	5.86351	1.0633e-41
sptl-2	WBGene00018398	protein_coding_gene	2.53276	5.78676	3.0077e-39
oac-45	WBGene00011656	protein_coding_gene	2.51226	5.70512	0.00752333
tag-10	WBGene00006404	protein_coding_gene	2.50859	5.69066	1.23084e-48
K01D12.5	WBGene00010464	protein_coding_gene	2.4705	5.54235	0.0243586
H06A10.1	WBGene00010368	protein_coding_gene	2.46849	5.53465	4.19403e-11
clec-100	WBGene00013179	protein_coding_gene	2.46423	5.51832	6.77879e-08
acox-1.4	WBGene00008567	protein_coding_gene	2.45778	5.49369	2.10458e-12
gst-27	WBGene00001775	protein_coding_gene	2.42877	5.38433	0.00041307
F49D11.3	WBGene00018627	protein_coding_gene	2.41076	5.31753	0.0439858
tag-293	WBGene00015398	protein_coding_gene	2.40386	5.29218	0.00423803
ins-32	WBGene00002115	protein_coding_gene	2.3952	5.2605	0.0121912
T05E11.7	WBGene00011483	pseudogene	2.37677	5.19372	0.0269396
C54D2.1	WBGene00016915	protein_coding_gene	2.364	5.14796	0.00158371
mua-6	WBGene00003485	protein_coding_gene	2.35623	5.1203	2.72944e-26
oac-48	WBGene00011960	protein_coding_gene	2.34226	5.07096	8.89235e-05
Y54G2A.45	WBGene00044488	protein_coding_gene	2.32085	4.99626	2.20722e-05
nep-22	WBGene00020788	protein_coding_gene	2.29931	4.92224	3.08924e-35
npr-30	WBGene00019183	protein_coding_gene	2.29645	4.91246	0.0265743
col-147	WBGene00000720	protein_coding_gene	2.27079	4.82587	3.33193e-19
F46B3.14	WBGene00009765	protein_coding_gene	2.26632	4.81095	0.000681856
F21G4.3	WBGene00009024	protein_coding_gene	2.26512	4.80693	0.0362785
F58F9.9	WBGene00044307	protein_coding_gene	2.26089	4.79288	0.000319675
C55B6.5	WBGene00016941	protein_coding_gene	2.2588	4.78594	0.0307066
T20B6.1	WBGene00020597	protein_coding_gene	2.24658	4.74557	0.00428162
gcy-7	WBGene00001534	protein_coding_gene	2.24627	4.74454	0.025324
Y53F4B.23	WBGene00013169	protein_coding_gene	2.24618	4.74427	2.0259e-06
abu-1	WBGene00000024	protein_coding_gene	2.23986	4.7235	0.0397404
K02E11.10	WBGene00044109	protein_coding_gene	2.22509	4.67539	0.0367964
try-4	WBGene00006622	protein_coding_gene	2.22204	4.66554	0.00574908
H43E16.1	WBGene00019273	protein_coding_gene	2.217	4.64926	5.81681e-27
piit-1	WBGene00009384	protein_coding_gene	2.21473	4.64194	2.82348e-13
oac-44	WBGene00011654	protein_coding_gene	2.2128	4.63574	0.0237858
C41H7.1	WBGene00016571	protein_coding_gene	2.21117	4.63051	9.92138e-05
C28F5.4	WBGene00016185	protein_coding_gene	2.19696	4.58511	0.0171529
Y39G8B.9	WBGene00012728	protein_coding_gene	2.18583	4.54989	0.000461788
F28A10.9	WBGene00017877	pseudogene	2.1765	4.52055	0.0255164
T28A11.4	WBGene00020871	protein_coding_gene	2.17203	4.50658	0.0416173
paic-1	WBGene00015116	protein_coding_gene	2.15358	4.4493	3.18611e-53
decr-1.1	WBGene00018380	protein_coding_gene	2.14868	4.43421	2.2434e-17
Y50D4B.4	WBGene00021743	protein_coding_gene	2.1486	4.43397	3.51684e-22
ZK84.1	WBGene00022649	protein_coding_gene	2.14241	4.41499	4.6614e-07
F29A7.3	WBGene00017913	protein_coding_gene	2.14085	4.41021	0.00714094
oig-5	WBGene00023520	protein_coding_gene	2.13988	4.40726	0.000123729
pqn-71	WBGene00004153	protein_coding_gene	2.13916	4.40505	0.030297
C01B9.1	WBGene00007220	protein_coding_gene	2.13775	4.40076	2.57469e-13
tor-2	WBGene00006598	protein_coding_gene	2.1335	4.3878	0.015369
gst-26	WBGene00001774	protein_coding_gene	2.13252	4.38483	2.029e-21
F46B3.15	WBGene00009766	protein_coding_gene	2.1181	4.34122	0.00199405
F35A5.4	WBGene00018026	protein_coding_gene	2.11596	4.3348	0.0327253
wrt-8	WBGene00006954	protein_coding_gene	2.10855	4.31259	0.0473298
F38B6.4	WBGene00018174	protein_coding_gene	2.10748	4.30939	3.12422e-21
B0244.7	WBGene00015082	protein_coding_gene	2.09836	4.28221	0.00612113
gpa-11	WBGene00001673	protein_coding_gene	2.09667	4.27722	0.0374989
AC3.5	WBGene00007071	protein_coding_gene	2.09612	4.27559	4.80301e-37
D2024.4	WBGene00017052	protein_coding_gene	2.08306	4.23706	0.0339838
ugt-6	WBGene00013904	protein_coding_gene	2.08218	4.23445	8.37792e-18
M195.2	WBGene00010948	protein_coding_gene	2.08195	4.2338	0.020114
Y50D4B.7	WBGene00021746	pseudogene	2.07404	4.21065	0.00423803
T10B5.10	WBGene00020396	protein_coding_gene	2.0651	4.18462	0.000718625
F26C11.1	WBGene00009146	protein_coding_gene	2.05449	4.15396	2.25074e-05
F59A6.3	WBGene00019085	protein_coding_gene	2.0516	4.14566	0.0037513
rol-6	WBGene00004397	protein_coding_gene	2.04992	4.14082	0.0315899
F58G1.9	WBGene00010271	pseudogene	2.04891	4.13794	0.00828614
nspb-12	WBGene00017305	protein_coding_gene	2.04782	4.1348	0.0493753
F40H6.5	WBGene00018255	protein_coding_gene	2.04349	4.12241	0.0246744
C53D6.5	WBGene00008282	pseudogene	2.03632	4.10198	0.0175352
ets-5	WBGene00016600	protein_coding_gene	2.03281	4.09202	0.0166583
ferl-1	WBGene00020262	protein_coding_gene	2.01018	4.02833	0.012507
cyp-34A5	WBGene00015040	protein_coding_gene	2.00863	4.024	0.00370369
gcsh-1	WBGene00008354	protein_coding_gene	2.00435	4.01209	5.16709e-12
K10C9.9	WBGene00044515	pseudogene	2.00019	4.00052	0.0139939
T25E4.1	WBGene00020803	protein_coding_gene	1.99767	3.99354	0.0121544
col-58	WBGene00000634	protein_coding_gene	1.99651	3.99033	0.00964424
lgc-40	WBGene00020767	protein_coding_gene	1.9931	3.98092	9.14199e-05
acr-23	WBGene00000062	protein_coding_gene	1.98905	3.96977	0.0357009
F59B1.4	WBGene00019098	protein_coding_gene	1.98627	3.96213	0.0316349
F37A4.6	WBGene00018136	protein_coding_gene	1.98587	3.96101	0.0133772
R03C1.1	WBGene00010987	protein_coding_gene	1.98532	3.9595	0.0217147
F34H10.4	WBGene00009381	protein_coding_gene	1.97836	3.94044	0.02048
clec-1	WBGene00017772	protein_coding_gene	1.97831	3.94031	1.01485e-24
K02D3.2	WBGene00010505	protein_coding_gene	1.971	3.9204	0.00294456
pals-6	WBGene00007660	protein_coding_gene	1.95735	3.88348	1.87501e-06
clec-245	WBGene00007851	protein_coding_gene	1.9562	3.88038	0.0312353
Y47D7A.2	WBGene00021616	protein_coding_gene	1.95513	3.87751	0.0445171
F46F2.3	WBGene00009787	protein_coding_gene	1.95345	3.873	6.64692e-06
abu-8	WBGene00000031	protein_coding_gene	1.95228	3.86986	0.0127595
ech-7	WBGene00001156	protein_coding_gene	1.94539	3.85141	3.95022e-28
nmy-3	WBGene00012437	protein_coding_gene	1.94114	3.84009	6.18903e-12
T06E4.14	WBGene00077691	protein_coding_gene	1.938	3.83173	0.0323662
fipr-6	WBGene00007544	protein_coding_gene	1.93003	3.81062	0.0392631
drd-5	WBGene00018885	protein_coding_gene	1.91486	3.77078	3.42875e-12
fbxa-73	WBGene00020640	protein_coding_gene	1.91399	3.7685	0.00229858
C18B2.2	WBGene00015953	protein_coding_gene	1.91273	3.76522	0.0413205
T06E4.8	WBGene00011535	protein_coding_gene	1.90405	3.74263	0.047323
Y39F10A.1	WBGene00021452	protein_coding_gene	1.90139	3.73573	0.00132546
far-4	WBGene00001388	protein_coding_gene	1.89801	3.72698	0.0227957
ZK1290.7	WBGene00022889	protein_coding_gene	1.898	3.72696	0.00312089
D1054.6	WBGene00008373	pseudogene	1.89374	3.71597	0.0326292
F22H10.6	WBGene00017730	protein_coding_gene	1.87678	3.67253	6.8246e-06
C16E9.1	WBGene00015865	protein_coding_gene	1.87262	3.66198	1.41384e-08
C50E3.9	WBGene00016820	protein_coding_gene	1.86649	3.64645	0.000802235
unc-8	WBGene00006748	protein_coding_gene	1.86595	3.64509	0.00412893
nlp-16	WBGene00003754	protein_coding_gene	1.86454	3.64151	3.10128e-28
Y102A11A.7	WBGene00022417	protein_coding_gene	1.86133	3.63342	0.0126234
lin-31	WBGene00003017	protein_coding_gene	1.85996	3.62997	0.00146419
clx-1	WBGene00000551	protein_coding_gene	1.85562	3.61907	0.0193187
clec-205	WBGene00021602	protein_coding_gene	1.85509	3.61775	4.89131e-06
F52D10.4	WBGene00009931	protein_coding_gene	1.85408	3.61521	0.0223359
acr-25	WBGene00043066	protein_coding_gene	1.85207	3.61019	0.00105425
scav-4	WBGene00008692	protein_coding_gene	1.84964	3.60411	1.74111e-10
Y38F1A.4	WBGene00012607	protein_coding_gene	1.84927	3.60317	0.0424852
ncx-8	WBGene00003573	protein_coding_gene	1.84526	3.59317	3.91744e-05
C54D10.5	WBGene00008300	protein_coding_gene	1.84482	3.59209	0.00929627
M03E7.4	WBGene00019756	protein_coding_gene	1.84338	3.58851	0.0409939
F25C8.1	WBGene00009104	pseudogene	1.843	3.58755	4.25679e-05
mup-4	WBGene00003497	protein_coding_gene	1.83915	3.57799	9.8466e-35
wrt-4	WBGene00006950	protein_coding_gene	1.83687	3.57234	0.0450076
C39D10.8	WBGene00016535	protein_coding_gene	1.83483	3.56731	6.49744e-19
Y67D8C.7	WBGene00022071	protein_coding_gene	1.83196	3.5602	0.037133
C10F3.7	WBGene00015679	protein_coding_gene	1.82512	3.54336	0.000767054
scl-3	WBGene00009896	protein_coding_gene	1.8239	3.54038	3.49807e-19
oac-52	WBGene00020977	protein_coding_gene	1.82245	3.53682	0.0439297
C08G5.3	WBGene00015616	pseudogene	1.82115	3.53363	0.0257907
F22E5.8	WBGene00017707	protein_coding_gene	1.82013	3.53112	1.87572e-05
gly-1	WBGene00001626	protein_coding_gene	1.81597	3.52097	0.0364579
arrd-10	WBGene00010268	protein_coding_gene	1.81419	3.51662	5.66631e-07
clpr-2	WBGene00023410	protein_coding_gene	1.81029	3.50712	0.0138503
pcp-3	WBGene00003958	protein_coding_gene	1.80375	3.49127	7.95596e-28
inx-18	WBGene00002140	protein_coding_gene	1.80148	3.48578	0.000629454
abu-10	WBGene00000033	protein_coding_gene	1.80069	3.48388	0.0477934
ser-6	WBGene00021897	protein_coding_gene	1.80028	3.48289	0.00222517
Y59E9AL.4	WBGene00021994	protein_coding_gene	1.79908	3.47999	3.183e-07
R12A1.3	WBGene00020017	protein_coding_gene	1.79723	3.47551	0.0174877
comt-2	WBGene00012518	protein_coding_gene	1.78948	3.4569	0.0167996
ugt-21	WBGene00007885	protein_coding_gene	1.7874	3.45192	7.82328e-09
F33E2.6	WBGene00009362	protein_coding_gene	1.78552	3.44742	0.0154204
act-5	WBGene00000067	protein_coding_gene	1.78303	3.44149	0.000101939
C05C8.8	WBGene00015465	protein_coding_gene	1.78229	3.43972	0.0278462
C35A5.10	WBGene00044016	protein_coding_gene	1.76929	3.40885	0.0270731
lgc-54	WBGene00020528	protein_coding_gene	1.76679	3.40295	4.48046e-07
F10C1.8	WBGene00017327	protein_coding_gene	1.7633	3.39474	0.00480385
T17H7.1	WBGene00020550	protein_coding_gene	1.76283	3.39363	0.0281988
ZC434.9	WBGene00013895	protein_coding_gene	1.75902	3.38469	4.95779e-24
Y50D4B.9	WBGene00268189	pseudogene	1.75813	3.3826	0.0374677
frpr-10	WBGene00019019	protein_coding_gene	1.75716	3.38033	0.0386348
W07A12.8	WBGene00012325	protein_coding_gene	1.75528	3.37593	0.034542
exp-1	WBGene00001373	protein_coding_gene	1.75045	3.36463	0.0037853
dmsr-2	WBGene00021275	protein_coding_gene	1.74576	3.3537	5.76754e-06
F29G6.1	WBGene00009257	protein_coding_gene	1.74488	3.35167	0.00153236
ncx-7	WBGene00003572	protein_coding_gene	1.74231	3.3457	5.92319e-17
Y57G11C.42	WBGene00013331	protein_coding_gene	1.74006	3.3405	0.00487548
ctsa-2	WBGene00019617	protein_coding_gene	1.73905	3.33814	7.84474e-05
pqn-74	WBGene00004156	protein_coding_gene	1.73676	3.33285	0.0211777
K09D9.11	WBGene00019568	pseudogene	1.73629	3.33178	0.0105301
nas-6	WBGene00003525	protein_coding_gene	1.72799	3.31267	0.00364885
col-166	WBGene00000739	protein_coding_gene	1.72661	3.30949	1.37335e-15
C14A6.5	WBGene00007569	protein_coding_gene	1.72615	3.30844	0.0488453
F57B1.9	WBGene00045488	protein_coding_gene	1.72473	3.30518	0.000687418
C30A5.10	WBGene00016242	protein_coding_gene	1.72359	3.30258	0.0292993
cdh-7	WBGene00000399	protein_coding_gene	1.71973	3.29375	0.00962347
F54E4.4	WBGene00010060	protein_coding_gene	1.71621	3.28572	0.0375751
srh-254	WBGene00005460	pseudogene	1.71416	3.28106	1.29731e-09
ZK662.6	WBGene00045494	protein_coding_gene	1.71362	3.27983	0.0421533
daf-28	WBGene00000920	protein_coding_gene	1.7133	3.27909	3.47277e-06
nhr-219	WBGene00020555	protein_coding_gene	1.70938	3.2702	0.0246896
cah-5	WBGene00000283	protein_coding_gene	1.70834	3.26784	9.58288e-17
F19H6.6	WBGene00008961	protein_coding_gene	1.70512	3.26057	0.00412893
F28H7.3	WBGene00009237	protein_coding_gene	1.7035	3.25689	6.72631e-06
ncx-4	WBGene00003569	protein_coding_gene	1.69994	3.24887	1.55794e-07
ZK228.4	WBGene00013947	protein_coding_gene	1.69884	3.2464	3.67731e-14
lge-1	WBGene00010716	protein_coding_gene	1.69862	3.24591	0.0132939
pho-13	WBGene00008560	protein_coding_gene	1.69697	3.24219	0.00385804
F14D7.6	WBGene00008793	protein_coding_gene	1.69607	3.24017	1.67575e-10
atic-1	WBGene00016957	protein_coding_gene	1.6935	3.23441	2.89841e-19
asns-1	WBGene00003816	protein_coding_gene	1.69293	3.23313	0.00153299
H14N18.4	WBGene00019204	protein_coding_gene	1.69097	3.22874	1.0574e-23
mct-6	WBGene00015676	protein_coding_gene	1.68898	3.22428	8.55658e-44
C06C6.6	WBGene00007380	pseudogene	1.6887	3.22367	0.00400384
Y73C8C.10	WBGene00022267	protein_coding_gene	1.68744	3.22086	0.00196256
lec-8	WBGene00002271	protein_coding_gene	1.68563	3.21681	1.73721e-07
mtd-1	WBGene00003471	protein_coding_gene	1.68548	3.21647	0.000292125
cyp-33C5	WBGene00018261	protein_coding_gene	1.68475	3.21485	0.00126466
frpr-3	WBGene00016149	protein_coding_gene	1.68474	3.21481	0.0437356
C34E7.3	WBGene00007933	protein_coding_gene	1.6804	3.20516	0.0237949
R05H10.7	WBGene00011046	protein_coding_gene	1.6782	3.20028	2.67194e-15
galt-1	WBGene00019763	protein_coding_gene	1.67488	3.19293	2.98496e-05
Y22D7AL.11	WBGene00021249	protein_coding_gene	1.6727	3.18811	4.72659e-05
F19H6.5	WBGene00008960	protein_coding_gene	1.6709	3.18414	0.00523692
F07H5.8	WBGene00008559	protein_coding_gene	1.66977	3.18163	0.0187466
nhr-31	WBGene00003625	protein_coding_gene	1.66893	3.1798	3.67624e-18
C49A9.4	WBGene00016758	protein_coding_gene	1.66766	3.17699	3.29403e-08
daf-36	WBGene00007536	protein_coding_gene	1.66434	3.16969	2.69613e-13
smd-1	WBGene00004875	protein_coding_gene	1.66348	3.1678	5.14892e-09
ldp-1	WBGene00017719	protein_coding_gene	1.66009	3.16036	6.8669e-58
haao-1	WBGene00010595	protein_coding_gene	1.65813	3.15608	5.76559e-13
ZK742.3	WBGene00022813	protein_coding_gene	1.65521	3.14969	3.03036e-08
T07G12.3	WBGene00011594	protein_coding_gene	1.65469	3.14855	0.0145144
phat-4	WBGene00020237	protein_coding_gene	1.65038	3.13917	0.00180116
C26D10.7	WBGene00023420	protein_coding_gene	1.65007	3.13849	0.0171669
T10B11.4	WBGene00020400	protein_coding_gene	1.64741	3.1327	0.0172364
K08D8.3	WBGene00010657	protein_coding_gene	1.64659	3.13092	1.29834e-11
twk-16	WBGene00006670	protein_coding_gene	1.64357	3.12437	0.00142071
C06E2.1	WBGene00015527	protein_coding_gene	1.63533	3.10658	0.000537233
gfi-1	WBGene00001581	protein_coding_gene	1.63468	3.10519	0.00571794
unc-47	WBGene00006783	protein_coding_gene	1.63409	3.10392	0.00616867
F26G1.5	WBGene00017841	protein_coding_gene	1.6326	3.1007	0.034017
pes-8	WBGene00003981	protein_coding_gene	1.63192	3.09926	0.0432788
cpt-5	WBGene00008629	protein_coding_gene	1.63121	3.09772	1.97297e-14
C09F12.2	WBGene00007482	protein_coding_gene	1.62865	3.09223	0.00117568
C18H7.6	WBGene00015996	protein_coding_gene	1.62841	3.09172	0.0282072
C01G10.17	WBGene00044658	protein_coding_gene	1.62703	3.08877	0.00181955
B0507.8	WBGene00015225	protein_coding_gene	1.62678	3.08822	0.0106403
ins-33	WBGene00002116	protein_coding_gene	1.61993	3.0736	0.000152051
C07E3.4	WBGene00007415	protein_coding_gene	1.61981	3.07334	0.000496227
clp-6	WBGene00000546	protein_coding_gene	1.61618	3.06563	0.00659907
Y23H5B.12	WBGene00194701	protein_coding_gene	1.61352	3.05999	0.0354896
K04G2.7	WBGene00010566	protein_coding_gene	1.61287	3.05859	0.0384205
R07E4.1	WBGene00019935	protein_coding_gene	1.61151	3.05571	7.86062e-15
Y55D5A.4	WBGene00021918	protein_coding_gene	1.60959	3.05164	0.00101722
F56D6.12	WBGene00044474	protein_coding_gene	1.60905	3.0505	0.00343559
mgl-2	WBGene00003233	protein_coding_gene	1.6073	3.04682	3.70577e-09
hrg-2	WBGene00010473	protein_coding_gene	1.60695	3.04607	0.0257533
fbxa-84	WBGene00011670	protein_coding_gene	1.60524	3.04246	4.5449e-06
VM106R.1	WBGene00014848	protein_coding_gene	1.60234	3.03635	1.3976e-06
F41G4.7	WBGene00018310	protein_coding_gene	1.60198	3.03561	0.0480163
Y41D4B.1	WBGene00021511	protein_coding_gene	1.6008	3.03311	0.0249245
lon-1	WBGene00003055	protein_coding_gene	1.5993	3.02996	3.37882e-05
F10D11.6	WBGene00008652	protein_coding_gene	1.59856	3.02841	0.00538563
hrg-6	WBGene00009495	protein_coding_gene	1.59692	3.02497	0.000885591
lgc-4	WBGene00017580	protein_coding_gene	1.59601	3.02307	0.000601903
C29F4.3	WBGene00007809	protein_coding_gene	1.59593	3.02288	0.0458914
W02H3.1	WBGene00012217	protein_coding_gene	1.59528	3.02154	1.2318e-05
ifd-1	WBGene00002057	protein_coding_gene	1.59379	3.01842	3.2325e-12
C15F1.1	WBGene00015794	protein_coding_gene	1.59309	3.01695	6.34036e-11
bath-46	WBGene00020325	protein_coding_gene	1.59263	3.016	0.00056439
pkd-2	WBGene00004035	protein_coding_gene	1.5926	3.01592	0.000144368
tph-1	WBGene00006600	protein_coding_gene	1.59082	3.0122	0.0296834
Y48G1BL.7	WBGene00021666	protein_coding_gene	1.58919	3.00881	0.0420957
C05C9.3	WBGene00007327	protein_coding_gene	1.58542	3.00094	4.23195e-06
C39B5.5	WBGene00016523	protein_coding_gene	1.58369	2.99735	0.0193526
C34H4.2	WBGene00016425	protein_coding_gene	1.58323	2.99639	1.38389e-07
mec-18	WBGene00003179	protein_coding_gene	1.58277	2.99545	0.000224386
F09B9.5	WBGene00008604	protein_coding_gene	1.58274	2.99539	0.0200497
ugt-10	WBGene00020594	protein_coding_gene	1.58224	2.99435	0.0404636
ckr-1	WBGene00020712	protein_coding_gene	1.57916	2.98795	0.0174612
pgp-9	WBGene00004003	protein_coding_gene	1.57879	2.9872	5.04315e-10
adt-2	WBGene00000083	protein_coding_gene	1.57763	2.98479	2.70879e-22
aat-4	WBGene00000005	protein_coding_gene	1.57638	2.9822	1.42246e-05
F55A3.7	WBGene00018852	pseudogene	1.57444	2.9782	0.000740338
ZC449.7	WBGene00045365	protein_coding_gene	1.57386	2.97701	0.000239267
acc-1	WBGene00010275	protein_coding_gene	1.57152	2.97217	0.00430938
ceh-23	WBGene00000446	protein_coding_gene	1.56896	2.96691	0.0328613
ppat-1	WBGene00011407	protein_coding_gene	1.5665	2.96184	1.52106e-10
C45G9.8	WBGene00016679	protein_coding_gene	1.56551	2.95982	0.0313161
T06A4.1	WBGene00020281	protein_coding_gene	1.56548	2.95976	0.0224789
col-165	WBGene00000738	protein_coding_gene	1.56321	2.95511	7.38277e-07
dmd-8	WBGene00020708	protein_coding_gene	1.56259	2.95383	0.0457571
C11E4.7	WBGene00007521	protein_coding_gene	1.56188	2.95238	2.96465e-10
T10G3.3	WBGene00011694	protein_coding_gene	1.56032	2.9492	1.29572e-07
col-143	WBGene00000716	protein_coding_gene	1.55765	2.94374	5.78193e-06
R02F2.8	WBGene00019837	protein_coding_gene	1.55532	2.939	5.66947e-10
col-160	WBGene00000733	protein_coding_gene	1.55456	2.93745	2.61e-30
Y43F8C.16	WBGene00012837	protein_coding_gene	1.55172	2.93166	0.00399756
dat-1	WBGene00000934	protein_coding_gene	1.55131	2.93084	0.00315342
cyp-36A1	WBGene00007913	protein_coding_gene	1.54105	2.91006	1.67898e-09
cest-15	WBGene00012202	pseudogene	1.53431	2.89649	7.91295e-08
D2096.6	WBGene00017073	protein_coding_gene	1.53351	2.89489	0.00454253
C46F2.1	WBGene00016714	protein_coding_gene	1.52682	2.8815	1.01875e-06
R02E4.2	WBGene00044021	protein_coding_gene	1.52642	2.8807	0.0159199
F55D10.4	WBGene00018879	protein_coding_gene	1.5249	2.87768	0.00427794
Y95B8A.2	WBGene00022383	protein_coding_gene	1.52436	2.87659	0.00176336
gbb-2	WBGene00022675	protein_coding_gene	1.52392	2.87572	1.22717e-09
T02D1.7	WBGene00011373	protein_coding_gene	1.51836	2.86465	0.0283299
lov-1	WBGene00003058	protein_coding_gene	1.51828	2.86449	0.0207781
F28B4.3	WBGene00017892	protein_coding_gene	1.51776	2.86346	0.00809791
R02C2.8	WBGene00255728	pseudogene	1.51342	2.85486	0.0116751
C06G1.2	WBGene00015546	protein_coding_gene	1.50864	2.84542	0.0429526
T22F3.7	WBGene00020697	protein_coding_gene	1.50325	2.8348	0.0298495
inpp-1	WBGene00012016	protein_coding_gene	1.50102	2.83043	4.38933e-08
F54H5.3	WBGene00018840	protein_coding_gene	1.49584	2.82028	0.000195544
F13H8.5	WBGene00017438	protein_coding_gene	1.49527	2.81916	0.0198274
R13A5.10	WBGene00020052	protein_coding_gene	1.49503	2.81869	6.45749e-06
K12H6.5	WBGene00019685	protein_coding_gene	1.49447	2.8176	8.7355e-05
ZK105.3	WBGene00022654	protein_coding_gene	1.49387	2.81644	0.00696302
nas-30	WBGene00003548	protein_coding_gene	1.49361	2.81593	0.0227331
ctsa-4.2	WBGene00021503	protein_coding_gene	1.49241	2.81359	1.88274e-05
fbxa-196	WBGene00020265	protein_coding_gene	1.49213	2.81304	3.43033e-05
Y61A9LA.12	WBGene00044586	protein_coding_gene	1.48243	2.7942	0.0263184
Y47D7A.7	WBGene00021620	protein_coding_gene	1.48166	2.79271	0.00243209
ins-27	WBGene00002110	protein_coding_gene	1.47968	2.78887	0.000108768
W05H12.1	WBGene00012289	protein_coding_gene	1.47749	2.78463	3.44729e-10
F36D4.4	WBGene00018089	protein_coding_gene	1.47741	2.78448	0.01193
AH9.6	WBGene00044701	protein_coding_gene	1.47633	2.7824	0.000836956
Y6B3B.1	WBGene00012387	protein_coding_gene	1.47372	2.77737	0.000322835
sulp-1	WBGene00016945	protein_coding_gene	1.4725	2.77502	0.0123914
pqn-36	WBGene00004123	protein_coding_gene	1.47248	2.77499	6.70845e-05
C11E4.8	WBGene00007522	protein_coding_gene	1.47182	2.77371	0.024437
T05A1.5	WBGene00011456	protein_coding_gene	1.46999	2.77019	0.007066
cut-4	WBGene00008482	protein_coding_gene	1.46933	2.76894	0.00875329
B0207.7	WBGene00015030	protein_coding_gene	1.46893	2.76817	1.12332e-05
T25G12.6	WBGene00020813	protein_coding_gene	1.4685	2.76734	1.88274e-05
F44B9.9	WBGene00018410	protein_coding_gene	1.46708	2.76463	0.0272834
lgc-21	WBGene00007903	protein_coding_gene	1.46408	2.75887	0.020335
C47A10.12	WBGene00008129	protein_coding_gene	1.46389	2.75851	2.57175e-08
nas-22	WBGene00003541	protein_coding_gene	1.46379	2.75832	0.0189097
acr-8	WBGene00000047	protein_coding_gene	1.46377	2.75829	0.000406891
pqn-22	WBGene00004112	protein_coding_gene	1.46374	2.75823	8.84454e-15
C38D9.2	WBGene00008010	protein_coding_gene	1.46273	2.7563	8.57599e-06
C01H6.4	WBGene00007254	protein_coding_gene	1.4593	2.74975	1.20507e-09
T04A8.13	WBGene00011414	protein_coding_gene	1.45917	2.74951	9.81744e-05
clec-155	WBGene00011405	pseudogene	1.45825	2.74775	0.009601
glb-7	WBGene00016024	protein_coding_gene	1.45748	2.74628	0.0314989
Y54E2A.10	WBGene00013195	protein_coding_gene	1.45723	2.74582	0.00357711
F13H8.6	WBGene00017439	protein_coding_gene	1.45632	2.74407	0.0331884
T01C8.3	WBGene00020144	protein_coding_gene	1.45574	2.74296	0.0027213
fbxa-60	WBGene00020456	protein_coding_gene	1.45522	2.74199	0.00385479
ugt-32	WBGene00018543	protein_coding_gene	1.45451	2.74063	0.0112197
tor-1	WBGene00006597	protein_coding_gene	1.45348	2.73867	0.0489045
W06H8.2	WBGene00021066	protein_coding_gene	1.45203	2.73592	0.000228278
C30F2.3	WBGene00007817	protein_coding_gene	1.45102	2.73402	6.18254e-05
gst-41	WBGene00001789	protein_coding_gene	1.45023	2.73252	0.0022721
col-39	WBGene00000616	protein_coding_gene	1.4501	2.73227	2.12042e-14
F26A1.4	WBGene00017803	protein_coding_gene	1.44781	2.72793	0.00174385
T10B10.4	WBGene00011681	protein_coding_gene	1.44715	2.72669	1.24295e-13
sod-3	WBGene00004932	protein_coding_gene	1.4465	2.72547	1.4065e-06
T19D12.9	WBGene00020583	protein_coding_gene	1.4459	2.72433	0.0330673
Y40H7A.11	WBGene00012748	protein_coding_gene	1.44516	2.72293	0.0490469
unc-17	WBGene00006756	protein_coding_gene	1.44379	2.72034	0.000802005
F59F5.5	WBGene00010344	protein_coding_gene	1.44378	2.72033	0.017313
adt-3	WBGene00020567	protein_coding_gene	1.4415	2.71604	1.99724e-05
lec-9	WBGene00002272	protein_coding_gene	1.44099	2.71506	1.24925e-13
F09E10.7	WBGene00017297	protein_coding_gene	1.44027	2.71372	0.000125488
tag-180	WBGene00007041	protein_coding_gene	1.43841	2.71022	4.50858e-07
H01G02.4	WBGene00045108	protein_coding_gene	1.43741	2.70835	0.0490187
clec-132	WBGene00021143	protein_coding_gene	1.43661	2.70685	1.17798e-05
T12A2.5	WBGene00020439	protein_coding_gene	1.43643	2.70651	3.53804e-07
ifc-1	WBGene00002055	protein_coding_gene	1.43573	2.70519	4.53631e-32
F25D7.5	WBGene00009114	protein_coding_gene	1.43455	2.70298	0.011432
nas-38	WBGene00003554	protein_coding_gene	1.43333	2.7007	0.0434479
ugt-3	WBGene00013903	protein_coding_gene	1.43187	2.69797	0.0318362
ZK250.14	WBGene00235354	protein_coding_gene	1.43096	2.69625	0.0372949
K02B12.9	WBGene00044679	protein_coding_gene	1.43012	2.69469	0.0468638
F01D5.3	WBGene00008494	protein_coding_gene	1.42828	2.69126	0.0163413
doxa-1	WBGene00015519	protein_coding_gene	1.42798	2.69069	1.6716e-06
lev-9	WBGene00002976	protein_coding_gene	1.42148	2.6786	0.000112666
F15H9.7	WBGene00077535	pseudogene	1.42038	2.67656	0.0374864
F47F2.1	WBGene00018569	protein_coding_gene	1.42029	2.6764	6.33381e-08
unc-52	WBGene00006787	protein_coding_gene	1.42013	2.6761	1.93193e-24
egl-47	WBGene00001211	protein_coding_gene	1.41946	2.67486	0.0476423
ctsa-3.1	WBGene00017969	protein_coding_gene	1.41727	2.6708	0.00775557
dpf-6	WBGene00001059	protein_coding_gene	1.41679	2.66991	1.26536e-05
sro-1	WBGene00005641	protein_coding_gene	1.41485	2.66632	0.0123026
T06A4.3	WBGene00020283	protein_coding_gene	1.41363	2.66406	0.00203308
pde-5	WBGene00016328	protein_coding_gene	1.41309	2.66307	0.0362574
cest-19	WBGene00020125	protein_coding_gene	1.41307	2.66303	0.00745528
col-98	WBGene00000673	protein_coding_gene	1.41196	2.66098	5.26464e-24
C47D2.1	WBGene00016738	protein_coding_gene	1.40729	2.65238	0.00548122
math-2	WBGene00015606	protein_coding_gene	1.40688	2.65163	0.00168729
C02B8.3	WBGene00015322	protein_coding_gene	1.40647	2.65088	0.000495023
T25C12.3	WBGene00012018	protein_coding_gene	1.40449	2.64724	0.000858737
F11F1.1	WBGene00008714	protein_coding_gene	1.40229	2.64321	4.03441e-07
clec-105	WBGene00012488	protein_coding_gene	1.4022	2.64305	0.000628439
F35F10.4	WBGene00018054	pseudogene	1.39998	2.63899	0.00503182
hsp-17	WBGene00002021	protein_coding_gene	1.39979	2.63863	2.27363e-10
clec-204	WBGene00021603	protein_coding_gene	1.39854	2.63635	0.000357978
K12C11.5	WBGene00044896	protein_coding_gene	1.39759	2.6346	0.0144333
T04F3.1	WBGene00011436	protein_coding_gene	1.39414	2.62832	3.33998e-27
T10H9.1	WBGene00020424	protein_coding_gene	1.39343	2.62702	0.0107074
ZK402.5	WBGene00022731	protein_coding_gene	1.39283	2.62593	0.0214131
C31B8.12	WBGene00016285	protein_coding_gene	1.39227	2.62491	0.00302868
flr-4	WBGene00001468	protein_coding_gene	1.39172	2.62391	6.87717e-05
C17H12.37	WBGene00236786	protein_coding_gene	1.39151	2.62354	0.0444739
kvs-4	WBGene00012967	protein_coding_gene	1.39099	2.62259	0.00712718
add-1	WBGene00000072	protein_coding_gene	1.38798	2.61713	3.32907e-10
ZK783.6	WBGene00044448	protein_coding_gene	1.38267	2.60751	0.00493498
Y51A2D.1	WBGene00013072	protein_coding_gene	1.38262	2.60742	0.000375633
cha-1	WBGene00000481	protein_coding_gene	1.38216	2.60658	0.000223327
M03B6.1	WBGene00010833	protein_coding_gene	1.38189	2.60609	0.000772304
gly-18	WBGene00001643	protein_coding_gene	1.38189	2.60609	0.0204904
clec-108	WBGene00012504	protein_coding_gene	1.37902	2.60092	0.00422934
lev-1	WBGene00002974	protein_coding_gene	1.37648	2.59634	4.0205e-06
M163.8	WBGene00010940	protein_coding_gene	1.37634	2.59609	8.84694e-07
lgc-32	WBGene00020569	protein_coding_gene	1.37559	2.59474	1.3601e-06
B0457.3	WBGene00014660	pseudogene	1.37451	2.5928	0.0426517
R09H10.5	WBGene00011182	protein_coding_gene	1.37254	2.58926	3.75431e-05
D2023.1	WBGene00014300	protein_coding_gene	1.3715	2.58739	3.59614e-07
cyp-35D1	WBGene00008829	protein_coding_gene	1.37054	2.58567	0.00544074
twk-22	WBGene00006675	protein_coding_gene	1.37048	2.58556	1.16369e-06
glr-4	WBGene00001615	protein_coding_gene	1.36877	2.5825	2.7194e-06
C14B9.3	WBGene00015753	protein_coding_gene	1.36579	2.57718	0.00021572
T02G5.7	WBGene00020166	protein_coding_gene	1.36546	2.57658	6.76913e-23
lgc-45	WBGene00021146	protein_coding_gene	1.36302	2.57222	4.57926e-10
col-96	WBGene00000671	protein_coding_gene	1.363	2.5722	6.82283e-08
W10C8.5	WBGene00021128	protein_coding_gene	1.36296	2.57213	4.38738e-16
Y43F8B.3	WBGene00012814	protein_coding_gene	1.35711	2.56171	0.00183434
nspd-7	WBGene00012781	protein_coding_gene	1.3566	2.56082	0.0423256
T21D12.12	WBGene00020651	protein_coding_gene	1.35528	2.55848	6.45801e-11
col-103	WBGene00000677	protein_coding_gene	1.35307	2.55455	5.42074e-23
F58H7.1	WBGene00019067	protein_coding_gene	1.35287	2.5542	0.0389076
Y43F8C.17	WBGene00012838	protein_coding_gene	1.3525	2.55353	1.01086e-10
vha-5	WBGene00006914	protein_coding_gene	1.35244	2.55343	3.5538e-23
clec-165	WBGene00009523	protein_coding_gene	1.35226	2.55313	0.000668914
unc-41	WBGene00006777	protein_coding_gene	1.35222	2.55305	7.23633e-07
F13B6.3	WBGene00017418	protein_coding_gene	1.35158	2.55192	0.0067672
C34F11.1	WBGene00016413	protein_coding_gene	1.35058	2.55015	0.00889151
let-805	WBGene00002915	protein_coding_gene	1.3484	2.54629	1.17204e-15
cpr-3	WBGene00000783	protein_coding_gene	1.34692	2.54368	4.72631e-10
F09E5.16	WBGene00017292	protein_coding_gene	1.34115	2.53354	4.04209e-07
F57F4.4	WBGene00019017	protein_coding_gene	1.34066	2.53267	0.0307619
skpo-3	WBGene00017968	protein_coding_gene	1.34012	2.53173	3.04651e-24
C50D2.2	WBGene00016806	protein_coding_gene	1.33782	2.5277	0.00302591
cwp-1	WBGene00000859	protein_coding_gene	1.33705	2.52634	0.000228849
shl-1	WBGene00022240	protein_coding_gene	1.33485	2.52249	0.000231089
hpo-28	WBGene00015148	protein_coding_gene	1.33423	2.52141	3.27254e-06
B0416.2	WBGene00015178	protein_coding_gene	1.33356	2.52023	0.0180347
pmp-1	WBGene00004058	protein_coding_gene	1.33285	2.519	4.07138e-15
cwp-2	WBGene00000860	protein_coding_gene	1.332	2.51752	0.0472934
pat-12	WBGene00003936	protein_coding_gene	1.33165	2.51691	5.41426e-21
bgnt-1.6	WBGene00010167	protein_coding_gene	1.33122	2.51615	0.0256017
nlp-26	WBGene00003764	protein_coding_gene	1.33046	2.51483	3.03686e-05
gar-2	WBGene00001518	protein_coding_gene	1.33033	2.5146	7.79166e-06
gst-36	WBGene00001784	protein_coding_gene	1.32953	2.5132	1.46856e-12
glb-13	WBGene00008957	protein_coding_gene	1.32743	2.50956	0.00618053
pals-38	WBGene00008302	protein_coding_gene	1.32594	2.50697	0.0174603
F23C8.7	WBGene00017736	protein_coding_gene	1.32566	2.50647	2.90929e-07
C12D12.1	WBGene00015713	protein_coding_gene	1.32537	2.50597	2.83201e-05
snf-4	WBGene00004903	pseudogene	1.32295	2.50177	0.00422162
pqn-72	WBGene00004154	protein_coding_gene	1.32161	2.49945	0.000726905
F56B6.6	WBGene00018937	protein_coding_gene	1.31783	2.49292	0.0298805
C35B1.4	WBGene00016434	protein_coding_gene	1.31582	2.48943	1.12592e-10
C14A11.6	WBGene00015751	protein_coding_gene	1.31518	2.48834	0.00247724
nhr-179	WBGene00017512	protein_coding_gene	1.31351	2.48546	1.13488e-05
VB0395L.1	WBGene00044150	protein_coding_gene	1.31271	2.48408	0.00380591
R08C7.5	WBGene00019949	protein_coding_gene	1.3127	2.48406	1.00516e-06
arrd-8	WBGene00012467	protein_coding_gene	1.31195	2.48277	0.0200656
T10G3.8	WBGene00045340	protein_coding_gene	1.31171	2.48235	0.0194638
pho-7	WBGene00011879	protein_coding_gene	1.31158	2.48213	0.000243422
amt-4	WBGene00000136	protein_coding_gene	1.30994	2.47931	1.30418e-11
slc-36.4	WBGene00010421	protein_coding_gene	1.30956	2.47865	1.78237e-06
lact-7	WBGene00008047	protein_coding_gene	1.30837	2.47662	0.0264474
cyp-25A1	WBGene00007963	protein_coding_gene	1.30825	2.47641	0.000149718
gcy-32	WBGene00001552	protein_coding_gene	1.30696	2.4742	0.0317425
ets-4	WBGene00017687	protein_coding_gene	1.30677	2.47387	4.04869e-17
pqn-35	WBGene00004122	protein_coding_gene	1.30635	2.47314	2.65743e-10
Y116F11A.3	WBGene00013817	protein_coding_gene	1.30564	2.47194	0.0265575
mab-3	WBGene00003100	protein_coding_gene	1.30519	2.47116	5.89256e-06
Y51H4A.935	WBGene00194647	protein_coding_gene	1.30469	2.47031	0.0242222
dmsr-3	WBGene00012993	protein_coding_gene	1.30469	2.47031	0.0146152
Y48G8AR.2	WBGene00021693	protein_coding_gene	1.30434	2.46971	0.0327253
C28D4.8	WBGene00007795	protein_coding_gene	1.30304	2.46749	0.0127891
C18B2.3	WBGene00015954	protein_coding_gene	1.30243	2.46643	1.05629e-07
F43C11.2	WBGene00018379	protein_coding_gene	1.3005	2.46314	9.3812e-08
twk-40	WBGene00006691	protein_coding_gene	1.29843	2.45961	0.0292188
gst-35	WBGene00001783	protein_coding_gene	1.29766	2.4583	0.000893148
F46A9.2	WBGene00009755	protein_coding_gene	1.29624	2.45588	4.42431e-06
Y53C10A.15	WBGene00044805	protein_coding_gene	1.29445	2.45283	0.024246
clec-135	WBGene00015821	protein_coding_gene	1.29422	2.45244	1.69146e-06
frpr-17	WBGene00011765	protein_coding_gene	1.29324	2.45077	0.00631809
ceh-18	WBGene00000441	protein_coding_gene	1.29242	2.44938	1.03577e-10
kcc-3	WBGene00019289	protein_coding_gene	1.29165	2.44808	2.12869e-06
D1054.8	WBGene00008375	protein_coding_gene	1.2913	2.44748	3.60627e-13
che-10	WBGene00018051	protein_coding_gene	1.28996	2.44522	3.55048e-14
aqp-4	WBGene00000172	protein_coding_gene	1.28991	2.44513	3.62881e-09
T01C1.4	WBGene00011317	protein_coding_gene	1.28975	2.44486	0.0409797
prhg-1	WBGene00022391	protein_coding_gene	1.28942	2.4443	0.000610078
sur-5	WBGene00006351	protein_coding_gene	1.28835	2.44248	1.31048e-16
T05H4.7	WBGene00020270	protein_coding_gene	1.28771	2.44141	0.0188392
F15D4.5	WBGene00008862	protein_coding_gene	1.2867	2.43969	9.24053e-05
scl-26	WBGene00016821	protein_coding_gene	1.28481	2.43649	0.00852034
B0222.11	WBGene00044582	protein_coding_gene	1.2843	2.43565	0.0221967
ZC404.1	WBGene00022601	protein_coding_gene	1.28425	2.43556	0.0313449
ifc-2	WBGene00002056	protein_coding_gene	1.28236	2.43237	9.35211e-06
ggr-2	WBGene00001587	protein_coding_gene	1.28234	2.43233	0.0218017
amx-2	WBGene00000138	protein_coding_gene	1.2821	2.43193	1.89759e-12
ncx-6	WBGene00003571	protein_coding_gene	1.2806	2.42939	0.000140847
aqp-8	WBGene00000176	protein_coding_gene	1.28056	2.42933	7.17318e-22
grl-4	WBGene00001713	protein_coding_gene	1.27577	2.42129	3.34018e-06
B0238.12	WBGene00015076	protein_coding_gene	1.27494	2.41989	0.000593111
Y66C5A.1	WBGene00044156	protein_coding_gene	1.27485	2.41973	0.0338068
F59A6.11	WBGene00044664	protein_coding_gene	1.27421	2.41867	0.00916041
C49F8.3	WBGene00008215	protein_coding_gene	1.27408	2.41845	0.0007231
C47E8.10	WBGene00044216	pseudogene	1.27329	2.41713	0.0165583
Y116A8A.6	WBGene00013776	protein_coding_gene	1.27218	2.41526	0.0279882
twk-17	WBGene00006671	protein_coding_gene	1.27173	2.4145	0.00141566
exc-1	WBGene00001362	protein_coding_gene	1.27054	2.41251	0.0446888
pfas-1	WBGene00008654	protein_coding_gene	1.26592	2.40481	1.83584e-15
ketn-1	WBGene00004130	protein_coding_gene	1.2645	2.40245	9.1192e-14
F57A8.6	WBGene00010181	protein_coding_gene	1.26384	2.40135	0.00262214
eat-4	WBGene00001135	protein_coding_gene	1.26226	2.39871	0.00082531
F52H2.6	WBGene00018718	protein_coding_gene	1.26096	2.39654	6.66693e-10
F07H5.7	WBGene00008558	protein_coding_gene	1.2604	2.39562	0.0160206
ZK1193.2	WBGene00022858	protein_coding_gene	1.25982	2.39465	5.98268e-08
sprr-1	WBGene00010986	protein_coding_gene	1.25937	2.39392	0.0344267
sams-1	WBGene00008205	protein_coding_gene	1.2593	2.3938	5.47781e-23
frpr-6	WBGene00017661	protein_coding_gene	1.25902	2.39332	0.0282515
aqp-7	WBGene00000175	protein_coding_gene	1.25741	2.39066	2.52678e-13
C45E5.4	WBGene00016667	protein_coding_gene	1.25566	2.38776	1.20182e-05
acr-16	WBGene00000055	protein_coding_gene	1.25565	2.38774	0.00258837
F40F9.3	WBGene00009581	protein_coding_gene	1.25221	2.38205	2.40445e-05
T02E9.6	WBGene00044203	protein_coding_gene	1.24991	2.37827	0.0407116
glr-5	WBGene00001616	protein_coding_gene	1.24919	2.37708	0.000119015
R02F2.5	WBGene00019834	protein_coding_gene	1.24871	2.37629	0.0292236
F29C6.1	WBGene00009243	protein_coding_gene	1.24828	2.37558	8.12741e-10
F38A1.9	WBGene00009522	protein_coding_gene	1.24667	2.37293	0.000438187
C28D4.5	WBGene00007793	protein_coding_gene	1.24645	2.37256	0.042237
mec-9	WBGene00003173	protein_coding_gene	1.24473	2.36974	0.00303008
T28B8.3	WBGene00012114	protein_coding_gene	1.24456	2.36946	0.0365721
ttn-1	WBGene00006436	protein_coding_gene	1.24271	2.36642	0.00109984
F14H12.3	WBGene00017471	protein_coding_gene	1.24171	2.36479	1.73591e-05
C55A6.4	WBGene00008333	protein_coding_gene	1.24166	2.3647	1.85955e-07
lys-5	WBGene00003094	protein_coding_gene	1.24017	2.36226	0.000319829
kvs-5	WBGene00021948	protein_coding_gene	1.23839	2.35935	8.54813e-08
dpf-2	WBGene00001055	protein_coding_gene	1.23738	2.35771	2.84068e-15
arrd-26	WBGene00019873	protein_coding_gene	1.23735	2.35765	0.0094747
fipr-11	WBGene00008244	protein_coding_gene	1.23732	2.35761	0.0150718
kcnl-1	WBGene00007176	protein_coding_gene	1.23564	2.35485	0.000156419
tbc-8	WBGene00008018	protein_coding_gene	1.23359	2.35152	0.000155588
oac-19	WBGene00009413	protein_coding_gene	1.23348	2.35133	0.0179875
epac-1	WBGene00004255	protein_coding_gene	1.23317	2.35082	0.0494884
ZK688.12	WBGene00044763	protein_coding_gene	1.23308	2.35069	0.00365157
cpn-4	WBGene00000780	protein_coding_gene	1.23286	2.35033	2.64528e-17
tnt-4	WBGene00006589	protein_coding_gene	1.23274	2.35013	1.94784e-15
rimb-1	WBGene00006513	protein_coding_gene	1.23228	2.34939	5.50039e-06
C09G1.5	WBGene00007487	protein_coding_gene	1.23003	2.34573	0.00188026
unc-23	WBGene00006760	protein_coding_gene	1.22878	2.34369	6.04609e-09
lat-2	WBGene00002252	protein_coding_gene	1.22631	2.33968	7.35153e-05
fbxa-54	WBGene00020449	protein_coding_gene	1.22613	2.33939	0.0309854
ilcr-1	WBGene00013415	protein_coding_gene	1.22507	2.33767	3.55223e-08
lin-29	WBGene00003015	protein_coding_gene	1.22421	2.33627	1.48928e-08
Y44A6D.2	WBGene00012853	protein_coding_gene	1.22291	2.33417	1.16207e-06
M03F8.5	WBGene00019764	protein_coding_gene	1.22243	2.33339	0.0497173
clec-92	WBGene00013125	protein_coding_gene	1.2224	2.33335	9.04073e-06
W07G4.5	WBGene00012339	protein_coding_gene	1.22187	2.3325	4.57926e-10
T20B6.2	WBGene00020598	protein_coding_gene	1.22123	2.33145	0.0249864
W03D8.5	WBGene00020987	protein_coding_gene	1.22072	2.33063	0.000537761
F46C5.2	WBGene00009779	protein_coding_gene	1.21998	2.32943	0.00824611
T22F7.4	WBGene00020703	protein_coding_gene	1.21919	2.32816	0.00470015
C01B10.44	WBGene00194839	protein_coding_gene	1.21823	2.32661	0.0354043
C49A9.3	WBGene00016757	protein_coding_gene	1.2177	2.32576	5.24663e-06
Y65B4A.7	WBGene00022030	protein_coding_gene	1.2167	2.32415	0.0250897
aco-1	WBGene00000040	protein_coding_gene	1.21528	2.32185	1.88282e-17
unc-46	WBGene00006782	protein_coding_gene	1.21344	2.3189	0.0496109
cat-1	WBGene00000295	protein_coding_gene	1.2121	2.31675	0.00679225
ZK622.4	WBGene00022782	protein_coding_gene	1.21037	2.31397	1.24726e-06
hex-5	WBGene00013497	protein_coding_gene	1.21016	2.31363	2.83201e-05
C01B10.3	WBGene00015278	protein_coding_gene	1.20739	2.3092	1.9795e-12
C30B5.7	WBGene00016248	protein_coding_gene	1.20737	2.30916	0.0212297
C09B9.7	WBGene00015630	protein_coding_gene	1.20666	2.30802	0.000114186
cdkl-1	WBGene00012779	protein_coding_gene	1.20569	2.30648	0.0471702
F37C4.6	WBGene00018146	protein_coding_gene	1.20557	2.30629	1.47855e-11
klu-2	WBGene00022592	protein_coding_gene	1.20548	2.30615	1.40371e-07
Y110A2AL.6	WBGene00022443	protein_coding_gene	1.20433	2.3043	0.0005902
F33C8.4	WBGene00009358	protein_coding_gene	1.20426	2.3042	2.07072e-07
lgc-53	WBGene00020657	protein_coding_gene	1.20397	2.30372	0.0375006
cal-6	WBGene00022214	pseudogene	1.20287	2.30197	0.0467829
sqrd-1	WBGene00008538	protein_coding_gene	1.19816	2.29447	6.89819e-09
B0034.1	WBGene00015002	protein_coding_gene	1.19798	2.29419	0.00181442
clec-99	WBGene00013933	protein_coding_gene	1.19709	2.29276	2.30626e-09
unc-25	WBGene00006762	protein_coding_gene	1.19632	2.29155	5.62166e-09
idh-1	WBGene00010317	protein_coding_gene	1.19629	2.2915	4.59824e-15
mec-1	WBGene00003165	protein_coding_gene	1.19597	2.29098	1.83679e-05
C12D5.9	WBGene00015710	protein_coding_gene	1.19584	2.29079	4.56681e-05
C49A9.5	WBGene00016759	protein_coding_gene	1.1954	2.29008	1.37361e-09
bca-1	WBGene00000245	protein_coding_gene	1.1947	2.28897	7.82522e-09
gst-11	WBGene00001759	protein_coding_gene	1.19254	2.28555	0.035089
slc-17.3	WBGene00015333	protein_coding_gene	1.19177	2.28432	4.24963e-05
M02D8.5	WBGene00019731	protein_coding_gene	1.19081	2.28281	1.47593e-05
F26B1.5	WBGene00017817	protein_coding_gene	1.18908	2.28007	0.0128163
F19B6.3	WBGene00008949	protein_coding_gene	1.18883	2.27969	0.0160899
Y39B6A.41	WBGene00012699	protein_coding_gene	1.1885	2.27916	0.00423803
ocr-2	WBGene00003839	protein_coding_gene	1.18804	2.27842	0.0173527
fbxa-223	WBGene00022630	pseudogene	1.18763	2.27778	0.0333584
F35F10.1	WBGene00018052	protein_coding_gene	1.18752	2.27761	0.000839541
acr-24	WBGene00013534	protein_coding_gene	1.18507	2.27375	0.0321478
ifa-1	WBGene00002050	protein_coding_gene	1.18498	2.2736	3.91184e-16
flp-23	WBGene00017693	protein_coding_gene	1.18464	2.27307	0.0224828
ttll-11	WBGene00019230	protein_coding_gene	1.18362	2.27146	0.0360227
ins-28	WBGene00002111	protein_coding_gene	1.18264	2.26992	0.00839633
clec-130	WBGene00021144	protein_coding_gene	1.18171	2.26846	0.0104248
F58B6.1	WBGene00019029	protein_coding_gene	1.18072	2.2669	0.0138854
pqn-26	WBGene00004115	protein_coding_gene	1.1803	2.26625	0.037859
Y46D2A.3	WBGene00021591	protein_coding_gene	1.17991	2.26562	0.0047985
T09B4.3	WBGene00020377	protein_coding_gene	1.17874	2.26379	0.0107059
clec-56	WBGene00008595	protein_coding_gene	1.17587	2.25929	6.52852e-11
Y6G8.16	WBGene00194801	protein_coding_gene	1.17571	2.25904	0.032916
F44G3.10	WBGene00009710	protein_coding_gene	1.17398	2.25633	0.00286048
mct-3	WBGene00010834	protein_coding_gene	1.17383	2.2561	3.7298e-20
T05F1.9	WBGene00011494	protein_coding_gene	1.17324	2.25517	0.032916
sng-1	WBGene00004912	protein_coding_gene	1.17284	2.25456	0.0024079
Y6G8.15	WBGene00189937	protein_coding_gene	1.17258	2.25414	5.15222e-05
gyg-1	WBGene00006863	protein_coding_gene	1.17211	2.25341	6.37942e-13
tmc-1	WBGene00020490	protein_coding_gene	1.17196	2.25318	7.56619e-05
Y71H2AM.12	WBGene00022177	protein_coding_gene	1.17005	2.2502	0.000130025
F46A9.1	WBGene00009754	protein_coding_gene	1.16911	2.24873	8.79235e-07
F38E1.10	WBGene00018182	protein_coding_gene	1.16856	2.24787	0.000884715
wago-10	WBGene00020707	protein_coding_gene	1.16833	2.24751	1.71548e-06
dop-3	WBGene00020506	protein_coding_gene	1.16788	2.24682	0.0142686
lgc-39	WBGene00017314	protein_coding_gene	1.16766	2.24647	0.000133162
fipr-3	WBGene00009090	protein_coding_gene	1.16756	2.24632	0.00143487
lgc-46	WBGene00022106	protein_coding_gene	1.16756	2.24631	0.0135701
W04E12.7	WBGene00012252	protein_coding_gene	1.16385	2.24055	0.000188507
fut-5	WBGene00043986	protein_coding_gene	1.16378	2.24044	0.0463081
Y69E1A.3	WBGene00013475	protein_coding_gene	1.16363	2.2402	0.00810846
qui-1	WBGene00004265	protein_coding_gene	1.16345	2.23993	9.77522e-07
F42G10.1	WBGene00009645	protein_coding_gene	1.16324	2.2396	6.67944e-06
B0294.1	WBGene00015117	protein_coding_gene	1.16292	2.2391	0.0473647
ggr-3	WBGene00001588	protein_coding_gene	1.16285	2.239	0.0151205
Y43F8B.19	WBGene00077688	protein_coding_gene	1.16281	2.23893	0.0105776
Y77E11A.12	WBGene00022313	protein_coding_gene	1.16246	2.23839	0.0123965
ser-1	WBGene00004776	protein_coding_gene	1.16243	2.23835	0.0028505
K08E4.7	WBGene00045036	protein_coding_gene	1.16186	2.23745	0.00211434
inx-1	WBGene00002123	protein_coding_gene	1.16147	2.23686	9.44246e-06
R155.4	WBGene00020118	protein_coding_gene	1.16118	2.23641	0.00523233
W01G7.2	WBGene00014851	pseudogene	1.16033	2.23508	0.0287018
K01B6.3	WBGene00010454	protein_coding_gene	1.16009	2.23471	0.00118459
F39H12.2	WBGene00018213	protein_coding_gene	1.15994	2.23448	0.0185306
T05F1.5	WBGene00011491	protein_coding_gene	1.15985	2.23434	0.0243295
gon-1	WBGene00001650	protein_coding_gene	1.15958	2.23392	2.63324e-10
Y64G10A.2	WBGene00013412	protein_coding_gene	1.15931	2.2335	0.0357151
mxt-1	WBGene00012478	protein_coding_gene	1.15891	2.23289	1.56113e-08
clec-138	WBGene00018049	protein_coding_gene	1.15542	2.22749	3.66076e-06
F01D4.8	WBGene00008490	protein_coding_gene	1.15255	2.22307	0.00492416
Y102A11A.3	WBGene00022413	protein_coding_gene	1.15152	2.22147	1.16434e-11
gur-4	WBGene00001805	protein_coding_gene	1.15131	2.22116	0.0492944
npr-6	WBGene00009619	protein_coding_gene	1.15017	2.21941	0.0261342
Y37F4.7	WBGene00021388	protein_coding_gene	1.1501	2.21929	0.00984723
Y53C10A.5	WBGene00013136	protein_coding_gene	1.1485	2.21684	6.45994e-12
fbxa-58	WBGene00016225	pseudogene	1.14837	2.21663	6.07298e-06
gst-40	WBGene00001788	protein_coding_gene	1.14809	2.21621	0.0424089
frpr-4	WBGene00016909	protein_coding_gene	1.14795	2.21598	0.0254702
clec-110	WBGene00008909	protein_coding_gene	1.1454	2.21208	1.30457e-08
F46F5.1	WBGene00018493	protein_coding_gene	1.14497	2.21142	0.00316592
F37B12.1	WBGene00009504	protein_coding_gene	1.14441	2.21056	0.00317963
F31D5.2	WBGene00017945	protein_coding_gene	1.14387	2.20973	6.24941e-06
csp-2	WBGene00000820	protein_coding_gene	1.14229	2.20731	0.0208561
C08G5.1	WBGene00015614	pseudogene	1.1418	2.20656	0.00582536
alh-12	WBGene00000118	protein_coding_gene	1.14121	2.20566	2.00991e-18
ugt-48	WBGene00015965	protein_coding_gene	1.14076	2.20497	8.85976e-07
F58F9.8	WBGene00044306	protein_coding_gene	1.14067	2.20483	0.0026119
C36B7.5	WBGene00016468	protein_coding_gene	1.14	2.20382	0.0404239
R08E3.1	WBGene00019957	protein_coding_gene	1.13992	2.20369	1.17158e-12
ctg-2	WBGene00011756	protein_coding_gene	1.13941	2.20291	3.20748e-09
M05B5.3	WBGene00010871	protein_coding_gene	1.13797	2.20071	7.95511e-05
C02G6.2	WBGene00015360	protein_coding_gene	1.13739	2.19982	0.00925452
W03G11.2	WBGene00012224	protein_coding_gene	1.13735	2.19976	0.0128026
frpr-5	WBGene00008342	protein_coding_gene	1.13721	2.19955	0.00183702
math-18	WBGene00016544	protein_coding_gene	1.13622	2.19805	0.0152827
M02D8.2	WBGene00019728	protein_coding_gene	1.13551	2.19697	0.0387972
F10C1.9	WBGene00044296	protein_coding_gene	1.13444	2.19533	6.53313e-11
nspc-1	WBGene00023477	protein_coding_gene	1.13379	2.19435	0.0208623
cutl-23	WBGene00021343	protein_coding_gene	1.133	2.19315	0.00643697
C35A5.4	WBGene00007948	protein_coding_gene	1.13293	2.19304	0.000929703
nlp-53	WBGene00012440	protein_coding_gene	1.13213	2.19182	0.000795622
acr-20	WBGene00000059	protein_coding_gene	1.13119	2.1904	0.0361113
argk-1	WBGene00009706	protein_coding_gene	1.13115	2.19033	0.0160999
unc-10	WBGene00006750	protein_coding_gene	1.13107	2.19021	3.69422e-06
aldo-1	WBGene00011474	protein_coding_gene	1.13103	2.19014	1.34933e-13
ZK721.3	WBGene00022810	protein_coding_gene	1.1302	2.18889	0.0335329
F19C6.3	WBGene00008952	protein_coding_gene	1.1293	2.18753	0.00422636
best-12	WBGene00008821	protein_coding_gene	1.12861	2.18648	0.0311753
madd-4	WBGene00009958	protein_coding_gene	1.12845	2.18623	6.33851e-06
fipr-29	WBGene00019171	protein_coding_gene	1.12825	2.18594	0.0361485
Y51F10.7	WBGene00021768	protein_coding_gene	1.12752	2.18482	2.79112e-09
plg-1	WBGene00004041	pseudogene	1.12751	2.18482	3.21613e-11
twnk-1	WBGene00018514	protein_coding_gene	1.12699	2.18403	0.0472761
mec-12	WBGene00003175	protein_coding_gene	1.1237	2.17905	7.18322e-11
R07C3.13	WBGene00019929	protein_coding_gene	1.12231	2.17696	0.0139273
mec-5	WBGene00003169	protein_coding_gene	1.12188	2.1763	3.82563e-05
F16H6.9	WBGene00008899	protein_coding_gene	1.12165	2.17595	0.000649348
twk-48	WBGene00010784	protein_coding_gene	1.1216	2.17588	0.0121346
Y40C5A.4	WBGene00021497	protein_coding_gene	1.12088	2.17479	0.00992063
fer-1	WBGene00001414	protein_coding_gene	1.12047	2.17417	3.41264e-05
apt-9	WBGene00000166	protein_coding_gene	1.1202	2.17377	0.0214463
sdha-1	WBGene00015391	protein_coding_gene	1.12	2.17346	3.13003e-15
F29D10.1	WBGene00009250	protein_coding_gene	1.11995	2.17339	0.0276211
F58A4.1	WBGene00010226	protein_coding_gene	1.11781	2.17017	2.00058e-06
avr-14	WBGene00000232	protein_coding_gene	1.11748	2.16967	2.05779e-05
K05F1.9	WBGene00019410	protein_coding_gene	1.1174	2.16956	8.91852e-08
T14A8.2	WBGene00020497	protein_coding_gene	1.11714	2.16916	0.000638559
C51E3.9	WBGene00008254	protein_coding_gene	1.11713	2.16916	6.76826e-09
pept-2	WBGene00003876	protein_coding_gene	1.11688	2.16877	4.37129e-08
R08C7.12	WBGene00019955	protein_coding_gene	1.11663	2.1684	3.85366e-07
Y59E9AL.5	WBGene00021995	pseudogene	1.11629	2.16789	0.0405723
Y34B4A.4	WBGene00021320	protein_coding_gene	1.11581	2.16716	5.55023e-06
C54G4.2	WBGene00008312	protein_coding_gene	1.11554	2.16676	0.00162059
glb-10	WBGene00016215	protein_coding_gene	1.11543	2.1666	0.00886431
C05C12.1	WBGene00007335	protein_coding_gene	1.11506	2.16605	0.000137852
F43C1.5	WBGene00009649	protein_coding_gene	1.11482	2.16568	0.0175532
R07B1.8	WBGene00001608	protein_coding_gene	1.11478	2.16562	0.0468556
xbx-9	WBGene00007604	protein_coding_gene	1.11452	2.16522	0.00478554
spin-1	WBGene00007549	protein_coding_gene	1.1143	2.16491	5.35973e-16
nas-20	WBGene00003539	protein_coding_gene	1.1143	2.1649	1.10405e-07
B0513.90	WBGene00235301	protein_coding_gene	1.11342	2.16357	0.00864924
F08H9.2	WBGene00008590	protein_coding_gene	1.11304	2.16301	1.26682e-06
R08F11.4	WBGene00019968	protein_coding_gene	1.11173	2.16104	0.00838022
C55A6.7	WBGene00008336	protein_coding_gene	1.11123	2.1603	0.000191741
Y57G11A.4	WBGene00013292	protein_coding_gene	1.1108	2.15966	1.1654e-07
nekl-4	WBGene00017033	protein_coding_gene	1.10919	2.15724	0.0294924
B0348.2	WBGene00015152	protein_coding_gene	1.10719	2.15425	0.00544632
clec-95	WBGene00013927	protein_coding_gene	1.10673	2.15357	1.21974e-08
daf-9	WBGene00000905	protein_coding_gene	1.10666	2.15347	0.0190153
H11E01.2	WBGene00019187	protein_coding_gene	1.10573	2.15208	0.000211318
ZC412.3	WBGene00013884	protein_coding_gene	1.10504	2.15105	9.68658e-12
Y67H2A.9	WBGene00014941	pseudogene	1.10459	2.15038	4.10324e-08
H01G02.3	WBGene00010350	protein_coding_gene	1.10232	2.147	0.0234878
unc-9	WBGene00006749	protein_coding_gene	1.10175	2.14615	9.45567e-07
fipr-10	WBGene00008245	protein_coding_gene	1.1017	2.14607	0.00509834
C45G9.12	WBGene00016683	protein_coding_gene	1.10151	2.14579	0.0397088
C14C11.1	WBGene00015765	protein_coding_gene	1.10082	2.14476	0.00043972
F02H6.6	WBGene00008539	protein_coding_gene	1.10035	2.14406	0.00201025
C33F10.11	WBGene00016357	protein_coding_gene	1.09914	2.14227	1.7363e-05
K09A9.6	WBGene00010703	protein_coding_gene	1.09798	2.14054	4.63596e-08
gpa-2	WBGene00001664	protein_coding_gene	1.09773	2.14018	0.0318449
Y45F10C.4	WBGene00012880	protein_coding_gene	1.09752	2.13987	3.46871e-06
D2045.5	WBGene00008423	protein_coding_gene	1.0974	2.13969	0.0032675
slo-2	WBGene00004831	protein_coding_gene	1.0963	2.13806	1.16734e-10
F46F5.14	WBGene00018505	protein_coding_gene	1.09544	2.13679	0.0198926
T16G1.5	WBGene00011799	protein_coding_gene	1.0946	2.13553	0.00166766
cyp-35A2	WBGene00015400	protein_coding_gene	1.09421	2.13497	0.00123412
col-113	WBGene00000687	protein_coding_gene	1.09408	2.13477	0.0134834
mpst-4	WBGene00017387	protein_coding_gene	1.09393	2.13455	0.0186403
Y2H9A.6	WBGene00086568	protein_coding_gene	1.09315	2.1334	0.0148119
tbc-19	WBGene00007849	protein_coding_gene	1.09232	2.13217	1.09358e-05
C04G6.6	WBGene00015456	protein_coding_gene	1.09178	2.13137	0.0429274
F40G9.7	WBGene00018243	protein_coding_gene	1.09177	2.13135	0.0107074
ser-5	WBGene00008890	protein_coding_gene	1.09106	2.13031	0.0284926
C03F11.4	WBGene00015390	protein_coding_gene	1.09068	2.12974	4.1396e-06
C02B8.12	WBGene00219375	protein_coding_gene	1.09032	2.12921	0.0223378
F35H10.10	WBGene00018073	protein_coding_gene	1.08998	2.12872	2.14733e-06
cdc-25.4	WBGene00000389	protein_coding_gene	1.08968	2.12828	0.00283676
F38B2.4	WBGene00009531	protein_coding_gene	1.0876	2.1252	4.5895e-11
K05F1.1	WBGene00019405	protein_coding_gene	1.08729	2.12474	0.0453778
twk-39	WBGene00006690	protein_coding_gene	1.08716	2.12455	0.0102072
F36G3.1	WBGene00009482	protein_coding_gene	1.08701	2.12434	1.81896e-08
C17H12.12	WBGene00015937	protein_coding_gene	1.08637	2.12339	1.70001e-06
B0244.10	WBGene00015085	protein_coding_gene	1.08613	2.12304	0.00442064
daf-7	WBGene00000903	protein_coding_gene	1.0861	2.12299	0.000206301
pod-2	WBGene00004076	protein_coding_gene	1.08473	2.12098	5.0881e-21
W03F8.2	WBGene00020992	pseudogene	1.08151	2.11625	0.00226191
prmt-6	WBGene00016023	protein_coding_gene	1.08044	2.11469	0.00138337
R10E11.5	WBGene00011217	protein_coding_gene	1.08041	2.11464	0.00135941
F22G12.8	WBGene00044712	pseudogene	1.07998	2.11401	0.0164087
F39G3.5	WBGene00018210	protein_coding_gene	1.07913	2.11276	6.47936e-05
F28E10.1	WBGene00017900	protein_coding_gene	1.07762	2.11054	3.87261e-07
ifb-1	WBGene00002053	protein_coding_gene	1.07759	2.11051	1.14621e-12
ZK1067.4	WBGene00014210	protein_coding_gene	1.07734	2.11014	0.00450058
ivns-1	WBGene00006493	protein_coding_gene	1.07724	2.11	2.95748e-17
Y49F6B.8	WBGene00021720	protein_coding_gene	1.07678	2.10932	0.0190533
Y69H2.15	WBGene00050884	protein_coding_gene	1.07646	2.10886	0.0489884
C17F3.3	WBGene00015908	protein_coding_gene	1.07615	2.10841	0.000461851
oig-8	WBGene00020582	protein_coding_gene	1.07602	2.10822	0.0298097
C33G3.5	WBGene00007905	protein_coding_gene	1.07599	2.10817	1.54797e-06
kvs-1	WBGene00002242	protein_coding_gene	1.07508	2.10684	0.0151642
F28A10.1	WBGene00017869	protein_coding_gene	1.07508	2.10683	0.00129145
F35A5.1	WBGene00018024	protein_coding_gene	1.07498	2.1067	9.40199e-11
fmo-3	WBGene00001478	protein_coding_gene	1.07399	2.10525	1.31459e-05
C47E8.3	WBGene00008142	protein_coding_gene	1.07376	2.10492	0.0288166
ZC250.4	WBGene00045305	protein_coding_gene	1.07376	2.10491	5.9944e-05
B0222.10	WBGene00015058	ncRNA_gene	1.07366	2.10477	3.84018e-07
cpr-5	WBGene00000785	protein_coding_gene	1.07331	2.10426	0.00527943
pept-1	WBGene00003877	protein_coding_gene	1.07316	2.10403	1.82523e-09
tsp-18	WBGene00006644	protein_coding_gene	1.07245	2.103	0.0369197
Y71G12B.5	WBGene00022145	protein_coding_gene	1.07025	2.0998	0.0187312
pdfr-1	WBGene00015735	protein_coding_gene	1.06994	2.09935	3.53337e-07
scav-6	WBGene00008542	protein_coding_gene	1.06986	2.09923	5.36182e-06
H09F14.1	WBGene00010375	protein_coding_gene	1.06957	2.09881	0.0230218
col-186	WBGene00000759	protein_coding_gene	1.06948	2.09868	0.038544
R155.3	WBGene00020117	protein_coding_gene	1.06899	2.09796	0.000962799
sipa-1	WBGene00012100	protein_coding_gene	1.06824	2.09687	4.26324e-09
F54C9.7	WBGene00010043	protein_coding_gene	1.06775	2.09616	0.0399475
E02C12.6	WBGene00017092	protein_coding_gene	1.06748	2.09577	0.00285757
lmp-2	WBGene00015471	protein_coding_gene	1.06743	2.09569	2.7194e-06
T14G12.11	WBGene00219411	protein_coding_gene	1.06702	2.09509	0.000778862
Y116A8C.44	WBGene00013815	protein_coding_gene	1.06688	2.0949	0.0208346
C45E5.1	WBGene00016664	protein_coding_gene	1.06568	2.09316	4.14576e-05
T08B2.12	WBGene00020350	protein_coding_gene	1.06521	2.09247	0.00368942
F57F5.1	WBGene00010204	protein_coding_gene	1.06335	2.08978	0.00242929
tba-5	WBGene00006531	protein_coding_gene	1.06303	2.08931	0.0275658
odr-2	WBGene00003849	protein_coding_gene	1.06148	2.08707	0.00957992
C49C3.11	WBGene00008201	protein_coding_gene	1.06144	2.08702	1.54113e-09
B0285.6	WBGene00007138	protein_coding_gene	1.05881	2.08322	0.0214436
gpc-1	WBGene00001681	protein_coding_gene	1.05819	2.08231	0.0404087
mrp-5	WBGene00003411	protein_coding_gene	1.05735	2.08111	7.17318e-22
T11F9.12	WBGene00011713	protein_coding_gene	1.05647	2.07984	1.95491e-12
Y7A5A.1	WBGene00012407	protein_coding_gene	1.05625	2.07952	4.79598e-08
klo-2	WBGene00017103	protein_coding_gene	1.05531	2.07817	0.000375633
cpr-8	WBGene00021070	protein_coding_gene	1.0549	2.07758	0.00105077
R07E5.6	WBGene00011114	protein_coding_gene	1.05432	2.07674	0.000234674
T13F3.8	WBGene00044205	protein_coding_gene	1.05381	2.07601	0.00172509
C06C3.12	WBGene00175031	protein_coding_gene	1.05252	2.07415	0.043497
F46A8.5	WBGene00009748	protein_coding_gene	1.05194	2.07332	0.000101437
C17G10.7	WBGene00015919	protein_coding_gene	1.05183	2.07316	0.0105691
F32D8.12	WBGene00009334	protein_coding_gene	1.04986	2.07033	1.99703e-07
math-47	WBGene00022688	pseudogene	1.04928	2.0695	0.00281855
afmd-1	WBGene00017051	protein_coding_gene	1.04848	2.06835	0.0117952
Y41C4A.12	WBGene00012758	protein_coding_gene	1.0467	2.0658	0.000332765
col-142	WBGene00000715	protein_coding_gene	1.04627	2.06518	6.03048e-05
unc-77	WBGene00006809	protein_coding_gene	1.04622	2.06512	0.000320546
F58F9.4	WBGene00019058	protein_coding_gene	1.04478	2.06306	0.000729454
pxn-1	WBGene00004256	protein_coding_gene	1.04369	2.0615	1.38858e-09
gbb-1	WBGene00021528	protein_coding_gene	1.04368	2.06148	5.062e-05
E02H9.2	WBGene00017100	protein_coding_gene	1.04298	2.06048	0.00641012
rig-6	WBGene00016354	protein_coding_gene	1.04267	2.06004	6.98797e-09
T11F8.4	WBGene00020435	protein_coding_gene	1.04225	2.05944	0.000444593
rab-3	WBGene00004267	protein_coding_gene	1.04164	2.05856	2.61185e-09
acs-18	WBGene00011173	protein_coding_gene	1.04003	2.05628	3.26475e-07
rhr-1	WBGene00004358	protein_coding_gene	1.03987	2.05604	4.62136e-18
F25E5.3	WBGene00017784	protein_coding_gene	1.03971	2.05581	3.87378e-07
ugt-47	WBGene00011006	protein_coding_gene	1.0395	2.05552	5.93704e-14
T01B4.3	WBGene00011310	protein_coding_gene	1.03839	2.05394	7.29372e-05
Y43F8C.15	WBGene00012836	protein_coding_gene	1.03759	2.05279	0.0158236
unc-104	WBGene00006831	protein_coding_gene	1.03708	2.05208	3.72679e-10
F38A5.6	WBGene00018163	protein_coding_gene	1.037	2.05195	0.00529076
basl-2	WBGene00017392	pseudogene	1.03475	2.04876	0.0373735
try-8	WBGene00017791	protein_coding_gene	1.03472	2.04872	0.00384594
F15A4.5	WBGene00008840	protein_coding_gene	1.03421	2.04799	0.00559344
R102.3	WBGene00011290	protein_coding_gene	1.0337	2.04727	0.0217278
wht-4	WBGene00017179	protein_coding_gene	1.03338	2.04681	0.00194394
rgs-3	WBGene00004346	protein_coding_gene	1.03132	2.04389	0.00708963
Y18D10A.2	WBGene00012475	protein_coding_gene	1.03085	2.04323	0.000551112
del-10	WBGene00020897	protein_coding_gene	1.03064	2.04293	0.000419378
R05G6.1	WBGene00019896	protein_coding_gene	1.03044	2.04265	0.026113
C41A3.2	WBGene00016559	protein_coding_gene	1.03036	2.04254	5.76288e-06
C15A11.2	WBGene00007597	protein_coding_gene	1.03036	2.04254	0.00314328
F11E6.3	WBGene00008707	protein_coding_gene	1.02989	2.04187	6.41454e-11
pde-1	WBGene00011433	protein_coding_gene	1.02987	2.04184	0.000993651
F57H12.5	WBGene00019020	protein_coding_gene	1.02986	2.04183	0.00768648
F49B2.6	WBGene00009865	protein_coding_gene	1.02948	2.04129	0.00103715
gmeb-3	WBGene00008092	protein_coding_gene	1.02917	2.04084	0.00521466
rgs-2	WBGene00004345	protein_coding_gene	1.02906	2.04069	2.99138e-05
cln-3.3	WBGene00000541	protein_coding_gene	1.02884	2.04039	0.000536389
clec-106	WBGene00012482	protein_coding_gene	1.0286	2.04005	0.000914253
C44C10.3	WBGene00008084	protein_coding_gene	1.02852	2.03993	0.00119901
unc-22	WBGene00006759	protein_coding_gene	1.02826	2.03957	0.000150361
C43F9.5	WBGene00008073	protein_coding_gene	1.02822	2.03951	0.0230517
ver-4	WBGene00006897	protein_coding_gene	1.02767	2.03873	0.0212577
T21B6.3	WBGene00011880	protein_coding_gene	1.02656	2.03716	2.18754e-09
Y6G8.14	WBGene00138715	protein_coding_gene	1.02644	2.03699	0.00251087
F07C3.2	WBGene00017193	protein_coding_gene	1.02623	2.0367	0.00197734
cal-5	WBGene00006861	protein_coding_gene	1.02557	2.03577	2.63968e-13
cest-13	WBGene00010116	protein_coding_gene	1.02497	2.03491	9.69142e-06
Y43F8C.13	WBGene00012834	protein_coding_gene	1.0249	2.03482	2.10662e-08
tyra-3	WBGene00006475	protein_coding_gene	1.02461	2.03441	0.0246896
clec-152	WBGene00008658	pseudogene	1.024	2.03355	0.0124326
C35B1.8	WBGene00016437	protein_coding_gene	1.02375	2.0332	0.0169245
npr-22	WBGene00022004	protein_coding_gene	1.02362	2.03301	0.00579404
poml-2	WBGene00017089	protein_coding_gene	1.02359	2.03297	0.000885591
F35C5.3	WBGene00009391	protein_coding_gene	1.02348	2.03281	0.0258319
alg-4	WBGene00006449	protein_coding_gene	1.02313	2.03232	7.05757e-08
C35B1.3	WBGene00016433	protein_coding_gene	1.0224	2.03129	0.0115223
ZK616.61	WBGene00194816	protein_coding_gene	1.02229	2.03114	0.000503839
alg-3	WBGene00011910	protein_coding_gene	1.02112	2.02949	2.50881e-07
F19C7.8	WBGene00017597	protein_coding_gene	1.02053	2.02867	0.00167792
C49C3.4	WBGene00008194	protein_coding_gene	1.02013	2.0281	1.7102e-08
F18E9.7	WBGene00017573	protein_coding_gene	1.02001	2.02793	2.18718e-05
C04C11.1	WBGene00007295	protein_coding_gene	1.01998	2.0279	0.0263704
T01H3.5	WBGene00011351	protein_coding_gene	1.01994	2.02783	0.00476321
dyc-1	WBGene00001116	protein_coding_gene	1.01834	2.02559	4.0147e-05
acd-3	WBGene00007775	protein_coding_gene	1.01665	2.02322	0.00195633
gst-6	WBGene00001754	protein_coding_gene	1.01584	2.02208	1.3083e-05
D2085.7	WBGene00008432	protein_coding_gene	1.01367	2.01904	0.00146669
Y51A2D.8	WBGene00013076	protein_coding_gene	1.01351	2.01882	9.65272e-07
spe-12	WBGene00004966	protein_coding_gene	1.0132	2.01838	0.00920061
ZC196.5	WBGene00022549	protein_coding_gene	1.0124	2.01727	9.95787e-06
nlp-82	WBGene00044006	protein_coding_gene	1.0123	2.01713	0.0397345
Y39B6A.18	WBGene00012679	pseudogene	1.01227	2.01708	0.0300936
slc-9B.2	WBGene00010214	protein_coding_gene	1.01172	2.01631	0.022602
ceh-60	WBGene00017690	protein_coding_gene	1.0117	2.01628	7.14431e-07
F59A6.2	WBGene00019084	protein_coding_gene	1.01129	2.01571	0.00471769
acr-18	WBGene00000057	protein_coding_gene	1.01122	2.01562	0.00416603
crn-6	WBGene00000799	protein_coding_gene	1.01111	2.01546	5.78047e-07
C25D7.15	WBGene00007722	protein_coding_gene	1.01076	2.01498	0.0356057
F49E11.7	WBGene00009893	protein_coding_gene	1.01056	2.01469	0.00652537
oac-59	WBGene00016585	protein_coding_gene	1.01039	2.01445	1.3019e-06
ins-31	WBGene00002114	protein_coding_gene	1.0103	2.01432	0.00323867
fbxa-202	WBGene00020890	protein_coding_gene	1.00857	2.01191	0.00043462
haf-4	WBGene00001814	protein_coding_gene	1.00821	2.01141	9.07293e-11
F36A2.10	WBGene00009457	protein_coding_gene	1.00779	2.01083	5.11751e-06
clec-124	WBGene00015909	protein_coding_gene	1.00662	2.0092	1.38346e-06
C14A6.6	WBGene00007570	protein_coding_gene	1.00573	2.00796	0.00118985
bus-19	WBGene00011590	protein_coding_gene	1.00568	2.00788	0.00100802
C48B4.12	WBGene00008175	protein_coding_gene	1.00539	2.00749	4.89732e-07
C45G9.10	WBGene00016681	protein_coding_gene	1.00442	2.00614	0.000244414
rnh-1.1	WBGene00022888	protein_coding_gene	1.0034	2.00472	7.23284e-05
ent-7	WBGene00009686	protein_coding_gene	1.00336	2.00467	4.85692e-08
exc-12	WBGene00011476	protein_coding_gene	1.00278	2.00385	0.0331426
F08F8.6	WBGene00017271	protein_coding_gene	1.00243	2.00337	0.00647237
glb-3	WBGene00007389	protein_coding_gene	1.00231	2.00321	0.0148395
fbp-1	WBGene00001404	protein_coding_gene	1.00192	2.00266	1.00506e-15
dhc-3	WBGene00007154	protein_coding_gene	1.00165	2.00229	0.0441167
col-42	WBGene00013489	protein_coding_gene	1.00142	2.00197	1.21328e-08
Y37E11AL.4	WBGene00021360	pseudogene	1.0006	2.00083	5.02268e-05
nkb-3	WBGene00010117	protein_coding_gene	1.00058	2.0008	4.59824e-15
F59B8.1	WBGene00010316	protein_coding_gene	1.00055	2.00076	0.0349648
ptl-1	WBGene00004212	protein_coding_gene	1.00041	2.00056	1.79298e-05
clec-162	WBGene00007399	protein_coding_gene	1.00001	2.00002	0.0440454
pxd-1	WBGene00007982	protein_coding_gene	-1.00011	0.49996	1.11455e-10
vet-6	WBGene00006902	protein_coding_gene	-1.00084	0.499708	2.22563e-06
dscc-1	WBGene00019595	protein_coding_gene	-1.0011	0.499619	1.27588e-11
C16C8.13	WBGene00015851	protein_coding_gene	-1.00146	0.499496	0.00229077
mrps-23	WBGene00014224	protein_coding_gene	-1.00331	0.498853	5.3662e-10
F44E2.9	WBGene00018422	protein_coding_gene	-1.00402	0.498609	3.34944e-08
mrps-17	WBGene00015487	protein_coding_gene	-1.00435	0.498493	2.19579e-10
C52A10.3	WBGene00016864	protein_coding_gene	-1.0044	0.498479	0.0251496
cpg-8	WBGene00019357	protein_coding_gene	-1.00668	0.49769	1.60618e-13
glo-3	WBGene00010341	protein_coding_gene	-1.00669	0.497687	0.000673353
fbxb-104	WBGene00021719	protein_coding_gene	-1.00683	0.497639	0.0130193
F53F10.1	WBGene00018763	protein_coding_gene	-1.00777	0.497316	7.2686e-05
R07H5.11	WBGene00011131	protein_coding_gene	-1.01298	0.495522	8.38164e-05
C06G3.5	WBGene00015551	protein_coding_gene	-1.01361	0.495304	4.09799e-08
anr-8	WBGene00219575	antisense_lncRNA_gene	-1.01388	0.495212	0.0011637
tsen-34	WBGene00019535	protein_coding_gene	-1.0142	0.495102	4.15387e-05
Y45G5AM.5	WBGene00021557	protein_coding_gene	-1.01462	0.494959	0.00133719
ZK380.6	WBGene00304812	protein_coding_gene	-1.01474	0.494918	6.55043e-13
fbxb-40	WBGene00019704	protein_coding_gene	-1.01557	0.494633	0.0348117
mfb-1	WBGene00008439	protein_coding_gene	-1.01855	0.493614	2.17732e-06
F44F1.4	WBGene00009696	protein_coding_gene	-1.02616	0.491017	0.00126237
snr-3	WBGene00004916	protein_coding_gene	-1.02655	0.490881	2.27628e-17
fbxb-7	WBGene00012492	protein_coding_gene	-1.02707	0.490707	1.97847e-05
bath-35	WBGene00012196	protein_coding_gene	-1.03012	0.489668	0.030729
F45C12.17	WBGene00269388	protein_coding_gene	-1.03028	0.489615	0.00492534
F33H2.8	WBGene00009371	protein_coding_gene	-1.03029	0.489613	0.037133
metl-6	WBGene00014205	protein_coding_gene	-1.03263	0.48882	2.13871e-10
C50F4.4	WBGene00008232	protein_coding_gene	-1.03336	0.488572	0.00574096
M162.5	WBGene00010931	protein_coding_gene	-1.03556	0.487826	0.000931115
R05D3.3	WBGene00019878	protein_coding_gene	-1.03728	0.487247	2.94469e-07
rpl-41.1	WBGene00023067	protein_coding_gene	-1.04007	0.486304	3.2535e-13
C16A3.2	WBGene00015807	protein_coding_gene	-1.04074	0.486078	9.94652e-10
Y71F9AL.25	WBGene00304792	protein_coding_gene	-1.04149	0.485827	0.00745054
ttr-52	WBGene00008719	protein_coding_gene	-1.04352	0.485141	0.042133
fbxb-116	WBGene00012066	protein_coding_gene	-1.04453	0.484804	0.0218755
ctf-8	WBGene00011915	protein_coding_gene	-1.0447	0.484746	2.1038e-05
Y71F9AR.2	WBGene00022123	protein_coding_gene	-1.04479	0.484717	0.00976797
F48E3.6	WBGene00018606	protein_coding_gene	-1.04587	0.484354	3.74565e-06
rgs-9	WBGene00004352	protein_coding_gene	-1.04898	0.48331	0.00250873
K12C11.6	WBGene00045052	protein_coding_gene	-1.05176	0.482381	4.15749e-05
F52C12.2	WBGene00018679	protein_coding_gene	-1.05331	0.481861	1.46266e-09
C07E3.9	WBGene00007419	protein_coding_gene	-1.05396	0.481644	6.38231e-08
aptf-2	WBGene00013383	protein_coding_gene	-1.05697	0.480642	2.51542e-08
F56G4.6	WBGene00010161	protein_coding_gene	-1.05891	0.479996	2.83232e-10
fbxb-57	WBGene00010101	protein_coding_gene	-1.0602	0.479567	0.00934983
Y111B2A.21	WBGene00013741	protein_coding_gene	-1.06079	0.47937	0.036763
dyf-17	WBGene00012673	protein_coding_gene	-1.06208	0.478941	0.00313705
pes-10	WBGene00003983	protein_coding_gene	-1.0624	0.478836	0.000318136
F46C5.10	WBGene00009785	protein_coding_gene	-1.06505	0.477957	6.39694e-05
ins-20	WBGene00002103	protein_coding_gene	-1.06648	0.477482	0.00714707
T08A9.13	WBGene00044442	protein_coding_gene	-1.06717	0.477255	0.0459396
fbxa-157	WBGene00007393	protein_coding_gene	-1.06746	0.477157	0.0167429
fbxb-26	WBGene00019035	protein_coding_gene	-1.06749	0.477147	0.00834824
zip-11	WBGene00021082	protein_coding_gene	-1.06758	0.477118	9.41706e-05
tyr-1	WBGene00015332	protein_coding_gene	-1.06818	0.476922	2.19633e-06
F54F7.6	WBGene00010066	protein_coding_gene	-1.06851	0.47681	6.19582e-08
clec-3	WBGene00016577	protein_coding_gene	-1.0693	0.476551	0.00466816
fbxc-45	WBGene00021887	protein_coding_gene	-1.07152	0.475816	1.21029e-06
apc-11	WBGene00000145	protein_coding_gene	-1.0734	0.475198	3.63708e-12
K06H7.7	WBGene00019458	protein_coding_gene	-1.07696	0.474028	4.5895e-11
BE0003N10.3	WBGene00015268	protein_coding_gene	-1.07865	0.47347	0.0023585
F13B12.2	WBGene00008730	protein_coding_gene	-1.08305	0.472028	4.35173e-05
F19B2.12	WBGene00194812	pseudogene	-1.08555	0.471211	0.000106662
btb-7	WBGene00018443	protein_coding_gene	-1.08562	0.471189	0.000198328
ZK1127.12	WBGene00022857	protein_coding_gene	-1.08816	0.470361	7.76205e-08
K11D12.12	WBGene00019651	protein_coding_gene	-1.08879	0.470156	1.58864e-10
Y40A1A.6	WBGene00304815	ncRNA_gene	-1.09108	0.469411	3.84847e-10
K05C4.4	WBGene00010581	protein_coding_gene	-1.09155	0.469258	3.26788e-05
M01G12.14	WBGene00010825	protein_coding_gene	-1.09317	0.468731	0.0298912
csa-1	WBGene00008403	protein_coding_gene	-1.09525	0.468056	0.000141843
ZK185.5	WBGene00044481	protein_coding_gene	-1.10177	0.465944	3.9657e-06
F29G9.7	WBGene00017933	pseudogene	-1.10571	0.464673	0.000253611
blos-9	WBGene00010767	protein_coding_gene	-1.10636	0.464465	1.74134e-11
ccch-2	WBGene00009537	protein_coding_gene	-1.10916	0.463563	0.00219398
C08F11.13	WBGene00007460	protein_coding_gene	-1.11097	0.462983	3.83401e-10
btb-12	WBGene00022555	protein_coding_gene	-1.11815	0.460683	0.024446
abf-2	WBGene00000013	protein_coding_gene	-1.1188	0.460477	0.00195804
slc-17.9	WBGene00011643	protein_coding_gene	-1.11916	0.46036	0.0174518
B0478.3	WBGene00015202	protein_coding_gene	-1.12068	0.459877	0.0315596
F40H3.6	WBGene00018252	protein_coding_gene	-1.12312	0.459099	0.000592864
T04B8.2	WBGene00020204	pseudogene	-1.12782	0.457606	0.0394472
clec-146	WBGene00013008	protein_coding_gene	-1.12835	0.457438	2.18949e-07
F59B1.8	WBGene00019100	protein_coding_gene	-1.12894	0.457252	1.70557e-08
Y49A3A.3	WBGene00013026	protein_coding_gene	-1.13274	0.456049	7.41591e-13
F40G9.17	WBGene00185078	protein_coding_gene	-1.13398	0.455656	1.27588e-11
Y49F6C.8	WBGene00021730	protein_coding_gene	-1.13765	0.4545	7.16405e-05
F59C12.4	WBGene00045272	protein_coding_gene	-1.13971	0.453851	2.28069e-08
dlc-5	WBGene00043067	protein_coding_gene	-1.14241	0.453002	0.0307136
R11.4	WBGene00011229	protein_coding_gene	-1.14274	0.452899	0.000466885
fbxa-212	WBGene00012568	pseudogene	-1.1451	0.452159	1.28517e-05
F35E12.9	WBGene00009433	protein_coding_gene	-1.1453	0.452094	0.000463243
R10E8.8	WBGene00011213	protein_coding_gene	-1.14598	0.451884	2.25657e-05
fbxa-145	WBGene00018595	protein_coding_gene	-1.14602	0.451871	0.000675782
sdz-21	WBGene00018828	protein_coding_gene	-1.14838	0.451131	0.00449255
K04A8.20	WBGene00235332	protein_coding_gene	-1.14839	0.451129	0.0169318
Y48A6B.7	WBGene00012968	protein_coding_gene	-1.15375	0.449456	1.03132e-14
fbxb-111	WBGene00017254	protein_coding_gene	-1.15416	0.449327	0.0485345
W04A8.2	WBGene00012237	protein_coding_gene	-1.16183	0.446944	9.46468e-06
C43D7.8	WBGene00008070	protein_coding_gene	-1.16204	0.446881	0.0467594
fbxb-22	WBGene00013230	protein_coding_gene	-1.16533	0.445863	0.00839584
F52D1.2	WBGene00018683	protein_coding_gene	-1.16837	0.444925	0.000733836
tsp-2	WBGene00006628	protein_coding_gene	-1.16968	0.44452	0.000423896
fbxa-198	WBGene00011514	pseudogene	-1.17023	0.444351	6.71717e-06
F22E5.20	WBGene00017713	protein_coding_gene	-1.17473	0.442967	0.00890026
F32H2.10	WBGene00009346	protein_coding_gene	-1.17675	0.442347	9.1192e-14
Y57G11B.2	WBGene00013295	protein_coding_gene	-1.18087	0.441085	4.27256e-06
Y38H6C.23	WBGene00012634	protein_coding_gene	-1.18148	0.440898	0.0254463
C05C10.7	WBGene00007334	protein_coding_gene	-1.18536	0.439716	2.44338e-10
M03A1.8	WBGene00077490	protein_coding_gene	-1.18636	0.439409	0.0113641
fbxb-107	WBGene00017912	protein_coding_gene	-1.18722	0.439148	0.0208388
D2007.1	WBGene00017041	protein_coding_gene	-1.18742	0.439086	4.34791e-05
ZK688.7	WBGene00022802	protein_coding_gene	-1.18869	0.4387	6.31828e-07
T07G12.8	WBGene00011599	pseudogene	-1.18961	0.438421	8.40329e-06
K09D9.12	WBGene00019569	pseudogene	-1.1898	0.438364	0.000512118
Y57A10C.1	WBGene00013280	protein_coding_gene	-1.19967	0.435374	0.0130886
K07C5.13	WBGene00050947	protein_coding_gene	-1.20695	0.433184	0.0245319
tofu-6	WBGene00017132	protein_coding_gene	-1.20751	0.433014	4.01096e-19
D2089.8	WBGene00271706	protein_coding_gene	-1.20929	0.432482	1.32686e-06
Y74C9A.9	WBGene00235381	pseudogene	-1.21732	0.430082	0.0189941
C05D9.9	WBGene00015476	protein_coding_gene	-1.22016	0.429236	6.34179e-09
fbxb-24	WBGene00013234	protein_coding_gene	-1.22082	0.429038	0.00130199
F42H10.6	WBGene00018370	protein_coding_gene	-1.22087	0.429024	4.34483e-11
cyp-13A3	WBGene00011675	protein_coding_gene	-1.22246	0.428551	0.0173668
F13C5.1	WBGene00017422	protein_coding_gene	-1.22898	0.426618	8.64641e-07
K02A11.4	WBGene00044607	protein_coding_gene	-1.23004	0.426306	9.49066e-06
K01A6.4	WBGene00010446	protein_coding_gene	-1.23651	0.424398	0.0343554
Y73B3A.21	WBGene00022222	pseudogene	-1.2366	0.424373	0.00731573
sdz-14	WBGene00008782	protein_coding_gene	-1.23766	0.424059	4.13423e-06
F36F2.2	WBGene00009476	protein_coding_gene	-1.24608	0.421592	7.79761e-08
faah-2	WBGene00015048	protein_coding_gene	-1.24694	0.421341	0.00019575
F08B4.3	WBGene00017235	pseudogene	-1.24808	0.421007	2.19848e-09
F12F6.8	WBGene00008723	pseudogene	-1.25182	0.419919	0.00232701
T06A1.1	WBGene00020277	protein_coding_gene	-1.25244	0.419738	0.0116411
C18A11.1	WBGene00015947	protein_coding_gene	-1.25284	0.419622	2.83218e-09
C11D2.3	WBGene00015701	protein_coding_gene	-1.25307	0.419555	0.0183774
Y71F9AL.6	WBGene00022111	protein_coding_gene	-1.25917	0.417785	0.0112503
fbxa-122	WBGene00014917	pseudogene	-1.25928	0.417752	5.84978e-06
F18C5.10	WBGene00017563	protein_coding_gene	-1.26048	0.417405	9.34198e-25
sdz-37	WBGene00014064	protein_coding_gene	-1.26344	0.41655	0.0463751
F01D5.5	WBGene00008495	protein_coding_gene	-1.26593	0.41583	0.00071131
alh-5	WBGene00000111	protein_coding_gene	-1.26667	0.415618	2.31989e-12
Y53G8B.2	WBGene00021818	protein_coding_gene	-1.26763	0.415341	4.07138e-15
ins-7	WBGene00002090	protein_coding_gene	-1.2684	0.415121	0.000448919
fbxa-95	WBGene00009222	protein_coding_gene	-1.26909	0.41492	0.0108482
ZK550.2	WBGene00013996	protein_coding_gene	-1.2735	0.413656	6.60979e-06
ZK896.4	WBGene00014135	protein_coding_gene	-1.27526	0.413151	0.00109025
Y17G9B.2	WBGene00021199	protein_coding_gene	-1.28445	0.410528	0.00842202
T12A2.3	WBGene00020438	protein_coding_gene	-1.29192	0.408408	0.00838022
C54F6.5	WBGene00016923	protein_coding_gene	-1.29294	0.408118	9.86068e-06
F21D9.5	WBGene00009019	pseudogene	-1.29498	0.407543	3.45618e-06
cpt-4	WBGene00019644	protein_coding_gene	-1.29667	0.407065	8.37478e-08
ugt-8	WBGene00019234	protein_coding_gene	-1.29979	0.406186	3.11964e-07
ugt-17	WBGene00007422	protein_coding_gene	-1.3066	0.404271	4.80359e-10
jmjd-4	WBGene00011563	protein_coding_gene	-1.30688	0.404194	5.37134e-06
pot-2	WBGene00010195	protein_coding_gene	-1.30972	0.403398	2.46083e-13
K10G6.9	WBGene00206374	protein_coding_gene	-1.31126	0.402969	0.0155227
cyp-13A5	WBGene00011672	protein_coding_gene	-1.31166	0.402856	3.65188e-14
F59A7.2	WBGene00019090	protein_coding_gene	-1.31218	0.402711	1.74965e-06
W05H9.3	WBGene00021050	ncRNA_gene	-1.31907	0.400794	2.63968e-13
Y116F11A.1	WBGene00013816	protein_coding_gene	-1.32577	0.398937	0.0240056
F45D3.1	WBGene00009721	protein_coding_gene	-1.32799	0.398324	0.00959277
D2045.8	WBGene00008425	protein_coding_gene	-1.32806	0.398303	4.99241e-07
Y58A7A.3	WBGene00021977	protein_coding_gene	-1.32821	0.398263	1.034e-10
Y27F2A.8	WBGene00021299	protein_coding_gene	-1.32884	0.398088	0.0016601
pot-3	WBGene00007065	protein_coding_gene	-1.33839	0.395462	3.09711e-11
W01F3.2	WBGene00012185	protein_coding_gene	-1.33928	0.395219	3.00632e-16
C08E8.10	WBGene00077692	protein_coding_gene	-1.343	0.394199	0.0238064
F45E10.2	WBGene00009729	protein_coding_gene	-1.34314	0.394161	3.82332e-07
Y116A8C.20	WBGene00013797	protein_coding_gene	-1.34489	0.393683	0.0322641
C18H9.5	WBGene00016003	protein_coding_gene	-1.34537	0.393554	6.62484e-06
dct-17	WBGene00009431	protein_coding_gene	-1.34805	0.392822	0.0365228
dach-1	WBGene00020386	protein_coding_gene	-1.35476	0.391	0.000120163
spp-22	WBGene00044283	protein_coding_gene	-1.3657	0.388045	1.88583e-05
F09F3.8	WBGene00014732	pseudogene	-1.37071	0.3867	0.0298347
lido-4	WBGene00015589	protein_coding_gene	-1.37277	0.386148	0.019269
frpr-11	WBGene00019444	protein_coding_gene	-1.37319	0.386038	1.14841e-05
fbxa-140	WBGene00008130	protein_coding_gene	-1.3746	0.38566	7.98993e-09
C36C9.10	WBGene00219849	ncRNA_gene	-1.37783	0.384798	0.00218779
fbxa-211	WBGene00012566	protein_coding_gene	-1.38195	0.383699	3.55048e-14
W01B11.6	WBGene00020917	protein_coding_gene	-1.38195	0.383699	4.83648e-11
fbxa-162	WBGene00015597	pseudogene	-1.3833	0.383342	0.000126322
C51E3.10	WBGene00008255	protein_coding_gene	-1.39036	0.38147	0.00041203
dod-23	WBGene00009898	protein_coding_gene	-1.39415	0.380468	0.000119786
F48D6.4	WBGene00018602	protein_coding_gene	-1.39426	0.380441	7.33753e-20
EEED8.13	WBGene00017141	protein_coding_gene	-1.39896	0.379203	9.89958e-06
R09B3.6	WBGene00014820	pseudogene	-1.40003	0.37892	6.75263e-08
M151.2	WBGene00019794	protein_coding_gene	-1.41206	0.375774	0.00907865
Y20C6A.4	WBGene00077495	protein_coding_gene	-1.41968	0.373796	0.000888047
his-32	WBGene00001906	protein_coding_gene	-1.43032	0.371048	0.00795446
M03B6.5	WBGene00010837	protein_coding_gene	-1.43134	0.370786	0.0271984
ugt-29	WBGene00021709	protein_coding_gene	-1.43317	0.370317	2.62988e-05
F36H5.4	WBGene00018103	protein_coding_gene	-1.43964	0.36866	0.00340214
fbxa-99	WBGene00009490	protein_coding_gene	-1.43982	0.368612	0.0207362
R09E12.9	WBGene00044514	protein_coding_gene	-1.45089	0.365797	0.000507456
fbxa-163	WBGene00015598	protein_coding_gene	-1.4537	0.365084	3.7854e-05
fbxb-60	WBGene00010104	protein_coding_gene	-1.45456	0.364866	0.0127152
cpt-1	WBGene00012907	protein_coding_gene	-1.46068	0.363322	1.84975e-20
C49G7.12	WBGene00077593	protein_coding_gene	-1.46788	0.361514	0.000454731
F15E6.10	WBGene00044479	protein_coding_gene	-1.47021	0.36093	0.0242077
oac-6	WBGene00007833	protein_coding_gene	-1.47278	0.360288	0.000521759
lips-10	WBGene00008803	protein_coding_gene	-1.47807	0.358968	5.05943e-08
Y105C5B.20	WBGene00013659	protein_coding_gene	-1.48619	0.356955	5.08356e-10
F13A7.11	WBGene00008726	protein_coding_gene	-1.48916	0.356219	1.28221e-05
M163.1	WBGene00010935	protein_coding_gene	-1.48923	0.356203	4.59824e-15
F08H9.3	WBGene00008591	protein_coding_gene	-1.49147	0.35565	0.00075225
Y71A12B.19	WBGene00077443	pseudogene	-1.49587	0.354568	8.58083e-10
M60.7	WBGene00019782	protein_coding_gene	-1.49903	0.353792	8.42289e-05
T22B7.3	WBGene00020672	protein_coding_gene	-1.50257	0.352924	2.1528e-05
fbxb-45	WBGene00019705	protein_coding_gene	-1.50571	0.352158	0.00719964
C52E12.11	WBGene00304189	pseudogene	-1.50874	0.351419	0.0292365
tbc-6	WBGene00015410	protein_coding_gene	-1.52117	0.348403	4.01486e-14
F23A7.8	WBGene00044638	protein_coding_gene	-1.52996	0.346286	4.59184e-24
clec-40	WBGene00011853	protein_coding_gene	-1.54046	0.343776	0.0092161
Y47G6A.14	WBGene00021640	protein_coding_gene	-1.54209	0.343387	2.37555e-06
cnc-7	WBGene00010005	protein_coding_gene	-1.55402	0.340559	0.00071131
fipr-26	WBGene00009963	protein_coding_gene	-1.55836	0.339536	0.00831179
F40G9.20	WBGene00195034	ncRNA_gene	-1.56204	0.338672	0.00927434
F36F12.3	WBGene00018094	protein_coding_gene	-1.56878	0.337092	0.035464
ugt-33	WBGene00007946	protein_coding_gene	-1.57115	0.336541	0.00145127
T23F11.6	WBGene00011957	protein_coding_gene	-1.58677	0.332916	0.00127425
F02E11.3	WBGene00017181	protein_coding_gene	-1.58924	0.332347	0.0484172
his-63	WBGene00001937	protein_coding_gene	-1.59	0.332172	0.0467147
T11F8.2	WBGene00020434	pseudogene	-1.59271	0.331547	4.1981e-07
fbxc-37	WBGene00017942	pseudogene	-1.59684	0.330599	0.0339727
T04C12.8	WBGene00011430	protein_coding_gene	-1.60579	0.328556	1.04634e-05
C06B3.7	WBGene00007366	protein_coding_gene	-1.61093	0.327387	0.00201638
Y49F6A.5	WBGene00021713	protein_coding_gene	-1.61835	0.325708	0.0418793
C04C11.25	WBGene00284855	protein_coding_gene	-1.62741	0.32367	0.00125812
Y53F4B.38	WBGene00014920	pseudogene	-1.63606	0.321734	0.0421888
clec-218	WBGene00020938	protein_coding_gene	-1.64326	0.320132	9.44206e-21
D2024.10	WBGene00044505	pseudogene	-1.64514	0.319716	0.0322645
dhs-8	WBGene00000972	protein_coding_gene	-1.66223	0.315951	0.00123447
K08E3.2	WBGene00010662	protein_coding_gene	-1.67055	0.314135	0.0133634
F11D5.5	WBGene00017382	protein_coding_gene	-1.67084	0.314071	2.17778e-05
srt-63	WBGene00020877	protein_coding_gene	-1.67761	0.3126	0.045653
B0563.8	WBGene00015265	protein_coding_gene	-1.69035	0.309851	0.0497548
Y37H2A.12	WBGene00044758	protein_coding_gene	-1.69415	0.309036	2.66481e-05
ceh-5	WBGene00000430	protein_coding_gene	-1.69813	0.308185	0.000948707
H25K10.4	WBGene00010413	protein_coding_gene	-1.70332	0.307078	2.35723e-05
Y8A9A.2	WBGene00021171	protein_coding_gene	-1.70508	0.306705	1.50377e-08
F31D5.6	WBGene00017949	protein_coding_gene	-1.71457	0.304693	0.00169413
dao-6	WBGene00000932	protein_coding_gene	-1.71969	0.303613	0.00896697
tre-5	WBGene00006611	protein_coding_gene	-1.72142	0.30325	2.55183e-12
clec-23	WBGene00011851	pseudogene	-1.72313	0.302891	0.00507339
T16A1.10	WBGene00269431	protein_coding_gene	-1.72977	0.3015	0.0112847
T10C6.15	WBGene00050899	protein_coding_gene	-1.73211	0.301012	3.48746e-07
Y37F4.8	WBGene00044289	protein_coding_gene	-1.73326	0.300772	0.000169578
drd-50	WBGene00018643	protein_coding_gene	-1.75016	0.297268	0.000631595
H32K16.2	WBGene00010422	protein_coding_gene	-1.75197	0.296895	6.41274e-06
F15H9.8	WBGene00194652	pseudogene	-1.77026	0.293157	0.00600935
pqn-16	WBGene00004107	protein_coding_gene	-1.77846	0.291493	0.0402915
fbxa-200	WBGene00020304	pseudogene	-1.7866	0.289854	1.13072e-06
irg-5	WBGene00009429	protein_coding_gene	-1.80186	0.286805	0.00019256
W05H9.1	WBGene00021048	protein_coding_gene	-1.80617	0.28595	2.71335e-37
oac-54	WBGene00012323	protein_coding_gene	-1.81142	0.28491	0.0024561
K10D11.2	WBGene00010746	protein_coding_gene	-1.81845	0.283525	0.0426652
C18H9.6	WBGene00016004	protein_coding_gene	-1.82007	0.283207	9.43935e-10
F10D7.3	WBGene00017340	protein_coding_gene	-1.82023	0.283176	5.56902e-17
clec-145	WBGene00013013	protein_coding_gene	-1.82306	0.28262	0.0130562
pho-9	WBGene00022181	protein_coding_gene	-1.82923	0.281414	7.97642e-11
ttr-37	WBGene00017667	protein_coding_gene	-1.83488	0.280315	9.23189e-14
ins-19	WBGene00002102	protein_coding_gene	-1.85483	0.276466	0.0022522
Y17G9A.4	WBGene00021197	protein_coding_gene	-1.88537	0.270675	1.83976e-09
F16B4.7	WBGene00017509	protein_coding_gene	-1.89605	0.268678	0.000332643
fbxb-16	WBGene00022560	protein_coding_gene	-1.90046	0.267858	0.03908
nlp-31	WBGene00003769	protein_coding_gene	-1.92289	0.263726	1.90435e-23
F53B2.8	WBGene00009957	protein_coding_gene	-1.93339	0.261813	1.07805e-06
C42D4.1	WBGene00016594	protein_coding_gene	-1.94153	0.26034	1.32222e-35
K01A6.7	WBGene00045096	protein_coding_gene	-1.95395	0.258108	0.00435833
irg-2	WBGene00016783	protein_coding_gene	-1.96782	0.255639	0.0014067
Y81B9A.5	WBGene00304906	ncRNA_gene	-1.96885	0.255457	0.00856079
B0563.1	WBGene00015261	protein_coding_gene	-1.97956	0.253567	0.0270073
clec-47	WBGene00011668	protein_coding_gene	-1.98007	0.253477	1.03015e-11
nspe-6	WBGene00012603	protein_coding_gene	-1.9865	0.25235	0.0091572
ugt-54	WBGene00012013	protein_coding_gene	-1.98829	0.252038	3.99639e-20
ZK673.5	WBGene00014061	protein_coding_gene	-2.00308	0.249467	0.00551359
srd-28	WBGene00005106	protein_coding_gene	-2.03566	0.243896	0.0456308
K09D9.1	WBGene00019564	protein_coding_gene	-2.05191	0.241165	0.000112291
ZK1307.2	WBGene00014245	protein_coding_gene	-2.08169	0.236238	3.41953e-05
C54F6.18	WBGene00235093	protein_coding_gene	-2.09722	0.233708	0.004382
Y54G2A.36	WBGene00021898	protein_coding_gene	-2.09927	0.233376	1.39842e-32
ZK6.8	WBGene00022643	protein_coding_gene	-2.10916	0.231782	2.54104e-08
nlp-34	WBGene00015046	protein_coding_gene	-2.11799	0.230368	1.04539e-06
sri-36	WBGene00005548	protein_coding_gene	-2.11939	0.230145	0.0188261
M04C9.2	WBGene00010857	protein_coding_gene	-2.13151	0.228218	0.00857157
Y45F10D.6	WBGene00012886	protein_coding_gene	-2.13892	0.22705	6.78406e-08
C31E10.11	WBGene00304783	protein_coding_gene	-2.15599	0.22438	0.00803844
Y53H1B.4	WBGene00013182	protein_coding_gene	-2.16513	0.222961	0.00927434
btb-15	WBGene00015594	pseudogene	-2.18261	0.220276	0.00877649
ugt-34	WBGene00009255	protein_coding_gene	-2.19889	0.217805	0.0154749
nlp-30	WBGene00003768	protein_coding_gene	-2.20003	0.217633	1.80333e-10
ptr-22	WBGene00004236	protein_coding_gene	-2.21174	0.215874	7.63191e-28
clec-24	WBGene00009856	protein_coding_gene	-2.2366	0.212186	2.00232e-14
T04C12.32	WBGene00235086	ncRNA_gene	-2.25959	0.208831	0.00889584
acd-1	WBGene00016064	protein_coding_gene	-2.28709	0.204888	0.000298553
Y24D9A.9	WBGene00044952	snoRNA_gene	-2.32126	0.200092	0.0132383
clec-32	WBGene00009860	protein_coding_gene	-2.32868	0.199066	1.90615e-06
linc-6	WBGene00219700	lincRNA_gene	-2.33393	0.198344	2.74251e-09
C27B7.9	WBGene00007765	protein_coding_gene	-2.34575	0.196724	6.77219e-67
Y46H3A.5	WBGene00021601	protein_coding_gene	-2.36613	0.193965	0.00247154
W08A12.2	WBGene00021079	protein_coding_gene	-2.36729	0.19381	7.63191e-28
Y71F9AM.9	WBGene00271781	lincRNA_gene	-2.37638	0.192592	0.000729987
fbxc-26	WBGene00019043	protein_coding_gene	-2.39813	0.18971	3.09349e-05
dod-22	WBGene00010125	protein_coding_gene	-2.41542	0.18745	7.5598e-24
pitr-4	WBGene00007141	protein_coding_gene	-2.46268	0.181409	0.00136714
nlp-28	WBGene00003766	protein_coding_gene	-2.47978	0.179272	7.97847e-39
cnc-6	WBGene00000560	protein_coding_gene	-2.49562	0.177314	0.0160352
F59A7.12	WBGene00044520	protein_coding_gene	-2.50812	0.175785	0.00681181
fipr-23	WBGene00007990	protein_coding_gene	-2.54515	0.17133	0.00157912
W10G11.1	WBGene00021134	protein_coding_gene	-2.5635	0.169164	0.00327105
C49G7.7	WBGene00016785	protein_coding_gene	-2.5694	0.168475	4.76786e-06
C39B5.10	WBGene00016528	protein_coding_gene	-2.61429	0.163313	1.5011e-33
C37A5.3	WBGene00014698	protein_coding_gene	-2.64402	0.159982	0.00839069
T23E7.6	WBGene00044772	protein_coding_gene	-2.68647	0.155343	8.56695e-21
srr-6	WBGene00005657	protein_coding_gene	-2.69847	0.154056	5.41585e-11
W10G11.4	WBGene00021137	protein_coding_gene	-2.89564	0.134377	0.000703965
cnc-2	WBGene00000556	protein_coding_gene	-2.89942	0.134026	2.42977e-07
dct-19	WBGene00007876	protein_coding_gene	-2.91619	0.132477	0.00212087
fipr-24	WBGene00007992	protein_coding_gene	-2.99203	0.125693	1.23811e-05
C18D11.6	WBGene00007682	protein_coding_gene	-3.04237	0.121382	6.18945e-06
C08E8.3	WBGene00007439	protein_coding_gene	-3.08775	0.117624	1.12332e-05
C37A5.6	WBGene00014700	protein_coding_gene	-3.09452	0.117073	0.00424383
T24B8.5	WBGene00011979	protein_coding_gene	-3.2645	0.104061	5.42357e-09
cnc-11	WBGene00044900	protein_coding_gene	-3.30407	0.101245	7.07827e-10
nlp-29	WBGene00003767	protein_coding_gene	-3.3403	0.0987345	3.31743e-62
cpt-3	WBGene00021703	protein_coding_gene	-3.34655	0.0983081	8.5962e-15
F56D6.9	WBGene00044471	protein_coding_gene	-3.38002	0.0960535	0.00052574
ins-8	WBGene00002091	protein_coding_gene	-3.6578	0.0792305	0.00063379
F48C1.11	WBGene00195179	protein_coding_gene	-3.78859	0.0723636	0.000727415
W02D7.11	WBGene00020946	protein_coding_gene	-3.86444	0.0686575	4.93735e-13
fmo-2	WBGene00001477	protein_coding_gene	-3.91367	0.0663542	1.95203e-07
dod-24	WBGene00007875	protein_coding_gene	-4.54838	0.0427368	2.96329e-136
F56D6.8	WBGene00044292	protein_coding_gene	-4.89055	0.0337131	4.13423e-06
dct-7	WBGene00017488	protein_coding_gene	-5.16931	0.0277896	4.03253e-08
F48C1.9	WBGene00018601	protein_coding_gene	-5.58997	0.0207612	5.00661e-22
dct-8	WBGene00044472	protein_coding_gene	-6.71393	0.0095259	1.04858e-09

## Sheet: DEGs common to N2 & CB
Shared (N2&CB4856) DEGs in response to S. epidermidis (vs. OP50)
			N2			CB4856
Gene Name	Wormbase Gene ID	Type	log2Fold Change	Fold Change	Adjusted P-value	log2Fold Change	Fold Change	Adjusted P-value
ilys-3	WBGene00016670	protein_coding_gene	7.83239	227.922	1.81368e-16	1.84051	3.58137	2.1989e-12
T22F3.11	WBGene00020700	protein_coding_gene	7.72246	211.199	2.43008e-17	2.31897	4.98975	0.0109918
chil-28	WBGene00008842	pseudogene	7.39592	168.42	3.91264e-12	2.7373	6.6682	3.61078e-11
F46C5.1	WBGene00009778	protein_coding_gene	7.08098	135.39	3.9489e-15	1.60593	3.04391	0.0090277
F17B5.1	WBGene00008905	protein_coding_gene	6.82427	113.321	2.33983e-33	1.65788	3.15552	0.017876
lys-10	WBGene00003099	protein_coding_gene	6.54172	93.1655	3.7741e-31	2.78804	6.90689	1.06138e-15
clec-60	WBGene00014046	protein_coding_gene	6.45531	87.7491	7.19605e-16	2.87805	7.35155	2.3414e-12
ilys-2	WBGene00016669	protein_coding_gene	6.25935	76.6039	8.29361e-18	1.35657	2.56076	0.00367367
Y54G2A.37	WBGene00023484	protein_coding_gene	6.14518	70.7754	1.89716e-08	1.99326	3.98135	4.26324e-09
T26H5.8	WBGene00012070	protein_coding_gene	5.94614	61.6546	1.33762e-22	1.14167	2.20636	7.44825e-08
clec-61	WBGene00014047	protein_coding_gene	5.82748	56.7865	5.32311e-21	1.71728	3.28816	3.95743e-12
cest-29	WBGene00017205	pseudogene	5.82153	56.5529	1.26083e-06	-1.23823	0.423893	3.21221e-05
thn-2	WBGene00009215	protein_coding_gene	5.46797	44.2611	4.41458e-29	2.65845	6.31356	1.34728e-53
lipl-1	WBGene00010062	protein_coding_gene	5.34663	40.6906	3.87238e-13	2.88009	7.36196	3.66053e-09
cest-1.1	WBGene00011362	protein_coding_gene	5.20836	36.972	6.25559e-31	4.56382	23.6508	5.85531e-24
K05F6.10	WBGene00019421	protein_coding_gene	5.16956	35.9909	8.1665e-13	1.74924	3.36181	0.0272607
dod-3	WBGene00016052	protein_coding_gene	5.14034	35.2692	5.68022e-09	1.75177	3.36773	8.51961e-05
lipl-3	WBGene00020016	protein_coding_gene	5.04945	33.1159	5.02105e-12	-1.73947	0.29948	0.00862269
ZK105.13	WBGene00235114	protein_coding_gene	4.95469	31.0105	1.71178e-06	1.32196	2.50005	0.00200965
W01C8.1	WBGene00020918	protein_coding_gene	4.93049	30.4948	2.61488e-05	1.88899	3.70375	0.0131225
T07H8.11	WBGene00304201	protein_coding_gene	4.91853	30.243	1.76651e-14	4.58193	23.9496	6.10051e-44
F11A5.17	WBGene00045510	protein_coding_gene	4.8897	29.6447	1.55247e-08	2.45515	5.4837	0.00892314
C50F7.5	WBGene00016845	protein_coding_gene	4.76186	27.1309	4.42263e-07	-2.76364	0.147252	6.27782e-68
best-1	WBGene00007203	protein_coding_gene	4.71661	26.293	2.6852e-48	2.165	4.48467	9.52684e-05
T26H5.10	WBGene00044783	protein_coding_gene	4.69469	25.8967	2.55658e-06	1.3574	2.56224	0.00134601
mtl-1	WBGene00003473	protein_coding_gene	4.66494	25.3681	2.76981e-07	-1.55637	0.340006	0.00010558
sdz-24	WBGene00019495	protein_coding_gene	4.53847	23.239	1.33684e-73	2.45439	5.4808	0.0179241
asm-3	WBGene00000213	protein_coding_gene	4.47146	22.1842	3.48619e-09	5.40994	42.5163	7.56382e-47
C54F6.12	WBGene00016929	protein_coding_gene	4.45223	21.8905	6.88443e-15	2.34962	5.09691	4.75773e-09
F53H2.1	WBGene00010004	protein_coding_gene	4.41436	21.3234	9.47354e-08	1.99141	3.97624	2.59842e-05
F14D7.7	WBGene00008794	protein_coding_gene	4.32455	20.0364	8.65048e-07	1.80878	3.50347	0.00128171
ZK666.15	WBGene00195145	protein_coding_gene	4.32455	20.0364	1.18213e-06	2.2842	4.87095	1.72216e-05
C35C5.8	WBGene00007957	protein_coding_gene	4.20873	18.4907	5.41182e-24	1.1953	2.28993	0.000787302
F46A8.13	WBGene00219950	ncRNA_gene	4.17913	18.1153	7.57394e-05	-1.09315	0.468737	0.00732697
math-34	WBGene00019699	protein_coding_gene	4.13162	17.5284	9.05314e-14	1.66592	3.17316	3.2726e-08
F07C4.6	WBGene00017200	protein_coding_gene	4.00533	16.0592	6.12593e-07	3.4717	11.0939	0.00305473
aqp-1	WBGene00000169	protein_coding_gene	3.95253	15.4821	5.70712e-39	3.59732	12.1033	4.96192e-21
scl-2	WBGene00009895	protein_coding_gene	3.9287	15.2285	3.33728e-06	-1.21129	0.431883	3.0283e-12
F11C7.6	WBGene00017378	protein_coding_gene	3.91735	15.1091	4.44411e-09	2.10937	4.31504	2.63968e-13
K02E2.7	WBGene00010508	protein_coding_gene	3.89278	14.854	0.000616656	1.63199	3.0994	0.0136727
Y87G2A.16	WBGene00013602	protein_coding_gene	3.84783	14.3983	4.70982e-24	1.21851	2.32706	0.0462097
acs-2	WBGene00009221	protein_coding_gene	3.81028	14.0284	5.03526e-21	2.52977	5.7748	7.56713e-10
daao-1	WBGene00022076	protein_coding_gene	3.72224	13.198	8.81965e-19	1.79196	3.46285	6.41642e-11
Y41D4B.17	WBGene00021519	protein_coding_gene	3.68323	12.8459	5.03686e-23	3.63171	12.3952	2.61137e-17
F40G12.5	WBGene00009600	protein_coding_gene	3.67447	12.7681	0.000588711	2.09905	4.28427	1.19016e-05
ftn-1	WBGene00001500	protein_coding_gene	3.62548	12.3418	4.4826e-06	-1.36967	0.386979	0.00318789
Y105C5B.7	WBGene00013648	pseudogene	3.5732	11.9026	0.00147393	1.57762	2.98476	0.00234938
cpr-1	WBGene00000781	protein_coding_gene	3.56204	11.8109	1.09103e-27	1.59235	3.0154	9.81891e-28
F45D3.4	WBGene00009724	protein_coding_gene	3.53226	11.5695	2.24892e-06	-1.63081	0.322907	1.53192e-07
Y65B4BR.1	WBGene00022040	protein_coding_gene	3.52176	11.4856	5.07271e-16	3.13865	8.807	1.23438e-09
asah-1	WBGene00010769	protein_coding_gene	3.50064	11.3188	4.2088e-23	2.69894	6.49326	2.21222e-19
F47B8.4	WBGene00009805	protein_coding_gene	3.46107	11.0125	0.00138148	-2.20787	0.216454	1.14086e-09
F47B8.10	WBGene00009811	protein_coding_gene	3.44928	10.9229	0.000626247	-1.0042	0.498547	0.0323309
clec-172	WBGene00044719	protein_coding_gene	3.44913	10.9218	2.25945e-14	1.23684	2.35682	7.5416e-05
lys-7	WBGene00003096	protein_coding_gene	3.42533	10.743	7.67522e-22	2.32421	5.00792	3.23693e-15
W07B8.4	WBGene00021072	protein_coding_gene	3.40466	10.5902	1.2972e-18	1.44499	2.7226	1.01172e-08
ZC116.5	WBGene00119204	protein_coding_gene	3.33303	10.0773	7.53616e-11	2.23286	4.70064	2.42052e-07
gst-8	WBGene00001756	protein_coding_gene	3.32005	9.98699	0.000853233	2.51995	5.73561	0.000891647
aat-7	WBGene00000008	protein_coding_gene	3.29589	9.82116	3.27014e-23	5.52806	46.1438	2.69533e-26
nlp-51	WBGene00011997	protein_coding_gene	3.26442	9.60924	8.00211e-29	2.57101	5.94224	1.07085e-56
Y51H4A.5	WBGene00013101	protein_coding_gene	3.16241	8.95324	4.91771e-08	1.09667	2.13861	0.00226879
cyp-35B1	WBGene00019472	protein_coding_gene	3.15661	8.91734	2.73121e-17	1.8115	3.51007	3.39315e-07
zip-6	WBGene00011130	protein_coding_gene	3.14586	8.85109	0.00770884	2.07042	4.20009	0.0428424
F56C3.9	WBGene00018946	protein_coding_gene	3.13455	8.78201	6.80008e-08	1.6435	3.12422	0.000332643
K10D3.6	WBGene00010740	protein_coding_gene	3.13313	8.77337	1.16757e-30	1.4232	2.6818	3.37687e-08
W02G9.4	WBGene00020954	protein_coding_gene	3.09955	8.57153	1.00218e-58	2.98509	7.91776	1.18725e-41
F21C10.11	WBGene00017660	protein_coding_gene	3.06142	8.34794	9.28911e-13	-1.22879	0.426676	0.0215719
cpr-4	WBGene00000784	protein_coding_gene	3.05696	8.32216	6.0478e-21	1.06261	2.0887	0.000255365
ugt-43	WBGene00008485	protein_coding_gene	3.05667	8.32052	6.96989e-13	1.26162	2.39765	1.3835e-05
asp-11	WBGene00017677	pseudogene	3.03797	8.21334	0.000118597	1.15973	2.23415	0.0204352
cyp-13A7	WBGene00000372	protein_coding_gene	3.03016	8.16898	0.00438395	2.0168	4.04684	3.42228e-12
R09D1.4	WBGene00011160	pseudogene	3.00638	8.03544	0.0219654	1.84629	3.59575	0.0340443
C18H7.1	WBGene00015993	protein_coding_gene	2.98632	7.92451	0.000640181	-1.79441	0.28829	3.82509e-08
F15E6.3	WBGene00017484	protein_coding_gene	2.97468	7.86085	6.3895e-08	-2.80499	0.143092	6.16225e-24
lact-6	WBGene00007358	protein_coding_gene	2.96811	7.82513	3.64904e-06	3.18182	9.07449	9.90386e-12
W03F11.5	WBGene00021008	protein_coding_gene	2.96059	7.78445	1.51141e-07	2.11784	4.34042	0.000142461
lips-6	WBGene00014009	protein_coding_gene	2.93371	7.64072	0.000849596	4.14435	17.6838	2.77402e-08
ugt-18	WBGene00013900	protein_coding_gene	2.92295	7.58395	0.0030908	-1.55237	0.34095	0.00077677
nlp-39	WBGene00008295	protein_coding_gene	2.91993	7.56809	0.00105269	-1.65937	0.316577	0.00408469
Y73B6BL.37	WBGene00022256	protein_coding_gene	2.91277	7.53062	0.00399826	1.76187	3.39138	0.00799883
clec-158	WBGene00020067	protein_coding_gene	2.8774	7.34824	0.00405689	1.39337	2.62691	0.00808383
C07G3.8	WBGene00015576	protein_coding_gene	2.86916	7.30637	0.00943322	1.92004	3.78433	0.0425084
C35D6.5	WBGene00007962	pseudogene	2.84462	7.18316	0.00136605	1.31649	2.49059	0.00389159
chil-18	WBGene00011161	protein_coding_gene	2.8085	7.00553	0.000599074	1.20417	2.30404	0.0294913
F11A5.9	WBGene00008677	protein_coding_gene	2.78452	6.89009	1.51675e-20	2.13481	4.3918	3.17387e-23
K03H6.2	WBGene00019368	protein_coding_gene	2.74456	6.70184	2.75632e-11	3.19388	9.1507	4.19581e-16
F01D5.7	WBGene00008497	protein_coding_gene	2.72461	6.60981	0.011289	1.86097	3.63251	0.00653036
mir-238	WBGene00003331	miRNA_gene	2.71747	6.57716	0.0260083	-2.2502	0.210195	0.0257088
W03F9.4	WBGene00021002	protein_coding_gene	2.68187	6.41689	1.29614e-11	1.03587	2.05035	0.0171263
hsp-12.3	WBGene00002012	protein_coding_gene	2.67276	6.37647	7.4372e-22	1.93027	3.81126	2.01483e-16
Y38H6C.19	WBGene00012631	protein_coding_gene	2.66337	6.33512	9.64793e-18	2.10214	4.29345	0.0108894
K06A9.1	WBGene00019435	protein_coding_gene	2.63967	6.2319	4.63775e-09	2.5269	5.76333	2.28562e-24
ZK1290.1	WBGene00022886	protein_coding_gene	2.63515	6.2124	0.0360688	1.00152	2.00211	1.25189e-05
F09C12.2	WBGene00017277	protein_coding_gene	2.62379	6.16368	0.000552081	3.06595	8.37419	0.000484854
F46A8.1	WBGene00014759	pseudogene	2.61864	6.14171	4.13603e-09	2.62792	6.18133	8.94802e-20
clec-42	WBGene00008891	protein_coding_gene	2.61276	6.11674	0.00811436	1.15289	2.22359	0.0109772
F42A10.7	WBGene00018343	protein_coding_gene	2.58862	6.01521	2.86657e-34	4.42713	21.5129	2.84459e-37
C08F11.3	WBGene00007452	protein_coding_gene	2.56042	5.8988	0.00011935	-1.33713	0.395808	0.0125496
sre-6	WBGene00009242	protein_coding_gene	2.55922	5.89389	0.0288561	2.82795	7.10064	0.00013382
Y94H6A.2	WBGene00022375	protein_coding_gene	2.5574	5.88646	4.95163e-05	1.84622	3.59556	0.000133686
T12D8.5	WBGene00011733	protein_coding_gene	2.53809	5.80821	1.61645e-06	-1.20952	0.432413	0.000227434
F22F7.7	WBGene00017724	protein_coding_gene	2.49876	5.65201	2.42257e-24	2.01826	4.05094	1.80736e-19
fbxa-136	WBGene00007672	protein_coding_gene	2.49453	5.63546	0.0218455	1.44741	2.72718	0.000257623
hacd-1	WBGene00019978	protein_coding_gene	2.49398	5.63331	1.43533e-11	3.69804	12.9784	3.03853e-13
scl-7	WBGene00008029	protein_coding_gene	2.47796	5.57108	0.0455343	1.17375	2.25597	2.84766e-06
Y9C9A.1	WBGene00021176	protein_coding_gene	2.47434	5.55714	0.00478703	1.35642	2.56049	0.0352628
phat-5	WBGene00020242	protein_coding_gene	2.47286	5.55144	0.000838291	1.8674	3.64875	0.000306876
asns-2	WBGene00019730	protein_coding_gene	2.46484	5.52067	2.77465e-06	1.91279	3.76536	3.95708e-12
F49F1.15	WBGene00235365	protein_coding_gene	2.45774	5.49355	0.032824	1.07388	2.10509	4.21224e-05
M01B2.13	WBGene00045338	protein_coding_gene	2.44873	5.45935	0.00261396	-1.07274	0.475415	0.00690206
dlhd-1	WBGene00020741	protein_coding_gene	2.44326	5.4387	4.3531e-14	2.38688	5.23025	1.15436e-07
C15B12.8	WBGene00015788	protein_coding_gene	2.38926	5.2389	9.71341e-06	2.2635	4.80157	1.18075e-09
F54B11.9	WBGene00010032	protein_coding_gene	2.38533	5.22462	0.0272121	1.93858	3.83328	0.0304625
fbxa-172	WBGene00008014	protein_coding_gene	2.37408	5.18407	0.000123312	1.27635	2.42226	0.000138165
C46A5.4	WBGene00016700	protein_coding_gene	2.3687	5.16474	0.000177241	1.1055	2.15173	0.00885987
Y47D7A.12	WBGene00021624	protein_coding_gene	2.35635	5.12074	0.014708	1.35991	2.5667	0.00204133
F13E9.15	WBGene00045208	protein_coding_gene	2.34751	5.08946	1.43351e-07	1.00473	2.00657	2.28063e-07
cut-3	WBGene00009041	protein_coding_gene	2.34472	5.07962	0.0243847	1.41925	2.67446	0.00109773
F43C9.1	WBGene00018375	protein_coding_gene	2.34336	5.07483	4.74045e-05	1.01082	2.01506	0.00816293
col-74	WBGene00000650	protein_coding_gene	2.34331	5.07467	0.0195594	1.82594	3.54539	9.26299e-11
aat-1	WBGene00000002	protein_coding_gene	2.30435	4.93946	2.07429e-23	1.09023	2.12907	1.04602e-06
F37A8.5	WBGene00009503	protein_coding_gene	2.29527	4.90847	0.00023228	-1.6691	0.31445	5.74109e-22
dmsr-16	WBGene00194821	protein_coding_gene	2.29182	4.89675	0.00543114	1.52256	2.87301	0.0269365
C39B10.1	WBGene00008021	protein_coding_gene	2.27623	4.84409	7.5013e-10	1.75542	3.37624	1.71052e-06
Y6G8.2	WBGene00012404	protein_coding_gene	2.26298	4.7998	2.05506e-05	1.29877	2.4602	2.12763e-05
R09E10.13	WBGene00194658	protein_coding_gene	2.25012	4.75724	0.021007	-1.95389	0.25812	0.000490882
Y57E12B.11	WBGene00235311	protein_coding_gene	2.24767	4.74916	0.038736	2.1097	4.31602	0.026113
F09C8.1	WBGene00008621	protein_coding_gene	2.2356	4.70959	1.33901e-07	2.58797	6.01252	4.56372e-10
M02D8.6	WBGene00019732	protein_coding_gene	2.23238	4.69908	1.52061e-12	1.17081	2.25138	2.67476e-08
ins-2	WBGene00002085	protein_coding_gene	2.22799	4.68481	0.00300896	-1.03127	0.489278	0.0225048
F59B2.11	WBGene00010313	pseudogene	2.22743	4.68298	0.000895473	1.00567	2.00787	0.0300633
linc-125	WBGene00219686	lincRNA_gene	2.20741	4.61844	0.00950788	2.04165	4.11717	0.0243573
fbxa-50	WBGene00013844	protein_coding_gene	2.1922	4.57001	0.000323582	1.49377	2.81624	0.00322849
bath-26	WBGene00020329	protein_coding_gene	2.16942	4.49843	9.01631e-11	1.07496	2.10667	0.000911427
EGAP9.3	WBGene00017151	protein_coding_gene	2.14553	4.42454	3.14389e-11	1.06643	2.09424	0.00035215
C08B6.4	WBGene00007425	protein_coding_gene	2.13578	4.39474	0.00141877	1.41431	2.66533	0.00638703
lgc-13	WBGene00011354	protein_coding_gene	2.11171	4.32203	0.00438934	2.12629	4.36593	0.00123378
fipr-2	WBGene00009097	protein_coding_gene	2.10735	4.309	8.32811e-13	1.29075	2.44655	3.79232e-16
R02F11.2	WBGene00019840	protein_coding_gene	2.10349	4.29747	8.5335e-06	1.1516	2.2216	0.00569309
Y34F4.3	WBGene00021338	protein_coding_gene	2.09849	4.28262	0.000314759	-1.3284	0.398208	0.00155262
C50D2.1	WBGene00016805	protein_coding_gene	2.09206	4.26355	1.73536e-05	1.06636	2.09415	0.0181715
ttr-28	WBGene00011285	protein_coding_gene	2.08649	4.24713	1.26705e-05	1.46225	2.75538	0.00054906
clec-227	WBGene00008593	protein_coding_gene	2.08121	4.23162	7.04425e-08	2.30177	4.93061	1.2941e-13
F21H7.12	WBGene00009033	protein_coding_gene	2.05891	4.16673	0.00845616	-1.50377	0.352631	0.0375026
spin-3	WBGene00008598	protein_coding_gene	2.04115	4.11573	1.61615e-12	2.00846	4.02351	2.54104e-08
C39B5.14	WBGene00189950	protein_coding_gene	2.036	4.10106	0.0118303	1.11517	2.1662	0.0177774
oac-14	WBGene00008602	protein_coding_gene	2.03259	4.09138	0.0191789	-2.77507	0.14609	2.29606e-21
fil-1	WBGene00011321	protein_coding_gene	2.03126	4.08761	0.00390508	-2.57794	0.16748	5.66533e-25
nhr-168	WBGene00008221	protein_coding_gene	2.02992	4.08383	3.88696e-16	2.06713	4.19051	1.12636e-09
T19H12.15	WBGene00271827	protein_coding_gene	2.02344	4.06551	4.74687e-08	3.69707	12.9696	4.65649e-49
T10H10.2	WBGene00020426	protein_coding_gene	2.01608	4.04483	2.54911e-07	2.37278	5.1794	3.37827e-22
chil-3	WBGene00007467	protein_coding_gene	2.01436	4.04003	0.00022542	3.89153	14.8411	9.96549e-07
fbxa-158	WBGene00015602	protein_coding_gene	2.00977	4.02719	0.0125978	1.86354	3.63898	0.00915492
gpx-3	WBGene00007517	protein_coding_gene	1.99838	3.9955	2.29525e-15	1.8379	3.57488	1.02373e-13
Y75B8A.44	WBGene00194855	protein_coding_gene	1.99116	3.97556	0.000222218	1.99765	3.99348	1.0381e-06
Y70G10A.2	WBGene00013498	protein_coding_gene	1.98973	3.97163	0.0155181	1.71674	3.28692	0.0102735
Y42G9A.3	WBGene00021533	protein_coding_gene	1.97947	3.94348	2.12529e-07	1.23235	2.34949	0.00084424
ttr-23	WBGene00011894	protein_coding_gene	1.96305	3.89884	0.00105194	-1.10694	0.464278	4.37646e-06
Y7A5A.11	WBGene00044155	pseudogene	1.95728	3.8833	0.0154792	1.63768	3.11165	0.00173332
C52E2.4	WBGene00016883	protein_coding_gene	1.94693	3.85554	0.000490474	1.109	2.15695	0.000727167
asp-8	WBGene00019105	protein_coding_gene	1.94295	3.84492	3.80987e-13	2.87576	7.33991	1.24752e-10
K06A9.2	WBGene00019436	protein_coding_gene	1.94222	3.84297	0.000870589	-1.28315	0.410898	2.12499e-07
pals-33	WBGene00021081	protein_coding_gene	1.94097	3.83964	0.00121187	1.47901	2.78757	0.000295813
cyp-34A9	WBGene00015044	protein_coding_gene	1.92747	3.80388	0.0198064	-1.15037	0.45051	3.81043e-18
F37C12.21	WBGene00194742	protein_coding_gene	1.92297	3.79204	0.00423887	1.59199	3.01464	0.00171007
cav-2	WBGene00000302	protein_coding_gene	1.91741	3.77745	9.83702e-08	1.68183	3.20834	4.02572e-08
F49C12.7	WBGene00009877	protein_coding_gene	1.91029	3.75883	1.07408e-17	1.51429	2.85659	1.66697e-05
F10A3.4	WBGene00008634	protein_coding_gene	1.90648	3.74892	1.51141e-07	3.09924	8.56968	9.58288e-17
swt-1	WBGene00019300	protein_coding_gene	1.89838	3.72795	0.000408984	-1.58655	0.332966	4.35096e-10
bcmo-2	WBGene00018755	protein_coding_gene	1.89543	3.72033	1.397e-24	2.33331	5.03962	2.21222e-19
ZK1290.10	WBGene00022891	protein_coding_gene	1.89402	3.7167	9.79402e-05	1.10426	2.14989	0.00536977
fipr-1	WBGene00009096	protein_coding_gene	1.89118	3.70939	8.55088e-18	1.1707	2.25121	2.07755e-10
best-24	WBGene00022797	protein_coding_gene	1.8893	3.70455	5.43643e-07	1.25713	2.3902	8.8116e-19
K01D12.1	WBGene00010461	protein_coding_gene	1.87452	3.66681	0.0461243	-1.35178	0.391809	0.0311412
F10D7.10	WBGene00271701	protein_coding_gene	1.8724	3.66142	0.00166866	1.02999	2.04201	0.0215585
T27C4.1	WBGene00020854	protein_coding_gene	1.86781	3.64978	1.56756e-07	1.06297	2.08923	2.21893e-14
nhr-208	WBGene00011099	protein_coding_gene	1.86161	3.63412	0.00310958	1.12596	2.18247	0.0066485
F21H12.7	WBGene00044287	protein_coding_gene	1.85201	3.61003	0.00137626	2.57407	5.95486	0.000108818
T12A7.2	WBGene00011723	protein_coding_gene	1.84702	3.59757	1.07799e-07	1.16057	2.23546	4.83042e-10
hrg-1	WBGene00019830	protein_coding_gene	1.84198	3.58502	6.98151e-06	2.58353	5.99403	8.71583e-35
lips-5	WBGene00011725	protein_coding_gene	1.82746	3.54913	2.31118e-07	3.11147	8.64265	4.11438e-17
npr-8	WBGene00016984	protein_coding_gene	1.82222	3.53626	0.000381319	1.22942	2.34473	0.013828
C06B3.6	WBGene00007365	protein_coding_gene	1.81931	3.52913	0.000119794	-1.56932	0.336966	4.59291e-14
aat-5	WBGene00000006	protein_coding_gene	1.81339	3.51468	4.09677e-06	1.35382	2.55588	2.03025e-08
glc-1	WBGene00001591	protein_coding_gene	1.81299	3.5137	1.37482e-05	-1.00063	0.499783	2.14762e-09
nlp-8	WBGene00003746	protein_coding_gene	1.81006	3.50656	5.57596e-16	1.33499	2.52273	7.2733e-13
gcy-37	WBGene00001557	protein_coding_gene	1.8026	3.48848	0.01944	1.5268	2.88146	0.0143029
lmd-5	WBGene00020141	protein_coding_gene	1.79632	3.47332	0.0335812	1.66728	3.17614	0.00300905
cwp-5	WBGene00009844	protein_coding_gene	1.79106	3.46068	0.0134972	1.98865	3.96866	0.000684101
pho-11	WBGene00007331	protein_coding_gene	1.7907	3.45984	1.34673e-06	1.46035	2.75175	1.35596e-07
gsto-1	WBGene00016204	protein_coding_gene	1.78679	3.45047	1.32576e-08	2.78354	6.8854	7.76491e-26
W04C9.6	WBGene00021028	protein_coding_gene	1.77598	3.42471	5.87552e-07	2.34742	5.08912	2.26573e-11
F59C6.16	WBGene00077764	protein_coding_gene	1.76993	3.41038	0.00239175	-1.10904	0.463603	8.83756e-07
eol-1	WBGene00045401	protein_coding_gene	1.76045	3.38803	0.012091	1.18559	2.27457	0.00176079
H02F09.3	WBGene00019146	protein_coding_gene	1.75562	3.37672	0.000296674	2.7825	6.88045	2.44961e-06
pqn-84	WBGene00004165	protein_coding_gene	1.75519	3.3757	0.0114798	1.22047	2.33023	1.93632e-10
deg-1	WBGene00000950	protein_coding_gene	1.75247	3.36936	2.72757e-06	1.13512	2.19636	0.000922946
ZC21.3	WBGene00022505	protein_coding_gene	1.74991	3.36337	0.000776892	1.43465	2.70316	5.66533e-25
F59E11.2	WBGene00019109	protein_coding_gene	1.74921	3.36175	0.00395247	1.06646	2.09429	0.00861997
Y45F10D.2	WBGene00012883	protein_coding_gene	1.72523	3.30632	0.00163857	2.21686	4.6488	0.00141247
ace-4	WBGene00000038	protein_coding_gene	1.72132	3.29737	0.00987994	1.24949	2.37758	0.0332341
C50B6.7	WBGene00008220	protein_coding_gene	1.71916	3.29245	8.54938e-06	1.88856	3.70265	3.54677e-21
msrp-7	WBGene00011070	protein_coding_gene	1.70319	3.2562	1.98273e-08	1.40284	2.64421	3.21613e-11
R10F2.4	WBGene00019995	protein_coding_gene	1.70181	3.25309	0.0233005	1.63891	3.11429	0.0331576
K12B6.4	WBGene00019669	protein_coding_gene	1.69611	3.24027	0.0238551	2.19097	4.56611	0.00069923
Y47D7A.6	WBGene00021619	protein_coding_gene	1.69291	3.23309	0.00665655	2.20946	4.62502	1.73114e-07
aat-2	WBGene00000003	protein_coding_gene	1.69288	3.23301	1.51141e-07	1.69664	3.24146	2.74919e-12
aakg-4	WBGene00020135	protein_coding_gene	1.69176	3.2305	0.000108632	-1.05015	0.482918	3.24403e-07
T28A11.6	WBGene00020873	pseudogene	1.68302	3.21099	0.0268092	2.24211	4.7309	0.0219363
F11E6.11	WBGene00023501	protein_coding_gene	1.68087	3.20622	0.00910623	-2.4442	0.183748	7.17318e-22
F42A10.6	WBGene00018342	protein_coding_gene	1.66372	3.16833	1.67019e-05	2.06825	4.19378	2.97142e-30
ZK1290.14	WBGene00044396	protein_coding_gene	1.64381	3.12489	7.91569e-16	1.36322	2.57259	6.69752e-09
clec-80	WBGene00043062	protein_coding_gene	1.62353	3.08128	2.7877e-11	2.3314	5.03293	2.13333e-18
C46H11.2	WBGene00016728	protein_coding_gene	1.61566	3.06451	3.65507e-09	1.08456	2.12073	5.46051e-08
Y47H9C.1	WBGene00012947	protein_coding_gene	1.6149	3.06289	0.0152048	1.42158	2.67879	0.0155663
mpk-2	WBGene00003402	protein_coding_gene	1.61479	3.06268	5.6625e-15	1.52678	2.88142	1.77355e-13
poml-3	WBGene00077701	protein_coding_gene	1.61369	3.06034	3.44133e-24	1.22124	2.33147	9.6794e-08
F46A8.11	WBGene00014761	protein_coding_gene	1.60971	3.0519	0.000138142	2.16562	4.48659	2.25059e-08
C18F10.2	WBGene00015977	protein_coding_gene	1.6019	3.03544	0.00192784	1.76361	3.39546	4.07964e-05
F10D2.8	WBGene00017334	protein_coding_gene	1.60146	3.0345	0.0052868	1.65896	3.15788	3.0066e-09
C36B1.6	WBGene00007973	protein_coding_gene	1.59613	3.02332	0.000452514	-1.03095	0.489388	1.9095e-05
gst-34	WBGene00001782	protein_coding_gene	1.58095	2.99168	0.0290969	2.95411	7.74955	0.0107361
ZK673.1	WBGene00014057	protein_coding_gene	1.5784	2.98639	1.18682e-10	1.58045	2.99063	4.24365e-17
ddn-2	WBGene00009399	protein_coding_gene	1.57443	2.97818	0.0347683	1.41591	2.66829	0.0409169
dgk-3	WBGene00000960	protein_coding_gene	1.56752	2.96394	0.0183391	1.3125	2.48372	0.0369707
ZC196.1	WBGene00022545	pseudogene	1.56674	2.96235	0.0228561	1.59274	3.01621	0.000488171
Y119C1B.6	WBGene00022472	protein_coding_gene	1.5515	2.93122	0.000170546	1.00193	2.00268	0.00902718
acox-1.5	WBGene00008167	protein_coding_gene	1.54423	2.91649	1.14153e-07	1.19846	2.29494	7.71648e-05
ifp-1	WBGene00002067	protein_coding_gene	1.53144	2.89073	5.0294e-06	2.00968	4.02692	3.81043e-18
fat-2	WBGene00001394	protein_coding_gene	1.53	2.88785	7.96096e-15	1.23335	2.35112	1.47955e-21
srr-1	WBGene00005652	protein_coding_gene	1.51687	2.8617	0.00125209	1.33794	2.5279	0.00361798
marg-1	WBGene00018538	protein_coding_gene	1.5141	2.85621	0.000287801	1.60142	3.03443	5.02109e-15
ZK970.7	WBGene00014173	protein_coding_gene	1.5021	2.83255	0.0105249	-3.17168	0.110976	1.31557e-11
exc-14	WBGene00019649	protein_coding_gene	1.48501	2.79919	0.000411624	1.0706	2.10031	0.00873693
K09E4.4	WBGene00010722	protein_coding_gene	1.48433	2.79787	0.000278386	1.31341	2.48528	9.98873e-06
Y4C6B.4	WBGene00021158	protein_coding_gene	1.48417	2.79756	2.57322e-06	1.92144	3.78801	2.42715e-09
fbxa-59	WBGene00020455	protein_coding_gene	1.48127	2.79194	2.05366e-05	1.40069	2.64028	0.000313415
dhs-4	WBGene00000968	protein_coding_gene	1.47848	2.78655	2.36642e-06	1.33142	2.5165	5.44944e-06
T04C12.7	WBGene00011429	protein_coding_gene	1.47773	2.7851	0.0276804	-1.79573	0.288025	0.000245555
pho-8	WBGene00011262	protein_coding_gene	1.47452	2.77891	0.0243094	1.89316	3.71448	1.88283e-06
egl-3	WBGene00001172	protein_coding_gene	1.46079	2.75259	2.79316e-05	1.35417	2.55651	1.80809e-23
Y105C5A.24	WBGene00013643	protein_coding_gene	1.45991	2.75091	1.02978e-06	1.06237	2.08836	2.35661e-08
pck-1	WBGene00021043	protein_coding_gene	1.4558	2.74308	5.16509e-09	2.08415	4.24027	4.34817e-64
degt-1	WBGene00009109	protein_coding_gene	1.45013	2.73233	0.00227132	1.93681	3.82859	3.89181e-05
ZK669.5	WBGene00014055	protein_coding_gene	1.44724	2.72685	0.00010398	1.23328	2.35101	0.000473332
nlp-21	WBGene00003759	protein_coding_gene	1.44377	2.72031	0.000161708	1.12629	2.18297	3.04949e-10
nlp-13	WBGene00003751	protein_coding_gene	1.43949	2.71226	1.74967e-08	1.32862	2.51162	1.21046e-16
dod-6	WBGene00011869	protein_coding_gene	1.43911	2.71154	9.81506e-05	1.00753	2.01046	4.4325e-12
T08B6.2	WBGene00020352	pseudogene	1.4361	2.70589	0.0169543	1.14494	2.21137	0.0441548
cah-4	WBGene00000282	protein_coding_gene	1.43244	2.69903	4.13217e-07	1.34515	2.54056	3.81043e-18
acer-1	WBGene00016630	protein_coding_gene	1.42975	2.694	3.09972e-10	1.10327	2.14841	5.25913e-14
sto-6	WBGene00006068	protein_coding_gene	1.42108	2.67786	0.0138072	1.13821	2.20107	0.0463575
F20G2.1	WBGene00008985	protein_coding_gene	1.41548	2.66748	0.00596783	2.87806	7.3516	1.25827e-11
lgc-38	WBGene00017389	protein_coding_gene	1.41049	2.65828	0.0105797	1.57021	2.96948	0.0025496
klu-1	WBGene00013970	protein_coding_gene	1.41043	2.65816	0.00198221	1.24615	2.37207	0.000703043
pitr-5	WBGene00017312	protein_coding_gene	1.41015	2.65766	1.49624e-05	1.99509	3.98641	1.07408e-09
pghm-1	WBGene00022144	protein_coding_gene	1.40671	2.65131	4.0762e-08	1.0133	2.01852	1.66347e-14
C15C7.4	WBGene00015790	protein_coding_gene	1.40295	2.64442	0.00728657	1.41039	2.6581	7.44825e-08
F12E12.11	WBGene00044811	protein_coding_gene	1.40007	2.63914	0.0170536	1.91676	3.77573	8.89307e-09
ddn-1	WBGene00015227	protein_coding_gene	1.39658	2.63277	0.00292503	1.81936	3.52925	0.000286094
Y17D7B.7	WBGene00014562	pseudogene	1.39605	2.63179	0.011623	1.68813	3.22239	0.00305473
C49G7.3	WBGene00016781	protein_coding_gene	1.39582	2.63138	5.97455e-07	1.3583	2.56384	3.80043e-31
F19C7.4	WBGene00017594	protein_coding_gene	1.39297	2.62618	0.000100215	2.50844	5.69004	1.2884e-09
cla-1	WBGene00018468	protein_coding_gene	1.38953	2.61993	0.00421998	1.37913	2.60112	2.18495e-09
F41B5.11	WBGene00023039	pseudogene	1.38795	2.61707	0.0487772	1.27236	2.41556	0.00172467
vap-1	WBGene00006886	protein_coding_gene	1.38537	2.61239	2.37421e-07	1.1507	2.22022	3.87876e-10
K07D4.9	WBGene00019488	protein_coding_gene	1.3849	2.61154	0.000672002	1.09203	2.13173	1.31509e-06
C44C1.6	WBGene00016645	protein_coding_gene	1.38471	2.6112	0.0144252	-1.01021	0.496474	0.000678763
Y22D7AL.16	WBGene00021254	protein_coding_gene	1.38468	2.61114	0.0418847	1.45554	2.74259	0.0358592
fipr-5	WBGene00044174	protein_coding_gene	1.37823	2.59949	0.000208969	1.10517	2.15125	2.95167e-05
PDB1.1	WBGene00019803	protein_coding_gene	1.37747	2.59812	5.55674e-05	2.00737	4.02048	8.56626e-22
Y54G2A.49	WBGene00044492	protein_coding_gene	1.3755	2.59457	0.00171447	1.0262	2.03666	0.0291803
sul-3	WBGene00006310	protein_coding_gene	1.37537	2.59435	1.5024e-05	2.0166	4.0463	3.43799e-10
acs-19	WBGene00007969	protein_coding_gene	1.36916	2.5832	8.90942e-08	1.17337	2.25538	2.98351e-17
cpna-4	WBGene00006441	protein_coding_gene	1.36429	2.5745	0.00966938	1.06362	2.09017	0.00935326
C45E1.4	WBGene00016663	protein_coding_gene	1.34872	2.54686	5.65632e-05	1.52784	2.88354	2.32456e-08
fpn-1.2	WBGene00019977	protein_coding_gene	1.33801	2.52803	0.000102873	1.79332	3.46611	1.15591e-05
nlp-49	WBGene00019160	protein_coding_gene	1.33739	2.52694	1.68208e-05	1.02461	2.03441	5.3662e-10
nlp-43	WBGene00016684	protein_coding_gene	1.33601	2.52452	3.9207e-06	1.26733	2.40716	7.68525e-07
myo-2	WBGene00003514	protein_coding_gene	1.33516	2.52304	0.00040293	1.23903	2.36041	1.48869e-11
cyp-13A6	WBGene00011673	protein_coding_gene	1.3329	2.51908	0.0493531	1.72082	3.29624	6.50728e-06
ttr-39	WBGene00007304	protein_coding_gene	1.32097	2.49833	0.000438189	1.03838	2.05393	0.00697086
T26C5.4	WBGene00012034	protein_coding_gene	1.31921	2.49529	0.000714802	1.07266	2.1033	0.000477029
cho-1	WBGene00000501	protein_coding_gene	1.31445	2.48707	0.0139067	1.12792	2.18543	0.00527447
nep-11	WBGene00017557	protein_coding_gene	1.31438	2.48695	0.000679927	1.05004	2.07058	1.15912e-07
ghi-1	WBGene00013923	protein_coding_gene	1.30794	2.47587	0.0118091	1.43923	2.71177	0.000130321
T22B11.4	WBGene00020678	protein_coding_gene	1.30096	2.46393	8.56881e-06	1.06946	2.09865	7.71867e-13
F59F3.6	WBGene00010335	protein_coding_gene	1.29327	2.45083	0.0300847	1.2611	2.39679	0.0105769
hrg-7	WBGene00007605	protein_coding_gene	1.29319	2.45069	0.0140195	3.43573	10.8207	9.96835e-20
gcy-11	WBGene00001537	protein_coding_gene	1.28722	2.44058	4.04304e-06	1.04495	2.0633	3.90236e-06
ZC196.4	WBGene00022548	protein_coding_gene	1.28505	2.43691	0.000870589	1.48674	2.80254	4.22741e-05
C06E1.7	WBGene00015522	protein_coding_gene	1.2793	2.42721	0.0136483	2.06047	4.17121	1.77676e-06
gpa-14	WBGene00001676	protein_coding_gene	1.27779	2.42468	0.0331164	1.32965	2.51342	0.0287194
clec-199	WBGene00007820	protein_coding_gene	1.27471	2.4195	0.0369393	1.22929	2.34452	0.00238621
dop-1	WBGene00001052	protein_coding_gene	1.27404	2.41838	0.00387334	1.19149	2.28389	0.00652853
Y37A1B.5	WBGene00012538	protein_coding_gene	1.27263	2.41601	5.22366e-08	1.14438	2.21051	8.58701e-09
ctsa-3.2	WBGene00007462	protein_coding_gene	1.27133	2.41384	0.0232887	1.36802	2.58116	0.00589283
sms-5	WBGene00021075	protein_coding_gene	1.27027	2.41207	0.000522676	1.00715	2.00994	0.00384885
C34C6.3	WBGene00007916	protein_coding_gene	1.26806	2.40837	0.00167841	1.42484	2.68485	7.49127e-05
maf-1	WBGene00077521	protein_coding_gene	1.23946	2.36109	0.000177241	1.3222	2.50048	0.000254751
T05C1.1	WBGene00020248	protein_coding_gene	1.23125	2.34771	0.00736099	1.10816	2.15571	0.00627341
lys-4	WBGene00003093	protein_coding_gene	1.23028	2.34612	1.43351e-07	1.32173	2.49966	2.35163e-12
F56D3.1	WBGene00018969	protein_coding_gene	1.22782	2.34212	0.0284584	1.13488	2.196	0.0346373
C07A12.2	WBGene00015560	protein_coding_gene	1.22552	2.33839	0.0149483	1.13165	2.19109	0.00268309
F41C3.2	WBGene00018268	protein_coding_gene	1.22549	2.33835	0.0219762	-1.23184	0.425775	2.03198e-06
C03H5.6	WBGene00015408	protein_coding_gene	1.21319	2.3185	0.0207212	1.62932	3.09368	0.00186179
ZK896.1	WBGene00014132	protein_coding_gene	1.20708	2.3087	0.0101742	1.80697	3.49908	0.000395256
npr-3	WBGene00007006	protein_coding_gene	1.20491	2.30523	0.025146	1.22111	2.33126	0.0179485
myo-1	WBGene00002348	protein_coding_gene	1.203	2.30217	0.0012477	1.21587	2.32281	8.56246e-11
frpr-16	WBGene00020023	protein_coding_gene	1.20278	2.30182	0.0159781	1.03674	2.05158	0.0468901
F17B5.8	WBGene00045458	protein_coding_gene	1.20068	2.29849	0.0427368	1.65129	3.14115	0.00656851
scd-2	WBGene00004740	protein_coding_gene	1.19602	2.29107	0.00600863	1.08836	2.12632	6.12127e-05
flp-11	WBGene00001454	protein_coding_gene	1.19514	2.28968	0.00033492	1.0234	2.0327	2.37555e-06
irg-3	WBGene00018760	protein_coding_gene	1.19443	2.28854	0.00059717	1.58141	2.99263	2.02692e-09
clec-198	WBGene00008203	protein_coding_gene	1.19181	2.2844	0.0353772	1.50699	2.84217	0.00484483
cah-2	WBGene00000280	protein_coding_gene	1.18681	2.27649	0.0047687	1.08995	2.12867	0.0101257
ZK856.5	WBGene00014106	protein_coding_gene	1.17839	2.26324	0.00126931	1.309	2.4777	2.99154e-10
pepm-1	WBGene00009807	protein_coding_gene	1.17472	2.25749	0.0434331	1.692	3.23104	0.046205
cyp-33C3	WBGene00018262	protein_coding_gene	1.17469	2.25744	0.000979777	1.28828	2.44237	4.91554e-07
M28.8	WBGene00010899	protein_coding_gene	1.17087	2.25148	0.00350928	1.17693	2.26095	4.40975e-09
glr-1	WBGene00001612	protein_coding_gene	1.17068	2.25118	0.0261109	1.31059	2.48042	0.00224427
D1086.18	WBGene00045405	protein_coding_gene	1.16916	2.24881	0.0278204	1.47486	2.77956	0.000364531
kri-1	WBGene00013955	protein_coding_gene	1.16911	2.24873	0.00315336	1.7598	3.38652	6.31129e-06
hpo-26	WBGene00018492	protein_coding_gene	1.16381	2.24048	0.00259889	1.21736	2.32521	0.000119359
F58E2.3	WBGene00019047	protein_coding_gene	1.1574	2.23055	0.00301521	1.00349	2.00484	0.0201645
F54C1.1	WBGene00018789	protein_coding_gene	1.15162	2.22163	0.00141302	1.8879	3.70097	4.96565e-06
F57C7.4	WBGene00010200	protein_coding_gene	1.1462	2.2133	0.0442439	1.06751	2.09581	0.0311674
Y49E10.18	WBGene00013037	protein_coding_gene	1.1457	2.21254	0.000273086	1.39164	2.62378	8.68188e-12
sto-2	WBGene00006064	protein_coding_gene	1.14541	2.2121	0.0386689	1.52902	2.88589	0.00289273
T28F4.5	WBGene00012140	protein_coding_gene	1.14401	2.20994	0.00680576	-1.24522	0.421843	2.07136e-11
T19D12.1	WBGene00020576	protein_coding_gene	1.13996	2.20374	0.0076596	2.10758	4.30969	8.231e-32
aman-3	WBGene00018594	protein_coding_gene	1.12953	2.18787	0.000107705	1.76478	3.39821	1.49096e-20
tat-2	WBGene00019166	protein_coding_gene	1.12561	2.18193	0.00539316	1.08935	2.12777	5.9713e-11
fipr-9	WBGene00044175	protein_coding_gene	1.11738	2.16952	0.00163354	1.64317	3.12351	3.49284e-05
tag-290	WBGene00009386	protein_coding_gene	1.1159	2.1673	0.000232341	1.29244	2.44942	1.34175e-11
Y105C5A.25	WBGene00013644	pseudogene	1.10696	2.15391	0.0210143	1.10795	2.15538	0.0330519
C08F1.10	WBGene00015613	protein_coding_gene	1.0942	2.13495	0.00317311	-1.11592	0.461396	0.00378261
npr-26	WBGene00011372	protein_coding_gene	1.09321	2.13349	0.0385821	1.45869	2.74858	0.00222006
F36H2.3	WBGene00009500	protein_coding_gene	1.0794	2.11316	0.00824113	1.02475	2.0346	0.000488138
F41E6.15	WBGene00044554	protein_coding_gene	1.07914	2.11278	8.24319e-06	1.43343	2.70088	2.68323e-08
F41G3.10	WBGene00018303	protein_coding_gene	1.07797	2.11106	9.63355e-05	1.1997	2.29692	1.01412e-16
F59B10.4	WBGene00010320	protein_coding_gene	1.07029	2.09985	0.0145155	-1.10622	0.46451	0.000194369
clec-166	WBGene00009518	protein_coding_gene	1.06231	2.08827	0.000308823	1.05071	2.07155	5.45662e-10
F11D5.7	WBGene00043980	protein_coding_gene	1.06136	2.0869	0.0072024	1.88907	3.70396	7.92077e-08
pgp-13	WBGene00004007	protein_coding_gene	1.05996	2.08487	7.25441e-05	1.5844	2.99884	4.4556e-13
F15A4.6	WBGene00008841	protein_coding_gene	1.05514	2.07792	6.81751e-06	1.05565	2.07866	4.11343e-10
F34D10.6	WBGene00009375	protein_coding_gene	1.0469	2.06608	0.00655638	1.22829	2.3429	0.000673219
C39H7.4	WBGene00016542	protein_coding_gene	1.0358	2.05025	0.00032752	1.07428	2.10568	2.24007e-12
nlp-18	WBGene00003756	protein_coding_gene	1.02905	2.04068	0.00056577	1.07811	2.11126	2.76483e-08
C27H5.2	WBGene00016172	protein_coding_gene	1.01805	2.02518	1.27784e-05	1.02455	2.03433	5.57479e-07
nrx-1	WBGene00007799	protein_coding_gene	1.01066	2.01483	0.00302443	1.1503	2.2196	1.8267e-06
cyp-33A1	WBGene00015709	protein_coding_gene	1.01046	2.01455	1.31771e-07	1.19722	2.29297	4.51571e-08
oac-58	WBGene00019580	protein_coding_gene	1.00979	2.01362	0.0217925	1.61857	3.07071	6.04015e-06
fat-5	WBGene00001397	protein_coding_gene	1.00483	2.0067	0.00143232	3.54944	11.7081	8.98319e-21
F55G11.4	WBGene00010124	protein_coding_gene	-1.00403	0.498607	0.00682407	-4.07191	0.0594613	7.59108e-14
oat-1	WBGene00003837	protein_coding_gene	-1.00631	0.497818	0.011824	1.45653	2.74448	6.34646e-07
bag-1	WBGene00000236	protein_coding_gene	-1.01346	0.495358	4.94701e-10	-1.05842	0.480158	2.97464e-15
col-109	WBGene00000683	protein_coding_gene	-1.0253	0.491307	0.0386112	1.97076	3.91976	0.0343298
gstk-1	WBGene00014251	protein_coding_gene	-1.03055	0.489523	2.65354e-07	-1.41435	0.375179	3.36723e-14
cln-3.1	WBGene00000539	protein_coding_gene	-1.03505	0.488	0.00955191	1.05477	2.07738	0.000829558
trd-1	WBGene00020600	protein_coding_gene	-1.03561	0.487811	1.65417e-13	-1.05847	0.48014	8.86104e-14
F21F3.4	WBGene00017674	protein_coding_gene	-1.04251	0.485481	8.85134e-05	-1.20172	0.434756	1.55419e-10
lbp-9	WBGene00021486	protein_coding_gene	-1.0432	0.48525	0.00181827	-1.06516	0.477921	8.42149e-17
F35D11.4	WBGene00018045	protein_coding_gene	-1.04374	0.485068	0.0020719	-1.27404	0.4135	1.28723e-12
F21A3.3	WBGene00008993	protein_coding_gene	-1.06379	0.478375	0.0106998	1.20586	2.30675	0.000659178
clec-150	WBGene00019914	protein_coding_gene	-1.06612	0.477603	0.000100566	-1.28565	0.410187	7.01338e-24
acdh-13	WBGene00001566	protein_coding_gene	-1.07629	0.474248	2.87538e-16	-1.02965	0.48983	1.06587e-14
tag-276	WBGene00013254	protein_coding_gene	-1.08022	0.472956	0.00295164	-1.15237	0.449886	0.000230172
C17E7.12	WBGene00015905	protein_coding_gene	-1.09315	0.468736	1.3612e-06	-1.18013	0.44131	7.10838e-07
mrps-22	WBGene00007564	protein_coding_gene	-1.09377	0.468534	4.39134e-18	-1.09338	0.468661	7.72159e-18
eif-3.H	WBGene00001231	protein_coding_gene	-1.09669	0.467589	1.243e-06	-1.05229	0.482203	4.1001e-17
C29F3.7	WBGene00007807	protein_coding_gene	-1.09884	0.466891	0.00378525	-1.59123	0.331889	3.25474e-12
R06C7.2	WBGene00011062	protein_coding_gene	-1.09916	0.466788	1.11481e-06	-1.0853	0.471296	1.4402e-07
ZK1307.1	WBGene00014244	protein_coding_gene	-1.09972	0.466608	0.00221211	-1.11144	0.462832	5.0769e-08
F58B4.5	WBGene00010238	protein_coding_gene	-1.10314	0.465502	0.000112536	1.24043	2.36268	8.21731e-11
F12A10.1	WBGene00017390	protein_coding_gene	-1.1092	0.463552	0.046478	-2.55565	0.170087	2.22917e-19
him-14	WBGene00001872	protein_coding_gene	-1.11947	0.460262	1.6937e-12	-1.13822	0.45432	2.69596e-13
pqn-37	WBGene00004124	protein_coding_gene	-1.12117	0.459721	0.00680576	1.01827	2.02549	0.0160888
eel-1	WBGene00022069	protein_coding_gene	-1.1223	0.459359	0.00136605	-1.041	0.485991	1.3184e-13
Y50D4B.6	WBGene00021745	protein_coding_gene	-1.12971	0.457006	0.0360116	2.07365	4.20951	0.000886756
D2063.1	WBGene00017060	protein_coding_gene	-1.13121	0.456533	0.0158717	-1.1645	0.446118	2.52224e-05
R07E3.4	WBGene00011105	protein_coding_gene	-1.13381	0.455709	0.0139445	1.25662	2.38936	7.5569e-07
ugt-4	WBGene00013905	protein_coding_gene	-1.14467	0.452295	0.0315734	-1.96181	0.256706	2.25377e-15
dnj-9	WBGene00001027	protein_coding_gene	-1.14531	0.452094	1.0493e-13	-1.10352	0.46538	1.7963e-17
acp-6	WBGene00022245	protein_coding_gene	-1.14588	0.451914	0.03224	1.59745	3.02609	9.91102e-24
F23A7.4	WBGene00009069	protein_coding_gene	-1.14661	0.451685	0.0280125	-1.0833	0.471947	7.15648e-11
grd-10	WBGene00001699	protein_coding_gene	-1.1481	0.45122	0.0219762	1.34797	2.54553	9.31201e-05
grsp-4	WBGene00017201	protein_coding_gene	-1.14949	0.450784	0.0156022	1.00252	2.0035	0.0278336
irg-4	WBGene00008584	protein_coding_gene	-1.16102	0.447197	0.0165655	-1.50827	0.351533	0.00010151
eif-2alpha	WBGene00021351	protein_coding_gene	-1.16319	0.446524	3.13276e-13	-1.01241	0.495716	3.55395e-18
ZK899.6	WBGene00014144	protein_coding_gene	-1.17518	0.44283	0.0276748	-1.12926	0.457152	0.0080963
sgnh-1	WBGene00020354	protein_coding_gene	-1.17677	0.442341	0.0360116	-1.30466	0.404817	0.00260802
C24D10.5	WBGene00016056	protein_coding_gene	-1.19903	0.435568	0.00612098	-1.08081	0.472765	1.65124e-05
pcp-2	WBGene00003957	protein_coding_gene	-1.22524	0.427725	0.0211327	1.96839	3.91331	4.92196e-05
F21D5.1	WBGene00009006	protein_coding_gene	-1.23415	0.425094	3.87293e-06	-1.02823	0.490313	4.0738e-16
col-107	WBGene00000681	protein_coding_gene	-1.23852	0.423808	0.0128786	2.06754	4.19171	1.17903e-20
his-67	WBGene00001941	protein_coding_gene	-1.2422	0.422727	0.00322521	-1.37142	0.386512	0.0121599
Y73C8C.8	WBGene00022265	protein_coding_gene	-1.24718	0.42127	0.000428853	-1.09004	0.469749	0.000254751
sup-35	WBGene00012976	protein_coding_gene	-1.27023	0.414594	3.87067e-07	-1.08791	0.470442	2.60372e-07
ugt-22	WBGene00007455	protein_coding_gene	-1.28435	0.410555	0.00222461	1.01479	2.02061	0.00770843
pho-1	WBGene00004020	protein_coding_gene	-1.3166	0.401481	0.00105665	2.12003	4.34704	4.97574e-07
F55G11.8	WBGene00010128	protein_coding_gene	-1.31926	0.40074	0.0115967	-1.22867	0.426711	6.95856e-05
Y116A8C.19	WBGene00013796	protein_coding_gene	-1.32755	0.398445	0.0429332	-1.10536	0.464786	0.00909895
col-115	WBGene00000689	protein_coding_gene	-1.3352	0.396336	0.0455655	2.06113	4.17313	0.00808648
mpst-7	WBGene00011307	protein_coding_gene	-1.33577	0.396179	6.99156e-06	1.36574	2.57708	0.00391833
F42G8.19	WBGene00249817	protein_coding_gene	-1.34382	0.393976	0.0164502	-1.63465	0.322049	0.00462701
Y39G10AR.32	WBGene00219275	protein_coding_gene	-1.34893	0.392584	7.56813e-13	-1.70133	0.307502	6.78067e-26
fbxc-32	WBGene00016303	protein_coding_gene	-1.35629	0.390585	1.28504e-07	-1.07876	0.473436	2.79213e-08
F49E12.10	WBGene00009903	protein_coding_gene	-1.39549	0.380116	0.000582859	-1.28993	0.408971	0.000762916
fbxc-58	WBGene00007506	protein_coding_gene	-1.40235	0.378312	0.0464101	-1.14858	0.451069	0.0100655
abhd-3.2	WBGene00016644	protein_coding_gene	-1.40273	0.378214	0.0282869	2.53919	5.81262	7.40531e-20
C33D3.3	WBGene00007894	protein_coding_gene	-1.40853	0.376697	0.0125918	1.26826	2.40871	0.03946
Y47G6A.15	WBGene00021641	protein_coding_gene	-1.41254	0.37565	0.000936176	2.00067	4.00186	0.00310524
clec-86	WBGene00016912	protein_coding_gene	-1.4142	0.375218	1.03062e-05	-1.94839	0.259105	1.44733e-16
W04E12.2	WBGene00012247	protein_coding_gene	-1.42802	0.37164	0.00128516	-1.59623	0.33074	6.69655e-05
C40H1.8	WBGene00008043	protein_coding_gene	-1.44198	0.368062	0.0128286	-1.07909	0.473326	0.0316183
ZK380.t2	WBGene00023401	pseudogene	-1.4424	0.367955	0.00195038	-1.42956	0.371243	1.69204e-05
F09B12.3	WBGene00008607	protein_coding_gene	-1.4444	0.367445	0.00215523	1.08294	2.11835	1.13969e-08
C18H7.11	WBGene00044457	protein_coding_gene	-1.44931	0.366196	0.0130857	-1.43737	0.369241	0.00182229
F07G6.11	WBGene00304813	ncRNA_gene	-1.45114	0.365732	0.0223654	-1.803	0.286577	0.000196323
dpy-5	WBGene00001067	protein_coding_gene	-1.45427	0.364941	0.00330667	2.07639	4.21749	0.0332407
T21C9.9	WBGene00011895	protein_coding_gene	-1.45734	0.364164	0.0146377	1.41229	2.66159	0.0160352
col-97	WBGene00000672	protein_coding_gene	-1.45995	0.363505	0.00111754	1.99582	3.98844	0.0315725
Y37A1A.2	WBGene00012535	protein_coding_gene	-1.46633	0.361901	2.17005e-05	-1.45718	0.364206	6.83833e-05
col-144	WBGene00000717	protein_coding_gene	-1.46885	0.361269	0.00960104	1.70599	3.26252	0.00378002
F54D11.3	WBGene00018813	pseudogene	-1.47152	0.360603	4.19677e-09	-1.15986	0.447554	2.59311e-05
Y58A7A.1	WBGene00021975	protein_coding_gene	-1.4741	0.359958	0.0110895	1.09371	2.13422	1.28221e-05
Y44A6C.2	WBGene00012851	protein_coding_gene	-1.48044	0.35838	0.00178063	-1.30213	0.405527	8.6759e-05
cyp-35A4	WBGene00016786	protein_coding_gene	-1.48677	0.356811	0.0435965	2.02118	4.05915	0.00813862
T10E9.3	WBGene00020413	protein_coding_gene	-1.49293	0.355291	0.000837167	1.60025	3.03196	2.27038e-05
C32H11.4	WBGene00007867	protein_coding_gene	-1.49871	0.353871	1.42053e-05	-1.9943	0.25099	1.65733e-07
F54D5.4	WBGene00010050	protein_coding_gene	-1.50225	0.353002	1.1003e-10	-1.70179	0.307405	2.79112e-09
F02H6.1	WBGene00008534	pseudogene	-1.50291	0.352842	1.9215e-06	-1.53769	0.344437	0.000729987
C30H6.5	WBGene00007823	protein_coding_gene	-1.52676	0.347057	0.012637	2.15786	4.46252	0.0146483
W10G11.2	WBGene00021135	protein_coding_gene	-1.5299	0.346301	0.0281908	-2.50945	0.175623	3.75896e-05
F52E1.14	WBGene00044696	protein_coding_gene	-1.53035	0.346192	2.12221e-08	-1.9783	0.253788	1.20476e-25
F21D5.3	WBGene00009008	protein_coding_gene	-1.53326	0.345496	2.39017e-06	-1.02074	0.492864	0.00300899
kin-15	WBGene00002199	protein_coding_gene	-1.54066	0.343728	0.0102172	1.73155	3.32083	1.26328e-07
C35A11.4	WBGene00016431	protein_coding_gene	-1.5459	0.342481	0.00109816	1.85278	3.61196	3.63708e-12
spd-3	WBGene00004954	protein_coding_gene	-1.55276	0.340858	4.09963e-16	-1.23686	0.424294	3.17269e-13
F56F4.8	WBGene00045498	protein_coding_gene	-1.57143	0.336475	0.0038904	-1.23086	0.426063	0.000247247
col-169	WBGene00000742	protein_coding_gene	-1.57372	0.33594	0.00334849	1.19068	2.28261	0.036564
K08D8.6	WBGene00010660	protein_coding_gene	-1.58278	0.333837	0.0010928	-1.06335	0.478519	0.00801417
atad-3	WBGene00010015	protein_coding_gene	-1.58953	0.33228	3.1577e-26	-1.14915	0.45089	1.73383e-18
F40H3.2	WBGene00018250	protein_coding_gene	-1.5937	0.331321	0.0233203	1.17514	2.25815	0.00275623
C38D9.8	WBGene00008016	protein_coding_gene	-1.61424	0.326637	0.00565704	-1.27423	0.413444	0.000228603
T23F6.1	WBGene00011949	protein_coding_gene	-1.63121	0.322818	0.0297377	1.6656	3.17245	0.0491787
col-125	WBGene00000699	protein_coding_gene	-1.63257	0.322514	0.0242551	1.98489	3.95833	5.7012e-05
Y47G6A.19	WBGene00021645	protein_coding_gene	-1.63852	0.321185	4.47208e-05	1.10493	2.15088	6.65649e-07
Y22D7AL.10	WBGene00021248	protein_coding_gene	-1.64347	0.320085	2.22564e-11	-1.04307	0.485295	9.97988e-19
nlp-33	WBGene00003771	protein_coding_gene	-1.64447	0.319865	7.98458e-06	-1.31037	0.403218	0.0038069
F07E5.12	WBGene00219315	protein_coding_gene	-1.64485	0.31978	0.0417808	-2.20218	0.217309	0.0327253
C49G7.10	WBGene00016788	protein_coding_gene	-1.66951	0.314359	0.00125542	-1.49326	0.35521	0.000941895
ram-2	WBGene00004300	protein_coding_gene	-1.70738	0.306215	0.000183841	1.90963	3.75712	1.8535e-17
ugt-14	WBGene00019233	protein_coding_gene	-1.72364	0.302784	0.0072328	-2.23204	0.212858	1.59667e-06
dpy-6	WBGene00001068	protein_coding_gene	-1.72472	0.302557	0.00745078	2.07863	4.22405	0.00159867
col-49	WBGene00000626	protein_coding_gene	-1.72988	0.301477	0.00123346	2.04493	4.12654	0.0450547
cnc-4	WBGene00000558	protein_coding_gene	-1.74097	0.299169	0.0067253	-5.73384	0.0187907	5.92627e-17
M04D5.1	WBGene00014807	protein_coding_gene	-1.77433	0.29233	0.000513069	-1.17838	0.441846	0.0335067
ugt-19	WBGene00019515	protein_coding_gene	-1.77547	0.292099	0.00140976	2.14182	4.41319	8.7477e-21
Y60A9.3	WBGene00013370	protein_coding_gene	-1.78937	0.289299	0.00477135	-1.47279	0.360284	0.0149089
R09H10.7	WBGene00011184	protein_coding_gene	-1.79896	0.287382	0.00867041	-1.3199	0.400563	0.0104377
hach-1	WBGene00017301	protein_coding_gene	-1.84462	0.278428	1.26754e-35	-1.20727	0.433087	0.00483464
clec-74	WBGene00021585	protein_coding_gene	-1.85424	0.276579	0.0203215	-2.12143	0.22982	3.85366e-07
Y82E9BL.18	WBGene00044402	protein_coding_gene	-1.96425	0.256272	0.000599074	1.85821	3.62557	0.0447384
ugt-9	WBGene00020587	protein_coding_gene	-1.96465	0.256201	1.17747e-07	-1.83053	0.281161	7.16915e-11
dod-17	WBGene00010745	protein_coding_gene	-1.9704	0.255182	8.32904e-05	-1.59232	0.331638	0.0167142
R11H6.6	WBGene00014822	pseudogene	-1.97925	0.253622	3.90789e-10	-1.07627	0.474254	0.00565534
F44E7.5	WBGene00018427	protein_coding_gene	-1.99251	0.251302	2.76171e-09	-1.07106	0.47597	1.74134e-11
gst-10	WBGene00001758	protein_coding_gene	-2.0339	0.244194	2.30916e-05	1.01407	2.0196	0.000360673
F54E4.2	WBGene00010058	protein_coding_gene	-2.10509	0.232437	0.0191294	-3.68555	0.077721	1.88112e-05
C05E7.2	WBGene00007344	protein_coding_gene	-2.11604	0.230679	0.00196854	1.76041	3.38794	0.00528058
grd-6	WBGene00001695	protein_coding_gene	-2.1202	0.230015	0.00160422	1.94245	3.84359	0.0131125
col-167	WBGene00000740	protein_coding_gene	-2.13048	0.228381	3.27699e-05	1.74188	3.3447	0.00194394
B0334.13	WBGene00007149	protein_coding_gene	-2.17954	0.220746	0.00843083	2.06407	4.18166	0.0269509
col-168	WBGene00000741	protein_coding_gene	-2.22288	0.214213	2.47737e-05	2.05086	4.14352	0.000331381
col-170	WBGene00000743	protein_coding_gene	-2.23489	0.212437	0.000595738	1.92599	3.79998	0.00273536
col-91	WBGene00000666	protein_coding_gene	-2.27919	0.206014	0.000453468	1.0021	2.00292	0.045168
pgp-12	WBGene00004006	protein_coding_gene	-2.28827	0.204721	2.61257e-09	1.27208	2.4151	0.00569927
asp-12	WBGene00017678	protein_coding_gene	-2.332	0.198608	2.15997e-08	-2.22247	0.214275	2.9665e-13
str-146	WBGene00006193	protein_coding_gene	-2.36451	0.194183	0.00837825	2.13284	4.3858	0.0294694
ckb-2	WBGene00000512	protein_coding_gene	-2.38324	0.191678	2.03253e-09	-1.20693	0.43319	4.51037e-08
C10C5.3	WBGene00007507	protein_coding_gene	-2.39224	0.190486	3.67319e-07	-2.23171	0.212907	6.72631e-06
F41E6.12	WBGene00018293	protein_coding_gene	-2.42298	0.186471	0.000219716	1.36482	2.57545	0.000126002
C17F4.7	WBGene00015913	protein_coding_gene	-2.44071	0.184193	5.3541e-13	-1.48291	0.357766	7.26223e-05
F23F12.3	WBGene00017751	protein_coding_gene	-2.49317	0.177616	9.45998e-07	-1.31375	0.402274	0.0118981
F55G11.2	WBGene00010123	protein_coding_gene	-2.49736	0.1771	8.67552e-05	-1.58444	0.333455	0.0115641
K12B6.11	WBGene00195164	protein_coding_gene	-2.52738	0.173453	0.00347295	-1.89707	0.268488	0.0422191
col-157	WBGene00000730	protein_coding_gene	-2.58413	0.166763	0.000262069	1.67212	3.18682	0.0347585
catp-3	WBGene00015660	protein_coding_gene	-2.66093	0.158118	7.87932e-09	-1.57862	0.334801	3.36016e-06
grd-13	WBGene00001702	protein_coding_gene	-2.75954	0.147672	4.58455e-06	1.04792	2.06754	0.0398031
T10B5.8	WBGene00020394	protein_coding_gene	-2.76762	0.146846	3.14188e-15	-1.70668	0.306365	2.59324e-06
C17H12.8	WBGene00015933	protein_coding_gene	-2.80808	0.142785	5.16985e-13	-2.02373	0.245921	5.61453e-21
nlp-25	WBGene00003763	protein_coding_gene	-2.83741	0.139912	0.00105736	-3.61333	0.081711	1.08118e-07
zipt-2.3	WBGene00013207	protein_coding_gene	-2.85568	0.138152	0.000856085	1.65685	3.15327	0.00612442
col-154	WBGene00000727	protein_coding_gene	-2.89503	0.134434	2.89961e-06	1.26743	2.40732	0.00160493
C49G7.13	WBGene00269425	protein_coding_gene	-2.91626	0.13247	0.0128245	-2.34839	0.196365	3.78828e-08
col-149	WBGene00000722	protein_coding_gene	-3.03853	0.121706	8.13625e-10	2.05787	4.16372	5.38052e-05
C09B8.4	WBGene00015623	protein_coding_gene	-3.09222	0.11726	2.01727e-22	-1.86307	0.27489	3.2159e-08
F33H12.7	WBGene00045457	protein_coding_gene	-3.18534	0.10993	0.000753298	-2.61884	0.162798	0.00036479
F15E6.4	WBGene00017485	protein_coding_gene	-3.18839	0.109698	2.19484e-09	-4.36066	0.0486755	3.8226e-11
F54E2.1	WBGene00018823	protein_coding_gene	-3.28437	0.102638	9.91575e-18	-2.54985	0.170773	6.65649e-07
cnc-3	WBGene00000557	protein_coding_gene	-3.31431	0.10053	1.31658e-11	-2.32158	0.200049	2.41587e-10
K11H12.4	WBGene00019660	protein_coding_gene	-3.31691	0.100348	1.3212e-11	-2.088	0.235206	0.00136745
fip-6	WBGene00009964	protein_coding_gene	-3.81663	0.070971	4.91452e-08	-2.06828	0.238443	0.000197242
acdh-2	WBGene00015894	protein_coding_gene	-4.15813	0.0560115	1.51697e-18	-1.69738	0.308346	0.00151873
clec-210	WBGene00022261	protein_coding_gene	-4.21253	0.0539388	3.15771e-06	-1.44232	0.367974	0.00118985
amt-1	WBGene00000133	protein_coding_gene	-4.61483	0.0408128	6.27562e-09	-1.26581	0.415867	0.0415218
F54D8.10	WBGene00284847	protein_coding_gene	-5.02028	0.0308137	3.82765e-06	-2.30685	0.202101	0.00501879
B0205.13	WBGene00044644	protein_coding_gene	-6.25055	0.013134	4.12706e-28	-1.6567	0.317165	0.000618244
spp-17	WBGene00005002	protein_coding_gene	-7.89857	0.00419077	3.82749e-93	-5.61971	0.0203376	1.45129e-171
*Genes in bold are differentially expressed in opposing directions

## Sheet: Transcription Factors
Gene Name	WormBase Gene ID	Sequence Name	N2 log2Fold Change	CB4856 log2Fold Change
nhr-168	WBGene00008221	C50B6.8	2.02992	2.06713
nhr-208	WBGene00011099	R07B7.15	1.86161	1.12596
zip-6	WBGene00011130	R07H5.10	3.14586	2.07042
sup-35	WBGene00012976	Y48A6C.3	-1.27023	-1.08791
Y60A9.3	WBGene00013370	Y60A9.3	-1.78937	-1.47279
Y116A8C.19	WBGene00013796	Y116A8C.19	-1.32755	-1.10536
klu-1	WBGene00013970	ZK337.2	1.41043	1.24615
Y22D7AL.16	WBGene00021254	Y22D7AL.16	1.38468	1.45554
maf-1	WBGene00077521	F45H11.6	1.23946	1.3222
atf-2	WBGene00000220	K08F8.2	2.55264	Not DE
bro-1	WBGene00000272	F56A3.5	2.47011	Not DE
ceh-2	WBGene00000429	C27A12.5	1.76602	Not DE
ceh-8	WBGene00000433	ZK265.4	1.90403	Not DE
ceh-16	WBGene00000439	C13G5.1	1.79196	Not DE
ceh-22	WBGene00000445	F29F11.5	1.96483	Not DE
pros-1	WBGene00000448	K12H4.1	1.59199	Not DE
ceh-27	WBGene00000449	F46F3.1	1.27073	Not DE
ceh-30	WBGene00000451	C33D12.7	1.53477	Not DE
ceh-32	WBGene00000453	W05E10.3	1.15679	Not DE
ceh-34	WBGene00000455	C10G8.6	1.62703	Not DE
ces-1	WBGene00000468	F43G9.11	2.26936	Not DE
ces-2	WBGene00000469	ZK909.4	2.3868	Not DE
cfi-1	WBGene00000476	T23D8.8	1.32346	Not DE
cky-1	WBGene00000521	C15C8.2	4.56218	Not DE
egl-38	WBGene00001204	C04G2.7	1.54155	Not DE
egl-43	WBGene00001207	R53.3	1.54205	Not DE
egl-46	WBGene00001210	K11G9.4	2.86924	Not DE
elt-6	WBGene00001253	F52C12.5	1.02803	Not DE
end-1	WBGene00001310	F58E10.2	-1.90022	Not DE
fax-1	WBGene00001400	F56E3.4	1.96706	Not DE
fkh-8	WBGene00001440	F40H3.4	1.42987	Not DE
fkh-10	WBGene00001442	C25A1.2	1.80017	Not DE
gei-13	WBGene00001570	F58A4.11	2.08399	Not DE
grh-1	WBGene00001707	Y48G8AR.1	1.42084	Not DE
ham-2	WBGene00001821	C07A12.1	1.30455	Not DE
hbl-1	WBGene00001824	F13D11.2	2.53557	Not DE
hlh-6	WBGene00001952	T15H9.3	1.52276	Not DE
hlh-14	WBGene00001958	C18A3.8	1.10283	Not DE
hlh-16	WBGene00001960	DY3.3	2.02869	Not DE
hsp-60	WBGene00002025	Y22D7AL.5	-1.69589	Not DE
let-381	WBGene00002601	F26B1.7	1.54734	Not DE
lim-4	WBGene00002987	ZC64.4	3.44414	Not DE
lim-6	WBGene00002988	K03E6.1	1.09806	Not DE
lin-11	WBGene00003000	ZC247.3	1.1144	Not DE
mab-5	WBGene00003102	C08C3.3	1.05625	Not DE
mdl-1	WBGene00003163	R03E9.1	1.17576	Not DE
mec-3	WBGene00003167	F01D4.6	2.6379	Not DE
nhr-6	WBGene00003605	C48D5.1	1.07104	Not DE
nhr-19	WBGene00003618	E02H1.7	1.90165	Not DE
nhr-21	WBGene00003620	F21D12.1	2.42955	Not DE
nhr-32	WBGene00003626	K08H2.8	1.09341	Not DE
nhr-42	WBGene00003632	C33G8.6	1.23284	Not DE
nhr-55	WBGene00003645	T01G6.7	1.54058	Not DE
nhr-74	WBGene00003664	C27C7.3	-3.04178	Not DE
nhr-87	WBGene00003677	Y41D4B.7	1.21493	Not DE
nhr-88	WBGene00003678	K08A2.5	1.10701	Not DE
nhr-91	WBGene00003681	Y15E3A.1	1.10238	Not DE
nhr-99	WBGene00003689	M02H5.1	2.32288	Not DE
nhr-114	WBGene00003704	Y45G5AM.1	-1.68095	Not DE
nhr-115	WBGene00003705	T27B7.4	-1.22398	Not DE
nhr-116	WBGene00003706	F09C6.9	1.92237	Not DE
nhr-117	WBGene00003707	F16B4.12	1.98898	Not DE
nhr-121	WBGene00003711	E02H9.8	1.14102	Not DE
nhr-127	WBGene00003717	T13F3.3	3.47298	Not DE
pag-3	WBGene00003909	F45B8.4	1.54162	Not DE
pat-9	WBGene00003933	T27B1.2	1.15168	Not DE
pax-1	WBGene00003937	K07C11.1	3.19535	Not DE
peb-1	WBGene00003968	T14F9.4	2.74098	Not DE
pha-4	WBGene00004013	F38A6.1	1.27688	Not DE
php-3	WBGene00004024	Y75B8A.1	1.1452	Not DE
plx-2	WBGene00004048	K04B12.1	1.82369	Not DE
pqm-1	WBGene00004096	F40F8.7	2.09653	Not DE
sem-4	WBGene00004773	F15C11.1	1.03435	Not DE
sox-2	WBGene00004949	K08A8.2	1.19078	Not DE
sox-3	WBGene00004950	F40E10.2	1.13019	Not DE
tbx-38	WBGene00006557	C24H11.3	-1.59193	Not DE
ttx-1	WBGene00006652	Y113G7A.6	1.70263	Not DE
unc-3	WBGene00006743	Y16B4A.1	1.94558	Not DE
unc-42	WBGene00006778	F58E6.10	3.06011	Not DE
unc-86	WBGene00006818	C30A5.7	1.71426	Not DE
vab-3	WBGene00006870	F14F3.1	1.43187	Not DE
zag-1	WBGene00006970	F28F9.1	1.87978	Not DE
nhr-150	WBGene00007367	C06B8.1	1.44512	Not DE
ceh-57	WBGene00007416	C07E3.5	1.99786	Not DE
jmjd-3.3	WBGene00007813	C29F7.6	1.18679	Not DE
F38C2.7	WBGene00009539	F38C2.7	-1.56769	Not DE
fozi-1	WBGene00010453	K01B6.1	2.139	Not DE
nhr-206	WBGene00011097	R07B7.13	1.83574	Not DE
nhr-218	WBGene00011750	T13F3.2	3.13659	Not DE
tsct-1	WBGene00011824	T18D3.7	1.24172	Not DE
T27A8.2	WBGene00012074	T27A8.2	-1.13713	Not DE
fezf-1	WBGene00012639	Y38H8A.5	2.3023	Not DE
zip-7	WBGene00013100	Y51H4A.4	1.41069	Not DE
hlh-32	WBGene00013665	Y105C5B.29	2.75533	Not DE
athp-3	WBGene00013799	Y116A8C.22	-1.09429	Not DE
atfs-1	WBGene00013878	ZC376.7	-1.05957	Not DE
ztf-30	WBGene00015523	C06E1.8	1.84738	Not DE
ceh-48	WBGene00015934	C17H12.9	1.44452	Not DE
unk-1	WBGene00016407	C34D10.2	1.72066	Not DE
C46E10.8	WBGene00016712	C46E10.8	-1.09372	Not DE
ets-9	WBGene00016865	C52B9.2	1.01446	Not DE
nhr-171	WBGene00016926	C54F6.8	1.55624	Not DE
nhr-173	WBGene00016975	C56E10.1	1.59191	Not DE
dmd-5	WBGene00017326	F10C1.5	1.44207	Not DE
atf-8	WBGene00017535	F17A9.3	2.12406	Not DE
ets-7	WBGene00017601	F19F10.5	-1.1193	Not DE
F21A9.2	WBGene00017651	F21A9.2	1.05268	Not DE
F26A10.2	WBGene00017814	F26A10.2	1.56679	Not DE
ceh-82	WBGene00018433	F45C12.2	-1.26537	Not DE
mnat-1	WBGene00018769	F53G2.7	-1.18465	Not DE
klf-1	WBGene00018990	F56F11.3	1.13235	Not DE
zip-2	WBGene00019327	K02F3.4	1.03202	Not DE
M03D4.4	WBGene00019751	M03D4.4	1.88088	Not DE
ast-1	WBGene00020368	T08H4.3	1.88815	Not DE
hlh-30	WBGene00020930	W02C12.3	1.04083	Not DE
W04B5.2	WBGene00021019	W04B5.2	1.38715	Not DE
nhr-275	WBGene00021163	Y5H2A.2	1.49459	Not DE
crtc-1	WBGene00021237	Y20F4.2	1.03201	Not DE
znf-782	WBGene00021931	Y55F3AM.14	-1.34522	Not DE
nhr-277	WBGene00022374	Y94H6A.1	2.64204	Not DE
ceh-45	WBGene00022837	ZK993.1	1.94031	Not DE
syd-9	WBGene00044068	ZK867.1	1.65754	Not DE
tag-243	WBGene00044078	T04A8.4	1.53561	Not DE
alr-1	WBGene00044330	R08B4.2	1.20561	Not DE
ceh-5	WBGene00000430	C16C2.1	Not DE	-1.69813
ceh-18	WBGene00000441	ZC64.3	Not DE	1.29242
ceh-23	WBGene00000446	ZK652.5	Not DE	1.56896
lin-29	WBGene00003015	W03C9.4	Not DE	1.22421
lin-31	WBGene00003017	K10G6.1	Not DE	1.85996
mab-3	WBGene00003100	Y53C12B.5	Not DE	1.30519
mgl-2	WBGene00003233	F45H11.4	Not DE	1.6073
nhr-31	WBGene00003625	C26B2.3	Not DE	1.66893
gmeb-3	WBGene00008092	C44F1.2	Not DE	1.02917
ccch-2	WBGene00009537	F38C2.5	Not DE	-1.10916
jmjd-4	WBGene00011563	T07C4.11	Not DE	-1.30688
aptf-2	WBGene00013383	Y62E10A.17	Not DE	-1.05697
Y116A8C.20	WBGene00013797	Y116A8C.20	Not DE	-1.34489
C06E2.1	WBGene00015527	C06E2.1	Not DE	1.63533
ets-5	WBGene00016600	C42D8.4	Not DE	2.03281
nhr-179	WBGene00017512	F16B4.11	Not DE	1.31351
ets-4	WBGene00017687	F22A3.1	Not DE	1.30677
ceh-60	WBGene00017690	F22A3.5	Not DE	1.0117
K11D12.12	WBGene00019651	K11D12.12	Not DE	-1.08879
R05D3.3	WBGene00019878	R05D3.3	Not DE	-1.03728
nhr-219	WBGene00020555	T19A5.5	Not DE	1.70938
dmd-8	WBGene00020708	T22H9.4	Not DE	1.56259
zip-11	WBGene00021082	W08E12.1	Not DE	-1.06758
klu-2	WBGene00022592	ZC328.2	Not DE	1.20548
Y53C10A.15	WBGene00044805	Y53C10A.15	Not DE	1.29445
