# Supplementary material for: Wild-type Caenorhabditis elegans isolates exhibit distinct gene expression profiles in response to microbial infection
Source: BMC Genomics. 2022 Mar 23;23:229. doi: 10.1186/s12864-022-08455-2 (PMC8943956; doi:10.1186/s12864-022-08455-2)
Supplement: Supplementary file 8 — Additional file 8. [file 12864_2022_8455_MOESM8_ESM.xlsx]

## Sheet: N2 DEGs
N2-exclusive DEGs in response to S. aureus (vs. OP50)
Gene Name	Wormbase Gene ID	Type	log2Fold Change	Fold Change	Adjusted P-value
C23G10.11	WBGene00016017	protein_coding_gene	9.97073	1003.43	1.7663e-24
T22F3.11	WBGene00020700	protein_coding_gene	9.19461	585.939	1.72613e-25
clec-76	WBGene00021587	protein_coding_gene	8.9889	508.077	6.1865e-26
T20D4.12	WBGene00020618	protein_coding_gene	7.77563	219.129	1.17647e-19
Y68A4A.13	WBGene00044212	protein_coding_gene	7.63274	198.465	7.28764e-23
Y60C6A.2	WBGene00202498	protein_coding_gene	7.30031	157.62	2.40871e-09
C50F7.5	WBGene00016845	protein_coding_gene	6.86585	116.634	1.78153e-14
T20D4.10	WBGene00020616	protein_coding_gene	6.42615	85.9931	7.56323e-40
K03D3.2	WBGene00010528	protein_coding_gene	6.39845	84.3578	3.12025e-13
C17B7.4	WBGene00015878	protein_coding_gene	6.33328	80.6317	6.9707e-21
sqst-4	WBGene00012516	protein_coding_gene	6.11269	69.1997	2.37972e-07
dmd-3	WBGene00012832	protein_coding_gene	6.10589	68.8743	5.76252e-07
C17B7.10	WBGene00015884	protein_coding_gene	6.08728	67.9913	1.13534e-09
asp-16	WBGene00012682	protein_coding_gene	6.05848	66.6474	5.3359e-08
clec-70	WBGene00021581	protein_coding_gene	6.02523	65.1292	8.54359e-57
T28A11.5	WBGene00020872	pseudogene	6.00139	64.0615	1.76181e-07
spp-21	WBGene00044284	protein_coding_gene	5.98906	63.5165	4.33314e-07
T26H5.8	WBGene00012070	protein_coding_gene	5.98396	63.2924	2.54003e-24
cyp-37B1	WBGene00009226	protein_coding_gene	5.92251	60.653	1.55269e-13
T26H5.9	WBGene00044206	protein_coding_gene	5.82797	56.8059	1.36536e-11
K10D11.2	WBGene00010746	protein_coding_gene	5.81978	56.4844	1.41562e-07
F54F3.2	WBGene00014770	pseudogene	5.77328	54.6929	1.01108e-06
K09C4.4	WBGene00019549	protein_coding_gene	5.76705	54.4571	7.67771e-09
sodh-1	WBGene00010790	protein_coding_gene	5.76082	54.2224	3.68319e-41
F46A8.13	WBGene00219950	ncRNA_gene	5.75772	54.106	8.96524e-09
clec-75	WBGene00021586	protein_coding_gene	5.69956	51.9685	8.25207e-17
fipr-22	WBGene00007989	protein_coding_gene	5.67787	51.1927	1.32628e-10
B0563.9	WBGene00044687	protein_coding_gene	5.63744	49.7782	2.0451e-06
F35F10.7	WBGene00018057	protein_coding_gene	5.59993	48.5004	3.1272e-06
C25F9.11	WBGene00045411	protein_coding_gene	5.59797	48.4349	2.10616e-12
F45D3.4	WBGene00009724	protein_coding_gene	5.58047	47.8507	3.78119e-16
cyp-35B2	WBGene00019471	protein_coding_gene	5.57224	47.5785	5.3473e-08
pals-37	WBGene00138721	protein_coding_gene	5.5373	46.4401	1.21717e-10
C18H7.1	WBGene00015993	protein_coding_gene	5.44806	43.6544	2.11819e-11
E02H4.4	WBGene00008462	protein_coding_gene	5.42218	42.8783	1.68477e-26
srw-86	WBGene00005833	protein_coding_gene	5.39608	42.1097	4.70468e-14
F47B8.4	WBGene00009805	protein_coding_gene	5.39402	42.0495	1.95888e-07
Y60C6A.3	WBGene00271832	protein_coding_gene	5.33199	40.2799	2.86116e-05
C25F9.12	WBGene00045412	protein_coding_gene	5.31724	39.8703	6.72194e-09
T26H5.14	WBGene00235133	protein_coding_gene	5.31018	39.6756	1.44157e-10
T07G12.5	WBGene00011596	protein_coding_gene	5.30529	39.5415	2.69149e-09
clec-71	WBGene00021582	protein_coding_gene	5.30046	39.4092	1.72516e-31
cyp-32B1	WBGene00021167	protein_coding_gene	5.29757	39.3304	1.06341e-13
F53A9.8	WBGene00018731	protein_coding_gene	5.23386	37.6312	1.11356e-15
fbxa-164	WBGene00015599	protein_coding_gene	5.14727	35.439	8.36881e-07
clec-77	WBGene00044343	pseudogene	5.13935	35.2451	1.16222e-08
spp-2	WBGene00004987	protein_coding_gene	5.11383	34.627	2.7951e-36
Y47H10A.3	WBGene00012959	protein_coding_gene	5.03084	32.6915	3.82608e-08
F48G7.8	WBGene00018619	protein_coding_gene	5.01224	32.2726	1.92408e-07
Y32B12A.5	WBGene00012520	protein_coding_gene	4.97721	31.4985	0.00036598
R07C12.1	WBGene00019931	protein_coding_gene	4.95936	31.1112	7.82639e-11
srw-85	WBGene00005832	protein_coding_gene	4.95611	31.0412	1.14763e-49
nhr-113	WBGene00003703	protein_coding_gene	4.93453	30.5803	5.57072e-05
F11C7.6	WBGene00017378	protein_coding_gene	4.8921	29.6941	5.24917e-15
F14D7.10	WBGene00008797	protein_coding_gene	4.86044	29.0495	8.93271e-06
ZK993.2	WBGene00022838	protein_coding_gene	4.83349	28.5119	8.31235e-06
Y105C5B.7	WBGene00013648	pseudogene	4.82903	28.4238	5.5901e-06
ZC204.12	WBGene00022562	protein_coding_gene	4.80847	28.0216	4.27612e-83
oac-18	WBGene00009230	pseudogene	4.80602	27.9741	8.49441e-07
F16B4.7	WBGene00017509	protein_coding_gene	4.78797	27.6262	3.66488e-07
F01D5.7	WBGene00008497	protein_coding_gene	4.78715	27.6106	2.48904e-06
C37A5.3	WBGene00014698	protein_coding_gene	4.6822	25.6733	2.49298e-10
cnc-6	WBGene00000560	protein_coding_gene	4.665	25.3692	4.68673e-07
F56D6.8	WBGene00044292	protein_coding_gene	4.65668	25.2231	6.36581e-05
C25F9.2	WBGene00007723	protein_coding_gene	4.62481	24.6722	1.61702e-06
nlp-34	WBGene00015046	protein_coding_gene	4.60811	24.3882	2.89261e-20
Y65B4BL.1	WBGene00022033	protein_coding_gene	4.56205	23.6218	3.42076e-06
cdr-3	WBGene00008297	protein_coding_gene	4.55678	23.5357	0.000169843
spp-6	WBGene00004991	protein_coding_gene	4.54712	23.3787	4.7744e-09
C17B7.15	WBGene00268213	protein_coding_gene	4.54621	23.3638	2.19528e-05
Y57G11C.1131	WBGene00194661	protein_coding_gene	4.53672	23.2108	1.91929e-06
clec-72	WBGene00021583	protein_coding_gene	4.52544	23.03	3.59985e-64
fbxa-138	WBGene00022345	protein_coding_gene	4.52406	23.0079	8.63752e-21
scl-13	WBGene00019179	protein_coding_gene	4.46178	22.0359	0.000343907
F47H4.2	WBGene00009835	protein_coding_gene	4.46013	22.0107	1.22317e-21
C35C5.8	WBGene00007957	protein_coding_gene	4.42954	21.5488	4.2362e-28
F37A8.5	WBGene00009503	protein_coding_gene	4.42889	21.5391	1.95481e-15
C08E3.13	WBGene00015605	protein_coding_gene	4.41947	21.399	0.000389501
fbxa-7	WBGene00020637	protein_coding_gene	4.41518	21.3354	0.000313755
ZK993.5	WBGene00236809	protein_coding_gene	4.38738	20.9282	0.000161498
cup-16	WBGene00007919	protein_coding_gene	4.36637	20.6257	3.29618e-20
F15E6.10	WBGene00044479	protein_coding_gene	4.36583	20.618	6.8601e-05
Y82E9BR.6	WBGene00022339	protein_coding_gene	4.35663	20.4869	5.74335e-05
ZC443.2	WBGene00013897	protein_coding_gene	4.35296	20.4349	3.87398e-07
Y60C6A.1	WBGene00022013	protein_coding_gene	4.32823	20.0876	0.000123896
F35D2.6	WBGene00194916	protein_coding_gene	4.31696	19.9312	0.000229198
Y46E12BR.1	WBGene00021598	protein_coding_gene	4.31344	19.8827	1.6819e-07
F55H12.7	WBGene00219283	protein_coding_gene	4.30069	19.7077	1.5026e-05
Y46H3A.5	WBGene00021601	protein_coding_gene	4.29923	19.6877	0.000141207
suex-1	WBGene00017396	protein_coding_gene	4.29039	19.5676	0.000390115
F49C5.9	WBGene00044031	protein_coding_gene	4.28531	19.4988	0.00155714
pals-36	WBGene00044787	pseudogene	4.24967	19.0229	0.000273918
C25E10.16	WBGene00202512	protein_coding_gene	4.23009	18.7665	0.000403532
clec-37	WBGene00013609	protein_coding_gene	4.21635	18.5886	9.42827e-10
ZC443.3	WBGene00013898	protein_coding_gene	4.21179	18.53	1.81849e-16
T24E12.5	WBGene00020774	protein_coding_gene	4.20321	18.4201	1.46661e-06
srx-111	WBGene00006002	protein_coding_gene	4.19889	18.3651	0.000291134
F11A5.17	WBGene00045510	protein_coding_gene	4.17753	18.0952	2.13961e-07
F57E7.2	WBGene00010203	protein_coding_gene	4.12788	17.4829	9.0271e-08
Y53C12B.7	WBGene00013146	protein_coding_gene	4.09561	17.0962	1.93032e-13
C54F6.12	WBGene00016929	protein_coding_gene	4.09367	17.0733	7.29178e-14
F09E10.10	WBGene00022982	ncRNA_gene	4.04552	16.5129	0.00110816
Y65B4BM.3	WBGene00302974	protein_coding_gene	4.04354	16.4902	2.29045e-25
T21D12.7	WBGene00020648	protein_coding_gene	4.03356	16.3765	3.33492e-05
srj-29	WBGene00005616	protein_coding_gene	4.02977	16.3335	2.65303e-05
C18D4.4	WBGene00007674	protein_coding_gene	4.02673	16.2992	0.00107492
Y43F8B.25	WBGene00195177	protein_coding_gene	4.02655	16.2971	0.00040159
C25H3.10	WBGene00016119	protein_coding_gene	4.00601	16.0667	4.46997e-17
C31H5.1	WBGene00007854	protein_coding_gene	4.0048	16.0534	1.02327e-05
F12A10.9	WBGene00077704	protein_coding_gene	3.98531	15.8379	0.00153333
F26G1.15	WBGene00270318	protein_coding_gene	3.98293	15.8118	6.42489e-05
T24E12.12	WBGene00044380	protein_coding_gene	3.98195	15.8011	0.00168125
dod-22	WBGene00010125	protein_coding_gene	3.97847	15.763	6.25212e-41
clec-38	WBGene00012025	protein_coding_gene	3.9681	15.6502	0.000277028
F55G11.7	WBGene00010127	protein_coding_gene	3.96584	15.6256	8.87977e-05
F23H12.5	WBGene00009094	protein_coding_gene	3.95192	15.4756	4.31152e-22
W03F9.4	WBGene00021002	protein_coding_gene	3.95082	15.4637	1.05433e-26
M01B2.13	WBGene00045338	protein_coding_gene	3.93887	15.3362	6.12804e-08
C14A11.2	WBGene00015748	protein_coding_gene	3.93749	15.3215	1.38637e-09
wrt-2	WBGene00006948	protein_coding_gene	3.90966	15.0288	5.3393e-12
fbxa-161	WBGene00015596	pseudogene	3.90876	15.0194	0.000290025
srd-27	WBGene00005105	protein_coding_gene	3.89822	14.9101	0.00147252
nhr-37	WBGene00018412	protein_coding_gene	3.89121	14.8378	0.00136657
fbxa-163	WBGene00015598	protein_coding_gene	3.8794	14.7169	3.0487e-10
C07G3.15	WBGene00269378	protein_coding_gene	3.87685	14.6909	0.00108748
F35F10.5	WBGene00018055	protein_coding_gene	3.86814	14.6025	8.20697e-20
T19H5.6	WBGene00044807	protein_coding_gene	3.84967	14.4167	2.33582e-07
C33D9.10	WBGene00044239	protein_coding_gene	3.84732	14.3933	0.000690925
H42K12.3	WBGene00019272	protein_coding_gene	3.8367	14.2877	1.50643e-16
C23G10.10	WBGene00016016	protein_coding_gene	3.82182	14.1411	0.000251083
T03E6.9	WBGene00045356	protein_coding_gene	3.82113	14.1343	0.000173748
fbxa-154	WBGene00007163	protein_coding_gene	3.81681	14.092	0.000977205
K08C9.5	WBGene00010652	protein_coding_gene	3.81342	14.059	0.000711944
zmp-5	WBGene00010423	protein_coding_gene	3.81115	14.0369	0.000133032
abf-2	WBGene00000013	protein_coding_gene	3.80853	14.0114	6.93501e-11
F09C6.14	WBGene00044278	protein_coding_gene	3.79341	13.8653	1.25746e-06
nspe-6	WBGene00012603	protein_coding_gene	3.7787	13.7247	0.00024212
R102.1	WBGene00011288	protein_coding_gene	3.77505	13.69	0.000861652
F10D7.4	WBGene00017341	protein_coding_gene	3.77119	13.6534	0.000953642
C17F4.3	WBGene00015911	protein_coding_gene	3.76365	13.5822	0.000391861
ins-25	WBGene00002108	protein_coding_gene	3.74545	13.412	0.00340254
C29F7.11	WBGene00206531	ncRNA_gene	3.74417	13.4001	0.0018429
F57F4.2	WBGene00019016	protein_coding_gene	3.7379	13.342	5.38854e-05
W01C8.1	WBGene00020918	protein_coding_gene	3.73758	13.339	0.000313094
osm-8	WBGene00003888	protein_coding_gene	3.73205	13.288	1.56599e-08
T04C12.32	WBGene00235086	ncRNA_gene	3.7312	13.2802	0.00167736
cyp-34A1	WBGene00011698	protein_coding_gene	3.72781	13.2489	4.97862e-05
skr-5	WBGene00004811	protein_coding_gene	3.71495	13.1314	8.13904e-12
EGAP1.1	WBGene00017146	protein_coding_gene	3.70468	13.0383	5.62609e-07
C44H9.7	WBGene00008102	protein_coding_gene	3.68967	12.9033	1.43043e-08
K01A6.4	WBGene00010446	protein_coding_gene	3.68796	12.888	0.00236558
K02F3.15	WBGene00220001	snoRNA_gene	3.68637	12.8738	0.001927
T20B3.1	WBGene00011850	protein_coding_gene	3.6861	12.8714	2.88282e-13
W02A2.9	WBGene00044280	protein_coding_gene	3.68386	12.8514	3.43586e-23
C17B7.12	WBGene00015886	protein_coding_gene	3.67851	12.8039	0.00906854
C17F4.12	WBGene00044374	protein_coding_gene	3.67086	12.7362	1.16689e-05
T23E7.6	WBGene00044772	protein_coding_gene	3.66664	12.699	5.79432e-08
C13A2.3	WBGene00015720	protein_coding_gene	3.65524	12.599	0.00192577
nlp-32	WBGene00003770	protein_coding_gene	3.6551	12.5978	0.00585413
F58F12.12	WBGene00271812	protein_coding_gene	3.65406	12.5887	3.73138e-11
F40H7.12	WBGene00044379	protein_coding_gene	3.64417	12.5027	0.00369504
F58H1.2	WBGene00010285	protein_coding_gene	3.63828	12.4517	2.57695e-09
fbxa-162	WBGene00015597	pseudogene	3.6365	12.4364	2.03602e-10
R11D1.7	WBGene00011246	protein_coding_gene	3.634	12.4149	0.00305716
asp-11	WBGene00017677	pseudogene	3.62662	12.3516	4.52925e-07
irld-24	WBGene00007844	protein_coding_gene	3.62533	12.3405	0.000811815
glr-3	WBGene00001614	protein_coding_gene	3.61766	12.2751	0.000211159
Y37A1B.7	WBGene00012540	protein_coding_gene	3.61487	12.2513	4.5889e-09
Y7A5A.6	WBGene00012412	protein_coding_gene	3.609	12.2016	3.64839e-05
scl-12	WBGene00019178	protein_coding_gene	3.60171	12.1401	0.000907946
ZC395.5	WBGene00022597	protein_coding_gene	3.59499	12.0837	6.75367e-17
B0393.8	WBGene00007173	protein_coding_gene	3.59033	12.0447	0.00137755
C08F11.13	WBGene00007460	protein_coding_gene	3.58735	12.0199	4.30115e-12
hlh-13	WBGene00001957	protein_coding_gene	3.5804	11.9621	0.00202737
srbc-20	WBGene00016693	protein_coding_gene	3.57474	11.9153	0.00209362
F11E6.11	WBGene00023501	protein_coding_gene	3.57109	11.8851	2.26958e-10
C06E4.8	WBGene00015537	protein_coding_gene	3.56051	11.7984	2.19035e-18
srh-282	WBGene00005487	protein_coding_gene	3.55367	11.7425	0.00341264
W09B7.2	WBGene00021107	protein_coding_gene	3.54766	11.6937	0.0104218
lim-4	WBGene00002987	protein_coding_gene	3.5395	11.6278	0.000105922
F55H12.2	WBGene00010133	protein_coding_gene	3.53228	11.5697	2.19654e-23
F09F9.2	WBGene00017307	protein_coding_gene	3.53019	11.5529	5.34198e-10
irld-15	WBGene00021232	protein_coding_gene	3.52949	11.5474	0.000206828
Y102A11A.5	WBGene00022415	protein_coding_gene	3.51753	11.452	1.8693e-14
T26C5.2	WBGene00012032	protein_coding_gene	3.51678	11.446	7.15148e-14
grd-2	WBGene00001691	protein_coding_gene	3.51598	11.4397	6.79661e-10
K03H6.4	WBGene00019369	protein_coding_gene	3.50534	11.3557	0.00272005
F46B3.1	WBGene00009756	protein_coding_gene	3.50492	11.3524	0.00234972
W09G12.7	WBGene00021121	protein_coding_gene	3.49591	11.2817	1.84548e-11
oac-5	WBGene00007829	protein_coding_gene	3.49278	11.2572	0.00150144
T27C5.8	WBGene00012081	protein_coding_gene	3.48936	11.2306	0.00108026
F56D2.3	WBGene00018965	protein_coding_gene	3.48877	11.226	2.06521e-12
fip-1	WBGene00017695	protein_coding_gene	3.48386	11.1879	0.00371796
fbxa-25	WBGene00022321	protein_coding_gene	3.48153	11.1698	0.000911925
nlp-45	WBGene00020136	protein_coding_gene	3.48075	11.1637	4.83996e-07
fbxa-142	WBGene00044659	protein_coding_gene	3.48072	11.1635	0.00300362
F11E6.9	WBGene00008712	protein_coding_gene	3.48015	11.1591	3.85536e-06
ZK285.2	WBGene00013961	protein_coding_gene	3.47933	11.1528	0.0154035
K08F9.1	WBGene00010684	protein_coding_gene	3.46684	11.0567	1.35626e-12
linc-47	WBGene00219641	lincRNA_gene	3.45019	10.9297	0.00129589
C06B3.6	WBGene00007365	protein_coding_gene	3.44824	10.915	3.55565e-16
unc-42	WBGene00006778	protein_coding_gene	3.44752	10.9096	6.13236e-09
R07C12.3	WBGene00019933	protein_coding_gene	3.44512	10.8914	0.0025792
glt-5	WBGene00001623	protein_coding_gene	3.43533	10.8177	6.07212e-14
C25F9.16	WBGene00194803	protein_coding_gene	3.43461	10.8124	0.00103394
C04A11.t1	WBGene00000308	tRNA_gene	3.42792	10.7623	0.00935617
C07G1.15	WBGene00235296	protein_coding_gene	3.42733	10.7579	1.11586e-06
K01A6.8	WBGene00194869	protein_coding_gene	3.42633	10.7505	0.0027971
Y43F8B.15	WBGene00045415	protein_coding_gene	3.42625	10.7499	3.48739e-07
srv-36	WBGene00005747	pseudogene	3.42513	10.7416	0.0182001
F43C11.7	WBGene00018384	protein_coding_gene	3.42512	10.7415	7.0511e-16
str-97	WBGene00006154	protein_coding_gene	3.42208	10.7189	0.00946365
T19C9.10	WBGene00050934	protein_coding_gene	3.41959	10.7003	0.000539494
F39G3.4	WBGene00018209	protein_coding_gene	3.4177	10.6863	0.00499677
nspb-3	WBGene00018162	protein_coding_gene	3.41495	10.666	0.00469879
clec-168	WBGene00009520	protein_coding_gene	3.4055	10.5964	0.000862662
nhr-178	WBGene00017510	protein_coding_gene	3.40491	10.5921	2.80193e-08
F48C1.11	WBGene00195179	protein_coding_gene	3.39221	10.4992	0.000649823
clec-25	WBGene00044331	protein_coding_gene	3.38723	10.4631	4.81258e-06
K01F9.2	WBGene00010475	protein_coding_gene	3.38712	10.4623	9.76994e-13
srg-25	WBGene00005182	protein_coding_gene	3.38512	10.4477	0.00677618
str-137	WBGene00006185	pseudogene	3.37416	10.3687	0.0144559
clec-101	WBGene00008853	protein_coding_gene	3.37187	10.3522	0.00479502
daao-1	WBGene00022076	protein_coding_gene	3.37176	10.3514	9.12162e-17
srv-8	WBGene00005719	protein_coding_gene	3.36965	10.3363	0.00311578
F33D4.6	WBGene00017998	protein_coding_gene	3.36653	10.314	7.48022e-13
F11C1.10	WBGene00195214	protein_coding_gene	3.36389	10.2951	0.000904164
F16C3.2	WBGene00008886	protein_coding_gene	3.36051	10.2711	1.00442e-17
str-124	WBGene00006175	protein_coding_gene	3.35526	10.2337	0.00408132
F18G5.6	WBGene00017582	protein_coding_gene	3.35048	10.1999	1.42988e-15
C50F4.9	WBGene00008234	protein_coding_gene	3.34814	10.1834	8.43068e-20
C40C9.4	WBGene00008037	protein_coding_gene	3.34276	10.1454	0.00537377
anr-51	WBGene00219610	antisense_lncRNA_gene	3.33341	10.0799	0.00490373
fbxc-7	WBGene00016302	protein_coding_gene	3.32285	10.0064	0.000136323
ZK1025.3	WBGene00014183	protein_coding_gene	3.30853	9.9076	1.22464e-11
T28A11.17	WBGene00020879	protein_coding_gene	3.30446	9.87966	9.06028e-05
linc-103	WBGene00219743	lincRNA_gene	3.29912	9.84317	0.00190753
clec-235	WBGene00009474	pseudogene	3.2982	9.83686	0.0259922
F32A7.8	WBGene00044245	protein_coding_gene	3.29478	9.81356	0.00916633
Y54G2A.76	WBGene00235268	protein_coding_gene	3.29463	9.81255	3.19678e-06
F16H6.7	WBGene00008897	protein_coding_gene	3.28968	9.77893	6.98088e-13
T10H4.13	WBGene00045339	protein_coding_gene	3.28831	9.76967	0.000577981
T20D4.9	WBGene00020615	pseudogene	3.28387	9.73963	0.00058447
T10G3.1	WBGene00011692	protein_coding_gene	3.27807	9.70059	3.57591e-15
C02F4.4	WBGene00007264	protein_coding_gene	3.27663	9.6909	1.51271e-07
C14A6.3	WBGene00007567	protein_coding_gene	3.27311	9.6673	0.00699536
F28C6.9	WBGene00009208	protein_coding_gene	3.25999	9.57977	0.00692011
H39E23.2	WBGene00010432	protein_coding_gene	3.25916	9.57423	0.00205923
Y38H8A.1	WBGene00012635	protein_coding_gene	3.25828	9.56839	5.709e-06
fbxa-185	WBGene00009836	protein_coding_gene	3.25564	9.5509	0.00424985
clec-30	WBGene00014842	pseudogene	3.25512	9.54751	0.000284602
K01A12.2	WBGene00019286	protein_coding_gene	3.24938	9.5096	0.00454464
Y97E10AL.1	WBGene00022392	protein_coding_gene	3.24424	9.47577	4.57238e-06
twk-47	WBGene00018002	protein_coding_gene	3.2399	9.44726	5.79335e-05
btb-16	WBGene00018195	protein_coding_gene	3.23983	9.44685	8.02252e-29
B0454.18	WBGene00199082	ncRNA_gene	3.23429	9.41065	0.013878
F46F3.3	WBGene00009791	protein_coding_gene	3.23147	9.39226	7.90742e-06
cyp-33B1	WBGene00016092	protein_coding_gene	3.23007	9.38314	0.00742427
C25F9.15	WBGene00050967	protein_coding_gene	3.22765	9.36741	1.246e-06
F20G2.5	WBGene00008988	protein_coding_gene	3.22529	9.35207	2.15918e-09
anr-45	WBGene00219710	antisense_lncRNA_gene	3.22307	9.3377	0.00459514
glr-8	WBGene00001619	protein_coding_gene	3.21266	9.27055	2.00613e-05
poml-4	WBGene00044697	protein_coding_gene	3.21234	9.2685	1.91143e-11
pqn-16	WBGene00004107	protein_coding_gene	3.20949	9.25026	0.0101572
lurp-3	WBGene00009136	protein_coding_gene	3.20496	9.22126	0.00320465
F07E5.9	WBGene00017214	protein_coding_gene	3.20391	9.2145	0.00412416
K08D8.10	WBGene00194919	protein_coding_gene	3.20138	9.19838	0.0390838
C08F1.8	WBGene00015611	protein_coding_gene	3.19989	9.1889	0.00266701
fbxa-68	WBGene00020641	pseudogene	3.19906	9.18358	0.0101176
F47D2.11	WBGene00206392	protein_coding_gene	3.19696	9.17024	0.013571
str-9	WBGene00006077	protein_coding_gene	3.1967	9.16858	0.00785904
aqp-5	WBGene00000173	protein_coding_gene	3.19398	9.1513	0.000105922
F11A5.13	WBGene00008679	protein_coding_gene	3.19108	9.13292	0.00168029
rncs-1	WBGene00023069	ncRNA_gene	3.18912	9.12057	3.20933e-15
tpst-2	WBGene00018365	protein_coding_gene	3.1795	9.0599	0.00135292
ZK105.11	WBGene00194895	protein_coding_gene	3.16396	8.96285	0.00473423
F38B6.3	WBGene00018173	protein_coding_gene	3.16167	8.94868	0.00337474
srg-17	WBGene00005174	protein_coding_gene	3.15679	8.91846	0.0278582
F31B9.4	WBGene00009281	protein_coding_gene	3.15642	8.91612	0.0255607
pals-19	WBGene00044761	protein_coding_gene	3.15555	8.91075	4.68453e-16
fbxa-172	WBGene00008014	protein_coding_gene	3.15217	8.88993	1.27627e-08
fbxa-73	WBGene00020640	protein_coding_gene	3.14969	8.87464	0.0021914
C45E5.3	WBGene00016666	pseudogene	3.14961	8.87415	4.21455e-09
Y105C5A.13	WBGene00013637	protein_coding_gene	3.14937	8.87267	0.0149617
T13F3.7	WBGene00011754	protein_coding_gene	3.14752	8.86131	3.08335e-05
T12E12.6	WBGene00020465	protein_coding_gene	3.14558	8.84941	0.0124185
R08A2.7	WBGene00011137	protein_coding_gene	3.14538	8.84818	1.9568e-07
mlt-9	WBGene00008605	protein_coding_gene	3.14514	8.84672	7.16547e-12
F13H10.1	WBGene00008773	protein_coding_gene	3.145	8.84585	8.82443e-05
21ur-9997	WBGene00168467	piRNA_gene	3.14393	8.83929	0.0227611
slc-36.5	WBGene00016628	protein_coding_gene	3.14377	8.83828	1.48189e-13
M03A1.8	WBGene00077490	protein_coding_gene	3.14218	8.82858	2.01592e-11
ugt-15	WBGene00008097	protein_coding_gene	3.14167	8.82543	5.62298e-14
spp-13	WBGene00004998	protein_coding_gene	3.12948	8.75122	3.89412e-09
nspc-16	WBGene00008357	protein_coding_gene	3.12472	8.72234	4.8188e-17
F36G9.7	WBGene00009486	protein_coding_gene	3.1227	8.71015	0.00569937
F48G7.5	WBGene00018616	protein_coding_gene	3.11481	8.66265	0.00101716
F53F10.1	WBGene00018763	protein_coding_gene	3.11474	8.66222	9.19015e-29
srab-16	WBGene00020060	protein_coding_gene	3.10787	8.62111	0.00916057
B0348.9	WBGene00235314	ncRNA_gene	3.10725	8.61737	0.00618348
ptr-10	WBGene00004224	protein_coding_gene	3.10506	8.60432	6.31235e-10
dct-7	WBGene00017488	protein_coding_gene	3.09975	8.57272	0.00345825
abu-13	WBGene00004133	protein_coding_gene	3.09853	8.56545	2.21932e-12
qua-1	WBGene00004264	protein_coding_gene	3.09791	8.56176	6.54102e-16
thn-8	WBGene00044285	pseudogene	3.09668	8.55449	0.00757979
col-108	WBGene00000682	protein_coding_gene	3.09459	8.54208	0.012936
coel-1	WBGene00016866	protein_coding_gene	3.09241	8.52919	2.43132e-08
T05C1.3	WBGene00020250	protein_coding_gene	3.08637	8.49357	0.000157471
fbxa-222	WBGene00045295	protein_coding_gene	3.08453	8.48274	0.00777216
Y44A6C.1	WBGene00012850	protein_coding_gene	3.08335	8.47578	1.48621e-21
C06C3.9	WBGene00014668	protein_coding_gene	3.08216	8.4688	9.34407e-08
cpr-4	WBGene00000784	protein_coding_gene	3.08162	8.46562	1.11571e-22
srh-239	WBGene00005446	protein_coding_gene	3.0772	8.43975	0.00871866
F49C5.10	WBGene00044162	protein_coding_gene	3.0748	8.42574	0.0148726
R09D1.12	WBGene00011168	protein_coding_gene	3.07095	8.40325	3.95648e-08
med-2	WBGene00003181	protein_coding_gene	3.06778	8.38484	0.00842897
C11G10.1	WBGene00007525	protein_coding_gene	3.06325	8.35855	2.00384e-13
F56H9.9	WBGene00206460	protein_coding_gene	3.06052	8.34271	0.00913681
chil-23	WBGene00011167	protein_coding_gene	3.05704	8.32262	4.1424e-12
T20D4.20	WBGene00044718	pseudogene	3.04974	8.2806	0.0398069
cyp-34A2	WBGene00011699	protein_coding_gene	3.04948	8.27911	4.95071e-07
fkb-4	WBGene00001429	protein_coding_gene	3.044	8.24777	1.07485e-12
gpa-9	WBGene00001671	protein_coding_gene	3.04102	8.23073	3.57953e-23
AH9.4	WBGene00015000	protein_coding_gene	3.04085	8.22978	0.00313719
cil-7	WBGene00021017	protein_coding_gene	3.03861	8.21701	2.68691e-05
C12D5.10	WBGene00015711	protein_coding_gene	3.03789	8.21287	0.000775556
ptr-22	WBGene00004236	protein_coding_gene	3.03739	8.21002	3.15699e-06
cng-3	WBGene00000563	protein_coding_gene	3.03443	8.19322	0.00116962
F26A1.6	WBGene00017804	protein_coding_gene	3.03152	8.1767	0.00761557
Y82E9BL.9	WBGene00023395	pseudogene	3.02498	8.13971	0.000502293
F47G4.5	WBGene00009826	protein_coding_gene	3.02461	8.13762	0.00442105
sre-1	WBGene00005149	protein_coding_gene	3.02119	8.11836	0.0128107
F49F1.14	WBGene00044477	protein_coding_gene	3.01528	8.08519	0.00816701
B0281.6	WBGene00015113	protein_coding_gene	3.00971	8.05402	9.77011e-05
K10G4.5	WBGene00010754	protein_coding_gene	3.00697	8.03877	0.0107241
R03H10.2	WBGene00019855	protein_coding_gene	3.00335	8.01859	2.33906e-12
ilys-2	WBGene00016669	protein_coding_gene	3.00149	8.00828	2.11855e-05
swt-1	WBGene00019300	protein_coding_gene	3.00119	8.00658	4.2317e-10
Y46G5A.38	WBGene00044043	protein_coding_gene	2.99807	7.98932	0.00204999
F17C8.3	WBGene00008910	protein_coding_gene	2.9945	7.96956	1.42757e-12
nspb-7	WBGene00007243	protein_coding_gene	2.99304	7.96149	2.65611e-06
F23H12.21	WBGene00219416	ncRNA_gene	2.99069	7.94852	0.0195252
arrd-27	WBGene00009853	pseudogene	2.9901	7.94532	0.0197268
ttll-9	WBGene00044187	protein_coding_gene	2.98915	7.94005	0.0175564
C29F7.8	WBGene00044405	pseudogene	2.98713	7.92898	0.0235844
fmo-1	WBGene00001476	protein_coding_gene	2.98587	7.92202	9.77394e-06
ZK20.10	WBGene00220237	ncRNA_gene	2.98509	7.91774	0.0366415
T14E8.4	WBGene00043981	protein_coding_gene	2.98452	7.91461	1.10891e-08
D1014.7	WBGene00017020	protein_coding_gene	2.98069	7.89364	0.0119054
spi-1	WBGene00023416	protein_coding_gene	2.98031	7.89158	5.52816e-08
fbxa-137	WBGene00020853	protein_coding_gene	2.97877	7.88312	0.00429476
F28G4.4	WBGene00009229	protein_coding_gene	2.97806	7.87925	0.000484951
T08G5.15	WBGene00077573	protein_coding_gene	2.97752	7.87632	0.000673105
clec-107	WBGene00012502	protein_coding_gene	2.97591	7.86751	0.00563013
T20D4.13	WBGene00020619	pseudogene	2.97578	7.86684	0.00109829
F53C11.9	WBGene00044921	protein_coding_gene	2.97371	7.85552	8.49786e-40
C04E12.2	WBGene00015433	protein_coding_gene	2.97174	7.8448	3.90294e-30
F09F7.6	WBGene00017303	protein_coding_gene	2.96394	7.8025	3.99613e-12
R03H10.7	WBGene00019859	protein_coding_gene	2.95741	7.7673	6.45717e-08
srh-20	WBGene00005245	protein_coding_gene	2.95566	7.75785	0.03802
linc-69	WBGene00219644	lincRNA_gene	2.95263	7.7416	0.00523035
F31F7.1	WBGene00017964	protein_coding_gene	2.95104	7.73304	4.41374e-28
spp-7	WBGene00004992	protein_coding_gene	2.94863	7.72013	0.0040843
F46F5.15	WBGene00018506	protein_coding_gene	2.93835	7.66536	0.00350901
K03B4.8	WBGene00219235	protein_coding_gene	2.9355	7.65024	0.00519886
col-172	WBGene00000745	protein_coding_gene	2.93281	7.63595	4.82559e-07
C03F11.2	WBGene00015388	protein_coding_gene	2.92586	7.59928	1.01271e-06
C14A4.9	WBGene00007560	protein_coding_gene	2.92467	7.59299	1.4006e-06
W02D7.8	WBGene00020943	protein_coding_gene	2.91595	7.54723	7.09992e-10
gcy-5	WBGene00001532	protein_coding_gene	2.91591	7.54702	0.000139309
grl-2	WBGene00001711	protein_coding_gene	2.91531	7.54391	0.00758749
F41E7.20	WBGene00219546	ncRNA_gene	2.91235	7.52841	8.95563e-05
D1014.5	WBGene00017018	protein_coding_gene	2.91169	7.52497	8.23551e-11
T12A7.6	WBGene00011727	protein_coding_gene	2.91128	7.52288	1.87367e-09
F14D2.19	WBGene00206522	protein_coding_gene	2.91104	7.52161	9.95887e-16
Y37F4.8	WBGene00044289	protein_coding_gene	2.91101	7.52147	9.82107e-07
Y5H2B.1	WBGene00021164	protein_coding_gene	2.91101	7.52143	0.00161906
Y43F8B.14	WBGene00012824	protein_coding_gene	2.90825	7.50706	6.35198e-09
sek-5	WBGene00018034	protein_coding_gene	2.90789	7.5052	0.0266608
K02A6.2	WBGene00019293	protein_coding_gene	2.90391	7.48452	1.4392e-05
igdb-3	WBGene00020691	protein_coding_gene	2.90304	7.47999	1.49417e-10
pals-18	WBGene00022353	protein_coding_gene	2.90142	7.47162	1.33085e-18
lgc-24	WBGene00045385	protein_coding_gene	2.90066	7.46767	0.0161388
F09C6.11	WBGene00044181	protein_coding_gene	2.89989	7.46369	5.43177e-08
C17H11.1	WBGene00015921	protein_coding_gene	2.89786	7.45318	4.32188e-07
C07B5.3	WBGene00007408	protein_coding_gene	2.89733	7.45045	6.13567e-07
C25E10.13	WBGene00023431	protein_coding_gene	2.89589	7.44303	0.00092819
T08G5.1	WBGene00011622	protein_coding_gene	2.89332	7.42979	0.000578902
fbxa-30	WBGene00013837	protein_coding_gene	2.88986	7.41201	0.000280582
srt-65	WBGene00015368	protein_coding_gene	2.8866	7.39524	0.0188701
nspb-8	WBGene00007250	protein_coding_gene	2.88516	7.38786	1.1812e-05
F28F9.2	WBGene00017906	protein_coding_gene	2.88458	7.38491	0.0115071
F49E10.2	WBGene00018640	protein_coding_gene	2.88425	7.3832	4.74803e-06
T12A7.7	WBGene00011728	pseudogene	2.87809	7.35176	0.00944512
Y38H6C.8	WBGene00012621	protein_coding_gene	2.87251	7.3234	0.00417118
linc-43	WBGene00219579	lincRNA_gene	2.87123	7.31689	0.0160813
irld-32	WBGene00017497	protein_coding_gene	2.86481	7.28441	0.0318822
glc-1	WBGene00001591	protein_coding_gene	2.86418	7.2812	3.48844e-14
B0310.3	WBGene00015139	protein_coding_gene	2.86327	7.27662	9.22271e-10
T16G1.2	WBGene00011796	protein_coding_gene	2.85759	7.24804	7.41316e-08
C34D10.4	WBGene00201065	ncRNA_gene	2.85465	7.23327	0.0298274
fbxa-174	WBGene00008015	protein_coding_gene	2.85416	7.23084	0.00144707
K07E8.4	WBGene00023320	pseudogene	2.8508	7.21399	0.0421684
C08E8.3	WBGene00007439	protein_coding_gene	2.84739	7.19697	0.00269189
F32F2.2	WBGene00194792	antisense_lncRNA_gene	2.84606	7.19033	0.0257975
fbxa-157	WBGene00007393	protein_coding_gene	2.8448	7.18406	0.000102797
T08G5.14	WBGene00077572	pseudogene	2.84178	7.16905	0.0211302
srd-23	WBGene00005101	protein_coding_gene	2.84133	7.16682	0.000206312
gcy-17	WBGene00001542	protein_coding_gene	2.84102	7.16526	0.00874632
C25F6.7	WBGene00016106	protein_coding_gene	2.84068	7.16359	8.06558e-13
srsx-32	WBGene00017615	protein_coding_gene	2.83903	7.15538	0.031498
Y43F8C.3	WBGene00012825	protein_coding_gene	2.83819	7.15124	1.62745e-14
K08F9.3	WBGene00010686	protein_coding_gene	2.83613	7.14102	1.53921e-06
C35E7.12	WBGene00271779	protein_coding_gene	2.83579	7.13933	0.013697
F59F5.4	WBGene00010343	protein_coding_gene	2.83383	7.12965	0.0109126
math-8	WBGene00015837	protein_coding_gene	2.83365	7.12877	0.0136712
clec-39	WBGene00012022	protein_coding_gene	2.83197	7.12044	0.0115434
zig-4	WBGene00006981	protein_coding_gene	2.8318	7.11961	1.61423e-11
tsp-17	WBGene00006643	protein_coding_gene	2.8276	7.09893	1.18745e-06
dhhc-11	WBGene00020694	protein_coding_gene	2.82702	7.09609	0.000663767
T14A8.2	WBGene00020497	protein_coding_gene	2.82047	7.0639	1.16437e-17
F07E5.7	WBGene00017212	protein_coding_gene	2.81848	7.05421	0.0184267
W08G11.1	WBGene00012346	protein_coding_gene	2.81848	7.05417	7.85873e-05
Y43F8B.24	WBGene00195176	protein_coding_gene	2.81691	7.0465	3.83757e-12
R01E6.2	WBGene00010968	protein_coding_gene	2.81526	7.03848	0.000739313
trx-3	WBGene00019717	protein_coding_gene	2.8128	7.02649	2.01631e-06
C07B5.4	WBGene00007409	protein_coding_gene	2.81234	7.02421	1.84941e-14
srd-12	WBGene00005090	protein_coding_gene	2.81176	7.02139	0.0329239
Y11D7A.5	WBGene00012429	protein_coding_gene	2.81075	7.01649	2.08688e-05
srh-271	WBGene00005477	protein_coding_gene	2.80667	6.99668	0.0177952
C17B7.5	WBGene00015879	protein_coding_gene	2.80304	6.9791	9.77689e-11
nhr-21	WBGene00003620	protein_coding_gene	2.79874	6.95833	4.54269e-19
T07D3.6	WBGene00020309	pseudogene	2.79777	6.95363	3.21479e-05
R10F2.5	WBGene00019996	protein_coding_gene	2.79401	6.93553	0.011112
ceh-9	WBGene00000434	protein_coding_gene	2.79335	6.93237	0.00428716
ZC449.1	WBGene00022611	protein_coding_gene	2.78828	6.90808	3.22811e-05
T20D4.3	WBGene00020609	protein_coding_gene	2.78237	6.87979	3.08997e-10
ift-20	WBGene00022465	protein_coding_gene	2.78164	6.87635	0.000745306
srh-72	WBGene00005293	protein_coding_gene	2.77926	6.86501	0.0308847
F09C6.3	WBGene00008617	protein_coding_gene	2.7708	6.82486	0.000119279
C30A5.10	WBGene00016242	protein_coding_gene	2.77064	6.8241	0.00167842
T21B10.9	WBGene00196442	ncRNA_gene	2.76428	6.79409	0.0496541
F47B10.3	WBGene00009814	protein_coding_gene	2.76416	6.79354	0.0062435
F21C10.19	WBGene00271808	protein_coding_gene	2.7637	6.79136	0.0174531
ugt-52	WBGene00018931	protein_coding_gene	2.76025	6.77515	9.29962e-08
grd-7	WBGene00001696	protein_coding_gene	2.75792	6.7642	0.0383365
M04C3.5	WBGene00206418	protein_coding_gene	2.75708	6.76029	1.69007e-13
K08B12.1	WBGene00019520	protein_coding_gene	2.75674	6.75869	1.0045e-06
C05C9.2	WBGene00007326	protein_coding_gene	2.75647	6.7574	0.0215135
thn-2	WBGene00009215	protein_coding_gene	2.75459	6.74862	1.16222e-08
fbxa-99	WBGene00009490	protein_coding_gene	2.75367	6.74433	2.59225e-05
sups-1	WBGene00017716	protein_coding_gene	2.75203	6.73666	1.11037e-09
F38H4.15	WBGene00200459	ncRNA_gene	2.75197	6.73638	0.0288533
srd-36	WBGene00005114	protein_coding_gene	2.75023	6.72824	0.0312131
F10D2.16	WBGene00271437	protein_coding_gene	2.74949	6.72477	0.0245685
F26F2.10	WBGene00138719	protein_coding_gene	2.74858	6.72056	0.000655872
C54G7.1	WBGene00016933	protein_coding_gene	2.74559	6.70663	0.00743363
mltn-12	WBGene00008277	protein_coding_gene	2.74468	6.70242	2.07008e-08
nhr-290	WBGene00016233	protein_coding_gene	2.74145	6.68741	0.0257502
F16A11.5	WBGene00023472	ncRNA_gene	2.7372	6.66776	0.00129709
grl-7	WBGene00001716	protein_coding_gene	2.73689	6.6663	9.44002e-08
cbn-1	WBGene00019285	protein_coding_gene	2.73621	6.66316	2.93428e-07
bah-1	WBGene00050875	protein_coding_gene	2.73511	6.65809	0.00013948
M01A8.1	WBGene00010795	protein_coding_gene	2.73478	6.65656	2.37582e-07
F14D7.4	WBGene00008791	pseudogene	2.72956	6.63253	0.000812274
cyp-34A9	WBGene00015044	protein_coding_gene	2.72773	6.62411	0.000192894
F28G4.3	WBGene00009228	protein_coding_gene	2.72766	6.62378	0.0454083
ZC123.1	WBGene00022517	protein_coding_gene	2.72407	6.60734	1.14552e-07
T13C5.2	WBGene00020483	protein_coding_gene	2.72321	6.60339	0.0436242
ttr-22	WBGene00011450	protein_coding_gene	2.72127	6.59453	0.0162974
nspc-19	WBGene00008360	protein_coding_gene	2.72004	6.58893	1.03117e-26
oac-56	WBGene00013450	protein_coding_gene	2.71784	6.57888	0.0177768
K10G4.13	WBGene00077629	pseudogene	2.71756	6.57762	0.0286248
sre-22	WBGene00009462	protein_coding_gene	2.71726	6.57623	0.0358902
F56C4.1	WBGene00010144	protein_coding_gene	2.71432	6.56285	0.000350297
F17C8.12	WBGene00200212	ncRNA_gene	2.71322	6.55783	0.0396951
srd-33	WBGene00005111	protein_coding_gene	2.71221	6.55325	0.0117749
mec-3	WBGene00003167	protein_coding_gene	2.70915	6.53935	4.61995e-08
C26B9.7	WBGene00016136	protein_coding_gene	2.70787	6.53358	0.00298788
F53B2.8	WBGene00009957	protein_coding_gene	2.70563	6.52343	0.000230293
K08D12.8	WBGene00195004	protein_coding_gene	2.70227	6.50823	0.00126977
F59F5.3	WBGene00010342	protein_coding_gene	2.70044	6.50001	1.89099e-11
srx-1	WBGene00005892	protein_coding_gene	2.69939	6.49526	0.0281339
nhr-127	WBGene00003717	protein_coding_gene	2.69715	6.4852	0.0015002
F35F10.14	WBGene00018063	protein_coding_gene	2.69461	6.47381	0.0436072
srv-13	WBGene00005724	protein_coding_gene	2.69364	6.46943	0.0339156
ZK1320.5	WBGene00014255	protein_coding_gene	2.69355	6.46902	0.0168538
F14H8.4	WBGene00008834	protein_coding_gene	2.6924	6.46386	0.00457014
Y45F3A.8	WBGene00012863	protein_coding_gene	2.69217	6.46283	0.00352889
F36D1.7	WBGene00009466	protein_coding_gene	2.69172	6.46082	1.34823e-08
F16G10.15	WBGene00017529	pseudogene	2.68805	6.44443	9.28097e-05
F22B8.2	WBGene00014741	pseudogene	2.68805	6.44442	0.0159818
CC8.3	WBGene00195049	protein_coding_gene	2.68686	6.4391	0.0319316
Y87G2A.16	WBGene00013602	protein_coding_gene	2.68282	6.42108	7.74995e-13
aagr-1	WBGene00017071	protein_coding_gene	2.67933	6.4056	2.8327e-12
irld-38	WBGene00019106	protein_coding_gene	2.67896	6.40392	0.0365037
T06G6.12	WBGene00011551	protein_coding_gene	2.67803	6.39983	0.00204615
dhs-16	WBGene00000979	protein_coding_gene	2.67323	6.37855	0.00019675
oac-49	WBGene00012068	protein_coding_gene	2.67316	6.37825	0.00338582
W03F11.5	WBGene00021008	protein_coding_gene	2.67175	6.37203	3.91757e-07
Y75B12B.3	WBGene00013568	protein_coding_gene	2.66623	6.34769	1.37998e-15
F20D6.2	WBGene00017634	protein_coding_gene	2.66546	6.34428	0.00239867
elt-4	WBGene00001252	protein_coding_gene	2.66286	6.33288	8.52485e-07
osr-1	WBGene00016329	protein_coding_gene	2.66125	6.32582	1.26025e-05
ZC13.10	WBGene00044557	protein_coding_gene	2.66041	6.32211	0.0186303
math-21	WBGene00016556	protein_coding_gene	2.65755	6.3096	0.000334823
F09C6.12	WBGene00044182	protein_coding_gene	2.65645	6.3048	1.60686e-13
K08E7.5	WBGene00010673	protein_coding_gene	2.655	6.29848	1.75821e-06
Y105C5B.25	WBGene00013662	protein_coding_gene	2.65398	6.29403	0.000669006
srb-18	WBGene00016925	protein_coding_gene	2.65392	6.29376	0.0367816
C06A12.19	WBGene00255702	protein_coding_gene	2.65324	6.29078	0.0144968
C36C9.5	WBGene00016488	protein_coding_gene	2.65181	6.28456	0.00971188
ZK970.7	WBGene00014173	protein_coding_gene	2.64931	6.27369	1.7948e-07
mab-5	WBGene00003102	protein_coding_gene	2.64905	6.27254	3.34774e-12
btb-21	WBGene00018540	pseudogene	2.6481	6.26842	5.01299e-11
ZC84.7	WBGene00013850	protein_coding_gene	2.64575	6.25823	0.0238312
K10C2.2	WBGene00019618	protein_coding_gene	2.641	6.23765	0.0204628
Y43F8B.23	WBGene00194815	protein_coding_gene	2.64095	6.23743	2.8016e-05
fezf-1	WBGene00012639	protein_coding_gene	2.63996	6.23314	0.0109707
F32H2.8	WBGene00009345	protein_coding_gene	2.63864	6.22743	0.0264336
F47B8.5	WBGene00009806	protein_coding_gene	2.63746	6.22235	8.18206e-05
clec-180	WBGene00017991	protein_coding_gene	2.6357	6.21478	5.54658e-14
fbxc-20	WBGene00018352	protein_coding_gene	2.63471	6.21052	4.35571e-07
ZC132.11	WBGene00269432	protein_coding_gene	2.63064	6.19302	0.00804024
hhat-1	WBGene00013852	protein_coding_gene	2.6294	6.18767	1.16801e-07
F55C10.4	WBGene00010108	protein_coding_gene	2.62934	6.18741	0.0168674
Y39H10B.3	WBGene00194902	protein_coding_gene	2.62593	6.17281	0.000543791
T23G4.2	WBGene00011958	protein_coding_gene	2.62445	6.1665	0.0131895
Y40B10A.5	WBGene00021490	protein_coding_gene	2.62404	6.16474	0.0343443
F55A4.3	WBGene00018855	protein_coding_gene	2.61949	6.14532	0.0124268
C48B4.3	WBGene00008168	protein_coding_gene	2.61927	6.14438	6.25365e-08
chil-4	WBGene00007469	protein_coding_gene	2.61888	6.14275	0.0014132
ZK686.6	WBGene00044799	protein_coding_gene	2.61738	6.13633	0.000658382
Y7A5A.8	WBGene00012414	protein_coding_gene	2.6169	6.13429	0.0200226
H43I07.4	WBGene00269429	protein_coding_gene	2.61492	6.1259	0.0244375
srh-28	WBGene00005251	protein_coding_gene	2.61405	6.12219	0.0278297
K02F6.4	WBGene00019338	protein_coding_gene	2.61403	6.12211	0.0498721
K10D6.2	WBGene00010742	protein_coding_gene	2.61117	6.11	1.65364e-17
C38C3.6	WBGene00016514	protein_coding_gene	2.60944	6.10267	0.0129089
W04A8.4	WBGene00012239	protein_coding_gene	2.60724	6.09336	5.89649e-15
F12E12.12	WBGene00086558	protein_coding_gene	2.60383	6.079	0.00484992
B0250.12	WBGene00050927	pseudogene	2.60229	6.07248	1.51299e-10
F20C5.5	WBGene00008970	protein_coding_gene	2.60064	6.06556	5.42843e-12
fbxa-29	WBGene00013836	protein_coding_gene	2.59785	6.05382	8.86643e-11
ztf-30	WBGene00015523	protein_coding_gene	2.59441	6.03944	3.85199e-06
pqn-32	WBGene00004120	protein_coding_gene	2.59164	6.02784	1.65331e-07
nspb-11	WBGene00009398	protein_coding_gene	2.59091	6.02479	0.000120063
nhr-150	WBGene00007367	protein_coding_gene	2.58469	5.99886	3.09474e-05
slc-28.1	WBGene00017867	protein_coding_gene	2.58318	5.9926	1.10949e-08
srz-24	WBGene00017113	protein_coding_gene	2.58275	5.9908	0.0230792
ZK994.6	WBGene00022842	protein_coding_gene	2.57712	5.96747	0.000775008
F21C10.17	WBGene00235309	pseudogene	2.57688	5.96647	0.014131
F25D1.2	WBGene00009107	protein_coding_gene	2.57576	5.96186	0.0236835
nlp-30	WBGene00003768	protein_coding_gene	2.57568	5.96152	1.16805e-06
nhr-112	WBGene00003702	protein_coding_gene	2.57279	5.94959	3.06116e-13
C45G9.14	WBGene00044409	protein_coding_gene	2.57213	5.94687	0.0396111
siah-1	WBGene00021369	protein_coding_gene	2.57013	5.93862	1.99971e-09
gbh-2	WBGene00001523	protein_coding_gene	2.57008	5.93843	1.41563e-10
clec-24	WBGene00009856	protein_coding_gene	2.56782	5.92912	0.00441259
ZK177.3	WBGene00022671	protein_coding_gene	2.56583	5.92094	0.0342001
C39D10.5	WBGene00016532	protein_coding_gene	2.56523	5.9185	0.00390004
tsp-2	WBGene00006628	protein_coding_gene	2.56177	5.90432	6.86733e-08
Y14H12A.2	WBGene00044382	protein_coding_gene	2.56117	5.90185	0.00025447
T28F4.5	WBGene00012140	protein_coding_gene	2.55915	5.89359	4.89069e-12
fbxa-52	WBGene00017225	protein_coding_gene	2.55834	5.89028	0.00621849
F33A8.7	WBGene00009355	protein_coding_gene	2.55699	5.88477	4.36441e-09
fbxa-3	WBGene00020363	protein_coding_gene	2.55696	5.88466	2.85129e-09
C39B10.7	WBGene00164973	protein_coding_gene	2.55436	5.87408	1.60977e-05
M04C7.4	WBGene00010855	protein_coding_gene	2.55384	5.87195	0.0375447
E02H4.5	WBGene00008463	protein_coding_gene	2.55356	5.87083	0.000290714
chil-20	WBGene00011163	protein_coding_gene	2.54952	5.8544	0.0180819
K08D10.14	WBGene00219216	protein_coding_gene	2.54626	5.84116	5.1306e-20
che-11	WBGene00000490	protein_coding_gene	2.54543	5.8378	9.40596e-10
col-131	WBGene00000705	protein_coding_gene	2.54489	5.83565	0.00308987
T21D12.14	WBGene00045177	protein_coding_gene	2.54306	5.82824	5.67369e-06
srt-40	WBGene00021169	protein_coding_gene	2.54074	5.81889	0.0453734
linc-38	WBGene00219415	lincRNA_gene	2.53697	5.80369	0.0261326
frpr-15	WBGene00010735	protein_coding_gene	2.53474	5.79473	1.19052e-06
cyp-23A1	WBGene00015135	protein_coding_gene	2.53023	5.77663	9.50585e-05
K02E7.10	WBGene00019314	protein_coding_gene	2.52665	5.76232	6.02286e-07
ubc-8	WBGene00006705	protein_coding_gene	2.5264	5.76134	3.25387e-10
str-130	WBGene00006179	protein_coding_gene	2.52579	5.7589	0.0469486
ZK856.14	WBGene00044020	protein_coding_gene	2.52458	5.75406	0.0194662
clec-33	WBGene00009859	protein_coding_gene	2.52401	5.75177	0.00388889
F10E9.12	WBGene00017361	protein_coding_gene	2.52338	5.74928	1.24072e-16
Y55D5A.1	WBGene00021915	protein_coding_gene	2.52282	5.74706	1.68712e-10
W04C9.8	WBGene00235387	ncRNA_gene	2.52219	5.74454	6.0425e-06
C06G4.6	WBGene00044446	protein_coding_gene	2.52033	5.73713	0.0134054
nhr-263	WBGene00017367	protein_coding_gene	2.51971	5.73468	2.70046e-06
osm-12	WBGene00003892	protein_coding_gene	2.51925	5.73285	3.25456e-06
sodh-2	WBGene00010791	protein_coding_gene	2.51895	5.73166	0.00368924
ZC434.10	WBGene00220261	protein_coding_gene	2.51606	5.72018	0.00433452
tax-4	WBGene00006526	protein_coding_gene	2.51559	5.71833	0.00340298
Y50E8A.1	WBGene00013046	protein_coding_gene	2.51416	5.71263	3.82775e-11
sri-30	WBGene00005542	protein_coding_gene	2.51284	5.70741	0.0433416
R07B7.12	WBGene00011096	protein_coding_gene	2.50588	5.67996	0.0294241
F58G6.8	WBGene00010278	protein_coding_gene	2.50462	5.67499	0.0224801
F47D12.6	WBGene00018562	protein_coding_gene	2.50137	5.66223	1.40425e-11
clec-62	WBGene00009393	protein_coding_gene	2.50101	5.66083	1.02037e-13
C01G10.17	WBGene00044658	protein_coding_gene	2.49855	5.65118	0.0116855
T04C4.3	WBGene00235277	protein_coding_gene	2.49096	5.62151	0.00545414
nspc-18	WBGene00008358	protein_coding_gene	2.48994	5.61755	4.24852e-14
fkh-10	WBGene00001442	protein_coding_gene	2.48331	5.59178	0.00187106
F30A10.2	WBGene00009261	protein_coding_gene	2.48123	5.58372	0.000289798
fbxa-86	WBGene00021179	protein_coding_gene	2.4812	5.58364	0.0480459
srh-30	WBGene00005253	protein_coding_gene	2.47882	5.5744	0.0390151
clec-28	WBGene00009857	protein_coding_gene	2.47705	5.5676	0.000143041
T08E11.1	WBGene00020357	protein_coding_gene	2.4764	5.56507	0.00359162
F11A5.5	WBGene00008673	protein_coding_gene	2.47578	5.56269	0.016147
C34C12.7	WBGene00007926	protein_coding_gene	2.47443	5.55747	1.60202e-17
M03B6.5	WBGene00010837	protein_coding_gene	2.46973	5.53941	0.000217249
sre-4	WBGene00011745	protein_coding_gene	2.46938	5.53805	0.00238455
K08E7.6	WBGene00010674	protein_coding_gene	2.46766	5.53145	2.10739e-06
R13H4.7	WBGene00011265	protein_coding_gene	2.4673	5.5301	0.00135875
T11F9.10	WBGene00011712	protein_coding_gene	2.4668	5.52817	0.000805678
C52A11.3	WBGene00008257	protein_coding_gene	2.46541	5.52284	0.0421073
T28H10.3	WBGene00012144	protein_coding_gene	2.4623	5.51093	6.15979e-08
Y11D7A.8	WBGene00012432	protein_coding_gene	2.46184	5.50919	0.000153007
Y17D7C.4	WBGene00050903	pseudogene	2.45982	5.50149	4.87886e-05
grl-15	WBGene00001724	protein_coding_gene	2.45918	5.49905	2.13641e-05
irld-30	WBGene00017493	protein_coding_gene	2.45891	5.49803	0.0268989
F01D5.4	WBGene00014730	pseudogene	2.45878	5.49753	0.0394469
M04C3.2	WBGene00010851	protein_coding_gene	2.45876	5.49744	9.9392e-15
dhs-15	WBGene00000978	protein_coding_gene	2.45875	5.49739	7.68092e-06
nlp-48	WBGene00008002	protein_coding_gene	2.45818	5.49525	6.76554e-05
fat-3	WBGene00001395	protein_coding_gene	2.45794	5.4943	1.60366e-19
lpr-4	WBGene00012257	protein_coding_gene	2.45631	5.48812	2.30617e-07
F26A10.2	WBGene00017814	protein_coding_gene	2.4561	5.4873	9.10745e-08
Y113G7A.12	WBGene00013749	protein_coding_gene	2.45029	5.46527	0.0010629
linc-113	WBGene00219598	lincRNA_gene	2.44891	5.46005	0.0353505
W05H9.1	WBGene00021048	protein_coding_gene	2.44808	5.45689	1.14337e-08
C15H11.11	WBGene00007619	protein_coding_gene	2.44668	5.4516	1.86664e-10
lpr-5	WBGene00012256	protein_coding_gene	2.44306	5.43794	4.88551e-08
C54E4.12	WBGene00235274	protein_coding_gene	2.44163	5.43255	0.00178849
Y6G8.9	WBGene00050974	pseudogene	2.44128	5.43123	0.000981308
srh-21	WBGene00005246	protein_coding_gene	2.4397	5.42528	0.0373017
C03A3.3	WBGene00007268	protein_coding_gene	2.43751	5.41707	0.0383669
linc-56	WBGene00219650	lincRNA_gene	2.43602	5.41147	0.000273797
unc-129	WBGene00006852	protein_coding_gene	2.43571	5.41032	2.14646e-22
wrt-6	WBGene00006952	protein_coding_gene	2.43566	5.41011	1.6933e-07
C30G12.4	WBGene00016276	protein_coding_gene	2.43517	5.4083	0.000905266
F38B6.7	WBGene00018176	protein_coding_gene	2.43395	5.40372	0.0395897
F44A2.7	WBGene00018406	protein_coding_gene	2.43326	5.40111	0.00408984
sra-11	WBGene00005037	protein_coding_gene	2.43185	5.39585	0.0396951
K01A2.4	WBGene00019279	protein_coding_gene	2.43071	5.39158	3.34683e-09
D2045.8	WBGene00008425	protein_coding_gene	2.4262	5.37476	7.75329e-10
C54D2.1	WBGene00016915	protein_coding_gene	2.42407	5.36681	2.41902e-08
srd-65	WBGene00005142	protein_coding_gene	2.42206	5.35936	0.0288725
nstp-3	WBGene00022577	protein_coding_gene	2.42052	5.35363	0.000755758
T26C12.2	WBGene00020832	protein_coding_gene	2.42016	5.35232	0.000688273
mks-3	WBGene00018042	protein_coding_gene	2.42009	5.35204	7.79246e-05
C04E12.4	WBGene00015434	protein_coding_gene	2.41988	5.35126	1.64442e-23
F54E7.6	WBGene00018829	protein_coding_gene	2.41819	5.345	0.00560798
col-65	WBGene00000641	protein_coding_gene	2.41685	5.34005	1.55865e-06
grl-3	WBGene00001712	protein_coding_gene	2.41685	5.34002	0.0125121
C49H3.12	WBGene00016795	protein_coding_gene	2.4158	5.33616	1.43054e-08
T04C12.7	WBGene00011429	protein_coding_gene	2.41285	5.32525	3.63994e-05
F45E12.6	WBGene00018476	protein_coding_gene	2.41169	5.32097	0.00102036
R11G1.2	WBGene00020011	protein_coding_gene	2.40888	5.31063	5.76017e-09
nhr-147	WBGene00015395	protein_coding_gene	2.40794	5.30718	3.47529e-06
F35G2.5	WBGene00009438	protein_coding_gene	2.40734	5.30496	0.00660337
W03F8.6	WBGene00020995	protein_coding_gene	2.4054	5.29781	3.51503e-09
F22F4.9	WBGene00271606	protein_coding_gene	2.40388	5.29225	1.19724e-08
grl-5	WBGene00001714	protein_coding_gene	2.40021	5.2788	4.57196e-06
F01G10.6	WBGene00008509	protein_coding_gene	2.39994	5.27781	1.47834e-06
F21A3.11	WBGene00219316	protein_coding_gene	2.3998	5.27729	3.18084e-13
C36A4.10	WBGene00007970	protein_coding_gene	2.39869	5.27325	0.00569013
glr-2	WBGene00001613	protein_coding_gene	2.39761	5.2693	3.27188e-10
C28G1.10	WBGene00219376	protein_coding_gene	2.39523	5.26061	7.1784e-19
K10G6.9	WBGene00206374	protein_coding_gene	2.39521	5.26055	0.000281723
math-37	WBGene00020080	protein_coding_gene	2.39084	5.24463	3.63046e-11
C01G10.6	WBGene00007233	protein_coding_gene	2.38922	5.23876	0.00358586
srd-49	WBGene00005127	protein_coding_gene	2.38842	5.23585	0.0168957
gcy-13	WBGene00001539	protein_coding_gene	2.38732	5.23183	0.0367743
C30F8.3	WBGene00016259	protein_coding_gene	2.38459	5.22196	0.000714983
best-2	WBGene00007204	protein_coding_gene	2.38377	5.219	0.0396841
R102.7	WBGene00011294	pseudogene	2.38268	5.21505	0.0025075
F22E5.21	WBGene00044363	protein_coding_gene	2.38253	5.21449	0.000465775
Y67D8B.2	WBGene00022062	protein_coding_gene	2.38179	5.21184	0.000892434
clec-23	WBGene00011851	pseudogene	2.38139	5.21038	0.00985261
mig-18	WBGene00003249	protein_coding_gene	2.37802	5.19821	5.93505e-24
B0207.10	WBGene00015033	protein_coding_gene	2.37797	5.19805	0.0280662
Y62H9A.16	WBGene00304791	protein_coding_gene	2.37581	5.19028	0.00111361
cyp-33C6	WBGene00018264	protein_coding_gene	2.37508	5.18763	0.00159825
F41E6.11	WBGene00018292	protein_coding_gene	2.37413	5.18422	6.52323e-05
F22F7.4	WBGene00017722	protein_coding_gene	2.37198	5.17652	0.00610782
F13G3.3	WBGene00008763	protein_coding_gene	2.3694	5.16725	2.90207e-05
ptr-4	WBGene00004219	protein_coding_gene	2.36771	5.1612	5.74811e-07
T10D4.15	WBGene00077522	protein_coding_gene	2.36506	5.15173	0.00713932
C38C3.4	WBGene00016513	protein_coding_gene	2.36469	5.15044	3.92515e-07
math-27	WBGene00018101	pseudogene	2.36308	5.14468	1.74943e-10
ZC239.17	WBGene00022575	protein_coding_gene	2.35956	5.13214	0.000189954
T19D7.5	WBGene00020573	protein_coding_gene	2.35873	5.12917	0.00458811
C18D4.8	WBGene00007677	pseudogene	2.3565	5.12125	1.19724e-08
C33D9.5	WBGene00007899	pseudogene	2.35594	5.11928	1.47187e-14
F19H6.6	WBGene00008961	protein_coding_gene	2.35337	5.11015	0.0299151
K08D10.10	WBGene00019533	protein_coding_gene	2.35306	5.10905	0.0454333
K06B9.6	WBGene00044478	protein_coding_gene	2.35141	5.10322	5.76424e-05
R04B5.5	WBGene00011003	protein_coding_gene	2.35132	5.10291	1.61332e-11
nhr-116	WBGene00003706	protein_coding_gene	2.35074	5.10087	2.0839e-11
spp-1	WBGene00004986	protein_coding_gene	2.35072	5.10078	8.13995e-13
F13E9.12	WBGene00008761	protein_coding_gene	2.35053	5.10012	0.00288653
ZK836.3	WBGene00014099	protein_coding_gene	2.34515	5.08112	6.12174e-07
C49C3.3	WBGene00008193	pseudogene	2.34487	5.08014	0.0477069
slc-28.2	WBGene00017868	protein_coding_gene	2.34356	5.07555	9.23372e-08
M03E7.4	WBGene00019756	protein_coding_gene	2.34274	5.07266	4.25421e-05
vamp-8	WBGene00007200	protein_coding_gene	2.34148	5.06821	1.57488e-19
fbxa-21	WBGene00022487	protein_coding_gene	2.34127	5.06748	1.38848e-06
unc-86	WBGene00006818	protein_coding_gene	2.33759	5.05457	1.49094e-05
C08E8.4	WBGene00007440	protein_coding_gene	2.33728	5.05348	0.00154695
C32H11.5	WBGene00007868	protein_coding_gene	2.33644	5.05055	0.00260912
T01D3.6	WBGene00011330	protein_coding_gene	2.33291	5.03819	3.7327e-13
tts-2	WBGene00006651	ncRNA_gene	2.33079	5.0308	2.6711e-12
C34E11.2	WBGene00007935	protein_coding_gene	2.32685	5.0171	1.38428e-07
Y102A5C.11	WBGene00014956	pseudogene	2.32566	5.01295	0.0366662
F55G11.6	WBGene00010126	protein_coding_gene	2.32533	5.01179	0.0275681
Y17D7C.2	WBGene00012456	protein_coding_gene	2.32516	5.01123	0.0430839
clec-40	WBGene00011853	protein_coding_gene	2.32468	5.00953	0.000295936
clec-7	WBGene00017364	protein_coding_gene	2.3245	5.00891	9.42617e-07
lgc-18	WBGene00011360	protein_coding_gene	2.32274	5.0028	0.0367552
T20D4.15	WBGene00020620	protein_coding_gene	2.32264	5.00246	0.0095784
C49F8.15	WBGene00304787	protein_coding_gene	2.32203	5.00035	0.00701017
F13A7.12	WBGene00008727	protein_coding_gene	2.32144	4.9983	0.00161037
ZK697.14	WBGene00022809	protein_coding_gene	2.32015	4.99384	0.0231671
nhr-287	WBGene00021521	pseudogene	2.3197	4.99228	0.0461371
str-116	WBGene00006167	protein_coding_gene	2.31867	4.98872	0.0433624
mec-14	WBGene00003176	protein_coding_gene	2.3184	4.98778	0.0426823
F42G2.7	WBGene00044362	protein_coding_gene	2.313	4.96915	0.0209767
K09B3.1	WBGene00019545	protein_coding_gene	2.3112	4.96294	0.0109467
K04H4.2	WBGene00010573	protein_coding_gene	2.31118	4.96288	1.20398e-07
ttr-44	WBGene00008341	protein_coding_gene	2.31111	4.96264	5.02005e-17
osm-6	WBGene00003886	protein_coding_gene	2.31008	4.95909	7.93806e-05
R02E4.3	WBGene00044724	protein_coding_gene	2.30922	4.95616	2.71388e-07
R13H4.8	WBGene00011266	protein_coding_gene	2.30883	4.95481	0.0168287
inx-6	WBGene00002128	protein_coding_gene	2.30482	4.94105	3.8027e-11
abu-1	WBGene00000024	protein_coding_gene	2.30368	4.93715	0.000266125
cex-2	WBGene00023408	protein_coding_gene	2.30343	4.9363	3.47171e-10
C12D5.4	WBGene00015707	protein_coding_gene	2.30216	4.93196	0.00425515
C36B1.6	WBGene00007973	protein_coding_gene	2.30129	4.92899	1.55148e-08
unc-3	WBGene00006743	protein_coding_gene	2.30124	4.92882	1.33268e-06
mam-2	WBGene00008150	protein_coding_gene	2.29919	4.92181	0.00026942
C35C5.9	WBGene00007958	protein_coding_gene	2.29883	4.9206	8.22549e-12
clec-27	WBGene00013607	protein_coding_gene	2.29719	4.91501	0.00674795
F59B2.11	WBGene00010313	pseudogene	2.29522	4.90829	0.000163373
ptr-9	WBGene00004223	protein_coding_gene	2.29416	4.90469	0.04902
F53B1.4	WBGene00018737	protein_coding_gene	2.2936	4.90278	6.2228e-09
clec-55	WBGene00008597	protein_coding_gene	2.29299	4.90072	8.68725e-06
ZK1055.4	WBGene00022845	protein_coding_gene	2.2928	4.90005	0.00601509
K02E11.5	WBGene00010514	protein_coding_gene	2.29212	4.89776	1.61889e-15
R07B1.6	WBGene00011078	protein_coding_gene	2.29076	4.89313	0.0249761
K09F6.13	WBGene00235164	protein_coding_gene	2.28732	4.88149	0.00308987
R07G3.8	WBGene00019944	protein_coding_gene	2.28682	4.87981	2.21566e-15
abu-12	WBGene00004127	protein_coding_gene	2.28662	4.87913	3.11507e-06
grh-1	WBGene00001707	protein_coding_gene	2.28575	4.87618	6.34924e-08
C30H6.12	WBGene00044238	protein_coding_gene	2.28516	4.87417	0.0354099
Y43E12A.2	WBGene00012794	protein_coding_gene	2.28495	4.87347	2.73148e-15
Y64G10A.7	WBGene00013416	protein_coding_gene	2.28443	4.87171	2.45965e-13
F10D7.10	WBGene00271701	protein_coding_gene	2.28415	4.87077	1.8777e-05
C07E3.8	WBGene00007418	protein_coding_gene	2.28358	4.86885	0.0264635
srh-210	WBGene00005420	pseudogene	2.28209	4.86383	0.0436123
irld-13	WBGene00019845	pseudogene	2.27795	4.84987	0.016342
B0348.5	WBGene00015153	protein_coding_gene	2.27475	4.83913	0.000755177
F26G1.2	WBGene00017838	protein_coding_gene	2.27391	4.83631	3.05809e-20
F10G2.2	WBGene00017363	protein_coding_gene	2.27376	4.83581	0.00755294
F49D11.2	WBGene00018626	protein_coding_gene	2.27321	4.83397	0.0169778
cnc-7	WBGene00010005	protein_coding_gene	2.27256	4.83178	2.59665e-05
Y54G2A.11	WBGene00021876	protein_coding_gene	2.27044	4.82472	6.54225e-07
R12C12.10	WBGene00044395	protein_coding_gene	2.26837	4.81779	0.00768679
Y51B9A.9	WBGene00013091	protein_coding_gene	2.26197	4.79645	2.71986e-08
cyn-17	WBGene00000893	protein_coding_gene	2.26117	4.79379	4.93956e-05
T10H9.8	WBGene00044779	protein_coding_gene	2.25972	4.78898	8.9551e-10
srw-145	WBGene00011197	protein_coding_gene	2.25913	4.78703	0.0284767
nspc-17	WBGene00008359	protein_coding_gene	2.25868	4.78554	1.44029e-12
pha-4	WBGene00004013	protein_coding_gene	2.25796	4.78313	1.23287e-12
ncx-5	WBGene00003570	protein_coding_gene	2.25696	4.77982	0.00891417
F59E11.2	WBGene00019109	protein_coding_gene	2.25492	4.77307	3.06296e-05
R07C12.4	WBGene00019934	pseudogene	2.25468	4.77228	0.00538918
Y69A2AR.11	WBGene00022082	pseudogene	2.25039	4.7581	0.000671504
Y17D7B.2	WBGene00012450	protein_coding_gene	2.24831	4.75127	0.0165126
D1086.21	WBGene00304203	protein_coding_gene	2.24825	4.75105	0.0300214
F54B3.4	WBGene00175034	protein_coding_gene	2.24806	4.75043	0.0435856
C29F4.3	WBGene00007809	protein_coding_gene	2.2479	4.74991	0.00647588
F57E7.4	WBGene00077616	protein_coding_gene	2.24499	4.74035	0.000116509
M03D4.4	WBGene00019751	protein_coding_gene	2.24436	4.73828	1.52144e-08
F58E6.13	WBGene00077697	protein_coding_gene	2.24328	4.73473	8.51697e-07
F59B2.8	WBGene00010310	protein_coding_gene	2.24321	4.7345	1.54018e-05
T01B6.1	WBGene00020134	protein_coding_gene	2.24238	4.73177	4.57998e-08
srd-32	WBGene00005110	protein_coding_gene	2.2421	4.73086	0.00140689
math-45	WBGene00021772	protein_coding_gene	2.24202	4.7306	6.49637e-10
fipr-4	WBGene00007541	protein_coding_gene	2.24135	4.72838	0.0019594
pals-30	WBGene00013294	protein_coding_gene	2.23918	4.7213	0.0453991
comt-4	WBGene00021491	protein_coding_gene	2.23864	4.71952	0.0190449
C03B1.2	WBGene00015373	protein_coding_gene	2.2382	4.71808	0.0177768
nhr-94	WBGene00003684	protein_coding_gene	2.23817	4.71799	6.02521e-17
cyp-35A1	WBGene00015399	protein_coding_gene	2.23766	4.71631	0.00498008
T05E11.9	WBGene00014505	ncRNA_gene	2.23645	4.71237	6.88232e-36
acr-14	WBGene00000053	protein_coding_gene	2.23575	4.71007	0.0321701
cyp-34A10	WBGene00015045	protein_coding_gene	2.23487	4.70719	0.00289786
chpf-2	WBGene00019108	protein_coding_gene	2.23455	4.70614	1.711e-10
C32E8.6	WBGene00016324	protein_coding_gene	2.23404	4.70449	0.0011829
fbxa-10	WBGene00020450	protein_coding_gene	2.23286	4.70066	2.77382e-16
mab-3	WBGene00003100	protein_coding_gene	2.23225	4.69865	4.61985e-06
ZK829.3	WBGene00014094	protein_coding_gene	2.2298	4.6907	0.0061873
nmur-1	WBGene00016747	protein_coding_gene	2.22856	4.68665	0.000329631
pqn-42	WBGene00004129	protein_coding_gene	2.22707	4.68184	5.0842e-07
F13D11.3	WBGene00017428	protein_coding_gene	2.22581	4.67775	7.64976e-07
T05A8.8	WBGene00044367	protein_coding_gene	2.22456	4.67367	0.000308592
C55A1.6	WBGene00008323	protein_coding_gene	2.21901	4.65575	0.00157436
lgc-27	WBGene00022283	protein_coding_gene	2.21852	4.65415	6.52481e-09
nspe-2	WBGene00012604	protein_coding_gene	2.21832	4.65352	0.0129453
osm-5	WBGene00003885	protein_coding_gene	2.21793	4.65225	2.185e-06
cnc-4	WBGene00000558	protein_coding_gene	2.21769	4.65147	8.62062e-06
col-151	WBGene00000724	protein_coding_gene	2.21762	4.65124	0.0194453
nspb-12	WBGene00017305	protein_coding_gene	2.21614	4.6465	0.000106777
gcy-27	WBGene00001550	protein_coding_gene	2.21574	4.6452	0.0392006
F53F1.6	WBGene00009984	protein_coding_gene	2.21547	4.64432	1.11768e-05
flp-25	WBGene00010575	protein_coding_gene	2.21488	4.64244	4.99119e-09
F07C3.9	WBGene00017197	protein_coding_gene	2.21422	4.64029	3.53404e-08
ctbp-1	WBGene00006424	protein_coding_gene	2.21034	4.62784	1.98571e-09
dsc-1	WBGene00001096	protein_coding_gene	2.20995	4.6266	0.0249777
Y17D7C.6	WBGene00194680	protein_coding_gene	2.20886	4.62309	0.0365818
pdl-1	WBGene00003966	protein_coding_gene	2.20807	4.62056	1.06484e-07
F56C3.9	WBGene00018946	protein_coding_gene	2.20573	4.61308	6.57839e-05
btb-17	WBGene00018200	protein_coding_gene	2.20516	4.61126	5.83806e-13
F14F7.5	WBGene00008812	protein_coding_gene	2.20219	4.60179	0.00789604
C54D10.13	WBGene00045400	protein_coding_gene	2.20167	4.60012	9.85153e-07
F21D12.3	WBGene00017663	protein_coding_gene	2.2009	4.59767	2.15285e-09
lgc-50	WBGene00020605	protein_coding_gene	2.19912	4.59199	2.11156e-09
tba-6	WBGene00006532	protein_coding_gene	2.19853	4.59011	0.0267122
R07E3.2	WBGene00011103	protein_coding_gene	2.1976	4.58715	0.000120299
C06E4.2	WBGene00015531	protein_coding_gene	2.19079	4.56554	3.55508e-05
ZK470.14	WBGene00219362	protein_coding_gene	2.19047	4.56454	0.000703961
F11C7.2	WBGene00017376	protein_coding_gene	2.18987	4.56265	2.80995e-09
gad-2	WBGene00015666	protein_coding_gene	2.18718	4.55414	3.38932e-06
F22B7.1	WBGene00017692	protein_coding_gene	2.18609	4.55069	4.94749e-10
F08G2.5	WBGene00008577	protein_coding_gene	2.1857	4.54948	1.31393e-08
C50F4.1	WBGene00008229	protein_coding_gene	2.18258	4.53964	2.29045e-25
bbs-1	WBGene00000241	protein_coding_gene	2.18248	4.53934	0.0014302
C05E11.7	WBGene00015496	protein_coding_gene	2.18148	4.53618	0.00947787
F52A8.3	WBGene00009916	protein_coding_gene	2.18095	4.53451	0.000173985
sup-26	WBGene00006331	protein_coding_gene	2.17997	4.53145	4.50835e-10
W03B1.3	WBGene00020973	protein_coding_gene	2.17955	4.53011	5.16469e-10
T03G6.1	WBGene00020194	protein_coding_gene	2.17949	4.52995	7.70369e-05
nhr-32	WBGene00003626	protein_coding_gene	2.17947	4.52989	6.1936e-16
Y38C1AA.6	WBGene00021397	protein_coding_gene	2.178	4.52524	2.95804e-06
R11D1.13	WBGene00045517	protein_coding_gene	2.17799	4.52524	0.000478767
del-4	WBGene00012116	protein_coding_gene	2.17604	4.51912	0.000384193
T03F7.5	WBGene00011402	protein_coding_gene	2.17591	4.51871	0.0279449
egl-43	WBGene00001207	protein_coding_gene	2.17505	4.51602	2.0678e-10
R10E8.8	WBGene00011213	protein_coding_gene	2.17439	4.51396	1.57875e-05
twk-23	WBGene00006676	protein_coding_gene	2.17043	4.50156	0.00204598
Y71G12B.42	WBGene00220198	ncRNA_gene	2.16663	4.48975	0.00599763
Y69A2AL.2	WBGene00044468	protein_coding_gene	2.16595	4.48763	1.59424e-09
F57A8.1	WBGene00010177	protein_coding_gene	2.16524	4.48542	1.90284e-18
B0554.7	WBGene00015260	protein_coding_gene	2.16437	4.4827	0.00833452
nhr-42	WBGene00003632	protein_coding_gene	2.16238	4.47651	6.05273e-14
fbxa-23	WBGene00020459	protein_coding_gene	2.15964	4.46802	0.0117225
nlp-29	WBGene00003767	protein_coding_gene	2.15881	4.46547	7.4643e-06
M03E7.2	WBGene00019754	protein_coding_gene	2.15782	4.46241	0.000719538
F09C3.2	WBGene00008610	protein_coding_gene	2.15729	4.46075	3.1278e-12
C01G10.16	WBGene00007241	protein_coding_gene	2.1567	4.45892	0.00619509
aqp-3	WBGene00000171	protein_coding_gene	2.15613	4.45716	1.78447e-05
F30H5.3	WBGene00017937	protein_coding_gene	2.15558	4.45548	5.45885e-05
bus-4	WBGene00044620	protein_coding_gene	2.15473	4.45284	0.000157909
psa-3	WBGene00009560	protein_coding_gene	2.15421	4.45126	2.43681e-09
F36F2.2	WBGene00009476	protein_coding_gene	2.15386	4.45017	1.88571e-13
Y62E10A.19	WBGene00013385	protein_coding_gene	2.15287	4.44713	7.95325e-12
ptp-1	WBGene00004213	protein_coding_gene	2.14983	4.43775	6.27199e-11
F47B10.8	WBGene00009819	protein_coding_gene	2.1498	4.43767	0.000871005
T25B6.4	WBGene00020790	protein_coding_gene	2.14863	4.43406	0.0150914
T02G5.15	WBGene00206521	protein_coding_gene	2.14773	4.43129	0.000367297
Y54G2A.44	WBGene00044487	protein_coding_gene	2.14633	4.42699	0.0170265
R03C1.1	WBGene00010987	protein_coding_gene	2.1457	4.42508	0.00135981
lipl-6	WBGene00021963	protein_coding_gene	2.14563	4.42485	0.000191017
cyp-33C12	WBGene00021168	protein_coding_gene	2.14459	4.42166	0.0304966
ttr-17	WBGene00012383	protein_coding_gene	2.14238	4.41491	5.27345e-19
cpna-5	WBGene00007044	protein_coding_gene	2.14071	4.4098	5.38271e-21
suex-2	WBGene00008271	protein_coding_gene	2.14055	4.40929	0.00516024
W04B5.2	WBGene00021019	protein_coding_gene	2.14033	4.40863	2.05415e-09
F42C5.4	WBGene00018346	protein_coding_gene	2.1399	4.40732	3.95645e-08
Y17G7B.22	WBGene00012473	protein_coding_gene	2.13974	4.40681	0.000659795
K08D10.9	WBGene00019532	pseudogene	2.1394	4.40579	0.000251195
F13A7.11	WBGene00008726	protein_coding_gene	2.13725	4.39923	1.12073e-08
Y65B4BL.6	WBGene00022038	protein_coding_gene	2.13716	4.39897	0.000669772
cnc-10	WBGene00012152	protein_coding_gene	2.13515	4.39282	1.04545e-24
R07C12.2	WBGene00019932	pseudogene	2.13402	4.38938	2.29197e-12
cwp-5	WBGene00009844	protein_coding_gene	2.13181	4.38266	0.000925854
Y75B8A.33	WBGene00013563	protein_coding_gene	2.129	4.37415	0.0359587
linc-91	WBGene00219746	lincRNA_gene	2.1288	4.37355	0.000182262
Y73B6BL.47	WBGene00045250	protein_coding_gene	2.12533	4.36304	0.00110979
magu-2	WBGene00006467	protein_coding_gene	2.1252	4.36264	1.12212e-12
C18F10.2	WBGene00015977	protein_coding_gene	2.12496	4.36191	3.39125e-06
wrt-1	WBGene00006947	protein_coding_gene	2.12437	4.36014	6.31541e-05
ctsa-3.2	WBGene00007462	protein_coding_gene	2.12435	4.36006	1.00441e-05
T19C4.5	WBGene00011839	protein_coding_gene	2.12396	4.3589	1.22766e-08
hlh-6	WBGene00001952	protein_coding_gene	2.12323	4.35668	0.000240533
C05D9.9	WBGene00015476	protein_coding_gene	2.12288	4.35563	2.22223e-05
dpy-3	WBGene00001065	protein_coding_gene	2.12142	4.35123	4.75828e-05
C25F9.9	WBGene00007728	protein_coding_gene	2.12073	4.34913	1.63963e-07
C14A6.16	WBGene00206536	pseudogene	2.11753	4.33951	0.0136444
F53C3.4	WBGene00018748	protein_coding_gene	2.11692	4.33768	9.40418e-06
glb-15	WBGene00009387	protein_coding_gene	2.11539	4.33306	4.94889e-06
nhr-140	WBGene00016366	protein_coding_gene	2.11472	4.33105	1.27269e-08
asp-9	WBGene00015700	protein_coding_gene	2.11144	4.32121	0.00182915
lgc-21	WBGene00007903	protein_coding_gene	2.11139	4.32109	4.18036e-06
F08A7.1	WBGene00045013	protein_coding_gene	2.10888	4.31356	1.85553e-07
srh-46	WBGene00005269	protein_coding_gene	2.10872	4.31308	0.0253481
cutl-17	WBGene00009541	protein_coding_gene	2.10832	4.3119	0.0027728
C05C9.1	WBGene00007325	protein_coding_gene	2.10767	4.30994	0.0226831
Y61A9LA.4	WBGene00022016	protein_coding_gene	2.10632	4.30591	0.030176
F13C5.1	WBGene00017422	protein_coding_gene	2.10513	4.30237	2.20947e-10
otpl-2	WBGene00017034	protein_coding_gene	2.10336	4.2971	0.028494
aptf-1	WBGene00019424	protein_coding_gene	2.10205	4.29319	0.0115734
F52D1.2	WBGene00018683	protein_coding_gene	2.10175	4.2923	6.78755e-06
C13C12.2	WBGene00007552	protein_coding_gene	2.10167	4.29206	2.33054e-05
gyg-3	WBGene00013535	pseudogene	2.10141	4.29129	1.62886e-06
T22F3.12	WBGene00044705	protein_coding_gene	2.10065	4.28903	0.0103895
C32D5.12	WBGene00016319	protein_coding_gene	2.09932	4.28506	2.89705e-05
Y73C8C.4	WBGene00022263	protein_coding_gene	2.09908	4.28437	0.0186618
T14B1.1	WBGene00011763	protein_coding_gene	2.09819	4.28173	9.69519e-08
sra-10	WBGene00005036	protein_coding_gene	2.09737	4.27927	0.000503509
Y44A6D.7	WBGene00077681	protein_coding_gene	2.09736	4.27925	0.0490536
srh-2	WBGene00005228	protein_coding_gene	2.09576	4.27452	0.00180838
K09C8.8	WBGene00010718	protein_coding_gene	2.09553	4.27382	0.00849182
F43G6.8	WBGene00009660	protein_coding_gene	2.09348	4.26775	1.76093e-07
lips-7	WBGene00015645	protein_coding_gene	2.09325	4.26708	0.000275757
F59C6.8	WBGene00010327	protein_coding_gene	2.09144	4.26172	3.84632e-07
cbp-2	WBGene00010545	protein_coding_gene	2.09015	4.25793	1.42431e-09
Y47G6A.30	WBGene00021653	protein_coding_gene	2.08987	4.25711	0.0138749
ilys-4	WBGene00016958	protein_coding_gene	2.08975	4.25673	6.0932e-13
F35E2.3	WBGene00009411	pseudogene	2.0894	4.2557	0.00992699
ZC168.2	WBGene00013856	protein_coding_gene	2.08892	4.25431	0.00131581
zag-1	WBGene00006970	protein_coding_gene	2.08471	4.24191	3.03886e-06
sym-2	WBGene00006367	protein_coding_gene	2.08436	4.24088	2.5769e-11
T24C2.5	WBGene00011984	protein_coding_gene	2.08436	4.24088	1.76923e-10
Y43F8B.9	WBGene00012819	protein_coding_gene	2.08406	4.23998	1.61354e-05
T19H5.4	WBGene00011849	protein_coding_gene	2.08236	4.23501	1.47707e-18
T23B12.8	WBGene00020722	protein_coding_gene	2.08174	4.23319	1.21516e-10
nspc-20	WBGene00008356	protein_coding_gene	2.08073	4.23022	6.48975e-12
nspb-9	WBGene00007251	protein_coding_gene	2.08032	4.229	0.0415611
C14C6.2	WBGene00015756	protein_coding_gene	2.07822	4.22285	9.2772e-23
dyf-18	WBGene00010349	protein_coding_gene	2.07805	4.22236	0.00225867
T05B11.7	WBGene00044342	protein_coding_gene	2.0764	4.21755	3.79879e-06
Y105E8A.34	WBGene00077689	pseudogene	2.07551	4.21494	0.0159925
ast-1	WBGene00020368	protein_coding_gene	2.0753	4.21431	0.000152762
pqn-63	WBGene00004146	protein_coding_gene	2.07529	4.21428	3.58742e-05
daf-14	WBGene00000910	protein_coding_gene	2.07227	4.20548	7.41936e-20
spp-5	WBGene00004990	protein_coding_gene	2.07114	4.20217	3.51843e-20
C13C4.7	WBGene00007551	protein_coding_gene	2.06811	4.19337	1.02128e-08
B0244.16	WBGene00271577	protein_coding_gene	2.06605	4.18739	0.00784264
nhr-107	WBGene00003697	protein_coding_gene	2.06546	4.18567	7.18729e-10
egl-44	WBGene00001208	protein_coding_gene	2.06492	4.18412	1.33462e-11
F41E6.5	WBGene00018286	protein_coding_gene	2.06459	4.18314	1.23503e-07
F56H9.2	WBGene00010174	protein_coding_gene	2.05914	4.16739	3.80151e-23
H12D21.9	WBGene00010385	protein_coding_gene	2.05766	4.16312	0.000575014
F55C12.19	WBGene00271817	protein_coding_gene	2.05704	4.16132	0.000134275
tsp-3	WBGene00006629	protein_coding_gene	2.05226	4.14755	6.56008e-05
C13C4.6	WBGene00007550	protein_coding_gene	2.05019	4.14159	1.86846e-07
F23F12.13	WBGene00044455	protein_coding_gene	2.05017	4.14155	1.59986e-08
gst-31	WBGene00001779	protein_coding_gene	2.04975	4.14036	0.00655769
C52E2.5	WBGene00016884	protein_coding_gene	2.04915	4.13862	4.82092e-05
cyp-13A1	WBGene00011677	protein_coding_gene	2.04724	4.13314	0.000248794
F09C6.1	WBGene00008615	protein_coding_gene	2.04672	4.13164	0.00117789
F21C10.13	WBGene00195086	protein_coding_gene	2.04655	4.13117	0.00320808
Y48A6B.7	WBGene00012968	protein_coding_gene	2.04567	4.12864	1.20223e-13
sri-23	WBGene00005535	pseudogene	2.04509	4.12698	0.0228613
Y68A4A.12	WBGene00014944	pseudogene	2.04405	4.12401	0.046436
pros-1	WBGene00000448	protein_coding_gene	2.04298	4.12097	1.01479e-06
sru-20	WBGene00005683	protein_coding_gene	2.03803	4.10683	0.0332889
ZK180.7	WBGene00045248	protein_coding_gene	2.03721	4.1045	0.00737945
tsp-6	WBGene00006632	protein_coding_gene	2.03636	4.1021	4.54482e-05
T24F1.7	WBGene00011999	protein_coding_gene	2.03552	4.09972	0.000254847
tat-6	WBGene00017174	protein_coding_gene	2.03531	4.09912	0.0035178
glct-6	WBGene00019546	protein_coding_gene	2.0338	4.09482	2.60057e-14
flp-10	WBGene00001453	protein_coding_gene	2.03373	4.09462	3.52422e-06
F44E2.4	WBGene00018418	protein_coding_gene	2.03331	4.09342	6.5176e-08
oig-4	WBGene00043050	protein_coding_gene	2.03294	4.09237	3.55133e-06
T07G12.3	WBGene00011594	protein_coding_gene	2.03021	4.08464	0.000378352
cutl-22	WBGene00020663	protein_coding_gene	2.02829	4.07922	0.00566423
K09F6.9	WBGene00019592	protein_coding_gene	2.02693	4.07536	2.45256e-06
Y43F8A.1	WBGene00012808	protein_coding_gene	2.02639	4.07384	0.000197427
Y52B11A.12	WBGene00077539	protein_coding_gene	2.02592	4.07251	3.5876e-05
ttm-2	WBGene00017840	protein_coding_gene	2.02548	4.07128	8.40212e-09
C56C10.4	WBGene00016962	protein_coding_gene	2.02417	4.06759	0.00807689
C25F9.4	WBGene00007724	protein_coding_gene	2.02377	4.06646	3.71775e-14
snai-1	WBGene00019299	protein_coding_gene	2.02294	4.06411	0.0354947
Y11D7A.9	WBGene00012433	protein_coding_gene	2.022	4.06147	1.22823e-08
marc-4	WBGene00016903	protein_coding_gene	2.01968	4.05494	6.85807e-05
cutl-20	WBGene00018787	protein_coding_gene	2.01649	4.04598	3.00635e-09
Y55B1BL.1	WBGene00021909	protein_coding_gene	2.0135	4.0376	2.06284e-27
lys-8	WBGene00003097	protein_coding_gene	2.01248	4.03474	4.069e-25
ceh-22	WBGene00000445	protein_coding_gene	2.00817	4.0227	4.22585e-06
R07A4.4	WBGene00011075	protein_coding_gene	2.00742	4.02064	0.0115696
K02C4.5	WBGene00010503	protein_coding_gene	2.00729	4.02025	1.19298e-09
ifta-2	WBGene00012132	protein_coding_gene	2.00708	4.01968	0.00118122
F37A4.3	WBGene00018133	protein_coding_gene	2.00648	4.01801	0.000723186
R02F11.1	WBGene00019839	protein_coding_gene	2.00021	4.0006	1.66208e-06
F41G3.3	WBGene00018300	protein_coding_gene	1.99977	3.99936	0.00100577
Y52B11A.4	WBGene00013124	protein_coding_gene	1.99947	3.99852	1.73234e-06
Y39G10AR.11	WBGene00021469	protein_coding_gene	1.99928	3.998	3.50669e-11
ZK112.5	WBGene00022661	protein_coding_gene	1.99754	3.9932	0.0229951
ceh-24	WBGene00000447	protein_coding_gene	1.997	3.9917	0.00674384
C06C3.10	WBGene00044169	protein_coding_gene	1.99685	3.99128	7.06458e-05
Y37H2B.1	WBGene00012572	pseudogene	1.99589	3.98863	0.000116441
K07H8.12	WBGene00044509	protein_coding_gene	1.99574	3.98819	2.16353e-09
nphp-4	WBGene00011261	protein_coding_gene	1.99447	3.98471	1.34226e-05
lin-42	WBGene00018572	protein_coding_gene	1.99416	3.98385	4.54287e-10
C33D9.6	WBGene00007900	protein_coding_gene	1.9924	3.97897	8.12898e-15
Y71G12B.31	WBGene00044348	protein_coding_gene	1.99199	3.97785	9.65283e-05
F54C8.6	WBGene00010039	protein_coding_gene	1.99139	3.97619	6.75502e-07
hlh-8	WBGene00001953	protein_coding_gene	1.99138	3.97618	6.6307e-05
F40E10.5	WBGene00009573	protein_coding_gene	1.99011	3.97268	5.03719e-06
ZK757.1	WBGene00014073	protein_coding_gene	1.98802	3.96693	0.0060602
che-2	WBGene00000484	protein_coding_gene	1.98565	3.9604	0.00112937
T28C6.10	WBGene00045183	protein_coding_gene	1.98542	3.95979	0.000856596
nhr-58	WBGene00003648	protein_coding_gene	1.98506	3.95878	6.69953e-05
gtf-2A2	WBGene00013736	protein_coding_gene	1.98205	3.95054	8.05242e-17
Y57G11C.44	WBGene00013333	protein_coding_gene	1.98108	3.9479	0.0312494
mod-5	WBGene00003387	protein_coding_gene	1.98084	3.94722	3.77987e-07
cyp-13A3	WBGene00011675	protein_coding_gene	1.97989	3.94462	8.10947e-05
Y7A9C.1	WBGene00012418	pseudogene	1.97817	3.93993	1.26297e-19
C43C3.4	WBGene00195084	protein_coding_gene	1.97803	3.93955	2.59665e-05
Y45F10D.6	WBGene00012886	protein_coding_gene	1.974	3.92856	6.69501e-05
subs-4	WBGene00012939	protein_coding_gene	1.97393	3.92838	0.000168972
ZC262.13	WBGene00284846	protein_coding_gene	1.97367	3.92765	3.97791e-05
ZC239.22	WBGene00194717	protein_coding_gene	1.97209	3.92335	0.0019402
cht-2	WBGene00011757	protein_coding_gene	1.97195	3.92298	0.00028053
inx-20	WBGene00002142	protein_coding_gene	1.97045	3.91889	0.000305328
K02E2.1	WBGene00010506	protein_coding_gene	1.9672	3.91007	0.0306258
alr-1	WBGene00044330	protein_coding_gene	1.96429	3.9022	9.18786e-12
cfi-1	WBGene00000476	protein_coding_gene	1.96417	3.90187	5.32442e-10
ZK863.1	WBGene00014122	protein_coding_gene	1.96327	3.89944	0.0438886
arrd-22	WBGene00020612	protein_coding_gene	1.96255	3.89751	1.48803e-09
C35E7.2	WBGene00016454	protein_coding_gene	1.96142	3.89446	3.22663e-09
C34D1.4	WBGene00007931	protein_coding_gene	1.96131	3.89415	1.47832e-10
F26F2.1	WBGene00009166	protein_coding_gene	1.95935	3.88886	0.00420196
cyp-37A1	WBGene00008499	protein_coding_gene	1.95686	3.88217	9.92404e-07
poml-3	WBGene00077701	protein_coding_gene	1.95664	3.88157	1.0569e-37
F41E7.2	WBGene00009618	protein_coding_gene	1.9566	3.88147	3.36516e-10
T27A10.6	WBGene00020846	protein_coding_gene	1.95517	3.87762	1.03043e-08
F09B12.7	WBGene00195212	protein_coding_gene	1.95493	3.87697	0.00187172
C18B10.6	WBGene00015963	protein_coding_gene	1.95442	3.8756	0.000744962
rrf-2	WBGene00004509	protein_coding_gene	1.95392	3.87427	1.02114e-13
cdf-2	WBGene00011821	protein_coding_gene	1.95378	3.87389	3.41156e-05
crtc-1	WBGene00021237	protein_coding_gene	1.9537	3.87367	1.85798e-08
nsy-4	WBGene00021415	protein_coding_gene	1.9523	3.8699	6.50949e-08
R02E12.12	WBGene00303425	protein_coding_gene	1.95228	3.86985	0.00341147
Y70D2A.1	WBGene00013496	protein_coding_gene	1.95098	3.86638	0.00112468
Y32B12C.1	WBGene00012525	protein_coding_gene	1.95078	3.86584	6.29093e-05
daf-10	WBGene00000906	protein_coding_gene	1.95061	3.86537	4.0773e-06
F35B3.7	WBGene00018033	protein_coding_gene	1.94986	3.86338	5.21222e-07
ssr-2	WBGene00006055	protein_coding_gene	1.94902	3.86111	4.19505e-05
glf-1	WBGene00019154	protein_coding_gene	1.94878	3.86048	0.000336514
W09C2.7	WBGene00185095	protein_coding_gene	1.94783	3.85795	0.0289615
F26A1.9	WBGene00017807	protein_coding_gene	1.94673	3.85501	3.99817e-05
F46A9.1	WBGene00009754	protein_coding_gene	1.94661	3.85468	0.000721091
nhr-173	WBGene00016975	protein_coding_gene	1.94635	3.85399	5.96857e-08
oac-30	WBGene00018573	protein_coding_gene	1.94605	3.85319	0.0106189
F36H9.2	WBGene00018111	protein_coding_gene	1.94415	3.84812	0.0218045
cki-1	WBGene00000516	protein_coding_gene	1.94402	3.84777	1.58079e-11
K07C5.9	WBGene00010632	protein_coding_gene	1.94153	3.84113	3.20924e-07
F18C5.5	WBGene00017560	protein_coding_gene	1.94142	3.84084	0.00173776
grsp-3	WBGene00016403	protein_coding_gene	1.94135	3.84065	0.00322448
fbxa-38	WBGene00016522	protein_coding_gene	1.93857	3.83327	1.56821e-08
dpy-7	WBGene00001069	protein_coding_gene	1.93463	3.82279	5.06729e-05
K08H10.10	WBGene00077491	protein_coding_gene	1.93424	3.82177	0.012191
F08F3.1	WBGene00017260	protein_coding_gene	1.93357	3.81998	0.00110864
sox-2	WBGene00004949	protein_coding_gene	1.93355	3.81995	7.31122e-09
nhr-163	WBGene00016368	protein_coding_gene	1.93335	3.8194	9.6611e-06
F54B11.8	WBGene00010031	protein_coding_gene	1.93329	3.81924	0.00379508
linc-24	WBGene00219771	lincRNA_gene	1.93319	3.819	0.00351928
dhs-20	WBGene00000983	protein_coding_gene	1.93271	3.81772	5.60968e-07
T18D3.7	WBGene00011824	protein_coding_gene	1.93209	3.81606	2.23825e-06
R06F6.14	WBGene00269421	protein_coding_gene	1.93143	3.81434	8.76324e-14
ift-81	WBGene00017973	protein_coding_gene	1.93127	3.8139	9.2186e-05
F53F4.2	WBGene00009986	protein_coding_gene	1.9297	3.80976	0.0460259
Y54F10BM.3	WBGene00021858	protein_coding_gene	1.92946	3.80914	7.3141e-06
cdh-9	WBGene00000401	protein_coding_gene	1.92527	3.79808	1.61522e-06
yap-1	WBGene00008748	protein_coding_gene	1.92516	3.79779	7.60621e-09
F36F12.1	WBGene00018092	protein_coding_gene	1.92467	3.7965	0.0372744
maph-9	WBGene00016397	protein_coding_gene	1.92125	3.78751	0.0033328
ZK1128.7	WBGene00014233	protein_coding_gene	1.91955	3.78305	5.8448e-09
C04G6.5	WBGene00015455	protein_coding_gene	1.91858	3.7805	0.00344231
pals-23	WBGene00016218	protein_coding_gene	1.91731	3.77718	1.29084e-06
ttx-3	WBGene00006654	protein_coding_gene	1.91703	3.77646	0.0406794
ZK813.5	WBGene00022824	protein_coding_gene	1.91696	3.77627	0.0101913
unc-75	WBGene00006807	protein_coding_gene	1.91621	3.7743	0.00138174
F32D8.13	WBGene00009335	protein_coding_gene	1.91397	3.76846	8.40212e-09
T19A5.3	WBGene00020554	protein_coding_gene	1.91394	3.76837	3.27774e-08
MTCE.33	WBGene00014472	rRNA_gene	1.91167	3.76244	1.15551e-14
nfm-1	WBGene00003593	protein_coding_gene	1.90888	3.75519	7.06715e-09
C37E2.2	WBGene00007994	protein_coding_gene	1.90735	3.7512	7.24466e-05
nhr-258	WBGene00016126	protein_coding_gene	1.9072	3.7508	0.00877313
W02B8.1	WBGene00012197	protein_coding_gene	1.90707	3.75045	3.85595e-06
C44H9.9	WBGene00077564	pseudogene	1.90687	3.74994	0.019666
F41F3.3	WBGene00018297	protein_coding_gene	1.90646	3.74888	0.000121735
clec-83	WBGene00021879	protein_coding_gene	1.90497	3.74502	1.70255e-07
best-3	WBGene00015286	protein_coding_gene	1.90495	3.74496	9.58941e-14
F57G12.2	WBGene00010222	protein_coding_gene	1.90407	3.74267	0.0139554
hlh-17	WBGene00001961	protein_coding_gene	1.9011	3.73499	0.046183
T07D10.10	WBGene00194657	pseudogene	1.90089	3.73445	0.0231037
C33H5.13	WBGene00016379	protein_coding_gene	1.9005	3.73342	7.9624e-17
F26F12.3	WBGene00017834	protein_coding_gene	1.89946	3.73075	8.92674e-07
T01B7.13	WBGene00206502	protein_coding_gene	1.89916	3.72996	0.00260107
bigr-1	WBGene00009512	protein_coding_gene	1.89799	3.72693	9.97562e-09
icmt-1	WBGene00017673	protein_coding_gene	1.89798	3.7269	0.000483775
F42G2.2	WBGene00018351	protein_coding_gene	1.8973	3.72516	3.95862e-09
ttx-1	WBGene00006652	protein_coding_gene	1.89477	3.71864	3.31048e-06
nlp-66	WBGene00011141	protein_coding_gene	1.89413	3.71699	0.00444992
ras-1	WBGene00004310	protein_coding_gene	1.89255	3.71291	8.71745e-10
F32H2.11	WBGene00043049	protein_coding_gene	1.89203	3.71157	0.0091455
col-76	WBGene00000652	protein_coding_gene	1.89187	3.71115	6.74236e-12
F54E4.4	WBGene00010060	protein_coding_gene	1.89118	3.70938	0.00126494
fkh-8	WBGene00001440	protein_coding_gene	1.891	3.70892	3.3422e-06
gana-1	WBGene00011095	protein_coding_gene	1.88861	3.70278	1.93377e-10
Y105E8B.7	WBGene00013692	protein_coding_gene	1.88848	3.70246	1.1427e-12
F32D8.1	WBGene00009326	protein_coding_gene	1.88597	3.69601	0.0217876
F56C9.8	WBGene00018952	protein_coding_gene	1.88567	3.69526	5.79416e-10
cdr-1	WBGene00000412	protein_coding_gene	1.8844	3.692	0.00331425
ZC13.2	WBGene00022503	protein_coding_gene	1.88411	3.69125	0.00269257
mlt-11	WBGene00012186	protein_coding_gene	1.88407	3.69115	0.000135861
dhs-2	WBGene00000966	protein_coding_gene	1.884	3.69097	5.53542e-07
F53F8.4	WBGene00010001	protein_coding_gene	1.88376	3.69035	4.31119e-10
K03H9.3	WBGene00019372	protein_coding_gene	1.88346	3.6896	0.00475833
C40H5.2	WBGene00008045	protein_coding_gene	1.88067	3.68245	1.99672e-05
clec-184	WBGene00023502	protein_coding_gene	1.88025	3.6814	5.29678e-05
sulp-2	WBGene00017464	protein_coding_gene	1.88024	3.68137	2.35816e-15
che-12	WBGene00000491	protein_coding_gene	1.8798	3.68025	3.19809e-06
npr-19	WBGene00015364	protein_coding_gene	1.87928	3.67891	0.016287
F28F9.3	WBGene00017907	protein_coding_gene	1.87689	3.67283	0.000693333
fbxa-6	WBGene00008352	protein_coding_gene	1.8765	3.67184	3.58678e-10
C44H9.5	WBGene00008100	protein_coding_gene	1.8747	3.66725	1.36548e-11
nhr-53	WBGene00003643	protein_coding_gene	1.87432	3.66629	1.18073e-09
sek-6	WBGene00012162	protein_coding_gene	1.87428	3.66619	3.64485e-08
F42G4.6	WBGene00009643	protein_coding_gene	1.87417	3.6659	0.00243656
ugt-59	WBGene00011238	protein_coding_gene	1.87326	3.66358	0.00122663
pqn-72	WBGene00004154	protein_coding_gene	1.87279	3.6624	3.05155e-07
srab-12	WBGene00008128	protein_coding_gene	1.87157	3.65931	0.0373909
T22B7.3	WBGene00020672	protein_coding_gene	1.87039	3.65631	3.90925e-06
C26B9.3	WBGene00016133	protein_coding_gene	1.87025	3.65597	2.89235e-05
F13E9.13	WBGene00044797	protein_coding_gene	1.87015	3.65571	2.75376e-10
R01E6.7	WBGene00010971	protein_coding_gene	1.86903	3.65286	0.00136545
T05A10.6	WBGene00011463	protein_coding_gene	1.86837	3.65119	2.75719e-05
T25E4.1	WBGene00020803	protein_coding_gene	1.86815	3.65065	0.000702837
F26D11.2	WBGene00017819	protein_coding_gene	1.86739	3.64871	0.0347809
cyp-33E1	WBGene00016768	protein_coding_gene	1.86735	3.64862	4.73303e-13
C44C1.6	WBGene00016645	protein_coding_gene	1.86655	3.6466	0.000190969
abf-6	WBGene00000017	protein_coding_gene	1.86433	3.64098	1.71441e-08
fbxa-20	WBGene00022332	protein_coding_gene	1.8633	3.6384	0.00637897
Y55F3BR.11	WBGene00044757	protein_coding_gene	1.86311	3.63791	8.20145e-05
C39B10.3	WBGene00008023	protein_coding_gene	1.86303	3.63772	0.00313141
R04E5.9	WBGene00019872	protein_coding_gene	1.86269	3.63685	1.06425e-07
F36G9.4	WBGene00014751	pseudogene	1.86162	3.63414	0.00686753
F13B9.2	WBGene00017420	protein_coding_gene	1.8613	3.63334	0.00366766
Y70G10A.3	WBGene00013499	protein_coding_gene	1.86064	3.63169	3.31789e-06
vab-3	WBGene00006870	protein_coding_gene	1.85945	3.62871	6.21876e-10
Y87G2A.19	WBGene00044260	protein_coding_gene	1.8577	3.62429	5.66278e-08
K06A4.15	WBGene00220007	ncRNA_gene	1.85748	3.62375	0.0154035
chil-22	WBGene00011166	protein_coding_gene	1.85639	3.621	4.93999e-18
T19D12.10	WBGene00020584	protein_coding_gene	1.85568	3.61922	0.0152868
asp-14	WBGene00019619	protein_coding_gene	1.85534	3.61838	6.84255e-08
gei-13	WBGene00001570	protein_coding_gene	1.85504	3.61762	8.30472e-05
Y67D8C.6	WBGene00022070	protein_coding_gene	1.85264	3.61161	0.0419968
fipr-5	WBGene00044174	protein_coding_gene	1.85107	3.60768	2.89848e-08
K02D7.1	WBGene00019298	protein_coding_gene	1.84961	3.60402	6.8708e-08
F46B6.9	WBGene00009774	protein_coding_gene	1.84905	3.60263	0.000766722
amt-2	WBGene00000134	protein_coding_gene	1.8486	3.60151	0.00380583
cest-17	WBGene00019477	protein_coding_gene	1.84558	3.59397	7.42679e-14
Y57G11C.32	WBGene00013322	protein_coding_gene	1.84191	3.58483	0.000119444
pqn-2	WBGene00004098	protein_coding_gene	1.84183	3.58464	0.00431043
fbxa-69	WBGene00010018	protein_coding_gene	1.83721	3.57319	4.83768e-07
linc-11	WBGene00219758	lincRNA_gene	1.83374	3.5646	1.27603e-05
srd-70	WBGene00005147	protein_coding_gene	1.83021	3.5559	0.0462623
npr-28	WBGene00018886	protein_coding_gene	1.83013	3.5557	2.82724e-09
ugt-54	WBGene00012013	protein_coding_gene	1.82971	3.55466	8.38671e-05
Y32H12A.1	WBGene00021310	protein_coding_gene	1.82938	3.55385	0.0224198
ppm-1.H	WBGene00016580	protein_coding_gene	1.82862	3.55198	0.00344196
Y38H6A.5	WBGene00077669	protein_coding_gene	1.82838	3.55139	0.0203851
C28D4.10	WBGene00007796	protein_coding_gene	1.82752	3.54925	0.036533
dyf-5	WBGene00001121	protein_coding_gene	1.82732	3.54878	0.00112706
Y73E7A.8	WBGene00022274	protein_coding_gene	1.82684	3.5476	0.00104952
C43H6.6	WBGene00016619	protein_coding_gene	1.82679	3.54748	0.0292624
F13B12.4	WBGene00008732	protein_coding_gene	1.82626	3.54616	0.00116318
fbxa-1	WBGene00021864	protein_coding_gene	1.82624	3.54611	0.0228871
D1081.4	WBGene00008382	protein_coding_gene	1.82338	3.5391	0.0158167
lgx-1	WBGene00002983	protein_coding_gene	1.82321	3.53867	6.19668e-08
F14H3.12	WBGene00008831	protein_coding_gene	1.82166	3.53489	1.62158e-07
cyp-33C7	WBGene00018260	protein_coding_gene	1.82146	3.53438	2.95473e-05
nhr-227	WBGene00020851	protein_coding_gene	1.82031	3.53157	0.00011649
tag-234	WBGene00018874	protein_coding_gene	1.81884	3.52798	4.7744e-09
T25D10.4	WBGene00020801	protein_coding_gene	1.81873	3.52771	2.52265e-19
C17F4.2	WBGene00015910	protein_coding_gene	1.817	3.52348	0.000712668
T26C5.5	WBGene00012035	protein_coding_gene	1.81695	3.52335	0.000131367
F23F1.2	WBGene00017743	protein_coding_gene	1.81686	3.52315	0.0323379
frpr-14	WBGene00019496	protein_coding_gene	1.81683	3.52306	0.0206092
col-58	WBGene00000634	protein_coding_gene	1.81673	3.52282	0.000410416
acr-5	WBGene00000044	protein_coding_gene	1.81669	3.52273	0.000780859
MTCE.7	WBGene00014454	rRNA_gene	1.81627	3.52169	4.01873e-08
Y23H5B.3	WBGene00021274	protein_coding_gene	1.81619	3.5215	0.000264369
ZK1010.8	WBGene00014181	protein_coding_gene	1.81255	3.51263	1.37061e-06
abu-15	WBGene00004099	protein_coding_gene	1.81239	3.51223	0.0015015
T20D4.5	WBGene00020611	protein_coding_gene	1.81121	3.50936	2.54602e-06
cutl-21	WBGene00018861	protein_coding_gene	1.81113	3.50916	0.000276204
tsp-15	WBGene00006641	protein_coding_gene	1.81112	3.50914	5.10973e-09
K09E2.2	WBGene00019571	protein_coding_gene	1.80947	3.50514	0.0170241
aqp-2	WBGene00000170	protein_coding_gene	1.80946	3.50511	1.64113e-07
arrd-16	WBGene00013043	protein_coding_gene	1.80834	3.50238	0.039648
nspb-6	WBGene00019152	protein_coding_gene	1.80833	3.50238	0.0262698
Y43F8B.13	WBGene00012823	protein_coding_gene	1.80696	3.49903	0.0158565
bbs-8	WBGene00000244	protein_coding_gene	1.80585	3.49635	0.000104584
F38C2.4	WBGene00009536	protein_coding_gene	1.80582	3.49628	0.0246859
tsp-16	WBGene00006642	protein_coding_gene	1.80572	3.49605	2.53466e-06
clec-233	WBGene00009030	protein_coding_gene	1.80397	3.49179	0.000945062
tps-1	WBGene00006602	protein_coding_gene	1.80182	3.48661	1.67906e-11
T10B11.5	WBGene00020401	protein_coding_gene	1.80073	3.48395	4.98e-10
mab-7	WBGene00003104	protein_coding_gene	1.80016	3.4826	3.46366e-05
C38C6.3	WBGene00007996	protein_coding_gene	1.79941	3.48077	0.00793987
ltd-1	WBGene00003089	protein_coding_gene	1.79864	3.47893	2.8443e-11
F17C11.4	WBGene00008915	protein_coding_gene	1.79767	3.47659	1.34482e-06
F37C12.21	WBGene00194742	protein_coding_gene	1.79656	3.4739	0.00334568
ZC123.4	WBGene00022519	protein_coding_gene	1.79616	3.47294	3.01398e-10
ndx-1	WBGene00003578	protein_coding_gene	1.79527	3.4708	7.59772e-10
T20B3.14	WBGene00011854	protein_coding_gene	1.79454	3.46904	0.000643664
F36F2.7	WBGene00009480	protein_coding_gene	1.79413	3.46806	0.00136239
F10G2.1	WBGene00017362	protein_coding_gene	1.79326	3.46596	5.56174e-30
F13H10.9	WBGene00045056	protein_coding_gene	1.79136	3.46141	0.000232863
rom-2	WBGene00004401	protein_coding_gene	1.79108	3.46073	0.000382616
tmed-13	WBGene00022255	protein_coding_gene	1.79028	3.45883	0.000405088
feh-1	WBGene00001410	protein_coding_gene	1.78947	3.45687	4.63352e-12
C43F9.7	WBGene00008075	protein_coding_gene	1.78828	3.45404	0.0131065
lips-9	WBGene00010267	protein_coding_gene	1.78804	3.45346	0.00457171
Y54G2A.28	WBGene00021892	protein_coding_gene	1.78619	3.44902	0.0021986
ser-4	WBGene00004779	protein_coding_gene	1.78574	3.44796	1.21095e-05
math-24	WBGene00016719	protein_coding_gene	1.78547	3.44731	1.02767e-07
lgc-47	WBGene00009799	protein_coding_gene	1.78298	3.44136	3.03264e-05
T28H10.1	WBGene00012142	protein_coding_gene	1.78283	3.44101	1.05789e-14
K05B2.4	WBGene00019404	protein_coding_gene	1.78087	3.43634	0.0169778
F11A5.15	WBGene00008680	protein_coding_gene	1.77992	3.43407	0.000971777
ceh-33	WBGene00000454	protein_coding_gene	1.77908	3.43206	0.00633028
Y47A7.2	WBGene00021614	protein_coding_gene	1.77885	3.43151	3.34886e-09
fipr-8	WBGene00007537	protein_coding_gene	1.77877	3.43133	0.04357
unc-24	WBGene00006761	protein_coding_gene	1.77782	3.42907	0.000114577
K07H8.11	WBGene00044510	protein_coding_gene	1.77699	3.42711	0.002278
pag-3	WBGene00003909	protein_coding_gene	1.7762	3.42522	0.0073149
dyf-1	WBGene00001117	protein_coding_gene	1.77559	3.42379	3.70538e-07
F08G12.11	WBGene00044135	protein_coding_gene	1.77517	3.42277	0.0290249
C05A9.2	WBGene00007317	protein_coding_gene	1.7749	3.42214	5.07968e-09
F25E2.3	WBGene00017781	protein_coding_gene	1.77481	3.42194	8.96599e-06
smf-3	WBGene00004878	protein_coding_gene	1.77384	3.41962	7.32749e-05
arrd-21	WBGene00015441	pseudogene	1.77347	3.41874	0.000115305
C29F7.2	WBGene00007811	protein_coding_gene	1.77275	3.41705	2.99053e-06
F46C8.3	WBGene00018485	protein_coding_gene	1.77188	3.41499	2.26804e-11
F28H7.7	WBGene00009240	protein_coding_gene	1.77069	3.41216	0.0461788
linc-46	WBGene00219748	lincRNA_gene	1.77036	3.41139	0.000178038
mapk-15	WBGene00015478	protein_coding_gene	1.76903	3.40824	5.56105e-08
F20D6.10	WBGene00017639	protein_coding_gene	1.76887	3.40786	1.21112e-05
clc-2	WBGene00000523	protein_coding_gene	1.76861	3.40726	3.52386e-07
gcy-35	WBGene00001555	protein_coding_gene	1.76787	3.40551	4.49265e-06
amt-3	WBGene00000135	protein_coding_gene	1.76737	3.40432	6.12951e-06
Y75B8A.32	WBGene00013562	protein_coding_gene	1.76492	3.39855	1.42548e-07
pqn-71	WBGene00004153	protein_coding_gene	1.7639	3.39616	0.00134893
Y19D10B.6	WBGene00021235	protein_coding_gene	1.7632	3.3945	2.6916e-08
exc-9	WBGene00017644	protein_coding_gene	1.76257	3.39301	2.16221e-11
gcy-36	WBGene00001556	protein_coding_gene	1.76067	3.38856	0.00220849
C05B5.5	WBGene00007322	protein_coding_gene	1.75995	3.38686	0.000411069
cutl-8	WBGene00013960	protein_coding_gene	1.75993	3.38682	0.0349291
tbx-7	WBGene00006544	protein_coding_gene	1.75802	3.38233	0.00478356
F49E10.4	WBGene00018641	protein_coding_gene	1.75738	3.38082	0.000149519
F26D11.12	WBGene00045392	protein_coding_gene	1.75711	3.38021	1.70794e-08
sta-2	WBGene00010251	protein_coding_gene	1.75703	3.38002	4.45484e-09
C33G8.4	WBGene00016362	protein_coding_gene	1.75669	3.37921	5.3e-13
C53C7.5	WBGene00014294	pseudogene	1.75575	3.37703	1.62006e-08
abu-8	WBGene00000031	protein_coding_gene	1.75531	3.37598	0.00153906
W02D7.3	WBGene00020939	protein_coding_gene	1.75521	3.37576	0.000712668
F40F8.4	WBGene00009577	protein_coding_gene	1.75448	3.37405	1.32515e-13
mks-6	WBGene00010642	protein_coding_gene	1.75419	3.37336	0.000150489
snt-1	WBGene00004921	protein_coding_gene	1.75391	3.37272	3.46765e-10
lpr-6	WBGene00012255	protein_coding_gene	1.75005	3.36371	0.00132934
C54G4.4	WBGene00008314	protein_coding_gene	1.74886	3.36094	4.67328e-06
decr-1.1	WBGene00018380	protein_coding_gene	1.74719	3.35703	8.31902e-06
jnk-1	WBGene00002178	protein_coding_gene	1.74473	3.35133	1.50538e-10
grd-6	WBGene00001695	protein_coding_gene	1.74252	3.34619	0.0039357
T02C5.1	WBGene00020158	protein_coding_gene	1.74203	3.34505	3.77255e-08
M02G9.2	WBGene00010831	protein_coding_gene	1.74171	3.34432	0.0081033
cuti-1	WBGene00022591	protein_coding_gene	1.74145	3.34372	2.19698e-06
F57E7.1	WBGene00010202	protein_coding_gene	1.73999	3.34033	1.76407e-05
F20A1.6	WBGene00017618	protein_coding_gene	1.73968	3.33962	1.74935e-08
ZC21.6	WBGene00022506	protein_coding_gene	1.7387	3.33735	0.0330533
C27A2.5	WBGene00016153	protein_coding_gene	1.7387	3.33734	0.0471421
F40A3.4	WBGene00018219	protein_coding_gene	1.73705	3.33354	0.0359936
abu-14	WBGene00004174	protein_coding_gene	1.73586	3.33078	9.07915e-05
ZK930.2	WBGene00014152	protein_coding_gene	1.73519	3.32923	1.02744e-10
pin-2	WBGene00004030	protein_coding_gene	1.7348	3.32834	3.57228e-11
dmsr-11	WBGene00022605	protein_coding_gene	1.73318	3.32461	0.0437014
T25B9.3	WBGene00012009	protein_coding_gene	1.73294	3.32405	0.00719188
C10A4.3	WBGene00015664	protein_coding_gene	1.73252	3.32309	0.0148127
K09F6.10	WBGene00019593	protein_coding_gene	1.73151	3.32075	0.0010016
Y39A3A.4	WBGene00021435	protein_coding_gene	1.72988	3.31701	0.00402686
dlc-3	WBGene00012424	protein_coding_gene	1.72967	3.31651	1.78146e-06
lpr-3	WBGene00012261	protein_coding_gene	1.72834	3.31346	5.50023e-05
F11D5.1	WBGene00017380	protein_coding_gene	1.72808	3.31287	7.22671e-12
oac-22	WBGene00018142	protein_coding_gene	1.72781	3.31225	0.045065
nlp-62	WBGene00018005	protein_coding_gene	1.72647	3.30918	0.000568254
fbxa-144	WBGene00009709	protein_coding_gene	1.72605	3.30822	0.00269343
F23C8.13	WBGene00017741	protein_coding_gene	1.72605	3.3082	0.000104955
Y70C5A.3	WBGene00050904	protein_coding_gene	1.72584	3.30772	5.65985e-05
spp-15	WBGene00005000	protein_coding_gene	1.72435	3.30432	2.57954e-10
D1054.19	WBGene00194677	protein_coding_gene	1.72425	3.30408	0.0267098
lin-44	WBGene00003029	protein_coding_gene	1.72369	3.3028	4.84293e-05
col-113	WBGene00000687	protein_coding_gene	1.7236	3.30259	0.000304956
somi-1	WBGene00010868	protein_coding_gene	1.72276	3.30066	7.65143e-10
H22K11.3	WBGene00019226	protein_coding_gene	1.72107	3.29681	0.0024903
C29H12.6	WBGene00016237	protein_coding_gene	1.72103	3.29671	7.04373e-07
T24A6.7	WBGene00020747	protein_coding_gene	1.72102	3.29669	0.0373751
R10D12.7	WBGene00011188	protein_coding_gene	1.72089	3.29639	0.0184478
F10D7.1	WBGene00017338	protein_coding_gene	1.71965	3.29357	0.00436076
ZK154.1	WBGene00022665	protein_coding_gene	1.71864	3.29125	0.00010604
klp-6	WBGene00002218	protein_coding_gene	1.71768	3.28907	0.0122184
F52E1.5	WBGene00018694	protein_coding_gene	1.71674	3.28692	0.000374978
abu-10	WBGene00000033	protein_coding_gene	1.71663	3.28669	0.000829546
npr-20	WBGene00011578	protein_coding_gene	1.71647	3.28631	6.84181e-06
tub-1	WBGene00006655	protein_coding_gene	1.7162	3.28569	9.35422e-06
dmd-4	WBGene00007776	protein_coding_gene	1.71594	3.28511	0.011529
T03F1.11	WBGene00020192	protein_coding_gene	1.71583	3.28485	5.4197e-08
C54F6.20	WBGene00271796	protein_coding_gene	1.71568	3.28451	0.0019743
C17H12.6	WBGene00015932	protein_coding_gene	1.71487	3.28267	3.82552e-05
T13C2.2	WBGene00020478	protein_coding_gene	1.71485	3.28262	0.00109555
fax-1	WBGene00001400	protein_coding_gene	1.71372	3.28006	0.0243897
math-39	WBGene00020358	protein_coding_gene	1.71365	3.27989	3.84341e-10
F32D8.15	WBGene00009325	protein_coding_gene	1.71358	3.27973	0.000108911
F32B4.5	WBGene00009315	protein_coding_gene	1.71241	3.27707	0.000189834
ZK180.5	WBGene00022679	protein_coding_gene	1.71095	3.27376	0.000161529
swt-5	WBGene00010594	protein_coding_gene	1.71014	3.27193	0.00184732
pqn-89	WBGene00004169	protein_coding_gene	1.70991	3.27141	1.89136e-06
hmit-1.3	WBGene00010811	protein_coding_gene	1.70981	3.27119	3.44227e-05
rrc-1	WBGene00009800	protein_coding_gene	1.70897	3.26928	2.50069e-08
fbxa-188	WBGene00009839	protein_coding_gene	1.70854	3.2683	2.38396e-05
E04D5.2	WBGene00008481	protein_coding_gene	1.7078	3.26662	0.0010187
lrch-1	WBGene00015779	protein_coding_gene	1.7074	3.26571	1.27703e-06
alh-5	WBGene00000111	protein_coding_gene	1.70634	3.26332	0.000153599
fbxl-1	WBGene00015350	protein_coding_gene	1.70431	3.25872	5.96084e-08
C32H11.3	WBGene00007866	protein_coding_gene	1.70414	3.25834	0.000316974
clec-84	WBGene00021895	protein_coding_gene	1.70298	3.25573	5.5751e-15
ccch-1	WBGene00009532	protein_coding_gene	1.70259	3.25485	2.31455e-05
Y22D7AL.6	WBGene00021245	protein_coding_gene	1.70159	3.2526	0.00131192
ZK1320.2	WBGene00014252	protein_coding_gene	1.70139	3.25215	3.91198e-13
apl-1	WBGene00000149	protein_coding_gene	1.70087	3.25098	6.86995e-08
C25E10.7	WBGene00016096	protein_coding_gene	1.70041	3.24994	0.030363
C15C8.6	WBGene00007608	protein_coding_gene	1.69988	3.24873	0.0484273
pbo-4	WBGene00003943	protein_coding_gene	1.69976	3.24847	6.59678e-15
pgp-10	WBGene00004004	protein_coding_gene	1.69743	3.24324	1.24859e-06
nspb-10	WBGene00007246	protein_coding_gene	1.69713	3.24255	0.0103733
math-20	WBGene00016555	protein_coding_gene	1.69654	3.24123	7.78591e-12
E01G6.1	WBGene00008449	protein_coding_gene	1.69575	3.23944	0.000792162
C09D4.2	WBGene00015633	protein_coding_gene	1.69553	3.23896	1.89133e-15
zig-13	WBGene00020546	protein_coding_gene	1.69512	3.23804	0.0304967
F45E4.5	WBGene00018470	protein_coding_gene	1.69495	3.23766	1.09442e-06
ZK673.11	WBGene00014065	protein_coding_gene	1.69465	3.23699	0.0152491
Y38H6C.20	WBGene00012632	protein_coding_gene	1.6941	3.23574	0.000432588
clec-35	WBGene00013608	protein_coding_gene	1.69299	3.23326	0.0176102
nhr-55	WBGene00003645	protein_coding_gene	1.69254	3.23224	2.60288e-06
pha-2	WBGene00004011	protein_coding_gene	1.69188	3.23078	0.0167535
T19C3.2	WBGene00020560	protein_coding_gene	1.69177	3.23054	0.000145933
D1007.13	WBGene00017009	protein_coding_gene	1.69149	3.2299	0.00442382
sad-1	WBGene00004719	protein_coding_gene	1.6906	3.22791	5.95197e-09
Y38H6C.19	WBGene00012631	protein_coding_gene	1.68989	3.22633	3.29897e-08
bkip-1	WBGene00014569	protein_coding_gene	1.68988	3.2263	0.0031006
Y50D4A.10	WBGene00235315	protein_coding_gene	1.68956	3.22558	1.75564e-05
nmur-3	WBGene00017176	protein_coding_gene	1.68944	3.22532	0.0033442
grl-21	WBGene00001730	protein_coding_gene	1.68756	3.22112	0.000666897
B0286.1	WBGene00015115	protein_coding_gene	1.68754	3.22107	5.44693e-08
F39F10.4	WBGene00018204	protein_coding_gene	1.68724	3.22039	5.82506e-07
unc-7	WBGene00006747	protein_coding_gene	1.68468	3.2147	1.54106e-05
cutl-29	WBGene00017421	protein_coding_gene	1.68154	3.20771	0.0081282
F18A11.2	WBGene00008929	protein_coding_gene	1.68099	3.20648	0.00018033
R03G8.3	WBGene00010998	protein_coding_gene	1.6805	3.20539	3.77917e-06
K10H10.4	WBGene00010760	protein_coding_gene	1.68041	3.2052	0.00522205
pgp-11	WBGene00004005	protein_coding_gene	1.67889	3.20182	1.28738e-15
K10D3.4	WBGene00010738	protein_coding_gene	1.67861	3.2012	5.96223e-05
Y67A10A.7	WBGene00013456	protein_coding_gene	1.67837	3.20066	0.000716191
cutl-14	WBGene00015231	protein_coding_gene	1.67818	3.20023	0.000427125
bus-12	WBGene00010442	protein_coding_gene	1.67797	3.19978	0.0243116
M176.4	WBGene00010943	protein_coding_gene	1.67795	3.19973	6.69193e-42
gmeb-2	WBGene00010010	protein_coding_gene	1.67719	3.19804	0.00118433
F54D5.15	WBGene00010057	protein_coding_gene	1.67685	3.1973	2.44091e-09
C26B9.6	WBGene00016135	protein_coding_gene	1.67577	3.19489	5.54706e-08
T24C4.4	WBGene00020760	protein_coding_gene	1.67567	3.19467	0.000171608
T01B7.8	WBGene00011313	protein_coding_gene	1.67548	3.19425	0.0232165
best-24	WBGene00022797	protein_coding_gene	1.675	3.1932	1.84215e-06
M02G9.1	WBGene00010830	protein_coding_gene	1.6747	3.19253	0.0021546
T05E11.2	WBGene00011479	protein_coding_gene	1.67335	3.18955	1.00009e-05
Y48G9A.7	WBGene00021701	protein_coding_gene	1.6731	3.18899	0.000672728
clc-5	WBGene00000526	protein_coding_gene	1.67288	3.1885	1.48431e-08
cyp-33D1	WBGene00010589	protein_coding_gene	1.67145	3.18534	0.0030567
emre-1	WBGene00008980	protein_coding_gene	1.67139	3.1852	1.03249e-16
R05H10.1	WBGene00011042	protein_coding_gene	1.67136	3.18514	0.00144533
cyp-32A1	WBGene00016147	protein_coding_gene	1.66915	3.18027	6.81986e-08
acp-4	WBGene00008804	protein_coding_gene	1.66901	3.17996	0.037755
dct-1	WBGene00015776	protein_coding_gene	1.66894	3.1798	5.39959e-11
dct-5	WBGene00017218	protein_coding_gene	1.66877	3.17943	0.0270952
B0284.3	WBGene00007133	protein_coding_gene	1.66857	3.17899	1.69462e-06
F46H5.5	WBGene00018521	protein_coding_gene	1.66746	3.17655	0.00992699
F26F2.8	WBGene00023504	protein_coding_gene	1.66665	3.17477	3.43472e-05
C04G6.2	WBGene00015453	protein_coding_gene	1.66652	3.17447	0.0022873
F55G1.15	WBGene00018907	protein_coding_gene	1.66636	3.17412	4.68453e-16
tnc-2	WBGene00006583	protein_coding_gene	1.6661	3.17355	2.31358e-09
mks-1	WBGene00020100	protein_coding_gene	1.66498	3.17109	0.00142035
C15H9.11	WBGene00015805	protein_coding_gene	1.66163	3.16373	1.77411e-15
mul-1	WBGene00018646	protein_coding_gene	1.66077	3.16186	0.000564757
egl-20	WBGene00001188	protein_coding_gene	1.65953	3.15913	1.38172e-08
K02E7.5	WBGene00019310	pseudogene	1.65914	3.15829	0.0050693
ceh-2	WBGene00000429	protein_coding_gene	1.65903	3.15803	0.028248
fbxa-80	WBGene00022330	protein_coding_gene	1.65827	3.15639	4.0774e-08
M02D8.6	WBGene00019732	protein_coding_gene	1.65812	3.15605	5.1629e-08
gasr-8	WBGene00008144	protein_coding_gene	1.65622	3.15189	0.0445226
H23N18.6	WBGene00044534	protein_coding_gene	1.65425	3.1476	0.018887
fbxa-85	WBGene00044654	protein_coding_gene	1.65309	3.14507	0.00434196
C02E7.7	WBGene00015340	protein_coding_gene	1.653	3.14488	0.0381674
eva-1	WBGene00009304	protein_coding_gene	1.65296	3.14477	8.24442e-06
let-522	WBGene00010870	protein_coding_gene	1.6522	3.14312	9.83124e-10
mab-31	WBGene00021834	protein_coding_gene	1.65003	3.1384	1.38088e-08
F31E9.3	WBGene00009296	protein_coding_gene	1.64786	3.13367	0.000140817
ensh-1	WBGene00017013	protein_coding_gene	1.64704	3.13191	7.91088e-05
lpr-1	WBGene00002393	protein_coding_gene	1.64571	3.12902	0.0020496
scrm-2	WBGene00014200	protein_coding_gene	1.64559	3.12875	0.00567956
W08E12.8	WBGene00021089	protein_coding_gene	1.64547	3.1285	0.00437338
tax-2	WBGene00006525	protein_coding_gene	1.64505	3.12759	0.0151399
tag-343	WBGene00018374	protein_coding_gene	1.64471	3.12686	2.65502e-08
memo-1	WBGene00016500	protein_coding_gene	1.64447	3.12634	1.8061e-07
lron-1	WBGene00008093	protein_coding_gene	1.64391	3.12512	0.015199
C28G1.6	WBGene00016191	protein_coding_gene	1.64223	3.12147	6.42965e-06
ZC317.2	WBGene00022588	protein_coding_gene	1.64184	3.12063	0.0488869
ZK669.3	WBGene00014053	protein_coding_gene	1.64024	3.11717	1.78369e-05
ceh-37	WBGene00000458	protein_coding_gene	1.64013	3.11694	7.61252e-06
F58E6.11	WBGene00010258	protein_coding_gene	1.63982	3.11626	0.0105821
egas-1	WBGene00013486	protein_coding_gene	1.63769	3.11166	0.0488094
madd-4	WBGene00009958	protein_coding_gene	1.63754	3.11135	1.19167e-09
Y47H10A.4	WBGene00012960	protein_coding_gene	1.63664	3.10941	1.15803e-05
C13F10.1	WBGene00015741	protein_coding_gene	1.6341	3.10393	0.000454703
Y53G8AL.4	WBGene00050917	protein_coding_gene	1.63408	3.10388	0.00374955
ZC487.1	WBGene00022623	protein_coding_gene	1.63261	3.10073	0.00139547
ceh-34	WBGene00000455	protein_coding_gene	1.63253	3.10055	2.86116e-05
T05H4.4	WBGene00020267	protein_coding_gene	1.63156	3.09847	0.00142387
ugt-44	WBGene00008486	protein_coding_gene	1.63144	3.09822	9.34784e-08
C49C3.8	WBGene00008198	protein_coding_gene	1.63047	3.09614	6.95038e-15
T16G1.6	WBGene00011800	protein_coding_gene	1.62979	3.09469	0.00109228
faah-1	WBGene00015047	protein_coding_gene	1.62893	3.09284	5.97413e-36
ZC15.5	WBGene00013833	protein_coding_gene	1.6284	3.09171	0.0398498
C31H5.7	WBGene00007858	protein_coding_gene	1.62669	3.08804	0.00551106
W03D2.6	WBGene00020981	pseudogene	1.62507	3.08457	1.4793e-10
grl-16	WBGene00001725	protein_coding_gene	1.62481	3.08401	0.000875759
acc-3	WBGene00018880	protein_coding_gene	1.62427	3.08286	0.0119548
anr-20	WBGene00219581	antisense_lncRNA_gene	1.62265	3.07939	0.0304763
F09A5.3	WBGene00008600	protein_coding_gene	1.62239	3.07886	0.021044
C34B2.11	WBGene00016396	protein_coding_gene	1.62143	3.07681	1.80482e-10
F53A2.1	WBGene00009949	protein_coding_gene	1.61956	3.07281	0.000453787
Y53F4B.25	WBGene00013171	protein_coding_gene	1.61866	3.0709	0.0339887
tag-89	WBGene00006459	protein_coding_gene	1.61823	3.06999	6.8363e-05
jmjd-3.1	WBGene00017571	protein_coding_gene	1.61802	3.06954	4.86432e-08
slt-1	WBGene00004854	protein_coding_gene	1.61801	3.06951	0.000146339
srh-70	WBGene00005291	protein_coding_gene	1.61635	3.06598	0.0116591
Y34F4.1	WBGene00021336	protein_coding_gene	1.61368	3.06032	4.76288e-07
nhr-122	WBGene00003712	protein_coding_gene	1.61365	3.06026	1.00156e-19
T23B3.2	WBGene00020710	protein_coding_gene	1.61332	3.05955	2.14569e-22
W05B10.4	WBGene00012279	protein_coding_gene	1.61322	3.05935	9.37614e-07
F01E11.3	WBGene00017156	protein_coding_gene	1.61247	3.05775	0.00709223
K08B5.2	WBGene00019519	protein_coding_gene	1.61202	3.05681	4.51297e-06
pes-4	WBGene00003978	protein_coding_gene	1.61174	3.05621	1.32601e-08
T10H10.2	WBGene00020426	protein_coding_gene	1.61168	3.05607	1.11833e-05
madf-10	WBGene00013717	protein_coding_gene	1.61129	3.05526	3.25111e-07
nekl-1	WBGene00021461	protein_coding_gene	1.61116	3.05498	0.000703183
C49H3.16	WBGene00219436	protein_coding_gene	1.61011	3.05275	0.016932
col-90	WBGene00000665	protein_coding_gene	1.61007	3.05267	0.00272851
Y38H8A.8	WBGene00045062	pseudogene	1.60778	3.04782	0.00379765
hda-5	WBGene00009663	protein_coding_gene	1.60744	3.0471	1.79203e-06
K01A12.3	WBGene00019287	protein_coding_gene	1.60715	3.04649	0.01099
K09F6.6	WBGene00019589	protein_coding_gene	1.60644	3.045	6.4434e-06
nmr-1	WBGene00003774	protein_coding_gene	1.60633	3.04476	0.0182688
C35D10.12	WBGene00016448	protein_coding_gene	1.60596	3.04397	0.000293772
set-30	WBGene00022499	protein_coding_gene	1.60581	3.04366	1.711e-10
ceh-31	WBGene00000452	protein_coding_gene	1.60575	3.04354	0.00860258
lgc-55	WBGene00013746	protein_coding_gene	1.60559	3.04321	0.000168149
skpo-2	WBGene00015841	protein_coding_gene	1.60381	3.03945	0.00203694
nac-2	WBGene00003518	protein_coding_gene	1.6037	3.03922	1.47719e-15
R12E2.14	WBGene00020039	protein_coding_gene	1.6034	3.03859	0.00941371
klp-11	WBGene00002222	protein_coding_gene	1.60296	3.03766	2.6436e-05
daam-1	WBGene00018976	protein_coding_gene	1.60189	3.03541	3.38216e-06
mam-1	WBGene00022504	protein_coding_gene	1.60037	3.03221	0.00999505
F36H9.7	WBGene00018115	protein_coding_gene	1.59998	3.0314	0.0149188
F41F3.8	WBGene00044533	protein_coding_gene	1.59993	3.03128	0.0025025
math-3	WBGene00015608	protein_coding_gene	1.5996	3.0306	2.80064e-10
Y92H12BR.4	WBGene00022370	pseudogene	1.59945	3.03027	2.19792e-05
Y50E8A.5	WBGene00013048	protein_coding_gene	1.59822	3.0277	5.75381e-07
F56A11.4	WBGene00018924	protein_coding_gene	1.59799	3.02722	0.0489462
4R79.2	WBGene00007067	protein_coding_gene	1.597	3.02513	0.0028025
F09E5.14	WBGene00017291	protein_coding_gene	1.59664	3.02439	7.49585e-08
F35H12.1	WBGene00018074	protein_coding_gene	1.59618	3.02341	0.000394833
F56H11.2	WBGene00010175	protein_coding_gene	1.59593	3.0229	8.7497e-05
T25G12.11	WBGene00020817	protein_coding_gene	1.59585	3.02273	9.42638e-05
Y71H2AM.15	WBGene00022180	protein_coding_gene	1.59522	3.02141	5.29403e-05
Y37H9A.5	WBGene00014871	protein_coding_gene	1.59492	3.02078	0.000201201
mig-10	WBGene00003243	protein_coding_gene	1.59452	3.01994	5.40649e-11
clec-174	WBGene00021580	protein_coding_gene	1.59435	3.01959	0.0141917
alh-1	WBGene00000107	protein_coding_gene	1.59332	3.01743	4.55657e-42
F33H2.8	WBGene00009371	protein_coding_gene	1.59327	3.01732	0.00026428
Y34D9A.8	WBGene00021333	protein_coding_gene	1.59326	3.0173	0.000116702
C06G1.1	WBGene00015545	protein_coding_gene	1.59313	3.01703	0.00047827
C48D1.1	WBGene00008177	protein_coding_gene	1.59112	3.01283	2.73457e-14
sfrp-1	WBGene00022242	protein_coding_gene	1.5909	3.01238	1.25098e-05
arl-3	WBGene00000188	protein_coding_gene	1.59067	3.01188	9.1538e-05
lin-39	WBGene00003024	protein_coding_gene	1.59025	3.011	1.27839e-06
C50B8.5	WBGene00008227	protein_coding_gene	1.59006	3.01061	2.7653e-05
F15D4.2	WBGene00008859	protein_coding_gene	1.58897	3.00834	7.57785e-29
abch-1	WBGene00016973	protein_coding_gene	1.58895	3.00831	0.0177578
Y57G11C.22	WBGene00013317	protein_coding_gene	1.58821	3.00676	2.27807e-11
nhr-106	WBGene00003696	protein_coding_gene	1.58816	3.00666	2.34585e-05
F55G11.8	WBGene00010128	protein_coding_gene	1.58808	3.00648	0.000244011
Y57G11B.2	WBGene00013295	protein_coding_gene	1.58784	3.00598	2.04945e-06
T06E4.10	WBGene00011537	protein_coding_gene	1.58772	3.00573	0.0214819
ncx-9	WBGene00003574	protein_coding_gene	1.58768	3.00567	0.0460638
F01D5.6	WBGene00008496	protein_coding_gene	1.58759	3.00546	0.00694714
ncam-1	WBGene00017184	protein_coding_gene	1.58734	3.00495	6.66395e-09
math-4	WBGene00015609	protein_coding_gene	1.58443	2.99889	3.1911e-15
D2092.8	WBGene00017068	protein_coding_gene	1.58408	2.99817	0.0477896
ins-14	WBGene00002097	protein_coding_gene	1.58398	2.99796	0.0309518
calf-1	WBGene00007119	protein_coding_gene	1.58236	2.9946	0.000168604
nhr-36	WBGene00017198	protein_coding_gene	1.58196	2.99376	1.10687e-06
ahr-1	WBGene00000096	protein_coding_gene	1.58173	2.99329	0.0082574
cog-1	WBGene00000584	protein_coding_gene	1.58127	2.99234	0.00198031
F48F5.6	WBGene00009848	protein_coding_gene	1.58094	2.99166	0.000159173
E01G6.2	WBGene00008450	protein_coding_gene	1.58	2.98969	7.6482e-09
nhr-193	WBGene00010215	protein_coding_gene	1.57939	2.98843	9.42696e-06
ceh-17	WBGene00000440	protein_coding_gene	1.579	2.98762	0.0463741
nhr-69	WBGene00003659	protein_coding_gene	1.57772	2.98498	1.90327e-09
K09H11.4	WBGene00019601	protein_coding_gene	1.57712	2.98375	0.0229543
T01C3.11	WBGene00011325	protein_coding_gene	1.57669	2.98284	0.0347743
C29F9.2	WBGene00016217	protein_coding_gene	1.57598	2.98138	8.64715e-05
T19E7.6	WBGene00044500	protein_coding_gene	1.57587	2.98114	1.21178e-05
F32D8.7	WBGene00009331	protein_coding_gene	1.57413	2.97757	0.00167465
gad-3	WBGene00015057	protein_coding_gene	1.57355	2.97637	1.11699e-10
hum-6	WBGene00002039	protein_coding_gene	1.57341	2.97607	2.17344e-08
K08D9.4	WBGene00019525	protein_coding_gene	1.57231	2.9738	0.0024207
T28F4.4	WBGene00012139	protein_coding_gene	1.57188	2.97291	5.15815e-13
Y53F4B.27	WBGene00013173	protein_coding_gene	1.57138	2.9719	0.0057027
ajm-1	WBGene00000100	protein_coding_gene	1.57136	2.97185	2.54752e-07
K10D6.4	WBGene00010744	protein_coding_gene	1.57121	2.97153	4.41003e-09
spv-1	WBGene00014051	protein_coding_gene	1.57114	2.97139	6.25681e-09
glb-33	WBGene00022284	protein_coding_gene	1.57081	2.97072	3.35106e-12
F53F4.13	WBGene00009995	protein_coding_gene	1.56926	2.96753	1.39917e-10
R12E2.15	WBGene00020040	protein_coding_gene	1.56871	2.96639	0.00293636
ham-2	WBGene00001821	protein_coding_gene	1.5685	2.96596	2.02452e-05
F10G8.8	WBGene00008666	protein_coding_gene	1.5683	2.96556	6.43102e-12
bus-8	WBGene00044623	protein_coding_gene	1.56629	2.96142	0.000307647
ugt-57	WBGene00017154	protein_coding_gene	1.56569	2.96018	0.00534754
maa-1	WBGene00007680	protein_coding_gene	1.56522	2.95922	2.92073e-11
ZK550.6	WBGene00014000	protein_coding_gene	1.56485	2.95848	0.000212476
VZK822L.2	WBGene00012163	protein_coding_gene	1.5648	2.95837	0.0118134
F15H10.8	WBGene00008875	protein_coding_gene	1.56376	2.95623	0.0158023
nhr-96	WBGene00003686	protein_coding_gene	1.56283	2.95433	3.15161e-06
dpy-2	WBGene00001064	protein_coding_gene	1.56275	2.95417	0.00088506
his-60	WBGene00001934	protein_coding_gene	1.56234	2.95333	1.46728e-08
M01H9.10	WBGene00271788	protein_coding_gene	1.56208	2.9528	0.0080925
fbxa-4	WBGene00044672	protein_coding_gene	1.56184	2.95229	6.73247e-07
skr-19	WBGene00004825	protein_coding_gene	1.56158	2.95176	1.13926e-12
T01B11.1	WBGene00020138	protein_coding_gene	1.56132	2.95123	0.0294749
F34H10.3	WBGene00009380	protein_coding_gene	1.56006	2.94867	2.10224e-06
K06A4.2	WBGene00010592	protein_coding_gene	1.55899	2.94648	0.00385005
fipr-6	WBGene00007544	protein_coding_gene	1.55822	2.9449	0.0312497
oig-3	WBGene00003861	protein_coding_gene	1.5579	2.94424	3.37132e-09
C04A11.1	WBGene00007285	protein_coding_gene	1.55759	2.94362	0.00259
nas-1	WBGene00003520	protein_coding_gene	1.55717	2.94275	0.0260745
F39E9.10	WBGene00023036	pseudogene	1.55571	2.93978	5.34563e-08
fbxa-105	WBGene00015362	protein_coding_gene	1.55347	2.93521	2.84405e-06
dhrs-4	WBGene00010063	protein_coding_gene	1.55285	2.93397	6.41214e-06
C07A9.12	WBGene00043994	protein_coding_gene	1.55154	2.93129	3.60622e-05
nhr-60	WBGene00003650	protein_coding_gene	1.55079	2.92979	0.00478282
Y54F10AM.6	WBGene00021850	protein_coding_gene	1.55022	2.92862	8.93951e-05
K07G5.4	WBGene00010643	protein_coding_gene	1.54914	2.92643	0.00281846
gpcp-1	WBGene00019612	protein_coding_gene	1.54874	2.92562	2.40579e-10
F33G12.6	WBGene00018018	protein_coding_gene	1.54665	2.92138	2.00499e-19
K10C9.1	WBGene00019623	protein_coding_gene	1.54561	2.91927	0.00523449
lgc-20	WBGene00007191	protein_coding_gene	1.54552	2.9191	0.000590233
mgl-1	WBGene00003232	protein_coding_gene	1.54436	2.91675	0.000444498
Y39G8B.5	WBGene00012726	protein_coding_gene	1.54252	2.91303	0.00734921
Y97E10AR.2	WBGene00022397	protein_coding_gene	1.5411	2.91016	0.000562431
lron-2	WBGene00022789	protein_coding_gene	1.53977	2.90749	0.00373139
nhr-158	WBGene00015901	protein_coding_gene	1.53955	2.90703	0.0135862
T05A7.7	WBGene00020224	protein_coding_gene	1.53798	2.90388	0.000415644
trf-2	WBGene00022454	protein_coding_gene	1.53751	2.90294	0.0251261
H24G06.1	WBGene00019237	protein_coding_gene	1.53622	2.90034	3.84076e-10
ace-3	WBGene00000037	protein_coding_gene	1.53571	2.8993	8.89083e-06
zip-5	WBGene00007932	protein_coding_gene	1.53544	2.89878	8.51633e-13
mlt-8	WBGene00021095	protein_coding_gene	1.53429	2.89645	9.66458e-05
Y69A2AR.31	WBGene00022100	protein_coding_gene	1.53239	2.89265	8.95563e-05
T28C12.6	WBGene00020893	protein_coding_gene	1.53064	2.88913	0.00190026
hot-5	WBGene00001990	protein_coding_gene	1.53023	2.88832	0.0241778
C50C3.5	WBGene00016801	protein_coding_gene	1.53015	2.88815	1.75076e-05
alh-3	WBGene00000109	protein_coding_gene	1.52998	2.88783	3.13977e-28
ric-19	WBGene00004368	protein_coding_gene	1.52749	2.88284	1.28233e-10
ztf-16	WBGene00019960	protein_coding_gene	1.5272	2.88226	1.8238e-06
pqn-92	WBGene00004172	protein_coding_gene	1.52627	2.88039	1.02452e-10
D2030.12	WBGene00008421	protein_coding_gene	1.52621	2.88028	3.16274e-06
F49E12.12	WBGene00009904	protein_coding_gene	1.5261	2.88006	0.00769188
C10B5.3	WBGene00015671	protein_coding_gene	1.52378	2.87543	3.33846e-11
T10E10.4	WBGene00020421	protein_coding_gene	1.52273	2.87335	0.0136683
ceh-79	WBGene00007749	protein_coding_gene	1.52174	2.87137	0.000324459
nlp-57	WBGene00008589	protein_coding_gene	1.52142	2.87074	4.3856e-05
Y7A5A.11	WBGene00044155	pseudogene	1.52139	2.87067	0.0410474
dhs-18	WBGene00000981	protein_coding_gene	1.5213	2.87049	0.000144012
nhr-45	WBGene00003635	protein_coding_gene	1.52122	2.87034	1.35341e-08
F20C5.11	WBGene00303015	protein_coding_gene	1.52105	2.87	2.45588e-07
K02E10.6	WBGene00019320	protein_coding_gene	1.5191	2.86613	6.73247e-07
Y43F8B.2	WBGene00012813	protein_coding_gene	1.51886	2.86565	4.88431e-10
Y105C5A.15	WBGene00013639	protein_coding_gene	1.51863	2.86518	1.20493e-05
grl-1	WBGene00001710	protein_coding_gene	1.51811	2.86416	0.0352239
nhr-152	WBGene00015705	protein_coding_gene	1.5165	2.86096	9.80845e-07
Y74C9A.1	WBGene00022275	protein_coding_gene	1.51636	2.86069	0.0440017
syd-1	WBGene00006363	protein_coding_gene	1.51592	2.85982	0.000411007
F23C8.14	WBGene00255457	protein_coding_gene	1.51587	2.85972	0.00390087
F11C7.7	WBGene00017379	protein_coding_gene	1.51516	2.85831	0.0344494
C25D7.15	WBGene00007722	protein_coding_gene	1.51488	2.85774	0.000163688
sek-4	WBGene00018035	protein_coding_gene	1.51472	2.85744	9.60574e-10
tyr-1	WBGene00015332	protein_coding_gene	1.51449	2.85697	8.17882e-07
F57C12.6	WBGene00194687	protein_coding_gene	1.51424	2.85649	0.000434636
tba-5	WBGene00006531	protein_coding_gene	1.51362	2.85525	0.00414646
lpr-7	WBGene00020571	protein_coding_gene	1.51351	2.85503	0.00450728
ZK721.4	WBGene00022811	protein_coding_gene	1.512	2.85205	0.0485417
nhr-90	WBGene00003680	protein_coding_gene	1.51159	2.85124	7.66381e-07
F59D12.3	WBGene00010331	protein_coding_gene	1.5115	2.85106	0.0439086
B0024.15	WBGene00007104	protein_coding_gene	1.51138	2.85082	0.00189257
cof-2	WBGene00000583	protein_coding_gene	1.5109	2.84988	8.92893e-06
F46C3.6	WBGene00045253	protein_coding_gene	1.51023	2.84855	7.66631e-06
max-1	WBGene00003143	protein_coding_gene	1.50817	2.84449	8.64114e-08
hpo-15	WBGene00016061	protein_coding_gene	1.50578	2.83978	7.6911e-11
K11D12.12	WBGene00019651	protein_coding_gene	1.50563	2.83949	4.73625e-13
C36E8.4	WBGene00007983	protein_coding_gene	1.5045	2.83727	2.98236e-08
ttr-14	WBGene00011460	protein_coding_gene	1.50415	2.83657	1.35442e-05
T06E4.9	WBGene00011536	protein_coding_gene	1.50239	2.83312	0.0466493
F18E9.1	WBGene00017568	protein_coding_gene	1.50238	2.8331	0.0177211
C18H9.5	WBGene00016003	protein_coding_gene	1.5006	2.82959	0.00674795
ZK121.2	WBGene00022664	protein_coding_gene	1.5002	2.82882	7.72371e-06
F16B3.3	WBGene00044774	protein_coding_gene	1.49948	2.8274	0.00028823
lagr-1	WBGene00006505	protein_coding_gene	1.49946	2.82736	3.62321e-05
F41C3.8	WBGene00018274	protein_coding_gene	1.49569	2.81999	0.000105003
iglr-1	WBGene00008977	protein_coding_gene	1.49542	2.81945	0.000202318
Y113G7A.13	WBGene00013750	protein_coding_gene	1.49457	2.81779	0.000134275
ceh-45	WBGene00022837	protein_coding_gene	1.49453	2.81773	0.0175193
pqn-67	WBGene00004150	protein_coding_gene	1.49355	2.81582	6.79489e-06
abhd-5.1	WBGene00016506	protein_coding_gene	1.49336	2.81544	0.000346645
acs-17	WBGene00016716	protein_coding_gene	1.49317	2.81508	0.000873727
unc-53	WBGene00006788	protein_coding_gene	1.49258	2.81391	4.80165e-05
fog-1	WBGene00001481	protein_coding_gene	1.49246	2.81369	2.13916e-11
vab-9	WBGene00006875	protein_coding_gene	1.49166	2.81212	1.36486e-07
AC7.3	WBGene00014997	protein_coding_gene	1.49153	2.81186	0.01472
F36F2.1	WBGene00009475	protein_coding_gene	1.4915	2.81182	7.91031e-08
M176.5	WBGene00010944	protein_coding_gene	1.49005	2.80899	2.16353e-09
C53C11.5	WBGene00044770	protein_coding_gene	1.48992	2.80873	2.40854e-07
K10D11.3	WBGene00010747	protein_coding_gene	1.4899	2.80869	0.000136703
nuc-1	WBGene00003828	protein_coding_gene	1.48952	2.80795	1.0217e-10
T01B10.5	WBGene00020137	protein_coding_gene	1.48845	2.80588	0.00736325
F43G6.4	WBGene00009657	protein_coding_gene	1.48825	2.80548	0.00133884
F07E5.5	WBGene00017210	protein_coding_gene	1.48804	2.80507	2.95178e-10
K06A4.10	WBGene00077497	protein_coding_gene	1.4864	2.80189	0.0310215
E02D9.3	WBGene00304811	protein_coding_gene	1.48544	2.80003	2.44857e-10
ncr-1	WBGene00003561	protein_coding_gene	1.48468	2.79855	1.57296e-05
Y42G9A.1	WBGene00021531	protein_coding_gene	1.48453	2.79826	4.10551e-06
uig-1	WBGene00009337	protein_coding_gene	1.48441	2.79803	6.33793e-10
F11D5.5	WBGene00017382	protein_coding_gene	1.4843	2.79782	0.0155012
Y18H1A.9	WBGene00021213	protein_coding_gene	1.48383	2.7969	0.00153741
ceh-6	WBGene00000431	protein_coding_gene	1.48228	2.7939	0.00192944
clec-194	WBGene00013778	protein_coding_gene	1.48217	2.79369	0.036855
hda-11	WBGene00007953	protein_coding_gene	1.48192	2.79319	0.000305189
F10E7.9	WBGene00017350	protein_coding_gene	1.48191	2.79318	1.08683e-07
clec-31	WBGene00009854	protein_coding_gene	1.48129	2.79198	0.000193542
bre-2	WBGene00000267	protein_coding_gene	1.48092	2.79126	1.1217e-05
hex-2	WBGene00015767	protein_coding_gene	1.4806	2.79065	9.71462e-21
C41D11.6	WBGene00016565	protein_coding_gene	1.48018	2.78983	0.00088442
dhp-2	WBGene00000964	protein_coding_gene	1.48012	2.78971	6.50127e-07
Y42G9A.2	WBGene00021532	protein_coding_gene	1.47879	2.78715	1.51683e-06
mam-8	WBGene00020743	protein_coding_gene	1.47858	2.78674	0.0168946
his-3	WBGene00001877	protein_coding_gene	1.47838	2.78636	0.00584017
Y71H2AM.25	WBGene00044760	protein_coding_gene	1.47704	2.78377	0.0337826
ptr-23	WBGene00004237	protein_coding_gene	1.47657	2.78287	5.5467e-10
dyf-2	WBGene00001118	protein_coding_gene	1.47609	2.78194	8.90966e-07
nhr-123	WBGene00003713	protein_coding_gene	1.47439	2.77867	0.00126575
prk-2	WBGene00004183	protein_coding_gene	1.4741	2.7781	1.38281e-10
ptd-2	WBGene00004211	protein_coding_gene	1.47386	2.77765	0.0271388
T09F5.1	WBGene00011665	protein_coding_gene	1.47015	2.7705	0.0180209
zip-1	WBGene00006986	protein_coding_gene	1.4701	2.77041	5.69572e-12
nhr-209	WBGene00011100	protein_coding_gene	1.4691	2.76849	4.33302e-05
C54E4.4	WBGene00016919	protein_coding_gene	1.46897	2.76824	4.0607e-07
lim-8	WBGene00017904	protein_coding_gene	1.46858	2.76749	2.6928e-08
acr-3	WBGene00000043	protein_coding_gene	1.46826	2.76688	0.0338433
dhc-3	WBGene00007154	protein_coding_gene	1.46744	2.7653	0.0215432
plx-2	WBGene00004048	protein_coding_gene	1.46696	2.76439	0.000122786
col-89	WBGene00000664	protein_coding_gene	1.46686	2.76419	0.00173693
C46F11.6	WBGene00008121	protein_coding_gene	1.46632	2.76316	4.67804e-06
cest-3	WBGene00008451	protein_coding_gene	1.46625	2.76303	8.30747e-12
Y54G2A.7	WBGene00043702	protein_coding_gene	1.46604	2.76262	1.46017e-06
C48E7.6	WBGene00016751	protein_coding_gene	1.46566	2.76189	2.21339e-05
ZK1236.9	WBGene00044588	protein_coding_gene	1.465	2.76064	0.00128004
R13A1.10	WBGene00044504	protein_coding_gene	1.46428	2.75925	0.000353297
acy-1	WBGene00000068	protein_coding_gene	1.46364	2.75803	2.15242e-06
serp-1.1	WBGene00010337	protein_coding_gene	1.46081	2.75262	3.80774e-09
F21D9.4	WBGene00009018	protein_coding_gene	1.46057	2.75217	0.0109218
F38B7.2	WBGene00009533	protein_coding_gene	1.45944	2.75001	0.000947328
pdcd-2	WBGene00011116	protein_coding_gene	1.45834	2.74793	7.30006e-25
Y39B6A.7	WBGene00012669	protein_coding_gene	1.4582	2.74766	0.00497233
tir-1	WBGene00006575	protein_coding_gene	1.45818	2.74762	3.49963e-07
clec-49	WBGene00012251	protein_coding_gene	1.45691	2.74519	3.9984e-08
efhd-1	WBGene00012980	protein_coding_gene	1.45673	2.74486	1.92752e-07
F57F5.3	WBGene00010205	protein_coding_gene	1.45652	2.74445	0.0232994
cyp-33C4	WBGene00018413	protein_coding_gene	1.45535	2.74223	0.00337242
K08D8.1	WBGene00010655	protein_coding_gene	1.45516	2.74188	0.00639294
lin-22	WBGene00003008	protein_coding_gene	1.45504	2.74165	0.0132529
C06G3.5	WBGene00015551	protein_coding_gene	1.45448	2.74058	1.28804e-11
ctn-1	WBGene00000832	protein_coding_gene	1.45359	2.73889	1.72393e-22
dohh-1	WBGene00007555	protein_coding_gene	1.45315	2.73805	5.00572e-12
Y75B7AL.2	WBGene00022285	protein_coding_gene	1.45313	2.73802	0.000617924
F23A7.5	WBGene00009070	protein_coding_gene	1.4497	2.73151	0.00222011
F49E11.2	WBGene00009889	protein_coding_gene	1.44777	2.72786	0.000168681
asd-2	WBGene00006423	protein_coding_gene	1.44761	2.72757	2.50881e-05
aat-1	WBGene00000002	protein_coding_gene	1.44577	2.72407	2.97791e-10
gst-33	WBGene00001781	protein_coding_gene	1.44553	2.72363	0.00717726
F07H5.8	WBGene00008559	protein_coding_gene	1.44437	2.72143	0.00478128
R06A10.4	WBGene00019911	protein_coding_gene	1.44361	2.72001	4.33543e-07
ets-9	WBGene00016865	protein_coding_gene	1.44276	2.71841	3.2284e-07
Y95B8A.6	WBGene00022386	protein_coding_gene	1.44227	2.71749	0.000363708
K07F5.16	WBGene00010640	protein_coding_gene	1.4422	2.71735	7.25193e-11
tag-278	WBGene00015356	protein_coding_gene	1.44208	2.71713	7.27471e-08
fbxa-219	WBGene00044403	protein_coding_gene	1.44101	2.7151	0.000168593
frm-2	WBGene00001489	protein_coding_gene	1.43896	2.71125	3.07862e-07
sma-4	WBGene00004858	protein_coding_gene	1.4389	2.71113	1.75083e-09
Y41G9A.10	WBGene00044901	protein_coding_gene	1.43874	2.71083	1.1803e-07
madd-2	WBGene00016539	protein_coding_gene	1.43782	2.70912	6.28349e-10
sulp-4	WBGene00010788	protein_coding_gene	1.43669	2.70699	1.50451e-05
dyf-11	WBGene00001127	protein_coding_gene	1.43651	2.70665	0.00585462
ztf-22	WBGene00012988	protein_coding_gene	1.43557	2.70489	1.23026e-06
ges-1	WBGene00001578	protein_coding_gene	1.43529	2.70436	5.00733e-09
T05C12.4	WBGene00011468	protein_coding_gene	1.43521	2.70421	0.0364659
F31F7.2	WBGene00017965	protein_coding_gene	1.4349	2.70364	0.0141977
sup-12	WBGene00006321	protein_coding_gene	1.43468	2.70322	1.59963e-05
C16B8.4	WBGene00015824	protein_coding_gene	1.43454	2.70296	9.67307e-05
Y82E9BR.5	WBGene00022338	protein_coding_gene	1.43388	2.70172	2.14796e-05
Y49A3A.4	WBGene00013027	protein_coding_gene	1.43363	2.70125	0.00177244
plc-2	WBGene00004037	protein_coding_gene	1.43362	2.70123	2.00136e-08
upb-1	WBGene00017440	protein_coding_gene	1.43354	2.70109	6.2619e-22
C32E12.4	WBGene00016330	protein_coding_gene	1.42986	2.6942	0.000206312
K12B6.9	WBGene00023432	protein_coding_gene	1.42863	2.6919	3.80315e-05
K09C6.9	WBGene00019563	protein_coding_gene	1.42768	2.69013	5.38979e-05
valv-1	WBGene00015216	protein_coding_gene	1.4273	2.68943	2.90183e-05
T02B11.3	WBGene00020155	protein_coding_gene	1.42648	2.6879	3.88566e-13
R07E3.7	WBGene00011108	protein_coding_gene	1.4261	2.6872	0.000499194
nhr-64	WBGene00003654	protein_coding_gene	1.42549	2.68606	1.26084e-09
F49H12.4	WBGene00018655	protein_coding_gene	1.4252	2.68552	0.0288694
C50E3.6	WBGene00016817	protein_coding_gene	1.42495	2.68505	6.76592e-05
Y38A10A.2	WBGene00021389	protein_coding_gene	1.42473	2.68464	0.00189424
K06G5.1	WBGene00010605	protein_coding_gene	1.42408	2.68342	1.26333e-15
nhr-270	WBGene00020062	protein_coding_gene	1.42208	2.67971	0.0246787
F29A7.4	WBGene00017914	protein_coding_gene	1.4212	2.67808	0.0246441
col-60	WBGene00000636	protein_coding_gene	1.41994	2.67574	0.0404903
F59E11.5	WBGene00019111	protein_coding_gene	1.41927	2.6745	3.43891e-07
K02E2.8	WBGene00010509	protein_coding_gene	1.41843	2.67294	0.0433416
F58F9.1	WBGene00019055	protein_coding_gene	1.41823	2.67257	0.029564
F18C5.10	WBGene00017563	protein_coding_gene	1.41772	2.67163	3.93898e-05
K09F5.6	WBGene00044698	protein_coding_gene	1.4165	2.66937	0.000278277
lin-17	WBGene00003006	protein_coding_gene	1.41579	2.66806	3.43894e-06
K11E4.2	WBGene00010774	protein_coding_gene	1.41539	2.66731	2.2636e-07
F46G10.1	WBGene00009796	protein_coding_gene	1.41414	2.665	6.04444e-14
C30F12.5	WBGene00016264	protein_coding_gene	1.41375	2.66429	7.37716e-12
C17H11.6	WBGene00015926	protein_coding_gene	1.41316	2.66319	9.64808e-13
glr-1	WBGene00001612	protein_coding_gene	1.41296	2.66283	0.00233439
C35E7.4	WBGene00016456	protein_coding_gene	1.41283	2.66259	1.47866e-05
C25F9.5	WBGene00007725	protein_coding_gene	1.41187	2.66083	9.8878e-05
C16H3.3	WBGene00015868	protein_coding_gene	1.41124	2.65965	5.94777e-09
C42D8.1	WBGene00016599	protein_coding_gene	1.41017	2.65769	1.78373e-06
K09F6.15	WBGene00271744	protein_coding_gene	1.41011	2.65758	3.33836e-06
ace-2	WBGene00000036	protein_coding_gene	1.40956	2.65657	2.52557e-07
T19C3.4	WBGene00020562	protein_coding_gene	1.40872	2.65501	4.55409e-09
fbxa-11	WBGene00020451	protein_coding_gene	1.40871	2.655	2.20945e-06
C28G1.2	WBGene00016187	protein_coding_gene	1.40554	2.64917	0.0391973
magu-3	WBGene00016841	protein_coding_gene	1.4034	2.64524	0.0011232
dcar-1	WBGene00007395	protein_coding_gene	1.40291	2.64434	6.77018e-05
T19D7.6	WBGene00020574	protein_coding_gene	1.40213	2.64292	0.000634276
F13H6.4	WBGene00017432	pseudogene	1.40188	2.64246	0.000690925
F39E9.7	WBGene00018199	pseudogene	1.40033	2.63962	3.89598e-07
C38H2.3	WBGene00008020	protein_coding_gene	1.4003	2.63957	0.0014192
K08C7.6	WBGene00010648	protein_coding_gene	1.40022	2.63942	2.24573e-07
hst-3.1	WBGene00002030	protein_coding_gene	1.39944	2.638	0.000443469
F44A2.5	WBGene00018405	protein_coding_gene	1.39926	2.63766	3.25245e-06
lys-7	WBGene00003096	protein_coding_gene	1.39916	2.63748	7.97587e-05
Y71G12B.26	WBGene00022161	protein_coding_gene	1.39855	2.63636	0.00551414
F58D12.3	WBGene00010250	protein_coding_gene	1.39819	2.63571	0.0341832
ttr-8	WBGene00020049	protein_coding_gene	1.39813	2.63559	7.46193e-06
inpp-1	WBGene00012016	protein_coding_gene	1.39684	2.63325	1.05389e-05
gcl-1	WBGene00013382	protein_coding_gene	1.39599	2.63169	2.76192e-05
fbxa-33	WBGene00013841	pseudogene	1.39568	2.63112	0.0024483
nhr-134	WBGene00003724	protein_coding_gene	1.39516	2.63018	2.90842e-06
C49A1.10	WBGene00008191	protein_coding_gene	1.39384	2.62776	1.16829e-05
Y65B4BL.7	WBGene00022039	protein_coding_gene	1.39357	2.62727	0.00750849
dph-3	WBGene00010484	protein_coding_gene	1.39235	2.62505	6.03458e-12
egl-36	WBGene00001202	protein_coding_gene	1.39122	2.623	2.02297e-05
frpr-9	WBGene00009965	protein_coding_gene	1.38875	2.61851	0.0100201
egl-38	WBGene00001204	protein_coding_gene	1.3887	2.61843	0.00359476
camt-1	WBGene00020251	protein_coding_gene	1.38866	2.61836	2.81872e-08
ttr-33	WBGene00016505	protein_coding_gene	1.38825	2.6176	1.98588e-07
fbxa-189	WBGene00009840	protein_coding_gene	1.38811	2.61736	0.000131875
mlt-10	WBGene00015646	protein_coding_gene	1.38745	2.61615	1.23205e-06
ZK682.7	WBGene00022790	protein_coding_gene	1.38708	2.61549	0.0360961
F53F4.8	WBGene00009991	pseudogene	1.3867	2.6148	0.0369452
sulp-8	WBGene00013963	protein_coding_gene	1.38617	2.61384	2.25753e-08
F35H12.6	WBGene00018078	protein_coding_gene	1.38603	2.61359	0.0256363
glo-3	WBGene00010341	protein_coding_gene	1.38567	2.61293	1.07997e-08
BE0003N10.6	WBGene00255598	protein_coding_gene	1.38408	2.61006	0.00182874
R05A10.3	WBGene00011020	protein_coding_gene	1.38377	2.6095	5.11275e-05
W10C4.1	WBGene00021124	protein_coding_gene	1.38334	2.60872	0.0281164
K01D12.9	WBGene00010468	protein_coding_gene	1.38174	2.60583	0.0198232
Y60A3A.16	WBGene00013364	protein_coding_gene	1.38167	2.60569	0.000153018
nhr-4	WBGene00003603	protein_coding_gene	1.38127	2.60498	1.87789e-18
C25F9.14	WBGene00045461	protein_coding_gene	1.38124	2.60492	0.000207811
M03A8.3	WBGene00019749	protein_coding_gene	1.38106	2.60459	6.25643e-09
F53B3.3	WBGene00018742	protein_coding_gene	1.38056	2.60369	0.00178882
ZK809.9	WBGene00194934	protein_coding_gene	1.3804	2.6034	0.00190262
vab-19	WBGene00006882	protein_coding_gene	1.37981	2.60234	4.31345e-07
ddo-1	WBGene00008127	protein_coding_gene	1.3797	2.60214	4.77509e-05
dsl-7	WBGene00001109	protein_coding_gene	1.37904	2.60095	0.00550668
nhr-110	WBGene00003700	protein_coding_gene	1.37865	2.60024	4.4309e-06
glb-8	WBGene00007741	protein_coding_gene	1.37726	2.59774	0.00186022
sel-7	WBGene00004764	protein_coding_gene	1.3769	2.5971	0.0128962
xbx-4	WBGene00016025	protein_coding_gene	1.37663	2.59662	0.0176215
fbxa-32	WBGene00013839	protein_coding_gene	1.37614	2.59573	9.59947e-05
phat-1	WBGene00016732	protein_coding_gene	1.37553	2.59462	0.0483328
arrd-20	WBGene00015440	pseudogene	1.37507	2.5938	0.0013743
nlg-1	WBGene00006412	protein_coding_gene	1.37493	2.59356	3.65676e-05
mab-21	WBGene00003112	protein_coding_gene	1.37472	2.59317	8.5863e-05
H10E21.4	WBGene00019184	protein_coding_gene	1.37428	2.59239	0.0060207
Y54E10BR.4	WBGene00021843	protein_coding_gene	1.37275	2.58964	1.24706e-25
nas-32	WBGene00003550	protein_coding_gene	1.37201	2.58831	0.000136016
ceh-19	WBGene00000442	protein_coding_gene	1.37183	2.58799	0.0010212
F30A10.9	WBGene00009266	protein_coding_gene	1.3718	2.58793	4.68632e-15
phat-2	WBGene00016733	protein_coding_gene	1.3717	2.58776	0.00807053
F32D1.3	WBGene00017983	protein_coding_gene	1.37099	2.58647	0.000916702
riok-1	WBGene00019698	protein_coding_gene	1.37054	2.58568	5.53198e-10
K11D12.8	WBGene00019648	protein_coding_gene	1.36688	2.57913	0.0112663
Y50D4B.1	WBGene00021740	protein_coding_gene	1.36486	2.57551	5.17759e-07
C47E12.9	WBGene00008152	protein_coding_gene	1.36081	2.56829	0.00228107
hhat-2	WBGene00013312	protein_coding_gene	1.35975	2.56641	0.0044974
nadk-1	WBGene00022307	protein_coding_gene	1.35916	2.56535	1.78868e-09
C45B11.6	WBGene00045379	protein_coding_gene	1.35906	2.56518	0.00138026
T14G11.1	WBGene00020510	protein_coding_gene	1.35902	2.5651	8.55435e-09
R12E2.7	WBGene00020033	protein_coding_gene	1.35898	2.56504	0.0300725
C49F8.1	WBGene00008213	protein_coding_gene	1.35804	2.56336	0.000202148
nhr-195	WBGene00019115	protein_coding_gene	1.35646	2.56056	0.00278592
dlg-1	WBGene00001006	protein_coding_gene	1.35471	2.55745	4.73881e-06
C25F9.6	WBGene00007726	protein_coding_gene	1.35425	2.55664	0.00783863
swip-10	WBGene00018738	protein_coding_gene	1.35413	2.55643	0.00635462
T04A6.1	WBGene00020200	protein_coding_gene	1.35399	2.55618	6.35802e-08
dop-6	WBGene00016037	protein_coding_gene	1.35318	2.55475	0.0397896
M176.9	WBGene00014813	protein_coding_gene	1.35318	2.55475	0.00327853
egal-1	WBGene00015680	protein_coding_gene	1.34865	2.54673	6.61083e-07
ZK563.2	WBGene00022767	protein_coding_gene	1.34795	2.54551	0.00133723
Y119C1B.3	WBGene00022469	protein_coding_gene	1.34754	2.54478	0.0175197
gba-3	WBGene00008706	protein_coding_gene	1.34593	2.54194	5.6711e-10
nhr-119	WBGene00003709	protein_coding_gene	1.34446	2.53935	1.57195e-05
M03F8.6	WBGene00019765	protein_coding_gene	1.34382	2.53822	0.00642885
ceh-62	WBGene00011069	protein_coding_gene	1.34364	2.53791	0.0115379
lips-3	WBGene00008655	protein_coding_gene	1.34134	2.53386	0.00791023
pph-2	WBGene00004084	protein_coding_gene	1.34035	2.53213	0.0353267
F15E6.9	WBGene00017489	protein_coding_gene	1.33894	2.52966	0.000236817
npr-12	WBGene00020689	protein_coding_gene	1.33862	2.52909	0.000119279
shw-3	WBGene00004793	protein_coding_gene	1.33857	2.529	0.00022597
atgp-1	WBGene00000224	protein_coding_gene	1.33607	2.52462	1.73258e-09
F35E12.9	WBGene00009433	protein_coding_gene	1.33504	2.52283	2.35548e-06
F07H5.5	WBGene00014309	pseudogene	1.33378	2.52062	7.8316e-16
tag-260	WBGene00010867	protein_coding_gene	1.33252	2.51843	6.62847e-06
K07C10.3	WBGene00194851	ncRNA_gene	1.3318	2.51716	0.0138924
pat-9	WBGene00003933	protein_coding_gene	1.33172	2.51703	0.000178941
B0198.3	WBGene00007116	protein_coding_gene	1.33109	2.51593	5.86332e-05
F20A1.1	WBGene00017613	protein_coding_gene	1.33023	2.51443	2.90046e-07
scd-1	WBGene00004739	protein_coding_gene	1.33	2.51403	1.03908e-05
B0281.3	WBGene00015110	protein_coding_gene	1.32967	2.51345	6.23337e-08
fbxa-108	WBGene00010293	protein_coding_gene	1.32868	2.51173	1.08304e-10
his-37	WBGene00001911	protein_coding_gene	1.32768	2.50998	1.85332e-10
atf-8	WBGene00017535	protein_coding_gene	1.3275	2.50968	0.0215135
nhl-3	WBGene00003599	protein_coding_gene	1.32739	2.50948	1.13436e-10
nhr-184	WBGene00018415	protein_coding_gene	1.32713	2.50903	6.28133e-05
W04A4.6	WBGene00012235	protein_coding_gene	1.32641	2.50778	8.97632e-07
Y54E5A.8	WBGene00013203	protein_coding_gene	1.32602	2.5071	7.87083e-09
F09E5.16	WBGene00017292	protein_coding_gene	1.32538	2.50599	2.31343e-05
dhs-29	WBGene00000992	protein_coding_gene	1.32535	2.50593	3.61737e-07
ttr-27	WBGene00011284	protein_coding_gene	1.32518	2.50565	0.0025374
nhr-225	WBGene00020849	protein_coding_gene	1.32477	2.50492	0.0107145
K08D8.4	WBGene00010658	protein_coding_gene	1.32413	2.50382	0.00201238
trpl-1	WBGene00018992	pseudogene	1.32271	2.50136	0.00803356
gcy-33	WBGene00001553	protein_coding_gene	1.32221	2.5005	0.0160404
best-11	WBGene00008186	protein_coding_gene	1.32125	2.49882	0.0125121
myrf-2	WBGene00008999	protein_coding_gene	1.32119	2.49872	4.57819e-06
Y52E8A.3	WBGene00021796	protein_coding_gene	1.31987	2.49644	0.000270602
F48E3.8	WBGene00018607	protein_coding_gene	1.3194	2.49563	0.000799332
gpa-10	WBGene00001672	protein_coding_gene	1.31907	2.49505	0.0425883
dep-1	WBGene00009717	protein_coding_gene	1.31703	2.49153	1.63064e-09
F11A5.9	WBGene00008677	protein_coding_gene	1.31581	2.48942	9.13736e-06
ccdc-149	WBGene00009258	protein_coding_gene	1.31574	2.48929	0.000391218
Y71H2AL.2	WBGene00022165	protein_coding_gene	1.31491	2.48787	0.00748515
F42G2.5	WBGene00018354	protein_coding_gene	1.31169	2.48233	0.000320855
ser-3	WBGene00004778	protein_coding_gene	1.31131	2.48166	0.00152954
eat-16	WBGene00001145	protein_coding_gene	1.31017	2.47971	2.67922e-06
ZK896.4	WBGene00014135	protein_coding_gene	1.30964	2.4788	0.0461631
R10E8.1	WBGene00011207	protein_coding_gene	1.30852	2.47687	9.01839e-11
F15H10.7	WBGene00008874	protein_coding_gene	1.30842	2.4767	0.00231498
C50F2.7	WBGene00016840	protein_coding_gene	1.30752	2.47515	0.00106744
best-18	WBGene00011868	protein_coding_gene	1.30695	2.47418	1.43399e-07
C03B1.5	WBGene00015376	protein_coding_gene	1.30667	2.47371	0.0471084
faah-2	WBGene00015048	protein_coding_gene	1.30666	2.47369	0.0127782
acs-11	WBGene00018269	protein_coding_gene	1.30621	2.47291	2.48701e-14
sax-1	WBGene00004727	protein_coding_gene	1.30566	2.47196	7.24811e-10
R07E3.6	WBGene00011107	protein_coding_gene	1.30534	2.47141	0.0250139
C14H10.2	WBGene00007592	protein_coding_gene	1.30519	2.47115	7.2458e-07
gsto-3	WBGene00019636	protein_coding_gene	1.3046	2.47014	2.04674e-05
lep-5	WBGene00010424	lincRNA_gene	1.30418	2.46943	6.53664e-17
F21G4.1	WBGene00009023	protein_coding_gene	1.30328	2.4679	1.0381e-05
F28F5.6	WBGene00017905	protein_coding_gene	1.30208	2.46584	0.000278578
shk-1	WBGene00014261	protein_coding_gene	1.30208	2.46583	2.94482e-06
tth-1	WBGene00006649	protein_coding_gene	1.30179	2.46535	1.09307e-07
del-2	WBGene00000953	protein_coding_gene	1.30118	2.46431	0.00989173
ceh-48	WBGene00015934	protein_coding_gene	1.2999	2.46212	9.63815e-05
Y37E11B.2	WBGene00021375	protein_coding_gene	1.29973	2.46183	1.70208e-05
F43D2.7	WBGene00045516	protein_coding_gene	1.29942	2.4613	0.00134717
pqn-13	WBGene00004104	protein_coding_gene	1.29773	2.45841	0.00845512
C04A2.15	WBGene00206529	protein_coding_gene	1.29731	2.4577	0.0417955
K12C11.6	WBGene00045052	protein_coding_gene	1.29713	2.4574	3.48302e-05
R07B1.9	WBGene00011081	protein_coding_gene	1.29541	2.45446	0.000513312
ZC15.10	WBGene00045050	protein_coding_gene	1.29487	2.45355	0.0212851
tag-297	WBGene00007999	protein_coding_gene	1.29437	2.45269	0.0206571
nhr-25	WBGene00003623	protein_coding_gene	1.29347	2.45117	0.00147003
K03B4.9	WBGene00219236	protein_coding_gene	1.29314	2.45061	0.00832305
M7.8	WBGene00010884	protein_coding_gene	1.29275	2.44994	0.0017954
egl-5	WBGene00001174	protein_coding_gene	1.29146	2.44776	0.00133794
R02D5.3	WBGene00010977	protein_coding_gene	1.29145	2.44775	0.00689299
F44G4.6	WBGene00009715	protein_coding_gene	1.29089	2.44679	0.0106498
lfe-2	WBGene00002979	protein_coding_gene	1.29019	2.4456	3.36609e-12
hlh-12	WBGene00001956	protein_coding_gene	1.28948	2.44441	0.0417955
clc-1	WBGene00000522	protein_coding_gene	1.28948	2.4444	0.000482667
E04F6.9	WBGene00017128	protein_coding_gene	1.28886	2.44335	9.40978e-10
fmil-1	WBGene00021362	protein_coding_gene	1.28885	2.44333	0.000244445
unc-30	WBGene00006766	protein_coding_gene	1.28851	2.44276	0.00505079
Y105C5B.9	WBGene00013650	protein_coding_gene	1.28827	2.44235	3.03285e-07
F19B2.6	WBGene00008945	protein_coding_gene	1.28681	2.43988	8.22283e-05
cytb-5.2	WBGene00020931	protein_coding_gene	1.28621	2.43886	6.5435e-08
fbxa-128	WBGene00012923	protein_coding_gene	1.28592	2.43838	0.000178916
C02E7.6	WBGene00015339	protein_coding_gene	1.28588	2.4383	0.0073041
C35E7.6	WBGene00016458	protein_coding_gene	1.28528	2.43729	5.98597e-08
acs-7	WBGene00007228	protein_coding_gene	1.28506	2.43692	0.00518788
fbxa-55	WBGene00020453	protein_coding_gene	1.28482	2.43651	5.48004e-05
aatf-1	WBGene00022269	protein_coding_gene	1.28462	2.43618	3.4847e-17
frpr-5	WBGene00008342	protein_coding_gene	1.28458	2.43612	0.000704112
C45G9.4	WBGene00016675	protein_coding_gene	1.28324	2.43384	0.0200708
F09F9.1	WBGene00017306	protein_coding_gene	1.28288	2.43324	0.000130282
islo-1	WBGene00018356	protein_coding_gene	1.28206	2.43185	1.36619e-06
exc-7	WBGene00001368	protein_coding_gene	1.28107	2.43018	2.1715e-06
try-3	WBGene00006621	protein_coding_gene	1.27955	2.42763	0.00176772
hpo-38	WBGene00021755	protein_coding_gene	1.2792	2.42704	0.00222163
fhod-1	WBGene00016735	protein_coding_gene	1.2789	2.42653	1.35229e-05
tpa-1	WBGene00006599	protein_coding_gene	1.27884	2.42644	2.82745e-07
F22D6.15	WBGene00009056	protein_coding_gene	1.27795	2.42494	0.00264282
ptr-18	WBGene00004232	protein_coding_gene	1.27733	2.42391	0.00183699
ric-3	WBGene00004363	protein_coding_gene	1.27721	2.4237	3.75425e-05
C27B7.7	WBGene00007764	protein_coding_gene	1.27533	2.42053	0.0100201
set-18	WBGene00044070	protein_coding_gene	1.2736	2.41763	1.06503e-09
fbxa-156	WBGene00007392	protein_coding_gene	1.27192	2.41483	0.00759004
T11B7.2	WBGene00011707	protein_coding_gene	1.27161	2.41431	0.0110528
unc-83	WBGene00006815	protein_coding_gene	1.27001	2.41164	1.0639e-13
sng-1	WBGene00004912	protein_coding_gene	1.26956	2.41088	4.04313e-05
F38E11.6	WBGene00009543	protein_coding_gene	1.26929	2.41043	0.0211426
klo-1	WBGene00016848	protein_coding_gene	1.26743	2.40733	1.52293e-17
gmeb-1	WBGene00015285	protein_coding_gene	1.26582	2.40463	1.89293e-08
twk-11	WBGene00006666	protein_coding_gene	1.26561	2.40429	0.00902234
dach-1	WBGene00020386	protein_coding_gene	1.26458	2.40257	0.00349094
Y43F4A.1	WBGene00012796	protein_coding_gene	1.26421	2.40196	7.3435e-08
F53H4.3	WBGene00010008	protein_coding_gene	1.26372	2.40114	0.00142035
Y41C4A.6	WBGene00012753	protein_coding_gene	1.26302	2.39998	0.00247558
R11G1.6	WBGene00020012	protein_coding_gene	1.26302	2.39998	3.94213e-06
lin-12	WBGene00003001	protein_coding_gene	1.26286	2.39971	2.4785e-07
ugt-33	WBGene00007946	protein_coding_gene	1.26209	2.39842	0.0294984
F31E9.11	WBGene00195233	ncRNA_gene	1.26098	2.39658	5.03069e-05
tmd-2	WBGene00006582	protein_coding_gene	1.26063	2.396	0.00162475
crb-3	WBGene00044743	protein_coding_gene	1.2602	2.39529	5.42461e-05
unc-13	WBGene00006752	protein_coding_gene	1.25951	2.39414	0.000244046
rpi-2	WBGene00019536	protein_coding_gene	1.25904	2.39336	0.00649455
enu-3.6	WBGene00010477	protein_coding_gene	1.25852	2.3925	0.00641917
cest-27	WBGene00018958	protein_coding_gene	1.25807	2.39175	0.000168667
R05G6.1	WBGene00019896	protein_coding_gene	1.25768	2.39111	0.0378775
fbxa-94	WBGene00009225	protein_coding_gene	1.25626	2.38875	0.016301
unc-64	WBGene00006798	protein_coding_gene	1.25611	2.38851	4.13223e-10
D2007.2	WBGene00017042	protein_coding_gene	1.25587	2.38812	0.00236553
syd-9	WBGene00044068	protein_coding_gene	1.25349	2.38417	0.00101296
M01H9.4	WBGene00019720	protein_coding_gene	1.25258	2.38267	0.000600099
Y57G11C.38	WBGene00013327	protein_coding_gene	1.25228	2.38218	2.84665e-05
[truncated: 1,717 more rows]

## Sheet: CB DEGs
CB4856-exclusive DEGs in response to S. aureus (vs. OP50)
Gene Name	Wormbase Gene ID	Type	log2Fold Change	Fold Change	Adjusted P-value
alh-2	WBGene00000108	protein_coding_gene	6.51963	91.7497	3.69491e-09
C29F9.15	WBGene00219840	ncRNA_gene	5.53918	46.5006	2.5665e-06
C06B3.1	WBGene00007360	protein_coding_gene	5.0456	33.0276	4.63059e-05
T28A11.4	WBGene00020871	protein_coding_gene	4.97016	31.345	2.43631e-06
stdh-3	WBGene00007364	protein_coding_gene	4.88907	29.6317	3.61691e-05
K06H6.2	WBGene00019450	protein_coding_gene	4.27288	19.3315	0.000289686
K02E11.10	WBGene00044109	protein_coding_gene	4.20476	18.4399	0.000106923
T02B11.10	WBGene00235327	protein_coding_gene	4.16927	17.9919	0.00179872
F28A10.9	WBGene00017877	pseudogene	4.14688	17.7147	6.07411e-05
nhr-155	WBGene00015758	protein_coding_gene	4.10426	17.199	0.000229209
C14C6.3	WBGene00015757	protein_coding_gene	4.09305	17.066	0.000959119
srh-60	WBGene00005282	protein_coding_gene	3.96783	15.6472	0.000229487
col-141	WBGene00000714	protein_coding_gene	3.96221	15.5863	1.12309e-08
F53B3.6	WBGene00018744	protein_coding_gene	3.94243	15.3741	1.2849e-20
F59A7.11	WBGene00044519	protein_coding_gene	3.9246	15.1853	0.00392972
T02B11.13	WBGene00255733	protein_coding_gene	3.86426	14.5633	0.00374744
mpst-7	WBGene00011307	protein_coding_gene	3.68732	12.8823	1.15001e-18
H12D21.2	WBGene00010378	protein_coding_gene	3.60452	12.1638	0.00456293
srsx-21	WBGene00011084	protein_coding_gene	3.60218	12.1441	0.00412629
gmd-2	WBGene00010166	protein_coding_gene	3.56091	11.8016	9.72588e-05
R193.2	WBGene00020128	protein_coding_gene	3.5417	11.6455	1.84059e-43
K09E2.1	WBGene00019570	protein_coding_gene	3.52663	11.5245	0.00142592
col-147	WBGene00000720	protein_coding_gene	3.52208	11.4882	5.00468e-49
oac-52	WBGene00020977	protein_coding_gene	3.47872	11.1481	5.00929e-05
K08H10.14	WBGene00195600	ncRNA_gene	3.471	11.0886	0.0339785
str-131	WBGene00006180	protein_coding_gene	3.46536	11.0453	0.000502896
Y71G12B.18	WBGene00022156	protein_coding_gene	3.40732	10.6098	0.00181259
T17H7.1	WBGene00020550	protein_coding_gene	3.39476	10.5178	5.30488e-06
F21G4.3	WBGene00009024	protein_coding_gene	3.38993	10.4826	0.00205218
grd-10	WBGene00001699	protein_coding_gene	3.3764	10.3848	1.9758e-27
F09B12.3	WBGene00008607	protein_coding_gene	3.36975	10.337	8.29559e-88
ZK488.5	WBGene00022757	protein_coding_gene	3.36542	10.3061	0.00319611
ferl-1	WBGene00020262	protein_coding_gene	3.36358	10.2929	1.03456e-05
hrg-4	WBGene00009493	protein_coding_gene	3.34742	10.1783	1.02347e-11
K06H6.1	WBGene00019449	protein_coding_gene	3.34523	10.1629	0.00893424
nhr-219	WBGene00020555	protein_coding_gene	3.34405	10.1545	1.76319e-06
R08F11.7	WBGene00019970	protein_coding_gene	3.33183	10.0688	3.36761e-07
C02G6.1	WBGene00015359	pseudogene	3.33105	10.0635	6.52273e-05
ZC250.4	WBGene00045305	protein_coding_gene	3.32329	10.0095	2.21422e-45
Y48G8AL.12	WBGene00021690	protein_coding_gene	3.27234	9.6621	0.00214116
ins-32	WBGene00002115	protein_coding_gene	3.25305	9.5338	0.000724846
F40F11.6	WBGene00219941	ncRNA_gene	3.2436	9.47156	0.0104888
clec-167	WBGene00009517	protein_coding_gene	3.23736	9.43066	0.00101661
C14A6.5	WBGene00007569	protein_coding_gene	3.21692	9.298	0.000120602
T25C12.5	WBGene00197733	ncRNA_gene	3.19147	9.13544	0.0121601
sra-6	WBGene00005032	protein_coding_gene	3.18556	9.0981	0.00965117
dmd-11	WBGene00007930	protein_coding_gene	3.18511	9.0952	0.00643311
srg-27	WBGene00005184	protein_coding_gene	3.16367	8.96108	0.0153253
npr-30	WBGene00019183	protein_coding_gene	3.16091	8.94393	0.00228769
F35E8.9	WBGene00009422	protein_coding_gene	3.15636	8.91578	0.0237869
Y45F10B.8	WBGene00012872	protein_coding_gene	3.15171	8.88707	0.00239593
fbxa-125	WBGene00015229	protein_coding_gene	3.11394	8.65746	2.04695e-14
Y52B11B.1	WBGene00013130	protein_coding_gene	3.10301	8.59212	0.0105094
hsp-16.41	WBGene00002018	protein_coding_gene	3.09707	8.55678	0.000140475
T25B9.2	WBGene00012008	protein_coding_gene	3.09394	8.53825	9.02953e-05
C14C6.6	WBGene00015760	protein_coding_gene	3.08392	8.47913	0.0218472
srx-130	WBGene00006021	protein_coding_gene	3.07469	8.42508	0.00871514
F31F4.11	WBGene00017960	protein_coding_gene	3.02712	8.15179	0.0172151
R08F11.4	WBGene00019968	protein_coding_gene	3.00807	8.04488	4.76001e-16
str-113	WBGene00006164	protein_coding_gene	3.00776	8.04317	0.0152293
C12D8.13	WBGene00007540	protein_coding_gene	2.996	7.97783	0.00513941
ZK1290.7	WBGene00022889	protein_coding_gene	2.99287	7.96056	4.66948e-07
F46A8.9	WBGene00009752	pseudogene	2.98954	7.94223	1.28845e-08
Y51H4A.22	WBGene00013116	protein_coding_gene	2.98366	7.90991	1.22146e-07
sre-40	WBGene00020225	protein_coding_gene	2.97138	7.84285	0.0131757
R03E9.6	WBGene00196969	ncRNA_gene	2.94078	7.67826	0.031398
H01G02.4	WBGene00045108	protein_coding_gene	2.93151	7.62911	1.10598e-05
str-161	WBGene00006206	protein_coding_gene	2.92731	7.60691	0.0185974
gcy-14	WBGene00001540	protein_coding_gene	2.92601	7.60005	0.0173926
F58A4.12	WBGene00014777	pseudogene	2.91818	7.55891	0.0010773
smf-2	WBGene00004877	protein_coding_gene	2.91453	7.53984	0.018715
pals-3	WBGene00007657	protein_coding_gene	2.91097	7.52125	0.0107498
Y39A3B.1	WBGene00021436	protein_coding_gene	2.90642	7.49757	0.0100084
srd-9	WBGene00005087	protein_coding_gene	2.9028	7.47875	0.0223489
C03B1.4	WBGene00015375	protein_coding_gene	2.89363	7.4314	0.0301979
T16G12.1	WBGene00011803	protein_coding_gene	2.86902	7.30569	2.53317e-19
C38C6.5	WBGene00007998	protein_coding_gene	2.86198	7.27013	3.85865e-08
fbxa-15	WBGene00022327	protein_coding_gene	2.86128	7.26658	0.00139741
C18B2.1	WBGene00015952	protein_coding_gene	2.85795	7.24984	0.00546261
Y51B9A.8	WBGene00013090	protein_coding_gene	2.85405	7.23025	0.00238973
T04C12.33	WBGene00271444	protein_coding_gene	2.84534	7.18675	0.00587485
T20B6.1	WBGene00020597	protein_coding_gene	2.84279	7.17404	0.000144197
gly-1	WBGene00001626	protein_coding_gene	2.84257	7.17295	0.000512996
basl-2	WBGene00017392	pseudogene	2.81416	7.03309	7.76939e-11
clec-152	WBGene00008658	pseudogene	2.80984	7.01207	3.73184e-15
R08H2.8	WBGene00011149	pseudogene	2.79973	6.96312	0.0215593
sri-4	WBGene00005516	protein_coding_gene	2.79021	6.91729	0.0133578
C06B3.16	WBGene00189947	protein_coding_gene	2.77849	6.86132	0.00106255
F19B6.3	WBGene00008949	protein_coding_gene	2.77138	6.82761	2.33982e-10
ZK105.5	WBGene00022656	protein_coding_gene	2.76633	6.80373	0.0372212
pho-1	WBGene00004020	protein_coding_gene	2.76317	6.78889	3.56724e-12
T15B7.14	WBGene00020526	protein_coding_gene	2.75552	6.75294	1.33146e-08
srab-17	WBGene00011701	protein_coding_gene	2.75463	6.74881	0.0480107
fbxc-48	WBGene00015615	protein_coding_gene	2.74967	6.72564	1.83852e-15
F02D8.1	WBGene00008520	protein_coding_gene	2.74068	6.68385	0.0114287
C36C5.4	WBGene00016473	protein_coding_gene	2.73952	6.67849	0.0204212
T25B6.6	WBGene00020792	protein_coding_gene	2.73529	6.65893	0.0105545
Y51A2B.8	WBGene00013071	protein_coding_gene	2.72932	6.63142	0.0475691
ncx-8	WBGene00003573	protein_coding_gene	2.72749	6.62304	4.56291e-11
ZK262.19	WBGene00206508	protein_coding_gene	2.72524	6.61271	0.00209636
lips-6	WBGene00014009	protein_coding_gene	2.72329	6.60377	0.000146788
sri-38	WBGene00005550	protein_coding_gene	2.72172	6.5966	0.0141498
W07A12.8	WBGene00012325	protein_coding_gene	2.72066	6.59174	0.000498532
F22H10.1	WBGene00017725	protein_coding_gene	2.71537	6.56759	0.0188149
oac-19	WBGene00009413	protein_coding_gene	2.70564	6.52346	5.4535e-09
nhr-234	WBGene00012596	protein_coding_gene	2.69305	6.46677	0.001977
R02C2.8	WBGene00255728	pseudogene	2.68643	6.43717	8.87677e-07
F15H9.1	WBGene00008870	protein_coding_gene	2.67751	6.39752	2.70292e-06
F31A3.3	WBGene00017938	protein_coding_gene	2.66777	6.35444	2.8683e-07
fbxa-183	WBGene00018428	protein_coding_gene	2.66311	6.33399	2.60151e-07
clec-29	WBGene00012024	protein_coding_gene	2.65948	6.31805	0.0212976
C04C3.6	WBGene00015416	protein_coding_gene	2.64708	6.26398	0.0233079
col-154	WBGene00000727	protein_coding_gene	2.64524	6.25601	2.02755e-13
C30G12.10	WBGene00284859	ncRNA_gene	2.64076	6.23659	0.0135403
nas-3	WBGene00003522	protein_coding_gene	2.63674	6.21925	1.50158e-05
grd-13	WBGene00001702	protein_coding_gene	2.63093	6.19424	3.79006e-09
F33H12.7	WBGene00045457	protein_coding_gene	2.6087	6.09955	2.85408e-08
C14A6.10	WBGene00045348	pseudogene	2.60751	6.09452	0.000336325
ilc-17.1	WBGene00011937	protein_coding_gene	2.60744	6.0942	0.0261463
Y50D4B.6	WBGene00021745	protein_coding_gene	2.60604	6.08832	8.15546e-06
Y51A2B.5	WBGene00013069	protein_coding_gene	2.60238	6.07287	0.00120689
T23E1.1	WBGene00020728	protein_coding_gene	2.591	6.02517	0.000725102
ZK783.6	WBGene00044448	protein_coding_gene	2.57798	5.97102	6.97928e-09
Y47D3A.34	WBGene00206461	protein_coding_gene	2.57282	5.94972	0.0135812
T02C12.4	WBGene00011369	pseudogene	2.57105	5.9424	3.0805e-05
snf-8	WBGene00004907	pseudogene	2.5689	5.93356	2.37702e-08
zipt-2.3	WBGene00013207	protein_coding_gene	2.56235	5.90668	4.59371e-06
clec-148	WBGene00018246	protein_coding_gene	2.5576	5.88727	0.0339785
T20H9.6	WBGene00020642	protein_coding_gene	2.55265	5.86712	0.000191185
F59B10.6	WBGene00010322	protein_coding_gene	2.55072	5.85925	0.0369267
fbxa-8	WBGene00016526	pseudogene	2.54542	5.83778	0.00115843
fbxa-195	WBGene00019976	pseudogene	2.54456	5.83432	0.00244496
K06H6.4	WBGene00019452	protein_coding_gene	2.54052	5.818	0.0445126
T26E4.4	WBGene00012046	protein_coding_gene	2.53856	5.81008	0.0297195
T10B5.10	WBGene00020396	protein_coding_gene	2.53511	5.79622	9.68942e-06
K08E4.7	WBGene00045036	protein_coding_gene	2.53459	5.79411	5.32526e-14
srp-9	WBGene00005650	pseudogene	2.52483	5.75507	0.000273718
scav-4	WBGene00008692	protein_coding_gene	2.52315	5.74835	1.31927e-20
F42E8.1	WBGene00009630	protein_coding_gene	2.51813	5.72839	0.0252162
mpst-4	WBGene00017387	protein_coding_gene	2.5079	5.68793	9.6429e-10
C18G1.8	WBGene00015986	protein_coding_gene	2.50382	5.67184	0.0330866
K08D8.2	WBGene00010656	protein_coding_gene	2.50239	5.66622	0.0205025
fbxa-223	WBGene00022630	pseudogene	2.49791	5.64867	5.54662e-07
T05A8.2	WBGene00020228	protein_coding_gene	2.49781	5.64829	0.0275747
K08H2.5	WBGene00010692	protein_coding_gene	2.49729	5.64625	0.0125811
C41H7.1	WBGene00016571	protein_coding_gene	2.48899	5.61385	3.51977e-06
Y6E2A.7	WBGene00012400	protein_coding_gene	2.4865	5.60418	0.0487984
ZC373.3	WBGene00013868	protein_coding_gene	2.4811	5.58323	0.000813011
K07A1.20	WBGene00219285	protein_coding_gene	2.48012	5.57945	2.24501e-05
clpr-2	WBGene00023410	protein_coding_gene	2.47282	5.55129	0.000335464
T05E11.7	WBGene00011483	pseudogene	2.47183	5.54746	0.0161329
otpl-5	WBGene00018478	protein_coding_gene	2.47022	5.5413	0.0168673
F28B1.10	WBGene00050958	pseudogene	2.46714	5.52945	0.0281297
linc-49	WBGene00219731	lincRNA_gene	2.45838	5.49598	0.00785978
srx-56	WBGene00005947	protein_coding_gene	2.45263	5.47414	0.0305575
srd-51	WBGene00005129	protein_coding_gene	2.44515	5.44584	0.029549
K02H11.4	WBGene00019348	protein_coding_gene	2.43918	5.42332	0.0462731
K10C9.4	WBGene00019625	protein_coding_gene	2.43794	5.41867	0.0286547
Y50D4B.7	WBGene00021746	pseudogene	2.43499	5.40761	0.000373817
srt-47	WBGene00012770	protein_coding_gene	2.43257	5.39854	0.0439617
hen-1	WBGene00001841	protein_coding_gene	2.4303	5.39006	0.00399912
R07C3.16	WBGene00269338	pseudogene	2.42472	5.36926	0.0219961
clec-144	WBGene00012086	protein_coding_gene	2.42014	5.35223	0.0348087
mec-4	WBGene00003168	protein_coding_gene	2.41708	5.34088	2.15674e-05
nhr-157	WBGene00015900	protein_coding_gene	2.41248	5.3239	0.0183627
T05F1.7	WBGene00011492	protein_coding_gene	2.4124	5.32359	1.07578e-06
T08D2.7	WBGene00011612	protein_coding_gene	2.40146	5.28337	1.07138e-08
M01E5.1	WBGene00010804	pseudogene	2.39893	5.27412	0.00120772
K02E7.4	WBGene00019309	protein_coding_gene	2.39702	5.26714	0.0466802
R07C3.13	WBGene00019929	protein_coding_gene	2.39161	5.24742	3.7291e-09
Y73B3A.18	WBGene00022219	pseudogene	2.38181	5.2119	5.42163e-18
Y105E8A.13	WBGene00013673	protein_coding_gene	2.38173	5.21162	6.0689e-05
Y47G6A.19	WBGene00021645	protein_coding_gene	2.37953	5.20366	3.80124e-32
C23H5.11	WBGene00044649	protein_coding_gene	2.37827	5.19911	4.59936e-05
daf-28	WBGene00000920	protein_coding_gene	2.37728	5.19558	3.34287e-12
frpr-10	WBGene00019019	protein_coding_gene	2.37353	5.18209	0.00316691
ceh-54	WBGene00020485	protein_coding_gene	2.37084	5.17241	0.0366641
K03D7.3	WBGene00014796	pseudogene	2.36436	5.14924	0.0220799
Y26D4A.22	WBGene00077789	pseudogene	2.36207	5.14109	0.0379967
F23B2.10	WBGene00009077	protein_coding_gene	2.36137	5.1386	0.00657105
C53D6.5	WBGene00008282	pseudogene	2.35658	5.12156	0.00375465
ZK1086.2	WBGene00014216	protein_coding_gene	2.35476	5.11509	0.0028408
T03F6.8	WBGene00044229	pseudogene	2.35204	5.10546	5.50237e-09
D1065.3	WBGene00017035	pseudogene	2.34384	5.07652	1.38313e-09
pgp-9	WBGene00004003	protein_coding_gene	2.34378	5.07631	9.13727e-23
C46G7.5	WBGene00044502	protein_coding_gene	2.34342	5.07506	6.56081e-05
fer-1	WBGene00001414	protein_coding_gene	2.34009	5.06333	3.76058e-21
F57F4.4	WBGene00019017	protein_coding_gene	2.33523	5.0463	4.58411e-05
K09C4.5	WBGene00019550	protein_coding_gene	2.33333	5.03969	1.04086e-09
T07D10.1	WBGene00011581	protein_coding_gene	2.33079	5.03079	0.0357429
hsp-16.2	WBGene00002016	protein_coding_gene	2.32788	5.02068	0.00048321
C55B6.5	WBGene00016941	protein_coding_gene	2.32767	5.01994	0.0197246
B0457.4	WBGene00007179	protein_coding_gene	2.3255	5.01241	0.0114026
srh-38	WBGene00005261	protein_coding_gene	2.32525	5.01152	0.041429
Y75B8A.10	WBGene00013547	protein_coding_gene	2.32248	5.0019	0.0275892
B0001.11	WBGene00197796	ncRNA_gene	2.31359	4.97118	0.0455416
F46F5.2	WBGene00018494	pseudogene	2.31277	4.96837	0.00397641
K09D9.11	WBGene00019568	pseudogene	2.3126	4.96777	0.000266939
T09F5.10	WBGene00011669	protein_coding_gene	2.3124	4.96709	0.000299369
C30A5.4	WBGene00016239	protein_coding_gene	2.31194	4.96549	0.000485031
F14H3.8	WBGene00008827	pseudogene	2.30368	4.93717	0.0344483
T25G12.13	WBGene00219274	protein_coding_gene	2.30284	4.93427	0.00938181
R102.11	WBGene00077714	protein_coding_gene	2.29837	4.91903	0.0136371
C07E3.4	WBGene00007415	protein_coding_gene	2.2978	4.91707	8.62112e-08
irld-57	WBGene00012401	protein_coding_gene	2.29692	4.91407	0.00719177
srx-41	WBGene00005932	protein_coding_gene	2.29569	4.9099	0.0243814
sptl-2	WBGene00018398	protein_coding_gene	2.2952	4.90823	1.54137e-33
pqn-37	WBGene00004124	protein_coding_gene	2.29487	4.90711	7.80672e-10
irld-6	WBGene00009239	protein_coding_gene	2.29267	4.89962	3.41451e-14
sri-26	WBGene00005538	protein_coding_gene	2.29159	4.89596	0.0479554
Y57A10C.9	WBGene00013287	protein_coding_gene	2.28959	4.88918	0.0320071
H06I04.8	WBGene00044940	snoRNA_gene	2.28045	4.85831	0.0404556
srp-10	WBGene00005651	pseudogene	2.27639	4.84464	0.000182009
D1081.10	WBGene00045508	protein_coding_gene	2.27121	4.82728	0.000180662
gst-27	WBGene00001775	protein_coding_gene	2.26982	4.82262	0.000541801
K05F6.16	WBGene00269420	pseudogene	2.2698	4.82258	0.0205123
F36D4.6	WBGene00018091	protein_coding_gene	2.25975	4.78908	0.0268694
T10B5.2	WBGene00020388	pseudogene	2.25947	4.78817	6.76825e-13
C27A2.7	WBGene00044386	protein_coding_gene	2.25883	4.78603	0.0330002
Y62H9A.12	WBGene00013400	protein_coding_gene	2.25587	4.77624	1.80666e-05
ddn-1	WBGene00015227	protein_coding_gene	2.25578	4.77594	1.66731e-06
gpdh-1	WBGene00009824	protein_coding_gene	2.25392	4.76978	4.00174e-12
Y45F10B.9	WBGene00012873	protein_coding_gene	2.25339	4.76803	0.0460965
R08E5.4	WBGene00019964	protein_coding_gene	2.25163	4.76222	0.000805322
gfi-1	WBGene00001581	protein_coding_gene	2.23731	4.71516	5.42185e-05
F56D5.9	WBGene00010152	protein_coding_gene	2.234	4.70437	0.0014659
T12B5.9	WBGene00023345	pseudogene	2.23345	4.70257	0.0353346
T07A5.1	WBGene00011554	protein_coding_gene	2.23173	4.69695	2.25018e-06
snf-4	WBGene00004903	pseudogene	2.23169	4.69683	1.19305e-07
C47E8.10	WBGene00044216	pseudogene	2.22886	4.68764	3.50619e-06
gst-38	WBGene00001786	protein_coding_gene	2.22801	4.68486	0.00752681
fbxa-9	WBGene00021860	protein_coding_gene	2.22275	4.66783	0.00361896
T01D1.3	WBGene00020148	protein_coding_gene	2.22203	4.66551	8.5222e-20
F40E12.2	WBGene00018235	protein_coding_gene	2.22038	4.66016	1.11586e-10
T09A5.14	WBGene00011640	protein_coding_gene	2.21333	4.63746	0.0327787
scrm-4	WBGene00008681	protein_coding_gene	2.21138	4.63118	8.91831e-14
Y46H3C.6	WBGene00021606	pseudogene	2.20799	4.62032	0.00274547
ZK809.1	WBGene00014085	protein_coding_gene	2.20555	4.61249	0.000495309
srh-125	WBGene00005342	protein_coding_gene	2.20408	4.6078	0.0431781
C18H2.3	WBGene00015990	pseudogene	2.19498	4.57883	9.57039e-07
acs-23	WBGene00011174	pseudogene	2.19362	4.57452	3.75879e-05
Y22D7AL.11	WBGene00021249	protein_coding_gene	2.19228	4.57028	1.06221e-08
C32A9.1	WBGene00007861	protein_coding_gene	2.19058	4.5649	0.0443413
nhr-198	WBGene00010603	protein_coding_gene	2.18882	4.55933	0.0254259
fbxa-84	WBGene00011670	protein_coding_gene	2.1888	4.55926	1.55952e-11
F48F5.2	WBGene00009846	pseudogene	2.18861	4.55868	1.89199e-17
cyp-35A4	WBGene00016786	protein_coding_gene	2.1847	4.54632	0.00253298
ZK250.14	WBGene00235354	protein_coding_gene	2.18387	4.54372	0.000591892
ZK616.65	WBGene00235383	protein_coding_gene	2.18158	4.53652	2.57001e-15
nhr-93	WBGene00003683	protein_coding_gene	2.17823	4.52597	0.00421691
B0457.3	WBGene00014660	pseudogene	2.17801	4.52528	0.000481526
C39B10.5	WBGene00008025	protein_coding_gene	2.17325	4.51038	0.0236607
C34H4.2	WBGene00016425	protein_coding_gene	2.17144	4.50472	1.22201e-14
gpa-6	WBGene00001668	protein_coding_gene	2.16959	4.49895	0.0220365
pgp-12	WBGene00004006	protein_coding_gene	2.16865	4.49602	2.1253e-07
M01H9.5	WBGene00019721	protein_coding_gene	2.16862	4.49594	0.0415062
F13E9.8	WBGene00008757	protein_coding_gene	2.1659	4.48746	0.017815
Y62E10A.3	WBGene00013374	protein_coding_gene	2.16502	4.48471	0.00101012
nhr-266	WBGene00018993	pseudogene	2.16462	4.4835	0.000114514
fbxa-159	WBGene00015603	pseudogene	2.16333	4.47947	0.0224846
col-157	WBGene00000730	protein_coding_gene	2.16179	4.47471	0.00364467
C02G6.2	WBGene00015360	protein_coding_gene	2.16146	4.47367	3.71375e-08
col-41	WBGene00000618	protein_coding_gene	2.15278	4.44684	0.0103282
Y26D4A.21	WBGene00077684	protein_coding_gene	2.1512	4.44196	0.0147946
C05C8.8	WBGene00015465	protein_coding_gene	2.15026	4.43909	0.00502059
ugt-46	WBGene00015141	protein_coding_gene	2.14943	4.43651	5.39318e-31
C39E6.2	WBGene00016537	protein_coding_gene	2.1473	4.42999	0.031612
T23B7.2	WBGene00044298	protein_coding_gene	2.1407	4.40975	0.00942367
srv-32	WBGene00005743	protein_coding_gene	2.1386	4.40335	0.0379017
fbxa-196	WBGene00020265	protein_coding_gene	2.12939	4.37533	1.57513e-10
T26H2.12	WBGene00077662	pseudogene	2.11943	4.34523	0.00413869
cln-3.1	WBGene00000539	protein_coding_gene	2.11433	4.32988	1.84766e-13
nep-5	WBGene00017393	protein_coding_gene	2.11385	4.32844	0.000119854
aat-7	WBGene00000008	protein_coding_gene	2.10536	4.30306	6.47125e-05
klu-2	WBGene00022592	protein_coding_gene	2.10156	4.29174	6.51848e-24
C33H5.16	WBGene00016382	protein_coding_gene	2.09948	4.28554	7.97718e-07
math-2	WBGene00015606	protein_coding_gene	2.097	4.27818	3.42494e-07
F01D4.3	WBGene00008487	pseudogene	2.09487	4.27187	1.03903e-07
fbxa-201	WBGene00020342	protein_coding_gene	2.09431	4.27022	0.0017809
C33C12.12	WBGene00219322	protein_coding_gene	2.09056	4.25914	0.047422
Y4C6A.1	WBGene00021151	pseudogene	2.07908	4.22537	4.14801e-08
C08F11.14	WBGene00007461	pseudogene	2.07783	4.22171	7.74038e-12
F21A3.3	WBGene00008993	protein_coding_gene	2.0773	4.22016	1.20594e-10
C08F11.7	WBGene00007454	protein_coding_gene	2.07603	4.21646	0.0124311
H04J21.1	WBGene00019150	protein_coding_gene	2.07336	4.20865	1.16426e-08
F15B9.11	WBGene00138724	protein_coding_gene	2.06907	4.19616	0.0235775
hrg-7	WBGene00007605	protein_coding_gene	2.06635	4.18827	2.83348e-08
str-7	WBGene00006075	protein_coding_gene	2.06489	4.18401	0.000610183
moa-1	WBGene00020116	protein_coding_gene	2.06421	4.18204	9.90563e-24
Y116A8A.4	WBGene00013775	protein_coding_gene	2.06157	4.17439	0.00381962
B0041.1	WBGene00015006	protein_coding_gene	2.05978	4.16922	0.0107792
clp-3	WBGene00000544	protein_coding_gene	2.05965	4.16886	3.43506e-05
Y37D8A.3	WBGene00012545	protein_coding_gene	2.05801	4.16412	3.74746e-26
W03F9.3	WBGene00021001	pseudogene	2.0502	4.14164	0.00083519
F38B6.4	WBGene00018174	protein_coding_gene	2.04597	4.12952	2.96472e-21
dos-2	WBGene00019640	protein_coding_gene	2.04043	4.11368	0.023236
ttr-57	WBGene00050892	protein_coding_gene	2.03451	4.09684	0.00114838
lron-6	WBGene00018157	protein_coding_gene	2.03379	4.0948	0.0468406
ins-33	WBGene00002116	protein_coding_gene	2.03228	4.09052	3.40656e-07
B0507.8	WBGene00015225	protein_coding_gene	2.02997	4.08398	0.000661201
oac-50	WBGene00020864	protein_coding_gene	2.02601	4.07278	7.27122e-12
T15H9.4	WBGene00011789	protein_coding_gene	2.02355	4.06584	7.52253e-07
K08H10.5	WBGene00014805	pseudogene	2.01482	4.04129	0.000320702
F59A1.15	WBGene00010300	protein_coding_gene	2.01241	4.03455	1.07598e-10
Y73B6A.2	WBGene00022229	pseudogene	2.01201	4.03343	0.000610085
F07D3.3	WBGene00008556	protein_coding_gene	2.00728	4.02024	9.17995e-08
C04E6.4	WBGene00015421	protein_coding_gene	2.00622	4.01728	4.5798e-06
paic-1	WBGene00015116	protein_coding_gene	2.006	4.01668	1.64287e-47
fbxa-178	WBGene00017533	pseudogene	2.00255	4.00709	0.000101267
F26B1.5	WBGene00017817	protein_coding_gene	2.00128	4.00356	3.82813e-06
F08F3.8	WBGene00017264	protein_coding_gene	1.99594	3.98877	0.00174902
C38D4.7	WBGene00008007	protein_coding_gene	1.99488	3.98582	6.47511e-08
F09B9.5	WBGene00008604	protein_coding_gene	1.98945	3.97085	0.001762
str-44	WBGene00006109	protein_coding_gene	1.98562	3.96033	0.0359244
F09E10.15	WBGene00219886	ncRNA_gene	1.98416	3.95633	6.04528e-10
fbxb-72	WBGene00019243	protein_coding_gene	1.98361	3.95482	8.34139e-05
M04G7.2	WBGene00019773	protein_coding_gene	1.98224	3.95106	6.2559e-08
him-4	WBGene00001863	protein_coding_gene	1.9794	3.94328	3.62574e-28
pgp-5	WBGene00003999	protein_coding_gene	1.97745	3.93797	1.92589e-08
K04A8.2	WBGene00019374	pseudogene	1.97718	3.93722	0.0404039
hmit-1.1	WBGene00013073	protein_coding_gene	1.97426	3.92928	7.96707e-11
scl-3	WBGene00009896	protein_coding_gene	1.97194	3.92295	8.9634e-24
sre-14	WBGene00016579	protein_coding_gene	1.97098	3.92036	0.0323892
lact-1	WBGene00018523	protein_coding_gene	1.96758	3.91112	8.89684e-09
srr-5	WBGene00005656	pseudogene	1.96716	3.90997	0.0298463
Y65B4A.9	WBGene00022032	protein_coding_gene	1.9661	3.90712	6.929e-05
R08C7.5	WBGene00019949	protein_coding_gene	1.96446	3.90268	2.27792e-15
F52G3.3	WBGene00018711	pseudogene	1.96298	3.89867	0.0387732
Y4C6A.68	WBGene00235281	pseudogene	1.95615	3.88026	0.000318437
Y39G10AR.16	WBGene00021472	protein_coding_gene	1.95423	3.8751	0.00521262
fbxa-202	WBGene00020890	protein_coding_gene	1.95163	3.86811	5.27777e-14
T02G6.1	WBGene00011384	protein_coding_gene	1.95094	3.86627	0.00830124
cyp-35D2	WBGene00014735	pseudogene	1.9482	3.85894	0.0358143
F08F8.6	WBGene00017271	protein_coding_gene	1.94788	3.85807	3.41114e-09
Y116F11B.8	WBGene00013824	protein_coding_gene	1.94706	3.85588	6.86195e-05
srsx-6	WBGene00022405	protein_coding_gene	1.94554	3.85182	0.0398239
F28A10.1	WBGene00017869	protein_coding_gene	1.94275	3.84438	1.21156e-10
T10E10.3	WBGene00020420	protein_coding_gene	1.9365	3.82775	0.00546405
F55H12.4	WBGene00010135	protein_coding_gene	1.93332	3.81934	4.09292e-45
F36D1.6	WBGene00009465	protein_coding_gene	1.92945	3.80909	0.00166387
K09C6.2	WBGene00019556	protein_coding_gene	1.92858	3.8068	3.93199e-09
C48D1.7	WBGene00044909	pseudogene	1.92647	3.80124	0.00394179
B0244.17	WBGene00271715	protein_coding_gene	1.92238	3.79047	2.43314e-05
C15H7.4	WBGene00007611	protein_coding_gene	1.9222	3.79001	6.82046e-08
Y43C5A.7	WBGene00044922	protein_coding_gene	1.92056	3.78569	5.99046e-06
clec-154	WBGene00008657	pseudogene	1.91324	3.76654	4.18092e-05
Y42H9AR.5	WBGene00021540	protein_coding_gene	1.90956	3.75695	2.48428e-05
ZK177.2	WBGene00022670	protein_coding_gene	1.90948	3.75673	0.0305743
F20D6.1	WBGene00017633	protein_coding_gene	1.90909	3.75571	0.000129734
ins-28	WBGene00002111	protein_coding_gene	1.90298	3.73984	3.44469e-06
K09H9.9	WBGene00219460	protein_coding_gene	1.90124	3.73535	0.00176596
adt-2	WBGene00000083	protein_coding_gene	1.90124	3.73534	3.98689e-34
best-6	WBGene00015628	protein_coding_gene	1.9009	3.73447	9.55434e-05
Y18H1A.15	WBGene00044434	protein_coding_gene	1.90036	3.73307	2.55209e-09
F26A1.4	WBGene00017803	protein_coding_gene	1.89526	3.71988	9.94463e-06
Y102A11A.7	WBGene00022417	protein_coding_gene	1.88874	3.70312	0.00778968
fbxa-160	WBGene00015604	protein_coding_gene	1.8882	3.70172	0.00240736
H06I04.9	WBGene00045092	snoRNA_gene	1.88332	3.68924	0.0217082
Y50D4B.9	WBGene00268189	pseudogene	1.8821	3.68612	0.019195
W06H8.4	WBGene00021067	pseudogene	1.87946	3.67938	0.00101194
ZK1010.6	WBGene00014180	pseudogene	1.8789	3.67795	0.0120117
fbxa-60	WBGene00020456	protein_coding_gene	1.87789	3.67537	6.08192e-05
C55C2.3	WBGene00016949	protein_coding_gene	1.8753	3.66879	0.018611
C49C3.2	WBGene00008192	pseudogene	1.87414	3.66583	2.52163e-05
hsp-17	WBGene00002021	protein_coding_gene	1.87215	3.66078	1.27533e-19
tyr-2	WBGene00010661	protein_coding_gene	1.8715	3.65914	4.90224e-12
tsp-19	WBGene00006645	protein_coding_gene	1.87146	3.65902	4.67883e-08
B0207.7	WBGene00015030	protein_coding_gene	1.87045	3.65648	2.13393e-09
C28D4.5	WBGene00007793	protein_coding_gene	1.86764	3.64935	0.000943837
best-26	WBGene00014103	protein_coding_gene	1.86696	3.64762	3.77362e-08
C25G4.7	WBGene00007734	protein_coding_gene	1.8624	3.63612	5.16608e-07
T05B9.2	WBGene00011465	protein_coding_gene	1.86065	3.63172	0.033652
C06C6.6	WBGene00007380	pseudogene	1.86001	3.63011	0.000786528
ram-5	WBGene00004301	protein_coding_gene	1.85941	3.6286	0.0197568
F01G10.5	WBGene00008508	protein_coding_gene	1.85774	3.6244	5.90465e-22
K09B11.5	WBGene00010712	protein_coding_gene	1.85037	3.60593	4.71833e-07
ser-5	WBGene00008890	protein_coding_gene	1.84841	3.60103	3.92385e-05
best-12	WBGene00008821	protein_coding_gene	1.84676	3.59692	0.000104187
pqn-75	WBGene00004157	protein_coding_gene	1.84398	3.58999	5.08443e-16
gur-5	WBGene00001806	protein_coding_gene	1.84308	3.58776	0.00533165
piit-1	WBGene00009384	protein_coding_gene	1.83937	3.57854	4.14942e-10
F56D6.18	WBGene00235285	protein_coding_gene	1.83847	3.57632	0.0121298
M117.3	WBGene00010919	protein_coding_gene	1.8363	3.57094	0.0135335
C04G2.12	WBGene00045104	pseudogene	1.83419	3.56572	0.0225608
lgc-12	WBGene00020048	protein_coding_gene	1.8329	3.56253	0.0129744
oac-27	WBGene00009609	protein_coding_gene	1.82926	3.55354	0.003219
nhr-30	WBGene00016091	protein_coding_gene	1.8272	3.54847	0.0273401
F33A8.10	WBGene00009356	protein_coding_gene	1.82595	3.54541	0.0293609
C35A11.4	WBGene00016431	protein_coding_gene	1.82586	3.54518	8.298e-13
T07G12.2	WBGene00011593	protein_coding_gene	1.82347	3.53932	0.0151223
clp-6	WBGene00000546	protein_coding_gene	1.82115	3.53363	0.00114198
ttll-15	WBGene00010630	protein_coding_gene	1.82115	3.53362	7.90261e-12
clec-51	WBGene00015050	protein_coding_gene	1.81956	3.52974	1.25748e-25
spe-17	WBGene00004971	protein_coding_gene	1.81944	3.52945	2.13407e-06
M05D6.3	WBGene00010876	protein_coding_gene	1.81846	3.52704	0.000211336
mth-1	WBGene00017948	protein_coding_gene	1.81694	3.52333	1.43217e-09
sra-37	WBGene00005063	protein_coding_gene	1.81634	3.52186	0.034382
C09B9.7	WBGene00015630	protein_coding_gene	1.81623	3.52159	3.06689e-10
F21D9.2	WBGene00009016	protein_coding_gene	1.81559	3.52003	0.00549786
Y38H6C.15	WBGene00012627	protein_coding_gene	1.80971	3.50572	5.46601e-09
pcp-3	WBGene00003958	protein_coding_gene	1.80889	3.50372	2.11385e-29
pept-1	WBGene00003877	protein_coding_gene	1.80717	3.49956	3.54092e-27
ZK686.5	WBGene00022795	protein_coding_gene	1.80497	3.49423	1.56057e-09
best-17	WBGene00020559	protein_coding_gene	1.80445	3.49296	2.27262e-09
C54E4.5	WBGene00016920	protein_coding_gene	1.80258	3.48843	6.24172e-20
C49A9.4	WBGene00016758	protein_coding_gene	1.8015	3.48582	2.78818e-10
Y22D7AR.12	WBGene00021265	pseudogene	1.80094	3.48448	2.18382e-08
C09F12.2	WBGene00007482	protein_coding_gene	1.80068	3.48384	0.000141097
R155.3	WBGene00020117	protein_coding_gene	1.7856	3.44762	1.51404e-09
F17C11.16	WBGene00050890	pseudogene	1.78063	3.43576	0.0459592
T20F7.5	WBGene00020632	pseudogene	1.78023	3.43481	5.37428e-09
H12I13.1	WBGene00019190	protein_coding_gene	1.77667	3.42634	4.75184e-05
T12B3.1	WBGene00020444	protein_coding_gene	1.77485	3.42203	0.00300058
F59F5.5	WBGene00010344	protein_coding_gene	1.77236	3.41613	0.00174757
F44B9.9	WBGene00018410	protein_coding_gene	1.76839	3.40674	0.00451585
F58H7.1	WBGene00019067	protein_coding_gene	1.76781	3.40536	0.0037186
glr-4	WBGene00001615	protein_coding_gene	1.76778	3.40529	7.68555e-11
fbxa-64	WBGene00020883	protein_coding_gene	1.76577	3.40056	3.14305e-06
T05C12.15	WBGene00219289	protein_coding_gene	1.76485	3.39839	0.0121202
hot-3	WBGene00001988	protein_coding_gene	1.76428	3.39705	0.00285317
ugt-30	WBGene00011340	protein_coding_gene	1.76422	3.3969	0.000642465
C25E10.17	WBGene00235313	protein_coding_gene	1.75873	3.384	0.0215421
ZK896.1	WBGene00014132	protein_coding_gene	1.75793	3.38212	0.000297125
Y69H2.15	WBGene00050884	protein_coding_gene	1.75754	3.38121	0.000391701
R02F2.5	WBGene00019834	protein_coding_gene	1.7556	3.37667	0.000872328
ZK930.5	WBGene00014155	protein_coding_gene	1.7542	3.37339	5.10892e-08
Y55B1AR.3	WBGene00021907	protein_coding_gene	1.75119	3.36635	0.0336655
R05C11.4	WBGene00044467	protein_coding_gene	1.74755	3.35787	1.54655e-11
F26F12.2	WBGene00017833	protein_coding_gene	1.74329	3.34799	0.00223853
D2024.1	WBGene00017050	protein_coding_gene	1.74315	3.34766	0.00078795
Y26E6A.3	WBGene00012514	protein_coding_gene	1.74187	3.34469	2.71315e-13
nhr-260	WBGene00016517	protein_coding_gene	1.74149	3.34379	0.0108031
lgc-40	WBGene00020767	protein_coding_gene	1.74135	3.34348	0.000381221
F56D5.2	WBGene00010147	protein_coding_gene	1.74048	3.34146	2.54303e-06
M28.4	WBGene00010895	protein_coding_gene	1.73918	3.33846	0.000122469
T03G11.10	WBGene00044732	protein_coding_gene	1.73917	3.33843	0.0467222
ent-4	WBGene00008123	protein_coding_gene	1.73904	3.33812	3.6432e-13
ser-1	WBGene00004776	protein_coding_gene	1.73817	3.33611	1.12425e-06
anoh-1	WBGene00010138	protein_coding_gene	1.73778	3.33521	0.0221984
Y46H3D.1	WBGene00021608	protein_coding_gene	1.73726	3.33402	2.2215e-05
C14A11.5	WBGene00015750	protein_coding_gene	1.73676	3.33285	0.0460974
B0496.2	WBGene00015211	protein_coding_gene	1.7362	3.33156	0.0064333
K03H1.9	WBGene00010544	protein_coding_gene	1.73182	3.32147	1.39192e-06
Y23H5B.2	WBGene00021273	pseudogene	1.73086	3.31927	1.10534e-05
sre-43	WBGene00012333	protein_coding_gene	1.73056	3.31856	0.0229141
slc-36.4	WBGene00010421	protein_coding_gene	1.72864	3.31415	1.24176e-11
Y51B9A.7	WBGene00013089	protein_coding_gene	1.72817	3.31307	0.00359727
Y97E10AR.8	WBGene00044552	protein_coding_gene	1.72531	3.30651	0.00234125
ZK849.1	WBGene00014100	protein_coding_gene	1.7231	3.30144	8.74384e-11
F46F5.4	WBGene00018495	pseudogene	1.72145	3.29768	1.95429e-05
F08F3.4	WBGene00017262	protein_coding_gene	1.72116	3.29702	4.39179e-45
F58D5.8	WBGene00010247	protein_coding_gene	1.71995	3.29425	2.22148e-05
C17C3.11	WBGene00015893	protein_coding_gene	1.71932	3.2928	0.00301713
F35C11.2	WBGene00009401	protein_coding_gene	1.71911	3.29233	1.31774e-06
eat-4	WBGene00001135	protein_coding_gene	1.71535	3.28377	8.79165e-07
T20B6.2	WBGene00020598	protein_coding_gene	1.71294	3.27828	0.000645094
F09E10.7	WBGene00017297	protein_coding_gene	1.71271	3.27776	1.09557e-06
C15H7.2	WBGene00014678	pseudogene	1.71124	3.27442	0.00167047
Y41G9A.2	WBGene00021526	protein_coding_gene	1.70696	3.26471	0.045833
gba-4	WBGene00021160	protein_coding_gene	1.7067	3.26413	6.68847e-19
F36G9.13	WBGene00009489	protein_coding_gene	1.70621	3.26301	1.64512e-06
F19C7.4	WBGene00017594	protein_coding_gene	1.70149	3.25237	2.59265e-05
C07A4.2	WBGene00007397	protein_coding_gene	1.7004	3.24991	0.000761149
Y7A9A.79	WBGene00185076	ncRNA_gene	1.69845	3.24552	0.00297649
F46F5.11	WBGene00018502	protein_coding_gene	1.69674	3.24167	4.08522e-06
dhhc-12	WBGene00010323	protein_coding_gene	1.69118	3.2292	2.10111e-09
rimb-1	WBGene00006513	protein_coding_gene	1.68745	3.22086	2.30089e-11
tbc-8	WBGene00008018	protein_coding_gene	1.6841	3.21341	2.41439e-08
math-44	WBGene00021193	protein_coding_gene	1.68402	3.21322	1.16027e-05
T08G3.4	WBGene00011617	pseudogene	1.68062	3.20566	2.48309e-08
T28C12.2	WBGene00020889	protein_coding_gene	1.67846	3.20087	1.69423e-06
oac-23	WBGene00018143	protein_coding_gene	1.67767	3.19912	1.37643e-06
ocr-2	WBGene00003839	protein_coding_gene	1.66835	3.1785	0.000287398
cpb-2	WBGene00000771	protein_coding_gene	1.66573	3.17274	3.33977e-15
ugt-10	WBGene00020594	protein_coding_gene	1.66447	3.16997	0.0233044
ZK666.8	WBGene00014048	protein_coding_gene	1.66387	3.16865	2.97034e-05
fbxa-51	WBGene00020448	protein_coding_gene	1.66164	3.16377	0.000102806
dhs-14	WBGene00000977	protein_coding_gene	1.6611	3.16257	9.58367e-26
C10E2.1	WBGene00015672	protein_coding_gene	1.65892	3.15781	0.0401949
T10B10.4	WBGene00011681	protein_coding_gene	1.65876	3.15746	4.43619e-19
act-5	WBGene00000067	protein_coding_gene	1.65731	3.15429	0.000160035
H25P06.5	WBGene00219319	protein_coding_gene	1.65639	3.15228	0.0119355
M02D8.7	WBGene00044313	protein_coding_gene	1.6538	3.14661	0.0214586
dhhc-13	WBGene00019257	protein_coding_gene	1.65357	3.14612	1.04542e-06
C36F7.5	WBGene00007986	protein_coding_gene	1.65192	3.14252	3.44421e-16
csp-1	WBGene00000819	protein_coding_gene	1.65166	3.14195	1.74665e-06
lgc-42	WBGene00021437	protein_coding_gene	1.65134	3.14125	0.00485003
C14A4.13	WBGene00007563	protein_coding_gene	1.65094	3.14038	5.10497e-11
F58G1.9	WBGene00010271	pseudogene	1.64961	3.1375	0.0265612
Y40B10A.4	WBGene00021489	pseudogene	1.64961	3.1375	0.000133209
gst-39	WBGene00001787	protein_coding_gene	1.64952	3.13729	9.04756e-23
H38K22.9	WBGene00284844	protein_coding_gene	1.64895	3.13605	0.00394179
R07C3.17	WBGene00269346	ncRNA_gene	1.64763	3.13319	0.0032541
M176.11	WBGene00010947	protein_coding_gene	1.6476	3.13313	8.77637e-20
Y57G11C.23	WBGene00013318	protein_coding_gene	1.64394	3.12518	0.0031882
Y59E9AL.4	WBGene00021994	protein_coding_gene	1.64294	3.12301	1.07532e-06
T02G6.2	WBGene00011385	protein_coding_gene	1.64272	3.12253	0.0432241
cyp-14A4	WBGene00011009	protein_coding_gene	1.64271	3.12252	0.00595861
K06A1.2	WBGene00019425	protein_coding_gene	1.64197	3.12092	5.22408e-07
C39D10.8	WBGene00016535	protein_coding_gene	1.64168	3.1203	3.1505e-16
shl-1	WBGene00022240	protein_coding_gene	1.64126	3.11939	1.224e-06
Y44A6D.2	WBGene00012853	protein_coding_gene	1.6406	3.11796	2.22428e-12
ZC434.9	WBGene00013895	protein_coding_gene	1.64	3.11665	3.61256e-22
lips-1	WBGene00009727	protein_coding_gene	1.63813	3.11263	0.00223751
T06C10.3	WBGene00020289	protein_coding_gene	1.63448	3.10475	4.0526e-11
ser-6	WBGene00021897	protein_coding_gene	1.63219	3.09983	0.003886
C45G9.8	WBGene00016679	protein_coding_gene	1.63009	3.09533	0.0181668
F52D10.4	WBGene00009931	protein_coding_gene	1.62918	3.09337	0.0369651
F41E6.17	WBGene00194909	protein_coding_gene	1.6272	3.08912	0.0177095
let-805	WBGene00002915	protein_coding_gene	1.62698	3.08865	6.47104e-24
nhr-132	WBGene00003722	protein_coding_gene	1.62663	3.08791	1.53534e-06
R09H10.5	WBGene00011182	protein_coding_gene	1.62414	3.08258	2.47447e-07
rps-0	WBGene00004469	protein_coding_gene	1.6233	3.08078	3.11821e-31
B0034.4	WBGene00015004	protein_coding_gene	1.62262	3.07934	0.000269992
C12D12.1	WBGene00015713	protein_coding_gene	1.61875	3.07109	5.98785e-08
C14B4.2	WBGene00007583	protein_coding_gene	1.61797	3.06944	7.1822e-24
Y69E1A.3	WBGene00013475	protein_coding_gene	1.61704	3.06744	6.50123e-05
bath-13	WBGene00018223	protein_coding_gene	1.61408	3.06117	0.0156144
F26C11.1	WBGene00009146	protein_coding_gene	1.61346	3.05985	0.000600477
lgc-4	WBGene00017580	protein_coding_gene	1.61244	3.05769	0.000264361
K08D8.12	WBGene00194926	protein_coding_gene	1.60423	3.04033	7.36914e-05
pgp-1	WBGene00003995	protein_coding_gene	1.60204	3.03572	0.00220019
C44C10.11	WBGene00043985	protein_coding_gene	1.60181	3.03523	3.72403e-09
B0285.11	WBGene00014641	pseudogene	1.59752	3.02624	0.0365303
K10H10.7	WBGene00010763	protein_coding_gene	1.59554	3.02207	0.000118284
F46F5.7	WBGene00018498	protein_coding_gene	1.59216	3.015	9.77792e-06
kmo-1	WBGene00011089	protein_coding_gene	1.59211	3.0149	5.77956e-22
col-180	WBGene00000753	protein_coding_gene	1.59185	3.01436	0.00648227
ipla-5	WBGene00019229	protein_coding_gene	1.59126	3.01313	9.62824e-05
K06H7.1	WBGene00019455	protein_coding_gene	1.58976	3.00999	0.0391622
Y69A2AR.32	WBGene00022101	protein_coding_gene	1.58762	3.00552	5.14331e-25
Y37D8A.5	WBGene00012547	protein_coding_gene	1.58596	3.00207	1.085e-08
pde-6	WBGene00022389	protein_coding_gene	1.58592	3.00199	7.06221e-28
math-23	WBGene00016718	protein_coding_gene	1.58347	2.9969	0.0161308
hrg-2	WBGene00010473	protein_coding_gene	1.58188	2.9936	0.0214133
F08A8.8	WBGene00045468	protein_coding_gene	1.58092	2.9916	5.23337e-08
K09C6.8	WBGene00019562	protein_coding_gene	1.57025	2.96957	0.000108081
C01G5.3	WBGene00015305	protein_coding_gene	1.56966	2.96834	1.89974e-07
C01G10.1	WBGene00007230	protein_coding_gene	1.56929	2.96758	0.000262064
F10G2.11	WBGene00271802	pseudogene	1.56908	2.96715	0.00555398
T25G12.6	WBGene00020813	protein_coding_gene	1.56827	2.96549	1.35409e-06
F14D7.1	WBGene00008788	protein_coding_gene	1.5679	2.96473	0.0213462
T04B2.1	WBGene00011421	pseudogene	1.5662	2.96123	0.00928844
pgp-15	WBGene00004009	pseudogene	1.56559	2.95999	0.00499051
C50H2.7	WBGene00008243	protein_coding_gene	1.56484	2.95845	0.0289233
linc-36	WBGene00219694	lincRNA_gene	1.56431	2.95737	0.0139579
clec-236	WBGene00013495	pseudogene	1.5618	2.95221	5.37115e-05
nep-9	WBGene00017554	protein_coding_gene	1.56074	2.95005	0.000132488
W03D8.10	WBGene00020991	pseudogene	1.56068	2.94992	1.91192e-12
tsp-18	WBGene00006644	protein_coding_gene	1.56051	2.94958	0.000952906
uggt-2	WBGene00009178	protein_coding_gene	1.55478	2.93789	3.50892e-10
F46G11.2	WBGene00018515	protein_coding_gene	1.55476	2.93786	0.00642912
W04B5.3	WBGene00021020	protein_coding_gene	1.55289	2.93404	1.70045e-13
C15H11.13	WBGene00077576	protein_coding_gene	1.5526	2.93345	0.0122795
T25E12.16	WBGene00194715	protein_coding_gene	1.55017	2.92851	0.0120676
ctsa-4.2	WBGene00021503	protein_coding_gene	1.54846	2.92506	2.78299e-06
F14H12.3	WBGene00017471	protein_coding_gene	1.54633	2.92074	9.68175e-09
F23F12.3	WBGene00017751	protein_coding_gene	1.54585	2.91975	0.000174385
gcsh-1	WBGene00008354	protein_coding_gene	1.54531	2.91866	4.78937e-08
C01G5.4	WBGene00015306	protein_coding_gene	1.54461	2.91724	1.47689e-09
abt-1	WBGene00000019	protein_coding_gene	1.54457	2.91716	4.12758e-06
T25B9.1	WBGene00012007	protein_coding_gene	1.54427	2.91656	5.28132e-12
nas-38	WBGene00003554	protein_coding_gene	1.54354	2.91508	0.021848
K02B12.9	WBGene00044679	protein_coding_gene	1.54307	2.91414	0.0235999
kvs-5	WBGene00021948	protein_coding_gene	1.54307	2.91413	9.09007e-13
snpc-3.1	WBGene00015098	protein_coding_gene	1.54273	2.91345	2.04112e-06
F23B12.1	WBGene00009079	protein_coding_gene	1.54012	2.90819	9.69802e-11
Y17D7B.10	WBGene00194982	protein_coding_gene	1.53803	2.90398	0.0299463
dig-1	WBGene00000998	protein_coding_gene	1.53698	2.90186	3.12907e-15
ZK896.3	WBGene00014134	pseudogene	1.5348	2.89748	8.65228e-05
Y57G7A.11	WBGene00021974	protein_coding_gene	1.53174	2.89135	0.0275717
anr-39	WBGene00219696	antisense_lncRNA_gene	1.53074	2.88934	0.00783783
nlp-63	WBGene00044028	protein_coding_gene	1.52828	2.88443	0.0235525
C45G9.15	WBGene00050919	protein_coding_gene	1.52549	2.87885	0.000988275
W03G1.2	WBGene00021010	protein_coding_gene	1.52496	2.87779	3.64198e-08
mlt-4	WBGene00013835	protein_coding_gene	1.52415	2.87618	0.000274399
Y69A2AR.14	WBGene00022085	pseudogene	1.52224	2.87236	7.80579e-05
F22B3.10	WBGene00045122	protein_coding_gene	1.51786	2.86366	0.0390138
Y105C5B.14	WBGene00013653	protein_coding_gene	1.51763	2.8632	0.0295249
Y39F10A.3	WBGene00021454	protein_coding_gene	1.51609	2.86015	8.89877e-06
C01C10.2	WBGene00015294	protein_coding_gene	1.51257	2.85319	3.31895e-05
ZK105.3	WBGene00022654	protein_coding_gene	1.51181	2.85167	0.00404759
R13A5.11	WBGene00020053	protein_coding_gene	1.5107	2.84947	4.59971e-09
F41G4.5	WBGene00018309	pseudogene	1.50992	2.84794	0.0481238
K08D10.5	WBGene00019529	pseudogene	1.50942	2.84695	0.0121171
R11G10.3	WBGene00044045	protein_coding_gene	1.50902	2.84616	0.0234596
snf-3	WBGene00004902	protein_coding_gene	1.50836	2.84486	8.77772e-17
mua-3	WBGene00003482	protein_coding_gene	1.50624	2.84069	4.50467e-05
Y66A7A.4	WBGene00013424	protein_coding_gene	1.50534	2.83892	8.55027e-06
C05G5.1	WBGene00007347	protein_coding_gene	1.50428	2.83684	1.215e-15
C01G12.13	WBGene00044333	protein_coding_gene	1.5015	2.83138	0.000183398
C33F10.8	WBGene00016356	protein_coding_gene	1.50086	2.83011	1.0826e-09
Y50E8A.6	WBGene00013049	protein_coding_gene	1.50079	2.82998	0.00218666
Y39G8C.2	WBGene00012731	protein_coding_gene	1.49969	2.82782	6.34096e-05
trpl-5	WBGene00004149	protein_coding_gene	1.49878	2.82604	4.06696e-05
F32B4.2	WBGene00009313	protein_coding_gene	1.49612	2.82083	2.44562e-12
Y37E3.19	WBGene00044810	protein_coding_gene	1.49482	2.8183	8.61027e-05
F32H5.3	WBGene00009349	protein_coding_gene	1.49301	2.81475	5.47654e-09
C01H6.4	WBGene00007254	protein_coding_gene	1.49274	2.81423	5.96224e-11
ncx-6	WBGene00003571	protein_coding_gene	1.49235	2.81347	2.21963e-06
F35E2.9	WBGene00009416	protein_coding_gene	1.49233	2.81342	9.75452e-12
svh-1	WBGene00006620	protein_coding_gene	1.4912	2.81123	0.00500603
Y102A5C.4	WBGene00013613	protein_coding_gene	1.49042	2.80971	4.28662e-11
arrd-7	WBGene00012464	protein_coding_gene	1.49009	2.80907	1.63429e-06
W04E12.4	WBGene00012249	protein_coding_gene	1.4895	2.80792	0.0251557
F35F10.1	WBGene00018052	protein_coding_gene	1.48786	2.80473	7.33531e-06
Y38H6C.9	WBGene00012622	protein_coding_gene	1.48285	2.79501	0.0205925
Y82E9BL.12	WBGene00022328	protein_coding_gene	1.48272	2.79476	0.0185396
F40G12.10	WBGene00009605	protein_coding_gene	1.48225	2.79385	1.24433e-12
twk-13	WBGene00006668	protein_coding_gene	1.48224	2.79383	2.72366e-06
D2023.1	WBGene00014300	protein_coding_gene	1.48222	2.79379	6.14679e-09
Y47D9A.3	WBGene00021630	protein_coding_gene	1.48129	2.79197	0.00508819
C38D9.5	WBGene00008013	pseudogene	1.48044	2.79035	0.000423335
rpl-17	WBGene00004429	protein_coding_gene	1.48024	2.78995	8.32427e-33
F59E12.3	WBGene00019119	protein_coding_gene	1.47892	2.7874	0.0341878
F44G3.7	WBGene00009708	protein_coding_gene	1.47739	2.78444	2.95538e-11
K06H7.8	WBGene00019459	protein_coding_gene	1.47342	2.77679	4.0338e-07
T27A3.5	WBGene00020841	protein_coding_gene	1.4713	2.77271	7.93482e-11
skpo-3	WBGene00017968	protein_coding_gene	1.47099	2.77211	6.98311e-31
ZK1251.3	WBGene00014241	protein_coding_gene	1.47079	2.77174	9.62484e-05
F59A3.8	WBGene00019081	protein_coding_gene	1.46963	2.76951	3.48101e-07
F28A10.5	WBGene00017873	protein_coding_gene	1.46765	2.76571	1.09407e-05
C18E3.1	WBGene00015970	protein_coding_gene	1.46759	2.7656	6.98684e-07
lgc-32	WBGene00020569	protein_coding_gene	1.46406	2.75883	5.41543e-08
D1054.8	WBGene00008375	protein_coding_gene	1.46295	2.75672	5.05808e-18
Y52D5A.1	WBGene00021792	pseudogene	1.46255	2.75595	0.0110235
F22E5.8	WBGene00017707	protein_coding_gene	1.462	2.75491	0.000384464
C06E2.1	WBGene00015527	protein_coding_gene	1.46128	2.75353	0.00128157
F07F6.1	WBGene00017215	protein_coding_gene	1.46049	2.75202	1.63469e-11
F13D12.9	WBGene00008743	protein_coding_gene	1.45959	2.75029	4.30679e-15
R06B10.1	WBGene00019912	pseudogene	1.45715	2.74566	0.00201867
T15B12.2	WBGene00020531	protein_coding_gene	1.45661	2.74463	1.98431e-08
F36F12.7	WBGene00018098	protein_coding_gene	1.45398	2.73964	0.000660048
dlk-1	WBGene00001008	protein_coding_gene	1.45254	2.73689	2.1544e-25
col-42	WBGene00013489	protein_coding_gene	1.45229	2.73643	1.69588e-18
ZK596.3	WBGene00014008	protein_coding_gene	1.44948	2.7311	0.00282642
ZK105.12	WBGene00235113	protein_coding_gene	1.44919	2.73054	0.0416636
C26C6.10	WBGene00077553	protein_coding_gene	1.4489	2.73	0.023903
hpd-1	WBGene00001993	protein_coding_gene	1.44855	2.72933	1.11772e-19
aat-6	WBGene00000007	protein_coding_gene	1.44781	2.72794	1.18948e-15
col-87	WBGene00000662	protein_coding_gene	1.44723	2.72684	0.0381255
mct-4	WBGene00003986	protein_coding_gene	1.44516	2.72293	5.10102e-23
acd-3	WBGene00007775	protein_coding_gene	1.44496	2.72255	1.81023e-06
Y39A3CL.4	WBGene00021442	protein_coding_gene	1.44288	2.71864	6.66615e-35
Y69E1A.8	WBGene00013478	protein_coding_gene	1.43839	2.71018	2.28681e-06
spe-43	WBGene00008623	protein_coding_gene	1.43839	2.71018	0.0092041
tdo-2	WBGene00016201	protein_coding_gene	1.43826	2.70995	7.05529e-12
F21H7.2	WBGene00009028	protein_coding_gene	1.43724	2.70803	3.08296e-05
cima-1	WBGene00018473	protein_coding_gene	1.43667	2.70696	8.84343e-06
F20H11.4	WBGene00017647	protein_coding_gene	1.43523	2.70425	1.15212e-13
F37H8.2	WBGene00009511	protein_coding_gene	1.43265	2.69943	1.67729e-06
snn-1	WBGene00004913	protein_coding_gene	1.43156	2.69738	0.000528487
nep-17	WBGene00010070	protein_coding_gene	1.43005	2.69457	4.78675e-34
kin-24	WBGene00002206	protein_coding_gene	1.42994	2.69436	2.12091e-06
hrg-6	WBGene00009495	protein_coding_gene	1.4294	2.69334	0.00194836
dsc-4	WBGene00001099	protein_coding_gene	1.42695	2.68878	3.35623e-23
Y22D7AR.2	WBGene00021256	protein_coding_gene	1.42664	2.68819	1.13385e-09
npr-23	WBGene00021328	protein_coding_gene	1.42615	2.68729	0.000428385
glb-16	WBGene00018486	protein_coding_gene	1.42558	2.68622	0.0235999
F49D11.10	WBGene00045433	protein_coding_gene	1.42323	2.68185	5.05149e-18
E04D5.5	WBGene00008484	protein_coding_gene	1.42315	2.68171	4.08076e-06
bgnt-1.4	WBGene00015982	protein_coding_gene	1.42215	2.67984	0.00444509
Y17G9A.3	WBGene00021196	protein_coding_gene	1.42134	2.67835	0.0372378
F54F12.1	WBGene00010072	protein_coding_gene	1.42	2.67585	1.78948e-07
F27E5.3	WBGene00009193	protein_coding_gene	1.41931	2.67458	2.73196e-08
B0280.2	WBGene00015100	protein_coding_gene	1.41925	2.67446	8.96952e-06
F29D10.1	WBGene00009250	protein_coding_gene	1.41798	2.67211	0.00268826
fut-5	WBGene00043986	protein_coding_gene	1.41768	2.67155	0.00944227
cdc-25.4	WBGene00000389	protein_coding_gene	1.41488	2.66638	2.98947e-05
oat-1	WBGene00003837	protein_coding_gene	1.41475	2.66613	3.71387e-07
T10G3.3	WBGene00011694	protein_coding_gene	1.41346	2.66375	5.93345e-07
alg-4	WBGene00006449	protein_coding_gene	1.41313	2.66315	2.23402e-15
F44D12.11	WBGene00014375	pseudogene	1.41197	2.661	0.000740103
pah-1	WBGene00000240	protein_coding_gene	1.40946	2.65638	3.44266e-31
clec-187	WBGene00014137	protein_coding_gene	1.40938	2.65623	1.86123e-09
Y54G2A.40	WBGene00044495	protein_coding_gene	1.40421	2.64673	0.00999363
slc-9B.2	WBGene00010214	protein_coding_gene	1.40255	2.64369	0.000605745
snpc-3.2	WBGene00021667	protein_coding_gene	1.40204	2.64275	0.00351843
trpl-2	WBGene00020972	protein_coding_gene	1.40167	2.64207	2.81868e-06
F28A10.4	WBGene00017872	protein_coding_gene	1.40156	2.64187	0.00369693
Y47D9A.5	WBGene00021632	protein_coding_gene	1.40009	2.63918	0.00355734
C49A9.9	WBGene00016763	protein_coding_gene	1.39395	2.62797	6.62686e-18
elo-7	WBGene00001245	protein_coding_gene	1.39275	2.62579	1.63139e-06
cyp-34A7	WBGene00015042	protein_coding_gene	1.39144	2.62341	0.00615229
twk-10	WBGene00006665	protein_coding_gene	1.39121	2.62298	0.0268949
gst-36	WBGene00001784	protein_coding_gene	1.39094	2.6225	9.17517e-15
twk-17	WBGene00006671	protein_coding_gene	1.39058	2.62184	0.00021317
ZK742.3	WBGene00022813	protein_coding_gene	1.38834	2.61776	1.44889e-06
Y59E9AL.8	WBGene00044346	protein_coding_gene	1.38745	2.61616	0.0490099
sulp-6	WBGene00020914	protein_coding_gene	1.38715	2.61561	3.3759e-07
Y76B12C.8	WBGene00022302	protein_coding_gene	1.38144	2.60529	0.00717673
del-6	WBGene00011891	protein_coding_gene	1.38131	2.60505	8.9994e-21
gsto-1	WBGene00016204	protein_coding_gene	1.38128	2.605	3.16932e-07
T23B7.3	WBGene00044767	protein_coding_gene	1.38017	2.60299	0.000395494
Y54E10A.17	WBGene00021835	protein_coding_gene	1.37825	2.59953	8.53059e-14
ubl-1	WBGene00006725	protein_coding_gene	1.37772	2.59858	4.80617e-26
spe-19	WBGene00013747	protein_coding_gene	1.37653	2.59644	0.000137585
chk-2	WBGene00000499	protein_coding_gene	1.37625	2.59593	1.01239e-10
unc-105	WBGene00006832	protein_coding_gene	1.37119	2.58685	8.80789e-08
K12C11.5	WBGene00044896	protein_coding_gene	1.3687	2.58238	0.0119362
C48D1.9	WBGene00194643	protein_coding_gene	1.36864	2.58228	0.000161199
rpl-13	WBGene00004425	protein_coding_gene	1.36824	2.58155	1.99483e-22
spe-47	WBGene00021271	protein_coding_gene	1.36746	2.58016	2.59956e-05
ZK507.3	WBGene00013979	protein_coding_gene	1.36648	2.5784	0.000562357
dhhc-5	WBGene00020066	protein_coding_gene	1.36358	2.57324	0.00433014
arrd-10	WBGene00010268	protein_coding_gene	1.36348	2.57306	0.000111122
osta-1	WBGene00015287	protein_coding_gene	1.3627	2.57165	4.19852e-05
mec-5	WBGene00003169	protein_coding_gene	1.36055	2.56783	9.6777e-08
Y1A5A.1	WBGene00012379	protein_coding_gene	1.36034	2.56745	2.86301e-10
T07A5.7	WBGene00045475	protein_coding_gene	1.35896	2.565	0.00484791
rps-10	WBGene00004479	protein_coding_gene	1.35766	2.56269	7.22717e-27
pho-7	WBGene00011879	protein_coding_gene	1.35647	2.56058	6.15711e-05
Y54G11A.7	WBGene00013216	protein_coding_gene	1.35452	2.55711	1.68157e-18
C44B9.2	WBGene00008079	protein_coding_gene	1.35294	2.55432	7.79134e-09
fbxa-166	WBGene00015601	protein_coding_gene	1.35166	2.55205	0.0222835
F38A5.6	WBGene00018163	protein_coding_gene	1.34306	2.53689	9.88599e-05
C34D4.10	WBGene00016402	protein_coding_gene	1.34171	2.53452	1.00043e-20
nhx-3	WBGene00003731	protein_coding_gene	1.33979	2.53115	1.22649e-06
Y45F10B.2	WBGene00012870	pseudogene	1.33958	2.53077	0.0187191
C31H1.1	WBGene00016286	protein_coding_gene	1.3384	2.52871	2.47321e-07
Y75B7B.1	WBGene00022288	protein_coding_gene	1.33814	2.52826	0.00224066
tag-191	WBGene00007049	protein_coding_gene	1.33679	2.52589	2.79419e-05
Y113G7C.1	WBGene00013771	protein_coding_gene	1.33475	2.52231	4.89075e-17
Y12A6A.1	WBGene00012439	protein_coding_gene	1.33217	2.51781	1.1629e-09
C34D4.2	WBGene00016398	protein_coding_gene	1.33047	2.51484	9.7073e-08
nhr-1	WBGene00003600	protein_coding_gene	1.32996	2.51396	6.91442e-22
rps-5	WBGene00004474	protein_coding_gene	1.32974	2.51358	9.09124e-22
Y67A10A.3	WBGene00013452	protein_coding_gene	1.32892	2.51215	2.67241e-05
ZC513.3	WBGene00022628	protein_coding_gene	1.32797	2.51049	7.52385e-05
T21D12.12	WBGene00020651	protein_coding_gene	1.32609	2.50723	2.25255e-11
pxn-1	WBGene00004256	protein_coding_gene	1.32441	2.5043	2.96034e-16
C44C10.3	WBGene00008084	protein_coding_gene	1.32294	2.50176	7.51779e-06
F10G8.1	WBGene00008661	protein_coding_gene	1.31965	2.49606	2.17909e-06
F28H7.8	WBGene00009241	protein_coding_gene	1.31936	2.49555	1.41181e-05
Y102A11A.9	WBGene00022419	protein_coding_gene	1.31918	2.49524	0.000121538
linc-8	WBGene00219707	lincRNA_gene	1.3191	2.49511	9.76021e-10
vha-6	WBGene00006915	protein_coding_gene	1.31847	2.49401	1.29991e-15
ZK39.10	WBGene00050881	protein_coding_gene	1.31766	2.49262	0.0103122
rpl-18	WBGene00004430	protein_coding_gene	1.31682	2.49117	2.61402e-23
F01D5.3	WBGene00008494	protein_coding_gene	1.31626	2.49019	0.0202707
T05F1.5	WBGene00011491	protein_coding_gene	1.31552	2.48892	0.00656021
Y54F10AM.8	WBGene00021852	protein_coding_gene	1.31366	2.48571	1.55064e-11
mca-2	WBGene00019875	protein_coding_gene	1.31334	2.48516	4.98286e-22
C29G2.6	WBGene00016234	protein_coding_gene	1.30994	2.47931	3.91614e-12
rpl-19	WBGene00004431	protein_coding_gene	1.30691	2.47411	1.35902e-24
fbxa-58	WBGene00016225	pseudogene	1.30679	2.4739	4.58394e-08
unc-132	WBGene00021078	protein_coding_gene	1.30638	2.4732	2.2095e-22
F46G10.4	WBGene00009798	protein_coding_gene	1.3056	2.47187	5.88787e-06
F28B4.3	WBGene00017892	protein_coding_gene	1.30544	2.47159	0.0180677
spe-4	WBGene00004958	protein_coding_gene	1.30324	2.46783	5.39923e-10
ZK1053.6	WBGene00014201	protein_coding_gene	1.30143	2.46473	0.00124881
Y58A7A.1	WBGene00021975	protein_coding_gene	1.29884	2.46031	3.02214e-08
C14A6.13	WBGene00050956	protein_coding_gene	1.2986	2.4599	7.10292e-07
lgc-45	WBGene00021146	protein_coding_gene	1.29745	2.45794	5.53879e-10
K10C9.7	WBGene00019626	protein_coding_gene	1.29628	2.45595	1.71284e-06
adt-3	WBGene00020567	protein_coding_gene	1.29429	2.45256	6.49799e-05
R04B5.11	WBGene00011008	protein_coding_gene	1.29282	2.45007	0.021866
far-5	WBGene00001389	protein_coding_gene	1.29219	2.44899	2.13303e-05
cest-32	WBGene00016862	protein_coding_gene	1.28842	2.44261	1.39726e-16
rpl-4	WBGene00004415	protein_coding_gene	1.28723	2.4406	2.89571e-23
K02D3.1	WBGene00010504	protein_coding_gene	1.28552	2.43769	0.000287533
tag-344	WBGene00015230	protein_coding_gene	1.28426	2.43557	5.75755e-06
fbxa-89	WBGene00013555	protein_coding_gene	1.28383	2.43484	0.0107211
ifa-1	WBGene00002050	protein_coding_gene	1.28067	2.42952	4.67721e-20
T25C12.3	WBGene00012018	protein_coding_gene	1.2803	2.4289	0.00152357
add-1	WBGene00000072	protein_coding_gene	1.27923	2.42709	1.53893e-09
pfas-1	WBGene00008654	protein_coding_gene	1.27903	2.42675	6.63149e-17
C55C3.3	WBGene00016953	protein_coding_gene	1.2778	2.42469	6.0891e-08
R05G6.5	WBGene00019899	protein_coding_gene	1.27635	2.42225	0.00137753
T01H3.5	WBGene00011351	protein_coding_gene	1.27555	2.42091	0.000149303
cpr-5	WBGene00000785	protein_coding_gene	1.27374	2.41788	0.000452018
csp-2	WBGene00000820	protein_coding_gene	1.27309	2.41678	0.00621975
F37A4.5	WBGene00018135	protein_coding_gene	1.27253	2.41584	1.48876e-08
R102.10	WBGene00011297	protein_coding_gene	1.27065	2.4127	3.56359e-06
B0496.1	WBGene00015210	protein_coding_gene	1.2701	2.41178	0.00123177
T25B9.4	WBGene00012010	protein_coding_gene	1.26942	2.41065	0.000547467
gpa-13	WBGene00001675	protein_coding_gene	1.26785	2.40803	0.0387389
rhr-1	WBGene00004358	protein_coding_gene	1.26532	2.40381	5.2264e-28
ttr-31	WBGene00010225	protein_coding_gene	1.26514	2.40351	6.91064e-07
twk-12	WBGene00006667	protein_coding_gene	1.26496	2.4032	0.000854686
C37H5.14	WBGene00045308	protein_coding_gene	1.2648	2.40294	0.00549985
aakg-3	WBGene00021527	protein_coding_gene	1.26367	2.40106	0.000814772
unc-22	WBGene00006759	protein_coding_gene	1.26256	2.39921	8.1994e-07
F46A8.6	WBGene00009749	protein_coding_gene	1.26143	2.39733	0.0232261
maph-1.1	WBGene00009306	protein_coding_gene	1.26093	2.3965	1.07307e-22
srh-48	WBGene00005271	protein_coding_gene	1.2604	2.39562	0.00408113
W03D8.2	WBGene00020985	protein_coding_gene	1.25857	2.39259	4.66971e-07
F47G6.3	WBGene00018580	protein_coding_gene	1.25637	2.38894	0.00170797
rpl-5	WBGene00004416	protein_coding_gene	1.25631	2.38884	6.55223e-26
C10E2.5	WBGene00015675	protein_coding_gene	1.25533	2.38721	0.0340295
rpl-15	WBGene00004427	protein_coding_gene	1.25508	2.3868	1.86484e-21
zmp-3	WBGene00016283	protein_coding_gene	1.25452	2.38588	4.57631e-08
T02E1.7	WBGene00011379	protein_coding_gene	1.25438	2.38564	3.03807e-08
hpo-32	WBGene00015313	protein_coding_gene	1.25424	2.38542	3.98129e-25
ketn-1	WBGene00004130	protein_coding_gene	1.25385	2.38477	1.41568e-14
C17C3.15	WBGene00015896	protein_coding_gene	1.2535	2.3842	6.69757e-06
nca-2	WBGene00003558	protein_coding_gene	1.25339	2.384	0.000152399
C50D2.3	WBGene00016807	protein_coding_gene	1.25233	2.38225	0.000796353
gnrr-1	WBGene00018798	protein_coding_gene	1.25056	2.37934	0.047037
Y39B6A.21	WBGene00012680	pseudogene	1.25011	2.37859	0.0189566
M02B1.2	WBGene00010827	protein_coding_gene	1.25005	2.3785	3.34329e-10
doxa-1	WBGene00015519	protein_coding_gene	1.24964	2.37781	1.28205e-05
ZK1251.5	WBGene00014996	pseudogene	1.24774	2.37469	0.00176926
fbxa-63	WBGene00022485	protein_coding_gene	1.24723	2.37385	0.000169394
egl-23	WBGene00001190	protein_coding_gene	1.24459	2.3695	5.82285e-06
Y51H4A.13	WBGene00013107	protein_coding_gene	1.24414	2.36877	0.000454894
rpl-31	WBGene00004445	protein_coding_gene	1.24256	2.36618	2.55329e-22
C35A5.4	WBGene00007948	protein_coding_gene	1.24254	2.36614	0.000115941
C49A9.6	WBGene00016760	protein_coding_gene	1.2419	2.3651	8.80231e-13
F47E1.2	WBGene00018566	protein_coding_gene	1.24027	2.36243	4.10246e-05
F21G4.5	WBGene00009026	protein_coding_gene	1.23959	2.36132	0.00417115
mai-1	WBGene00003124	protein_coding_gene	1.2392	2.36067	1.22367e-06
B0222.11	WBGene00044582	protein_coding_gene	1.23913	2.36055	0.0208305
R11A5.6	WBGene00011234	protein_coding_gene	1.23883	2.36007	0.0350846
F23B2.7	WBGene00009075	protein_coding_gene	1.23797	2.35867	9.78801e-05
msp-42	WBGene00003437	pseudogene	1.23746	2.35783	0.00312187
his-73	WBGene00001947	protein_coding_gene	1.23569	2.35494	0.0366641
cysl-4	WBGene00019096	protein_coding_gene	1.2345	2.353	0.00430433
pbo-1	WBGene00003941	protein_coding_gene	1.23447	2.35294	5.20078e-13
K03B8.8	WBGene00010525	protein_coding_gene	1.2325	2.34974	9.29388e-05
col-91	WBGene00000666	protein_coding_gene	1.23072	2.34684	0.0086197
slc-17.5	WBGene00017681	protein_coding_gene	1.22893	2.34394	1.76864e-07
irk-2	WBGene00002150	protein_coding_gene	1.22858	2.34336	0.00644458
ZC581.7	WBGene00022634	protein_coding_gene	1.22838	2.34304	1.2032e-06
R03D7.8	WBGene00010992	protein_coding_gene	1.22834	2.34297	3.39163e-05
ZK507.1	WBGene00013978	protein_coding_gene	1.22823	2.34279	0.000142706
ZK455.5	WBGene00013975	protein_coding_gene	1.22817	2.34269	0.0102253
mpz-4	WBGene00019165	protein_coding_gene	1.22773	2.34198	2.2479e-06
ZK470.2	WBGene00022745	protein_coding_gene	1.22768	2.3419	6.62686e-18
F35E2.10	WBGene00044270	pseudogene	1.22712	2.34099	0.000819153
nrfl-1	WBGene00006438	protein_coding_gene	1.22685	2.34056	3.85676e-16
wht-5	WBGene00008950	protein_coding_gene	1.22618	2.33947	2.14075e-08
F25A2.1	WBGene00017764	protein_coding_gene	1.22617	2.33945	0.0134178
npr-16	WBGene00006864	protein_coding_gene	1.22449	2.33672	0.0130469
rps-22	WBGene00004491	protein_coding_gene	1.22379	2.3356	3.36706e-16
rpl-43	WBGene00004456	protein_coding_gene	1.22204	2.33276	5.42165e-15
fbxa-100	WBGene00008826	protein_coding_gene	1.22119	2.3314	0.000861406
ttn-1	WBGene00006436	protein_coding_gene	1.21685	2.32439	0.000811337
C52E4.7	WBGene00008259	protein_coding_gene	1.21638	2.32364	1.35005e-06
F11F1.1	WBGene00008714	protein_coding_gene	1.21637	2.32361	4.75185e-06
ZC190.8	WBGene00022542	protein_coding_gene	1.21585	2.32277	0.00439049
glb-29	WBGene00012461	protein_coding_gene	1.21515	2.32165	0.0276585
C38C3.8	WBGene00016516	pseudogene	1.215	2.32141	0.000213693
hrg-1	WBGene00019830	protein_coding_gene	1.21275	2.31779	1.49123e-08
abt-2	WBGene00000020	protein_coding_gene	1.21245	2.31731	1.2061e-18
ttr-9	WBGene00007888	protein_coding_gene	1.21103	2.31503	0.00101963
ndfl-4	WBGene00010958	protein_coding_gene	1.21051	2.31419	0.0224593
T25B9.6	WBGene00012012	protein_coding_gene	1.21035	2.31394	4.56856e-09
C07A9.9	WBGene00007405	protein_coding_gene	1.21014	2.31361	3.10642e-06
cnnm-5	WBGene00011260	protein_coding_gene	1.20965	2.31282	0.000762521
exc-1	WBGene00001362	protein_coding_gene	1.2082	2.31049	0.0464223
C09H10.9	WBGene00007503	protein_coding_gene	1.20773	2.30974	0.000110338
anr-35	WBGene00219589	antisense_lncRNA_gene	1.20764	2.3096	0.000849126
T16A1.2	WBGene00020533	protein_coding_gene	1.20757	2.30948	0.00461922
rpl-1	WBGene00004412	protein_coding_gene	1.20746	2.30931	3.03098e-19
acox-1.2	WBGene00008565	protein_coding_gene	1.20477	2.305	4.09231e-05
scrm-7	WBGene00013052	protein_coding_gene	1.20442	2.30444	0.00583605
T04F3.1	WBGene00011436	protein_coding_gene	1.2032	2.30251	1.53245e-21
Y43C5B.2	WBGene00012785	protein_coding_gene	1.20303	2.30222	1.97213e-05
AH6.3	WBGene00007081	protein_coding_gene	1.20208	2.30072	8.83539e-05
K10D11.5	WBGene00010749	protein_coding_gene	1.19966	2.29685	0.00373183
B0403.3	WBGene00015167	protein_coding_gene	1.19757	2.29352	0.000946788
nhr-80	WBGene00003670	protein_coding_gene	1.19747	2.29337	8.2217e-08
C55A6.3	WBGene00008332	protein_coding_gene	1.19674	2.29221	2.32129e-06
C18D11.1	WBGene00007679	protein_coding_gene	1.19649	2.29182	7.76363e-08
clec-143	WBGene00014063	protein_coding_gene	1.19587	2.29083	0.0400676
F56H1.3	WBGene00018994	protein_coding_gene	1.19484	2.28919	0.00468061
R160.3	WBGene00020120	protein_coding_gene	1.19474	2.28904	0.00550948
fmo-5	WBGene00001480	protein_coding_gene	1.19365	2.28731	2.74713e-09
F36D3.8	WBGene00009473	protein_coding_gene	1.19321	2.28662	0.00146985
egl-9	WBGene00001178	protein_coding_gene	1.19225	2.28509	1.04389e-18
B0252.1	WBGene00015087	protein_coding_gene	1.19199	2.28468	4.34448e-05
Y50E8A.10	WBGene00013053	protein_coding_gene	1.18896	2.27989	0.000611372
unc-77	WBGene00006809	protein_coding_gene	1.18675	2.2764	1.42548e-05
BE10.1	WBGene00007209	protein_coding_gene	1.18596	2.27514	4.12803e-05
col-12	WBGene00000601	protein_coding_gene	1.18403	2.27211	0.0189534
ZK1055.6	WBGene00022847	protein_coding_gene	1.18342	2.27115	1.72006e-10
Y58A7A.5	WBGene00021979	protein_coding_gene	1.18207	2.26902	0.00410255
Y24D9B.1	WBGene00021287	protein_coding_gene	1.18204	2.26897	5.48594e-06
ZK688.12	WBGene00044763	protein_coding_gene	1.18124	2.26771	0.00355172
ugt-16	WBGene00013901	protein_coding_gene	1.18107	2.26745	3.16086e-06
F55F8.7	WBGene00018895	protein_coding_gene	1.18107	2.26744	4.3212e-07
F36A4.3	WBGene00018082	protein_coding_gene	1.1806	2.26671	0.00126928
rpl-7A	WBGene00004419	protein_coding_gene	1.17984	2.26551	3.57522e-20
W03F8.2	WBGene00020992	pseudogene	1.17947	2.26494	0.000417795
Y39E4B.13	WBGene00012721	protein_coding_gene	1.17706	2.26115	0.00608871
grl-4	WBGene00001713	protein_coding_gene	1.17622	2.25984	7.31135e-06
ZC404.1	WBGene00022601	protein_coding_gene	1.17148	2.25242	0.0409252
C09G5.7	WBGene00007489	protein_coding_gene	1.17127	2.2521	0.000275561
F40F11.4	WBGene00009589	protein_coding_gene	1.17075	2.25129	0.0238871
Y77E11A.12	WBGene00022313	protein_coding_gene	1.17028	2.25056	0.0081066
linc-76	WBGene00219619	lincRNA_gene	1.16567	2.24338	0.0408981
T18D3.6	WBGene00011823	protein_coding_gene	1.16556	2.2432	6.28089e-07
F40F12.3	WBGene00009592	protein_coding_gene	1.16524	2.2427	5.59409e-05
lgc-30	WBGene00019069	protein_coding_gene	1.16495	2.24226	0.0321761
tig-2	WBGene00006570	protein_coding_gene	1.16375	2.24039	6.55341e-07
Y56A3A.30	WBGene00013242	protein_coding_gene	1.16317	2.23949	2.89236e-09
col-146	WBGene00000719	protein_coding_gene	1.16248	2.23842	0.0384709
K07H8.5	WBGene00019506	protein_coding_gene	1.16004	2.23464	5.44455e-05
ugt-6	WBGene00013904	protein_coding_gene	1.15906	2.23311	2.0912e-06
Y80D3A.8	WBGene00013586	protein_coding_gene	1.15903	2.23307	0.0039943
nlp-40	WBGene00022276	protein_coding_gene	1.1589	2.23287	1.49275e-17
F14F7.4	WBGene00008811	protein_coding_gene	1.15777	2.23112	4.46259e-05
gly-8	WBGene00001633	protein_coding_gene	1.15772	2.23104	5.51526e-06
F22B3.5	WBGene00009036	protein_coding_gene	1.15736	2.23049	6.27305e-06
arl-7	WBGene00000191	pseudogene	1.15678	2.22959	0.0273987
F10D11.6	WBGene00008652	protein_coding_gene	1.15558	2.22774	0.0392365
W03D8.8	WBGene00020989	protein_coding_gene	1.15465	2.2263	0.000281113
F47F2.1	WBGene00018569	protein_coding_gene	1.15401	2.22532	5.29898e-06
C23G10.1	WBGene00016010	protein_coding_gene	1.1529	2.22361	0.00012467
C53A5.13	WBGene00008270	protein_coding_gene	1.15167	2.22171	4.63586e-08
ZC196.2	WBGene00022546	protein_coding_gene	1.15163	2.22164	0.0168123
enu-3.5	WBGene00012552	protein_coding_gene	1.15148	2.22142	0.028565
W07E6.2	WBGene00021074	protein_coding_gene	1.1514	2.2213	3.6071e-12
math-47	WBGene00022688	pseudogene	1.15039	2.21974	0.000497241
dmsr-2	WBGene00021275	protein_coding_gene	1.14886	2.21739	0.00248686
H09G03.1	WBGene00019174	protein_coding_gene	1.14854	2.21689	0.0254289
T22D1.8	WBGene00020686	protein_coding_gene	1.14685	2.2143	0.0280583
ttr-49	WBGene00023485	protein_coding_gene	1.14658	2.21388	4.48451e-07
math-48	WBGene00022689	protein_coding_gene	1.14596	2.21294	0.00235441
slc-17.7	WBGene00022788	protein_coding_gene	1.14568	2.2125	1.64392e-11
rps-29	WBGene00004498	protein_coding_gene	1.14247	2.20759	6.7282e-16
btb-14	WBGene00013275	protein_coding_gene	1.14189	2.20671	0.0470826
C05C12.1	WBGene00007335	protein_coding_gene	1.14158	2.20622	3.88245e-05
C31G12.4	WBGene00007853	protein_coding_gene	1.14143	2.206	0.0442187
best-21	WBGene00013520	protein_coding_gene	1.14069	2.20487	8.5056e-05
F45E4.6	WBGene00018471	protein_coding_gene	1.13994	2.20372	0.000332921
W01A8.6	WBGene00012168	protein_coding_gene	1.13709	2.19936	0.000220616
ZK930.7	WBGene00014157	protein_coding_gene	1.13651	2.19848	0.000471117
rps-20	WBGene00004489	protein_coding_gene	1.13625	2.19809	3.20715e-21
fbxa-90	WBGene00013623	protein_coding_gene	1.13476	2.19581	0.000849126
clpr-1	WBGene00012233	protein_coding_gene	1.1342	2.19497	0.018238
ZK816.1	WBGene00022825	protein_coding_gene	1.13402	2.19469	0.0117846
F15D4.5	WBGene00008862	protein_coding_gene	1.13382	2.19438	0.000334753
T08B1.1	WBGene00020340	protein_coding_gene	1.13257	2.19249	0.00226168
rla-0	WBGene00004408	protein_coding_gene	1.12971	2.18814	7.0394e-20
Y71G12B.35	WBGene00185098	protein_coding_gene	1.12783	2.1853	3.40099e-07
nkb-3	WBGene00010117	protein_coding_gene	1.12745	2.18472	2.97995e-20
T16G1.5	WBGene00011799	protein_coding_gene	1.12623	2.18288	0.000640693
lev-1	WBGene00002974	protein_coding_gene	1.12576	2.18216	9.53301e-05
C51E3.9	WBGene00008254	protein_coding_gene	1.12513	2.18121	8.30946e-10
pmp-4	WBGene00004061	protein_coding_gene	1.12485	2.18079	9.09995e-09
cbs-2	WBGene00018783	protein_coding_gene	1.12401	2.17952	6.00476e-05
rps-21	WBGene00004490	protein_coding_gene	1.1223	2.17693	3.41476e-16
T16G12.7	WBGene00011808	protein_coding_gene	1.11981	2.17318	3.47925e-05
ZC21.8	WBGene00022507	protein_coding_gene	1.11909	2.17209	0.00962794
Y54E2A.7	WBGene00013192	protein_coding_gene	1.1179	2.17031	0.000371107
F55G11.1	WBGene00010122	protein_coding_gene	1.11713	2.16915	0.0143644
T05C3.2	WBGene00020254	protein_coding_gene	1.11462	2.16538	0.0343673
kin-26	WBGene00002208	protein_coding_gene	1.11328	2.16337	7.02628e-05
B0207.1	WBGene00015026	protein_coding_gene	1.11321	2.16327	0.00105285
nhr-130	WBGene00003720	protein_coding_gene	1.11173	2.16105	4.65806e-06
cyp-29A3	WBGene00021412	protein_coding_gene	1.11052	2.15924	0.000610302
F59A6.2	WBGene00019084	protein_coding_gene	1.10918	2.15723	0.000997295
acr-16	WBGene00000055	protein_coding_gene	1.10769	2.155	0.00582465
B0285.6	WBGene00007138	protein_coding_gene	1.10506	2.15107	0.0112831
F58D5.7	WBGene00010246	protein_coding_gene	1.10405	2.14957	4.37129e-07
F43G6.17	WBGene00219378	protein_coding_gene	1.1024	2.14711	0.00729355
glc-2	WBGene00001592	protein_coding_gene	1.10185	2.1463	1.2184e-06
F07E5.8	WBGene00017213	protein_coding_gene	1.1018	2.14623	0.0420908
C54G4.2	WBGene00008312	protein_coding_gene	1.09994	2.14345	0.00109563
nhr-97	WBGene00003687	protein_coding_gene	1.09898	2.14203	3.18535e-22
F46F5.14	WBGene00018505	protein_coding_gene	1.09732	2.13957	0.0142466
acl-1	WBGene00010339	protein_coding_gene	1.09612	2.13779	1.84082e-12
Y69A2AR.8	WBGene00022079	pseudogene	1.09522	2.13646	0.0221086
unc-89	WBGene00006820	protein_coding_gene	1.09504	2.13619	5.16035e-05
R186.1	WBGene00011305	protein_coding_gene	1.09447	2.13535	0.00105976
ampd-1	WBGene00016415	protein_coding_gene	1.09421	2.13496	6.7997e-23
slc-9B.1	WBGene00009617	protein_coding_gene	1.09344	2.13383	2.49889e-05
rack-1	WBGene00010556	protein_coding_gene	1.09294	2.13308	1.54278e-16
trpa-1	WBGene00007801	protein_coding_gene	1.0929	2.13303	8.76191e-07
chil-14	WBGene00019980	protein_coding_gene	1.09271	2.13274	0.00229529
gst-10	WBGene00001758	protein_coding_gene	1.0897	2.12829	4.87972e-05
F15E6.6	WBGene00017487	protein_coding_gene	1.08809	2.12593	8.09031e-11
twk-5	WBGene00006660	protein_coding_gene	1.08759	2.12519	2.60497e-08
Y59E9AL.5	WBGene00021995	pseudogene	1.08755	2.12513	0.0366114
F42G4.2	WBGene00009641	protein_coding_gene	1.08617	2.12309	1.23639e-06
rps-1	WBGene00004470	protein_coding_gene	1.08524	2.12173	1.28828e-21
F54H12.8	WBGene00045247	protein_coding_gene	1.08507	2.12148	0.00158325
W06F12.3	WBGene00012307	protein_coding_gene	1.08447	2.12059	0.000235797
dct-18	WBGene00010266	protein_coding_gene	1.08369	2.11946	2.06041e-19
C15A11.2	WBGene00007597	protein_coding_gene	1.08345	2.11909	0.0010386
Y38F1A.1	WBGene00012605	protein_coding_gene	1.0831	2.11859	5.20839e-06
ZK930.4	WBGene00014154	protein_coding_gene	1.08262	2.11788	0.00012915
Y38F2AR.12	WBGene00021430	protein_coding_gene	1.07969	2.11359	7.32256e-10
elo-9	WBGene00001247	protein_coding_gene	1.07948	2.11328	3.88193e-05
ccm-2	WBGene00019462	protein_coding_gene	1.07664	2.10912	0.00426247
R07E5.6	WBGene00011114	protein_coding_gene	1.07595	2.10811	7.63217e-05
ncx-1	WBGene00003566	protein_coding_gene	1.07584	2.10795	2.58663e-18
rpl-26	WBGene00004440	protein_coding_gene	1.07552	2.10748	2.09487e-16
irld-4	WBGene00008772	protein_coding_gene	1.07505	2.1068	0.0123938
clec-43	WBGene00019917	protein_coding_gene	1.07346	2.10448	0.0283372
alg-3	WBGene00011910	protein_coding_gene	1.07317	2.10406	1.12448e-08
rdl-1	WBGene00016703	protein_coding_gene	1.07191	2.10221	0.00643029
rpl-6	WBGene00004417	protein_coding_gene	1.07191	2.10221	1.48239e-21
nep-13	WBGene00018196	protein_coding_gene	1.07183	2.1021	0.0397292
lgc-26	WBGene00021981	protein_coding_gene	1.07167	2.10187	0.0011458
rps-6	WBGene00004475	protein_coding_gene	1.07087	2.1007	3.57894e-18
F23B12.4	WBGene00009081	protein_coding_gene	1.06718	2.09533	4.19017e-12
spe-9	WBGene00004963	protein_coding_gene	1.06703	2.09512	0.00657942
C25H3.16	WBGene00044392	protein_coding_gene	1.06668	2.09461	0.0426253
twk-43	WBGene00006693	protein_coding_gene	1.06629	2.09405	0.000305
clec-142	WBGene00010460	protein_coding_gene	1.0649	2.09202	0.0179279
ZK484.7	WBGene00022753	protein_coding_gene	1.0646	2.09159	4.30661e-06
R09E10.1	WBGene00011171	protein_coding_gene	1.06357	2.09009	0.000121514
aqp-4	WBGene00000172	protein_coding_gene	1.06353	2.09003	4.6362e-07
itr-1	WBGene00002173	protein_coding_gene	1.06307	2.08938	9.63063e-14
C14A6.6	WBGene00007570	protein_coding_gene	1.06279	2.08897	0.000289033
Y71H2AM.10	WBGene00022175	protein_coding_gene	1.06241	2.08842	0.00102682
H12D21.5	WBGene00010381	protein_coding_gene	1.0623	2.08826	0.00545425
hir-1	WBGene00016059	protein_coding_gene	1.06064	2.08586	1.62765e-11
best-22	WBGene00013921	protein_coding_gene	1.0605	2.08565	1.0515e-08
B0410.3	WBGene00015172	protein_coding_gene	1.05929	2.08391	1.81398e-09
frm-1	WBGene00001488	protein_coding_gene	1.05902	2.08351	3.37201e-24
tba-4	WBGene00006530	protein_coding_gene	1.05827	2.08243	7.85564e-09
rpl-16	WBGene00004428	protein_coding_gene	1.05743	2.08123	4.34595e-17
ckb-1	WBGene00000511	protein_coding_gene	1.05649	2.07987	7.8691e-05
ant-1.4	WBGene00020140	protein_coding_gene	1.05643	2.07978	1.06457e-05
rpl-36	WBGene00004450	protein_coding_gene	1.05631	2.07961	2.60031e-21
ZK550.5	WBGene00013999	protein_coding_gene	1.05603	2.0792	8.92642e-05
B0457.6	WBGene00007180	protein_coding_gene	1.05492	2.07761	2.46033e-05
fbxa-37	WBGene00013845	protein_coding_gene	1.05464	2.07719	0.000270975
utp-20	WBGene00007050	protein_coding_gene	1.05424	2.07662	4.54795e-14
W03C9.1	WBGene00012219	protein_coding_gene	1.05407	2.07637	0.00447858
fbl-1	WBGene00001403	protein_coding_gene	1.05372	2.07588	4.58352e-08
far-1	WBGene00001385	protein_coding_gene	1.0527	2.07441	1.22924e-16
C01G6.2	WBGene00007224	protein_coding_gene	1.05269	2.0744	0.00394733
C55C3.1	WBGene00016951	protein_coding_gene	1.05202	2.07343	0.0310703
trpa-2	WBGene00010873	protein_coding_gene	1.05153	2.07273	7.29666e-05
fbf-1	WBGene00001401	protein_coding_gene	1.05073	2.07158	1.56623e-08
T11F8.4	WBGene00020435	protein_coding_gene	1.04995	2.07046	0.000193786
C15C7.5	WBGene00015791	protein_coding_gene	1.04949	2.06979	2.26378e-11
nhr-230	WBGene00012446	protein_coding_gene	1.04827	2.06805	0.000283899
H11E01.2	WBGene00019187	protein_coding_gene	1.04618	2.06506	0.000241827
ZK1010.5	WBGene00014179	protein_coding_gene	1.04446	2.0626	4.43801e-08
F35A5.1	WBGene00018024	protein_coding_gene	1.04436	2.06245	4.6411e-11
sth-1	WBGene00006060	protein_coding_gene	1.04421	2.06224	0.00252219
C05C9.3	WBGene00007327	protein_coding_gene	1.04392	2.06183	0.00218101
ZK484.6	WBGene00022752	protein_coding_gene	1.04326	2.06088	0.0130858
abt-5	WBGene00000023	protein_coding_gene	1.0432	2.06079	5.18789e-06
R12B2.3	WBGene00020019	protein_coding_gene	1.04279	2.0602	0.01175
F22H10.10	WBGene00219912	ncRNA_gene	1.04272	2.06011	0.0311115
F41B5.1	WBGene00023284	protein_coding_gene	1.04187	2.05889	0.000806451
zipt-2.2	WBGene00017936	protein_coding_gene	1.04157	2.05846	6.30904e-05
Y57G11C.36	WBGene00013325	protein_coding_gene	1.04145	2.05829	5.95736e-14
W01D2.1	WBGene00012179	protein_coding_gene	1.04137	2.05819	2.40576e-17
ZK1248.5	WBGene00022876	protein_coding_gene	1.04133	2.05812	1.88969e-05
unc-58	WBGene00006792	protein_coding_gene	1.04035	2.05673	4.63901e-05
T05H10.8	WBGene00011512	protein_coding_gene	1.04015	2.05644	0.0276011
rpl-9	WBGene00004420	protein_coding_gene	1.0398	2.05594	1.54674e-16
ZK370.6	WBGene00022720	protein_coding_gene	1.03896	2.05474	0.0396123
Y49E10.10	WBGene00013033	protein_coding_gene	1.03779	2.05309	0.000912165
F28A10.12	WBGene00269337	ncRNA_gene	1.03768	2.05293	0.0138553
spe-10	WBGene00004964	protein_coding_gene	1.03762	2.05284	0.00154975
B0303.11	WBGene00015131	protein_coding_gene	1.03651	2.05126	7.7819e-09
F35H8.1	WBGene00009446	protein_coding_gene	1.0346	2.04854	0.00169693
acl-7	WBGene00012911	protein_coding_gene	1.03443	2.0483	2.36195e-10
got-1.2	WBGene00020146	protein_coding_gene	1.03269	2.04584	6.75506e-18
mboa-3	WBGene00016934	protein_coding_gene	1.0322	2.04515	1.10872e-10
unc-122	WBGene00006845	protein_coding_gene	1.03211	2.04501	0.0428884
Y71G12B.3	WBGene00022143	protein_coding_gene	1.0311	2.04358	0.000531202
F23C8.7	WBGene00017736	protein_coding_gene	1.03028	2.04243	3.88765e-05
cest-25	WBGene00022178	protein_coding_gene	1.03017	2.04227	2.42481e-09
F48A9.2	WBGene00018582	protein_coding_gene	1.03006	2.04211	7.29304e-08
nep-2	WBGene00020230	protein_coding_gene	1.02972	2.04163	9.87175e-11
Y18D10A.23	WBGene00012487	protein_coding_gene	1.02965	2.04152	6.60631e-07
srv-1	WBGene00005712	protein_coding_gene	1.0289	2.04046	8.33777e-08
F26A1.3	WBGene00017802	protein_coding_gene	1.02829	2.03961	5.91683e-05
glr-6	WBGene00001617	protein_coding_gene	1.02698	2.03776	6.28298e-05
arrd-19	WBGene00018061	protein_coding_gene	1.02695	2.03772	0.00013373
T14B4.5	WBGene00020501	protein_coding_gene	1.02656	2.03716	0.00433767
R11E3.1	WBGene00020003	protein_coding_gene	1.02521	2.03526	9.72825e-06
pro-3	WBGene00012676	protein_coding_gene	1.02474	2.03459	1.06626e-10
best-25	WBGene00014102	protein_coding_gene	1.02371	2.03314	0.0253012
spe-8	WBGene00004962	protein_coding_gene	1.02338	2.03267	0.00020447
F59B2.15	WBGene00185006	protein_coding_gene	1.02296	2.03208	0.0211359
cnnm-3	WBGene00016343	protein_coding_gene	1.02236	2.03123	3.02471e-09
M03A1.3	WBGene00019746	protein_coding_gene	1.02212	2.0309	0.0104557
ncs-4	WBGene00008998	protein_coding_gene	1.02023	2.02824	0.0375629
fbxa-218	WBGene00013036	protein_coding_gene	1.02007	2.02801	0.0463191
rpl-7	WBGene00004418	protein_coding_gene	1.01926	2.02689	6.44018e-18
B0432.11	WBGene00015192	protein_coding_gene	1.01856	2.02589	0.0392257
fut-6	WBGene00020222	protein_coding_gene	1.0168	2.02342	0.000215857
F19C7.1	WBGene00017591	protein_coding_gene	1.01678	2.0234	0.000428652
nep-6	WBGene00017550	protein_coding_gene	1.01677	2.02339	0.000418153
F44D12.8	WBGene00009685	protein_coding_gene	1.01642	2.02289	7.62621e-06
B0361.11	WBGene00015165	protein_coding_gene	1.0143	2.01992	0.00668463
gnrr-5	WBGene00019224	protein_coding_gene	1.01425	2.01985	0.0221615
C45G9.12	WBGene00016683	protein_coding_gene	1.01393	2.0194	0.0487565
T02B11.9	WBGene00044777	protein_coding_gene	1.01315	2.01831	0.00286829
F32A5.8	WBGene00017971	protein_coding_gene	1.0128	2.01783	1.49557e-09
K08E7.8	WBGene00010675	protein_coding_gene	1.01123	2.01564	0.00351078
C43E11.5	WBGene00016605	protein_coding_gene	1.01108	2.01541	0.0130179
irld-14	WBGene00011322	protein_coding_gene	1.01105	2.01537	0.00115411
decr-1.3	WBGene00011467	protein_coding_gene	1.01085	2.0151	0.000206316
alh-8	WBGene00000114	protein_coding_gene	1.01079	2.01502	2.3672e-15
cest-9.2	WBGene00007695	protein_coding_gene	1.01041	2.01449	0.00457462
C49G7.12	WBGene00077593	protein_coding_gene	1.0084	2.01167	0.000945018
sdz-8	WBGene00008334	protein_coding_gene	1.00817	2.01136	0.00760791
F53C3.1	WBGene00018745	protein_coding_gene	1.00514	2.00714	0.0018523
lec-9	WBGene00002272	protein_coding_gene	1.00449	2.00623	1.11115e-07
rpl-37	WBGene00004451	protein_coding_gene	1.00395	2.00548	1.05518e-12
Y53F4B.21	WBGene00013167	protein_coding_gene	1.00328	2.00455	3.0422e-06
col-142	WBGene00000715	protein_coding_gene	1.00318	2.00441	5.62952e-05
F32H5.4	WBGene00009350	protein_coding_gene	1.00169	2.00235	0.00459496
col-103	WBGene00000677	protein_coding_gene	1.00094	2.00131	9.39974e-14
T20G5.8	WBGene00011870	protein_coding_gene	1.00061	2.00084	2.33576e-07
dyc-1	WBGene00001116	protein_coding_gene	1.00018	2.00025	2.24785e-05
ZK418.13	WBGene00220259	protein_coding_gene	1.00003	2.00005	0.00646629
peli-1	WBGene00017766	protein_coding_gene	-1.0005	0.499826	7.06344e-10
K04C1.3	WBGene00010553	protein_coding_gene	-1.00094	0.499673	7.22025e-07
K02B7.3	WBGene00010491	protein_coding_gene	-1.00109	0.499624	2.80273e-11
aman-1	WBGene00018877	protein_coding_gene	-1.0024	0.499168	4.0291e-05
umps-1	WBGene00011559	protein_coding_gene	-1.00431	0.498507	6.51353e-15
mig-13	WBGene00003245	protein_coding_gene	-1.00493	0.498293	1.68227e-05
mett-10	WBGene00014228	protein_coding_gene	-1.00546	0.49811	1.85443e-11
magu-1	WBGene00021914	protein_coding_gene	-1.00745	0.497423	1.28848e-10
algn-2	WBGene00017282	protein_coding_gene	-1.00747	0.497418	1.66775e-15
dnj-26	WBGene00001044	protein_coding_gene	-1.00869	0.496998	1.54297e-10
hlh-1	WBGene00001948	protein_coding_gene	-1.0096	0.496685	0.000552556
lin-15A	WBGene00023498	protein_coding_gene	-1.00996	0.496559	1.26664e-09
Y108G3AL.2	WBGene00022434	protein_coding_gene	-1.01261	0.495649	3.37411e-14
W06A7.2	WBGene00012291	protein_coding_gene	-1.01288	0.495556	1.54622e-05
Y38F2AL.12	WBGene00219413	protein_coding_gene	-1.01376	0.495252	0.00011296
frg-1	WBGene00014177	protein_coding_gene	-1.01406	0.495152	1.55095e-15
jtr-1	WBGene00002180	protein_coding_gene	-1.01523	0.49475	3.08402e-11
R04B3.3	WBGene00019868	protein_coding_gene	-1.01591	0.494517	0.0102578
F14H12.7	WBGene00017474	protein_coding_gene	-1.01655	0.494297	0.0394169
aipr-1	WBGene00016966	protein_coding_gene	-1.01823	0.493722	1.85682e-15
JC8.4	WBGene00010436	protein_coding_gene	-1.01873	0.493551	7.14536e-07
C42D4.18	WBGene00206380	protein_coding_gene	-1.01913	0.493414	0.00157635
insc-1	WBGene00018392	protein_coding_gene	-1.01966	0.493231	7.3977e-06
ugt-66	WBGene00016013	protein_coding_gene	-1.02044	0.492965	0.000177213
exoc-7	WBGene00016606	protein_coding_gene	-1.02072	0.49287	3.35029e-14
apb-3	WBGene00000163	protein_coding_gene	-1.02229	0.492333	6.42679e-24
C49C3.7	WBGene00008197	protein_coding_gene	-1.02241	0.492292	1.44592e-19
lam-1	WBGene00002247	protein_coding_gene	-1.02267	0.492206	1.20166e-13
Y48G1C.9	WBGene00021682	protein_coding_gene	-1.02294	0.492111	4.49171e-10
C42C1.13	WBGene00016591	protein_coding_gene	-1.02297	0.492101	3.60243e-09
cdk-7	WBGene00000408	protein_coding_gene	-1.02442	0.491609	5.73117e-19
col-129	WBGene00000703	protein_coding_gene	-1.02458	0.491554	0.0027186
ZK546.2	WBGene00022759	protein_coding_gene	-1.02567	0.491181	1.62358e-21
cpd-2	WBGene00012073	protein_coding_gene	-1.02662	0.490859	8.73241e-05
nhr-68	WBGene00003658	protein_coding_gene	-1.02688	0.49077	4.76967e-15
W04E12.9	WBGene00012254	protein_coding_gene	-1.02798	0.490395	0.0413694
cnt-2	WBGene00000566	protein_coding_gene	-1.02858	0.490194	2.02091e-18
dct-10	WBGene00012618	pseudogene	-1.0292	0.489981	0.0329152
T10E9.1	WBGene00020411	protein_coding_gene	-1.02938	0.489922	8.36127e-15
cec-5	WBGene00017993	protein_coding_gene	-1.02991	0.489742	2.67853e-26
T20B12.7	WBGene00020604	protein_coding_gene	-1.03111	0.489335	2.26514e-20
btb-1	WBGene00001963	pseudogene	-1.03332	0.488585	0.0458247
dpf-2	WBGene00001055	protein_coding_gene	-1.03346	0.488537	1.2962e-10
ced-12	WBGene00000426	protein_coding_gene	-1.03351	0.488519	2.13848e-18
lir-2	WBGene00003045	protein_coding_gene	-1.03745	0.487188	2.73691e-11
chd-3	WBGene00000482	protein_coding_gene	-1.03841	0.486865	7.93967e-14
Y47D3B.4	WBGene00012941	protein_coding_gene	-1.03916	0.48661	0.0120522
ekl-4	WBGene00013676	protein_coding_gene	-1.04186	0.485702	5.45425e-18
sax-3	WBGene00004729	protein_coding_gene	-1.04199	0.485658	3.69195e-17
calm-1	WBGene00009260	protein_coding_gene	-1.04395	0.484997	5.16035e-05
eri-1	WBGene00001332	protein_coding_gene	-1.04416	0.484927	4.91188e-18
K09A11.1	WBGene00010704	protein_coding_gene	-1.04449	0.484815	4.88637e-06
C56G2.4	WBGene00016979	protein_coding_gene	-1.04522	0.484573	0.00242413
F35H10.6	WBGene00018071	protein_coding_gene	-1.04524	0.484565	2.62483e-13
csn-5	WBGene00000817	protein_coding_gene	-1.04585	0.48436	4.7618e-21
C06B8.2	WBGene00007368	protein_coding_gene	-1.04713	0.483931	5.02699e-06
B0564.2	WBGene00007202	protein_coding_gene	-1.04716	0.483918	5.57636e-08
T28A8.4	WBGene00012110	protein_coding_gene	-1.04897	0.483312	7.46569e-15
Y23H5A.2	WBGene00021269	protein_coding_gene	-1.05074	0.482722	4.81833e-08
ife-4	WBGene00002062	protein_coding_gene	-1.05154	0.482453	6.03099e-07
H38K22.6	WBGene00044911	protein_coding_gene	-1.05194	0.48232	0.0368305
coh-1	WBGene00000591	protein_coding_gene	-1.05311	0.481927	2.24371e-15
nep-24	WBGene00013786	protein_coding_gene	-1.05451	0.481461	0.0351015
mdt-30	WBGene00004125	protein_coding_gene	-1.05468	0.481403	3.24691e-15
F36D4.5	WBGene00018090	protein_coding_gene	-1.05482	0.481356	2.20843e-23
ZK1248.13	WBGene00022882	protein_coding_gene	-1.05493	0.481321	4.60537e-18
R144.3	WBGene00020093	protein_coding_gene	-1.05497	0.481308	5.91532e-14
ZC581.3	WBGene00022633	protein_coding_gene	-1.05559	0.4811	7.59724e-11
apc-10	WBGene00000144	protein_coding_gene	-1.05579	0.481033	1.49419e-12
K07F5.14	WBGene00010638	protein_coding_gene	-1.05613	0.48092	1.09203e-17
snu-23	WBGene00022794	protein_coding_gene	-1.05724	0.480551	5.20927e-21
ZC374.2	WBGene00013872	protein_coding_gene	-1.0584	0.480163	0.00180485
syg-2	WBGene00007750	protein_coding_gene	-1.05941	0.479828	1.37193e-06
Y69E1A.5	WBGene00013477	protein_coding_gene	-1.05977	0.479707	3.41224e-09
C18H9.6	WBGene00016004	protein_coding_gene	-1.06005	0.479616	0.000242033
R08D7.1	WBGene00011142	protein_coding_gene	-1.06372	0.478396	1.7626e-19
hmg-11	WBGene00001976	protein_coding_gene	-1.06647	0.477486	1.35976e-08
F09E5.11	WBGene00017289	protein_coding_gene	-1.06706	0.47729	5.22512e-16
T04H1.2	WBGene00011449	protein_coding_gene	-1.0687	0.476748	1.95862e-26
jac-1	WBGene00002175	protein_coding_gene	-1.07044	0.476172	4.16781e-16
mfap-1	WBGene00009671	protein_coding_gene	-1.07071	0.476086	2.77492e-23
snfc-5	WBGene00011111	protein_coding_gene	-1.07102	0.475981	9.09849e-19
B0432.10	WBGene00015191	protein_coding_gene	-1.07121	0.475918	4.86613e-10
F38B2.6	WBGene00194663	protein_coding_gene	-1.07223	0.475583	0.0131204
C49H3.4	WBGene00016791	protein_coding_gene	-1.07401	0.474997	2.17347e-09
T05E7.3	WBGene00020259	protein_coding_gene	-1.075	0.47467	2.99061e-20
fbxa-211	WBGene00012566	protein_coding_gene	-1.07529	0.474575	3.69756e-10
pnn-1	WBGene00011308	protein_coding_gene	-1.07603	0.474333	1.76289e-19
rab-10	WBGene00004273	protein_coding_gene	-1.08071	0.472797	2.53569e-31
E02H1.5	WBGene00008457	protein_coding_gene	-1.08161	0.472503	2.23542e-14
R13A5.15	WBGene00194726	protein_coding_gene	-1.08608	0.471041	0.0316354
C27H6.9	WBGene00077500	protein_coding_gene	-1.08701	0.470735	8.71292e-15
Y105E8B.9	WBGene00013693	protein_coding_gene	-1.08823	0.470336	1.63567e-05
C10B5.1	WBGene00015670	protein_coding_gene	-1.08957	0.469901	1.47195e-10
taf-13	WBGene00006397	protein_coding_gene	-1.0899	0.469795	8.89983e-16
mat-2	WBGene00003133	protein_coding_gene	-1.08996	0.469773	5.76506e-23
C33D9.13	WBGene00194651	protein_coding_gene	-1.09212	0.469071	1.00639e-05
R10E12.2	WBGene00011221	protein_coding_gene	-1.09305	0.468769	1.35433e-07
Y71F9AR.2	WBGene00022123	protein_coding_gene	-1.09571	0.467906	0.00428125
R05D7.7	WBGene00077559	protein_coding_gene	-1.09582	0.467871	0.000165549
ZK1307.3	WBGene00014246	protein_coding_gene	-1.09626	0.467726	0.0107814
hus-1	WBGene00002042	protein_coding_gene	-1.09676	0.467565	1.77229e-09
T28D9.4	WBGene00020896	protein_coding_gene	-1.09779	0.467232	6.97131e-14
C05G5.5	WBGene00007351	protein_coding_gene	-1.09785	0.467212	0.0243284
sym-3	WBGene00006368	protein_coding_gene	-1.09907	0.466816	6.86551e-09
ttr-15	WBGene00011561	protein_coding_gene	-1.09966	0.466628	1.23611e-20
ZK1058.9	WBGene00014207	protein_coding_gene	-1.10146	0.466043	3.52561e-16
M02B7.7	WBGene00044690	protein_coding_gene	-1.103	0.465548	2.53744e-05
C01G5.9	WBGene00015311	protein_coding_gene	-1.10378	0.465297	0.00997523
W03G11.4	WBGene00012226	protein_coding_gene	-1.10761	0.464062	9.43993e-09
mlp-1	WBGene00003375	protein_coding_gene	-1.10761	0.464061	2.67076e-10
act-3	WBGene00000065	protein_coding_gene	-1.11083	0.463027	1.16031e-07
snpc-3.4	WBGene00011367	protein_coding_gene	-1.112	0.462653	3.11326e-17
nhr-246	WBGene00014192	protein_coding_gene	-1.11343	0.462195	0.04596
msp-10	WBGene00003425	protein_coding_gene	-1.11686	0.461095	0.00604718
F26F4.6	WBGene00017828	protein_coding_gene	-1.11758	0.460868	2.17697e-17
pqn-65	WBGene00004148	protein_coding_gene	-1.11807	0.460708	3.66015e-20
F46F11.8	WBGene00018511	protein_coding_gene	-1.11884	0.460464	5.00097e-19
sig-7	WBGene00000890	protein_coding_gene	-1.11886	0.460457	5.69121e-23
lido-10	WBGene00016575	protein_coding_gene	-1.12115	0.459727	0.00076801
linc-6	WBGene00219700	lincRNA_gene	-1.12212	0.459417	0.0012163
Y51H4A.1	WBGene00013098	protein_coding_gene	-1.12451	0.458659	0.0417031
Y6D1A.1	WBGene00012395	protein_coding_gene	-1.12493	0.458524	1.08434e-12
C42C1.19	WBGene00302978	protein_coding_gene	-1.12497	0.458511	2.21228e-14
T22C1.1	WBGene00011912	protein_coding_gene	-1.12873	0.457317	3.59558e-22
nduo-6	WBGene00010957	protein_coding_gene	-1.12907	0.457211	0.000109098
mdt-19	WBGene00007019	protein_coding_gene	-1.12992	0.456942	9.71855e-23
set-23	WBGene00021515	protein_coding_gene	-1.13073	0.456684	8.9103e-12
ZK822.1	WBGene00014089	protein_coding_gene	-1.13201	0.45628	0.000665043
F46H5.2	WBGene00018518	protein_coding_gene	-1.1321	0.456251	6.87469e-12
Y44E3A.1	WBGene00021547	protein_coding_gene	-1.13326	0.455883	0.000103089
snf-9	WBGene00004908	protein_coding_gene	-1.13364	0.455763	5.0353e-11
C16C8.13	WBGene00015851	protein_coding_gene	-1.13485	0.455381	0.000276765
ZK1225.7	WBGene00014994	pseudogene	-1.13606	0.455001	0.0384803
cpt-1	WBGene00012907	protein_coding_gene	-1.13703	0.454695	1.29521e-13
ZK1248.11	WBGene00022881	protein_coding_gene	-1.13973	0.453845	1.00837e-18
unc-85	WBGene00006817	protein_coding_gene	-1.14155	0.453273	1.19755e-19
eat-20	WBGene00001148	protein_coding_gene	-1.14311	0.452783	8.86298e-08
npp-2	WBGene00003788	protein_coding_gene	-1.15033	0.450521	1.60779e-26
mig-2	WBGene00003239	protein_coding_gene	-1.15325	0.449611	2.32219e-16
tag-275	WBGene00016423	protein_coding_gene	-1.15381	0.449435	0.000363245
B0304.4	WBGene00015136	protein_coding_gene	-1.15653	0.44859	8.21427e-11
unc-119	WBGene00006843	protein_coding_gene	-1.15685	0.448491	9.32488e-09
F23A7.1	WBGene00009067	protein_coding_gene	-1.15837	0.448017	0.00481346
spt-4	WBGene00005014	protein_coding_gene	-1.15909	0.447795	4.27484e-16
mdt-10	WBGene00007014	protein_coding_gene	-1.15955	0.447653	1.51719e-15
rbbp-5	WBGene00017683	protein_coding_gene	-1.16346	0.44644	3.28948e-24
unc-84	WBGene00006816	protein_coding_gene	-1.1641	0.446242	1.10251e-19
pals-34	WBGene00017823	protein_coding_gene	-1.16569	0.445751	0.00183307
trul-1	WBGene00015194	protein_coding_gene	-1.16642	0.445526	1.55569e-14
viln-1	WBGene00015691	protein_coding_gene	-1.16894	0.444748	1.40404e-23
mec-6	WBGene00003170	protein_coding_gene	-1.17106	0.444096	0.00768417
Y57G7A.8	WBGene00021971	pseudogene	-1.17281	0.443555	0.000648192
cyn-8	WBGene00000884	protein_coding_gene	-1.17351	0.443342	2.3517e-16
mdmh-35	WBGene00011635	protein_coding_gene	-1.17626	0.442498	2.1636e-17
rap-1	WBGene00004307	protein_coding_gene	-1.17718	0.442216	8.34511e-37
cwn-2	WBGene00000858	protein_coding_gene	-1.17738	0.442153	1.74202e-07
T16G12.9	WBGene00011810	protein_coding_gene	-1.17813	0.441924	0.0172504
D2030.11	WBGene00008420	protein_coding_gene	-1.17846	0.441823	1.93455e-13
T25B2.2	WBGene00020786	protein_coding_gene	-1.17926	0.441578	7.9171e-10
F26H11.4	WBGene00009182	protein_coding_gene	-1.18083	0.441096	0.00242976
fbxa-123	WBGene00014918	pseudogene	-1.18237	0.440627	6.19445e-08
lbp-5	WBGene00002257	protein_coding_gene	-1.18237	0.440627	8.19211e-13
cir-1	WBGene00018892	protein_coding_gene	-1.1836	0.440252	6.45517e-24
rabs-5	WBGene00021538	protein_coding_gene	-1.18509	0.439797	3.3118e-14
epg-8	WBGene00013695	protein_coding_gene	-1.18657	0.439346	4.68337e-25
aat-3	WBGene00000004	protein_coding_gene	-1.18923	0.438536	1.51941e-12
C44C1.1	WBGene00016641	protein_coding_gene	-1.19013	0.438264	7.84601e-06
F14E5.1	WBGene00008799	protein_coding_gene	-1.1906	0.43812	0.00439053
T04D1.2	WBGene00020212	protein_coding_gene	-1.19089	0.438031	0.00785932
madf-3	WBGene00019218	protein_coding_gene	-1.19165	0.437802	8.42281e-23
anmt-3	WBGene00011573	protein_coding_gene	-1.19692	0.436206	7.21884e-14
C11H1.7	WBGene00007531	protein_coding_gene	-1.19916	0.43553	0.00053886
gkow-1	WBGene00011237	protein_coding_gene	-1.19986	0.435319	8.24069e-26
C42D4.1	WBGene00016594	protein_coding_gene	-1.2023	0.434583	5.50901e-15
smc-5	WBGene00016151	protein_coding_gene	-1.2042	0.434009	5.48984e-33
ztf-29	WBGene00013438	protein_coding_gene	-1.20719	0.433112	1.59438e-10
Y38H6C.23	WBGene00012634	protein_coding_gene	-1.20746	0.43303	0.0160259
F37B4.10	WBGene00018140	protein_coding_gene	-1.2081	0.432839	3.60107e-10
F15G9.1	WBGene00008865	protein_coding_gene	-1.20861	0.432685	6.22883e-15
Y59H11AM.1	WBGene00022005	protein_coding_gene	-1.21136	0.431861	1.67029e-06
C32E12.1	WBGene00016327	protein_coding_gene	-1.21141	0.431847	1.51911e-06
cls-3	WBGene00013847	protein_coding_gene	-1.21231	0.431578	2.19888e-16
T04H1.5	WBGene00011451	protein_coding_gene	-1.21255	0.431504	1.70554e-19
Y47D3A.20	WBGene00012931	protein_coding_gene	-1.21323	0.431301	1.35757e-08
Y87G2A.25	WBGene00219288	protein_coding_gene	-1.21421	0.43101	0.0085783
bath-4	WBGene00018665	protein_coding_gene	-1.21427	0.430991	0.00298971
T23B5.4	WBGene00011941	protein_coding_gene	-1.21877	0.429648	8.40936e-13
nhr-67	WBGene00003657	protein_coding_gene	-1.222	0.428688	0.00153856
set-10	WBGene00009370	protein_coding_gene	-1.22385	0.42814	3.0745e-08
ZC13.1	WBGene00022502	protein_coding_gene	-1.22435	0.427991	1.09093e-13
rde-11	WBGene00023421	protein_coding_gene	-1.22436	0.427987	1.45552e-23
vps-60	WBGene00018290	protein_coding_gene	-1.22441	0.427972	4.66289e-26
tab-1	WBGene00006380	protein_coding_gene	-1.22938	0.426501	0.024486
F39H11.1	WBGene00009565	protein_coding_gene	-1.23039	0.426203	1.40276e-23
mnm-2	WBGene00003380	protein_coding_gene	-1.23494	0.42486	0.00612849
bra-1	WBGene00000262	protein_coding_gene	-1.23585	0.424592	2.89119e-09
nlr-1	WBGene00003772	protein_coding_gene	-1.23687	0.424293	1.7875e-08
crb-1	WBGene00000792	protein_coding_gene	-1.23693	0.424275	5.61409e-12
acd-1	WBGene00016064	protein_coding_gene	-1.2388	0.423725	0.0257686
gbh-1	WBGene00001522	protein_coding_gene	-1.24149	0.422935	9.61873e-11
tag-294	WBGene00016937	protein_coding_gene	-1.24189	0.422819	4.63693e-14
Y55F3C.9	WBGene00044459	protein_coding_gene	-1.24253	0.42263	3.15096e-06
eyg-1	WBGene00013147	protein_coding_gene	-1.24397	0.422209	0.036504
F23F1.10	WBGene00017750	protein_coding_gene	-1.24408	0.422176	2.47651e-12
hpo-7	WBGene00016548	protein_coding_gene	-1.24519	0.421851	0.0046903
K07C5.3	WBGene00010626	protein_coding_gene	-1.24532	0.421815	2.7601e-27
D1007.8	WBGene00017005	protein_coding_gene	-1.24735	0.42122	1.46979e-16
F56D6.13	WBGene00044475	protein_coding_gene	-1.24852	0.42088	8.59101e-05
dnj-27	WBGene00001045	protein_coding_gene	-1.25021	0.420386	2.18323e-13
ZK1127.3	WBGene00022850	protein_coding_gene	-1.25174	0.41994	1.04218e-21
Y119C1B.10	WBGene00022475	protein_coding_gene	-1.26158	0.417088	1.49135e-08
EGAP2.1	WBGene00017147	protein_coding_gene	-1.26163	0.417073	1.01768e-07
C04C11.1	WBGene00007295	protein_coding_gene	-1.26214	0.416925	0.00964357
K12G11.6	WBGene00010792	protein_coding_gene	-1.26579	0.415873	0.0282039
Y57A10A.26	WBGene00013266	protein_coding_gene	-1.2672	0.415464	1.18987e-14
Y54G2A.36	WBGene00021898	protein_coding_gene	-1.2684	0.415121	2.59218e-14
F44A6.5	WBGene00009677	protein_coding_gene	-1.26916	0.414902	2.4218e-09
F58A4.6	WBGene00010229	protein_coding_gene	-1.26998	0.414665	3.52502e-13
psmd-9	WBGene00016623	protein_coding_gene	-1.27765	0.412466	7.03446e-22
ddi-1	WBGene00015308	protein_coding_gene	-1.27808	0.412343	6.37318e-32
Y74C9A.9	WBGene00235381	pseudogene	-1.2794	0.411968	0.00957511
gst-44	WBGene00001792	protein_coding_gene	-1.28419	0.410602	0.0129712
set-20	WBGene00020920	protein_coding_gene	-1.28457	0.410492	5.14067e-08
W03F9.2	WBGene00021000	protein_coding_gene	-1.28514	0.410331	8.23977e-07
F13C5.2	WBGene00017423	protein_coding_gene	-1.28844	0.409392	1.34185e-15
pat-10	WBGene00003934	protein_coding_gene	-1.28909	0.409209	2.69607e-31
F52F12.9	WBGene00009942	protein_coding_gene	-1.29359	0.407935	0.00298881
lect-2	WBGene00019407	protein_coding_gene	-1.29597	0.407262	2.43418e-10
D1007.4	WBGene00017002	protein_coding_gene	-1.29872	0.406487	3.729e-14
dos-1	WBGene00013980	protein_coding_gene	-1.29975	0.406198	2.12468e-07
clec-66	WBGene00009397	protein_coding_gene	-1.30217	0.405516	2.914e-09
lron-10	WBGene00012646	protein_coding_gene	-1.30283	0.40533	1.22982e-19
Y45G5AM.7	WBGene00021559	protein_coding_gene	-1.30414	0.404962	7.03087e-23
nep-4	WBGene00016896	protein_coding_gene	-1.31007	0.403301	0.000213292
agt-2	WBGene00000094	protein_coding_gene	-1.31082	0.403092	1.92451e-13
ugt-8	WBGene00019234	protein_coding_gene	-1.31269	0.402569	5.17609e-08
F21D9.1	WBGene00009015	protein_coding_gene	-1.3149	0.401955	0.00690759
cwn-1	WBGene00000857	protein_coding_gene	-1.3165	0.401507	1.04086e-09
C53A3.1	WBGene00016891	protein_coding_gene	-1.32215	0.399939	0.0480347
lig-1	WBGene00002985	protein_coding_gene	-1.32318	0.399652	1.01122e-35
Y39B6A.37	WBGene00012695	protein_coding_gene	-1.32658	0.398711	1.08196e-13
F23H12.10	WBGene00044218	protein_coding_gene	-1.32661	0.398705	0.000480554
dod-17	WBGene00010745	protein_coding_gene	-1.33428	0.39659	0.0371206
Y73F4A.1	WBGene00013514	protein_coding_gene	-1.33655	0.395966	1.89486e-09
noah-1	WBGene00016422	protein_coding_gene	-1.34418	0.393878	0.0271703
Y17G9B.8	WBGene00021205	protein_coding_gene	-1.34544	0.393533	4.7681e-25
C13F10.7	WBGene00015746	protein_coding_gene	-1.34794	0.392852	4.75187e-21
C08B6.4	WBGene00007425	protein_coding_gene	-1.34926	0.392493	0.00977869
T04D3.8	WBGene00011435	protein_coding_gene	-1.35049	0.39216	4.66523e-13
gpx-1	WBGene00009165	protein_coding_gene	-1.35084	0.392065	7.38343e-08
got-2.2	WBGene00015778	protein_coding_gene	-1.35131	0.391937	2.57926e-30
F28F8.7	WBGene00009224	protein_coding_gene	-1.35359	0.391317	4.81311e-15
K12H4.2	WBGene00019677	protein_coding_gene	-1.35364	0.391304	1.07792e-16
ubl-5	WBGene00006726	protein_coding_gene	-1.35447	0.391077	2.65439e-18
F16B12.4	WBGene00008880	protein_coding_gene	-1.35749	0.39026	2.4129e-13
rnst-2	WBGene00019624	protein_coding_gene	-1.36168	0.389128	1.10187e-18
ugt-4	WBGene00013905	protein_coding_gene	-1.36694	0.387713	2.88526e-09
Y41D4A.3	WBGene00021505	protein_coding_gene	-1.36783	0.387475	1.12084e-05
ccch-3	WBGene00012277	protein_coding_gene	-1.37261	0.386193	2.95383e-32
lmd-2	WBGene00015008	protein_coding_gene	-1.37263	0.386187	2.19784e-10
Y49A10A.2	WBGene00044949	protein_coding_gene	-1.38113	0.383917	3.74462e-10
pop-1	WBGene00004077	protein_coding_gene	-1.38131	0.383869	5.82672e-26
cyd-1	WBGene00000870	protein_coding_gene	-1.384	0.383155	6.43434e-09
blos-9	WBGene00010767	protein_coding_gene	-1.38689	0.382388	1.82907e-18
his-24	WBGene00001898	protein_coding_gene	-1.39064	0.381395	9.39942e-25
sdn-1	WBGene00004749	protein_coding_gene	-1.39185	0.381075	1.77881e-29
F07G6.10	WBGene00045271	protein_coding_gene	-1.39287	0.380806	0.0164154
lam-3	WBGene00002248	protein_coding_gene	-1.39566	0.380071	9.02938e-15
F54D5.4	WBGene00010050	protein_coding_gene	-1.39587	0.380015	3.58705e-07
F20D12.12	WBGene00249815	protein_coding_gene	-1.39631	0.3799	0.00441273
cht-1	WBGene00000503	protein_coding_gene	-1.39974	0.378996	1.93827e-23
C52E12.11	WBGene00304189	pseudogene	-1.39995	0.378943	0.0319708
F59D6.1	WBGene00019103	protein_coding_gene	-1.40372	0.377953	0.0309144
mksr-2	WBGene00021416	protein_coding_gene	-1.4101	0.376286	0.0272546
ugt-9	WBGene00020587	protein_coding_gene	-1.41384	0.375313	7.51818e-08
F36D1.9	WBGene00009468	protein_coding_gene	-1.41394	0.375287	0.000148851
Y81B9A.5	WBGene00304906	ncRNA_gene	-1.41556	0.374865	0.0434738
mab-20	WBGene00003111	protein_coding_gene	-1.41894	0.373988	5.16296e-22
T04A6.2	WBGene00020201	protein_coding_gene	-1.42272	0.373009	0.0130502
Y47G6A.36	WBGene00220165	ncRNA_gene	-1.42834	0.371557	7.89988e-05
lido-1	WBGene00015586	protein_coding_gene	-1.42865	0.371479	1.6057e-10
C10H11.7	WBGene00015696	protein_coding_gene	-1.43453	0.369968	8.88707e-05
fbxc-53	WBGene00016711	protein_coding_gene	-1.43874	0.368889	0.035
arrd-4	WBGene00014159	protein_coding_gene	-1.44087	0.368346	3.31418e-08
nlp-28	WBGene00003766	protein_coding_gene	-1.442	0.368057	6.36451e-15
Y53G8B.2	WBGene00021818	protein_coding_gene	-1.44266	0.367888	2.13756e-20
ska-1	WBGene00013725	protein_coding_gene	-1.4445	0.36742	7.17989e-27
F09D12.2	WBGene00017281	protein_coding_gene	-1.44625	0.366975	0.0315696
rgs-7	WBGene00004350	protein_coding_gene	-1.44849	0.366404	1.3273e-27
mlc-7	WBGene00023451	protein_coding_gene	-1.44892	0.366297	9.03347e-16
DH11.2	WBGene00008436	protein_coding_gene	-1.45389	0.365036	1.2262e-28
col-99	WBGene00000674	protein_coding_gene	-1.45654	0.364367	1.1749e-09
noah-2	WBGene00009926	protein_coding_gene	-1.457	0.364249	0.0286677
F47B10.9	WBGene00009820	protein_coding_gene	-1.46173	0.363057	7.91202e-13
F40D4.17	WBGene00194682	protein_coding_gene	-1.46919	0.361184	5.38408e-07
K08D8.5	WBGene00010659	protein_coding_gene	-1.47669	0.359311	3.39999e-05
tcl-2	WBGene00006561	protein_coding_gene	-1.4787	0.358812	1.65726e-11
ZK1098.3	WBGene00014220	protein_coding_gene	-1.48066	0.358326	2.07478e-10
C01G12.12	WBGene00044053	pseudogene	-1.48258	0.357849	1.20238e-07
tipn-1	WBGene00017738	protein_coding_gene	-1.48682	0.356799	9.78679e-24
irg-6	WBGene00007864	protein_coding_gene	-1.49038	0.35592	0.000140475
osg-1	WBGene00019832	protein_coding_gene	-1.49785	0.35408	1.36846e-07
grl-18	WBGene00001727	protein_coding_gene	-1.50035	0.353467	0.027422
nab-1	WBGene00003516	protein_coding_gene	-1.5004	0.353455	1.01335e-10
F43C9.1	WBGene00018375	protein_coding_gene	-1.50771	0.35167	9.51088e-05
AH9.3	WBGene00014999	protein_coding_gene	-1.51178	0.350679	1.52241e-16
K08H2.4	WBGene00010691	protein_coding_gene	-1.51477	0.349952	0.00028677
ham-1	WBGene00001820	protein_coding_gene	-1.52073	0.348509	1.01965e-14
C27B7.9	WBGene00007765	protein_coding_gene	-1.52357	0.347824	3.35608e-31
dhs-27	WBGene00000990	protein_coding_gene	-1.52744	0.346892	6.89128e-14
ugt-53	WBGene00020182	protein_coding_gene	-1.52872	0.346584	4.33654e-05
C53C11.1	WBGene00016899	protein_coding_gene	-1.53503	0.345072	0.0465064
C39B5.10	WBGene00016528	protein_coding_gene	-1.53508	0.345061	4.73388e-14
odd-1	WBGene00003845	protein_coding_gene	-1.53788	0.344392	0.000599871
R09E12.9	WBGene00044514	protein_coding_gene	-1.54849	0.341867	9.3088e-05
ttr-34	WBGene00045245	protein_coding_gene	-1.55273	0.340865	5.51636e-11
Y38H6C.21	WBGene00012633	protein_coding_gene	-1.55623	0.340039	6.15879e-06
phlp-2	WBGene00009647	protein_coding_gene	-1.55627	0.34003	0.00141329
ZC84.6	WBGene00013849	protein_coding_gene	-1.55725	0.339797	0.00360833
snb-5	WBGene00004899	protein_coding_gene	-1.55862	0.339476	0.0292326
F20A1.8	WBGene00017619	protein_coding_gene	-1.55878	0.339438	0.0331805
R07H5.11	WBGene00011131	protein_coding_gene	-1.56008	0.339132	5.92382e-10
F10E9.11	WBGene00017360	protein_coding_gene	-1.56363	0.3383	1.07589e-29
H01G02.1	WBGene00010348	protein_coding_gene	-1.56743	0.337409	1.94582e-12
C27A7.8	WBGene00007758	protein_coding_gene	-1.5704	0.336714	4.62999e-10
cut-2	WBGene00009983	protein_coding_gene	-1.57628	0.335346	0.0395421
K07E12.2	WBGene00019501	protein_coding_gene	-1.58006	0.334469	5.93678e-06
Y57E12B.10	WBGene00202501	protein_coding_gene	-1.58517	0.333286	0.0434955
K11H12.11	WBGene00044723	protein_coding_gene	-1.58785	0.332667	0.013266
C09G1.7	WBGene00284856	ncRNA_gene	-1.59493	0.331037	0.0332377
srx-125	WBGene00006016	protein_coding_gene	-1.59713	0.330534	0.0144907
C33E10.3	WBGene00023245	pseudogene	-1.60203	0.329413	0.0134616
Y71A12B.19	WBGene00077443	pseudogene	-1.60602	0.328503	5.27309e-12
F48E3.9	WBGene00018608	protein_coding_gene	-1.61164	0.327227	0.000285805
C05D9.7	WBGene00015474	protein_coding_gene	-1.61916	0.325525	3.37974e-16
Y39B6A.31	WBGene00012690	pseudogene	-1.62066	0.325187	1.21439e-08
B0228.6	WBGene00015063	protein_coding_gene	-1.62502	0.324205	1.49756e-10
msp-79	WBGene00003466	protein_coding_gene	-1.62734	0.323685	3.71374e-05
C39B5.2	WBGene00016520	protein_coding_gene	-1.62742	0.323666	1.50168e-14
F08D12.2	WBGene00017246	protein_coding_gene	-1.64805	0.319072	0.00102349
ttr-51	WBGene00010440	protein_coding_gene	-1.64854	0.318962	2.92777e-26
2RSSE.3	WBGene00044951	pseudogene	-1.65466	0.317612	0.0185725
dpy-10	WBGene00001072	protein_coding_gene	-1.65475	0.317594	0.0176776
srh-254	WBGene00005460	pseudogene	-1.67314	0.313569	4.50301e-07
D1086.10	WBGene00044080	protein_coding_gene	-1.67734	0.312658	2.07665e-09
clec-183	WBGene00011855	protein_coding_gene	-1.68193	0.311664	0.0141126
fmi-1	WBGene00001475	protein_coding_gene	-1.68442	0.311128	9.47862e-12
K01A2.3	WBGene00019278	pseudogene	-1.68621	0.310742	3.11749e-06
T05E12.3	WBGene00011486	protein_coding_gene	-1.68888	0.310168	1.4528e-27
F38E9.1	WBGene00018184	protein_coding_gene	-1.68891	0.310161	3.20068e-28
igcm-3	WBGene00020160	protein_coding_gene	-1.69857	0.30809	7.9621e-31
Y41D4B.14	WBGene00021516	protein_coding_gene	-1.70037	0.307707	6.55116e-07
F40F8.12	WBGene00044917	protein_coding_gene	-1.71057	0.30554	0.0276415
C07A4.3	WBGene00007398	protein_coding_gene	-1.71817	0.303934	1.38794e-05
cest-6	WBGene00020688	protein_coding_gene	-1.7207	0.303401	9.77493e-09
str-163	WBGene00006208	protein_coding_gene	-1.75124	0.297046	0.00208942
T24B8.5	WBGene00011979	protein_coding_gene	-1.76573	0.294078	1.8726e-05
C44C10.5	WBGene00008086	protein_coding_gene	-1.77093	0.293021	0.000988275
Y71G12B.5	WBGene00022145	protein_coding_gene	-1.77591	0.29201	0.000318173
F55C9.5	WBGene00010102	protein_coding_gene	-1.77731	0.291727	0.00576709
D2005.6	WBGene00008401	protein_coding_gene	-1.77894	0.291397	4.37129e-07
T06G6.11	WBGene00011550	pseudogene	-1.79067	0.289038	0.00272332
duxl-1	WBGene00022554	protein_coding_gene	-1.79294	0.288584	0.000719673
tmem-231	WBGene00020825	protein_coding_gene	-1.79302	0.288567	0.00110724
chk-1	WBGene00000498	protein_coding_gene	-1.79913	0.287349	1.39937e-41
F27D9.13	WBGene00270320	protein_coding_gene	-1.80184	0.286809	0.0235391
C32H11.4	WBGene00007867	protein_coding_gene	-1.81135	0.284925	4.97253e-07
W03G11.2	WBGene00012224	protein_coding_gene	-1.81629	0.28395	0.000298649
C35A5.5	WBGene00007949	protein_coding_gene	-1.81857	0.283502	0.00663806
pax-3	WBGene00003939	protein_coding_gene	-1.83141	0.28099	2.3132e-07
C17G10.10	WBGene00195182	protein_coding_gene	-1.83424	0.280439	0.00753114
F58H1.5	WBGene00010288	protein_coding_gene	-1.84806	0.277767	1.49354e-14
Y40H7A.147	WBGene00077755	pseudogene	-1.8552	0.276395	1.99505e-07
C08D8.1	WBGene00015592	protein_coding_gene	-1.86644	0.274249	7.97003e-07
ceh-53	WBGene00015651	protein_coding_gene	-1.87164	0.273263	0.012625
C54C8.4	WBGene00008292	protein_coding_gene	-1.88231	0.271249	0.0207276
C26C6.4	WBGene00007739	protein_coding_gene	-1.88327	0.271068	0.00659587
ttbk-3	WBGene00009324	protein_coding_gene	-1.88563	0.270626	1.22416e-09
clec-68	WBGene00018970	protein_coding_gene	-1.88797	0.270187	0.0340567
R11G1.7	WBGene00044725	protein_coding_gene	-1.89163	0.269502	2.13995e-08
K02E10.4	WBGene00019318	protein_coding_gene	-1.9118	0.265761	0.00315052
E04A4.3	WBGene00017118	pseudogene	-1.91337	0.265472	0.0118567
cutl-11	WBGene00011443	protein_coding_gene	-1.9205	0.264164	0.000889825
R01H2.8	WBGene00045190	protein_coding_gene	-1.92124	0.264028	0.016192
C06A5.12	WBGene00044414	protein_coding_gene	-1.92594	0.263168	0.000148108
Y47D7A.2	WBGene00021616	protein_coding_gene	-1.9269	0.262993	0.0473619
D1086.7	WBGene00008394	protein_coding_gene	-1.93977	0.260658	2.96662e-28
Y48B6A.16	WBGene00050948	pseudogene	-1.95298	0.258282	2.33334e-06
Y105C5A.1268	WBGene00185102	protein_coding_gene	-1.95321	0.258241	0.00461172
F22B5.6	WBGene00009044	protein_coding_gene	-1.95935	0.257144	4.07336e-05
efl-3	WBGene00009899	protein_coding_gene	-1.96232	0.256616	3.22954e-20
ZK678.3	WBGene00014069	pseudogene	-1.96311	0.256474	0.0349295
ZC84.1	WBGene00013846	protein_coding_gene	-1.96439	0.256248	0.000356016
F22F7.3	WBGene00017721	protein_coding_gene	-1.96529	0.256088	0.000796384
W08E12.6	WBGene00021087	protein_coding_gene	-1.96578	0.256001	0.0425257
drd-50	WBGene00018643	protein_coding_gene	-1.96851	0.255517	9.16858e-05
F21C10.10	WBGene00017659	protein_coding_gene	-1.96908	0.255416	1.13706e-05
F25D7.5	WBGene00009114	protein_coding_gene	-1.96917	0.255399	0.00254282
C47A4.1	WBGene00008122	protein_coding_gene	-1.96955	0.255333	5.6463e-06
VH15N14R.1	WBGene00012151	protein_coding_gene	-1.97283	0.254754	7.59041e-09
F01G12.18	WBGene00206382	protein_coding_gene	-1.97468	0.254427	0.0378451
R04B3.1	WBGene00019866	protein_coding_gene	-1.97618	0.254161	0.0144908
fbxb-87	WBGene00043996	protein_coding_gene	-1.97759	0.253913	0.00301319
dex-1	WBGene00017028	protein_coding_gene	-1.98269	0.253018	4.6848e-22
T25D1.3	WBGene00020795	protein_coding_gene	-1.98345	0.252885	0.04014
C55C3.7	WBGene00043065	protein_coding_gene	-1.98588	0.252458	0.0336704
ttr-52	WBGene00008719	protein_coding_gene	-1.99334	0.251158	8.34505e-05
M195.4	WBGene00010949	protein_coding_gene	-1.99705	0.250512	0.00468061
T26A8.6	WBGene00195245	snoRNA_gene	-1.99937	0.250109	0.0363793
Y43F8C.18	WBGene00012839	ncRNA_gene	-2.00683	0.24882	0.0197718
ZK512.1	WBGene00013982	protein_coding_gene	-2.00901	0.248444	3.73313e-12
mnp-1	WBGene00007139	protein_coding_gene	-2.01187	0.247951	1.99811e-29
clec-47	WBGene00011668	protein_coding_gene	-2.01627	0.247197	3.87474e-13
ssp-11	WBGene00006040	protein_coding_gene	-2.01779	0.246936	0.000107831
col-83	WBGene00000658	protein_coding_gene	-2.02038	0.246493	0.00586397
C30G7.4	WBGene00044178	protein_coding_gene	-2.02563	0.245599	8.53838e-10
F58G6.9	WBGene00044107	protein_coding_gene	-2.02957	0.244928	0.000598673
C18D4.6	WBGene00007675	protein_coding_gene	-2.03099	0.244688	1.84789e-28
taf-7.1	WBGene00006388	protein_coding_gene	-2.03263	0.24441	9.01923e-15
lips-16	WBGene00012588	pseudogene	-2.0339	0.244195	1.03419e-15
C06E7.4	WBGene00015541	protein_coding_gene	-2.03988	0.243185	1.46484e-05
T23C6.4	WBGene00020726	protein_coding_gene	-2.04152	0.242908	7.49685e-21
his-64	WBGene00001938	protein_coding_gene	-2.05199	0.241151	0.0207083
F19B2.12	WBGene00194812	pseudogene	-2.05307	0.24097	3.48177e-13
C18D11.7	WBGene00044232	protein_coding_gene	-2.05541	0.24058	0.0218987
nphp-1	WBGene00010898	protein_coding_gene	-2.0564	0.240415	3.91431e-06
dhs-8	WBGene00000972	protein_coding_gene	-2.07076	0.238035	3.35316e-05
R160.10	WBGene00219369	protein_coding_gene	-2.07099	0.237997	0.000664814
W02B3.7	WBGene00020927	protein_coding_gene	-2.07847	0.236765	0.0206058
F23F12.8	WBGene00017754	protein_coding_gene	-2.08138	0.236289	0.000605208
tbb-4	WBGene00006538	protein_coding_gene	-2.08633	0.235479	4.03834e-13
ins-8	WBGene00002091	protein_coding_gene	-2.09231	0.234506	0.0207969
scrt-1	WBGene00016948	protein_coding_gene	-2.0932	0.234361	0.0188532
Y59E9AR.1	WBGene00021997	protein_coding_gene	-2.09405	0.234223	0.00304649
str-173	WBGene00006217	protein_coding_gene	-2.1029	0.23279	0.00988875
hsp-12.1	WBGene00011906	protein_coding_gene	-2.103	0.232774	2.21106e-08
F54F7.9	WBGene00045251	protein_coding_gene	-2.10601	0.232288	0.0397292
E01G4.7	WBGene00045410	pseudogene	-2.13128	0.228256	8.48678e-05
C14C6.5	WBGene00015759	protein_coding_gene	-2.13524	0.227629	2.23971e-07
Y75B8A.18	WBGene00013553	protein_coding_gene	-2.13573	0.227553	1.29874e-46
C24H12.18	WBGene00235333	protein_coding_gene	-2.14634	0.225886	0.0426157
F49F1.11	WBGene00018651	protein_coding_gene	-2.15292	0.224857	0.037562
C05E11.3	WBGene00015494	protein_coding_gene	-2.15792	0.22408	3.6319e-22
T09E11.12	WBGene00045103	protein_coding_gene	-2.16736	0.222618	0.0336704
linc-23	WBGene00219692	lincRNA_gene	-2.17038	0.222153	0.0384461
rga-2	WBGene00013135	protein_coding_gene	-2.17337	0.221692	1.69709e-15
F28H6.8	WBGene00044137	protein_coding_gene	-2.17544	0.221375	0.0210867
fbxb-70	WBGene00014149	protein_coding_gene	-2.17582	0.221317	0.0045597
ZK402.6	WBGene00044748	ncRNA_gene	-2.18235	0.220317	0.0391291
K11H12.10	WBGene00044458	protein_coding_gene	-2.18543	0.219846	0.0473412
W01B6.11	WBGene00077750	pseudogene	-2.18643	0.219695	0.0251655
F28H1.1	WBGene00017908	protein_coding_gene	-2.19092	0.219011	5.63533e-34
srm-1	WBGene00005638	protein_coding_gene	-2.19191	0.218861	8.22346e-05
ceh-16	WBGene00000439	protein_coding_gene	-2.19286	0.218717	2.42115e-07
Y116A8C.7	WBGene00014976	pseudogene	-2.19351	0.218619	0.0185923
T15D6.10	WBGene00011784	protein_coding_gene	-2.19599	0.218244	0.0280876
clec-259	WBGene00010927	pseudogene	-2.20211	0.217319	0.039829
C53A5.2	WBGene00008263	protein_coding_gene	-2.2041	0.21702	7.26128e-06
F36H12.17	WBGene00018130	protein_coding_gene	-2.20876	0.216321	0.00092142
Y53F4B.20	WBGene00013166	protein_coding_gene	-2.21086	0.216006	0.000220185
C14E2.4	WBGene00015773	protein_coding_gene	-2.21242	0.215772	0.0296693
Y53F4B.43	WBGene00044726	protein_coding_gene	-2.21437	0.215481	0.013253
C18D11.10	WBGene00194727	protein_coding_gene	-2.21586	0.215258	0.0366599
T24H7.6	WBGene00044936	snoRNA_gene	-2.21862	0.214846	0.0171306
C35D6.3	WBGene00007960	protein_coding_gene	-2.22276	0.214231	0.02341
W05B10.3	WBGene00012278	protein_coding_gene	-2.22474	0.213937	0.0105576
Y47D7A.7	WBGene00021620	protein_coding_gene	-2.22902	0.213304	0.000183375
tyr-5	WBGene00021553	protein_coding_gene	-2.23631	0.212228	2.40831e-14
C49G7.13	WBGene00269425	protein_coding_gene	-2.23869	0.211879	3.37234e-08
nspa-6	WBGene00044273	protein_coding_gene	-2.24108	0.211527	0.0247291
unc-39	WBGene00006775	protein_coding_gene	-2.24621	0.210777	1.35891e-07
R11E3.19	WBGene00235374	protein_coding_gene	-2.24718	0.210636	0.000356798
tig-3	WBGene00021594	protein_coding_gene	-2.24761	0.210573	8.97538e-06
nlp-23	WBGene00003761	protein_coding_gene	-2.25829	0.20902	0.0283536
pes-23	WBGene00003987	protein_coding_gene	-2.26231	0.208439	1.05537e-12
F40H6.2	WBGene00018254	protein_coding_gene	-2.27872	0.206081	0.0367313
srh-132	WBGene00005349	protein_coding_gene	-2.2832	0.205441	0.030539
T05A7.13	WBGene00271415	protein_coding_gene	-2.28917	0.204593	1.49508e-07
W08E3.4	WBGene00012345	protein_coding_gene	-2.29201	0.20419	1.32255e-05
T26E3.6	WBGene00012039	protein_coding_gene	-2.29407	0.2039	0.0340982
linc-16	WBGene00219728	lincRNA_gene	-2.29501	0.203766	0.00188471
Y79H2A.2	WBGene00013579	protein_coding_gene	-2.30266	0.202689	3.40106e-19
F55G7.5	WBGene00195215	protein_coding_gene	-2.3107	0.201563	0.036354
fbxb-77	WBGene00021204	protein_coding_gene	-2.31087	0.201538	0.000244364
his-5	WBGene00001879	protein_coding_gene	-2.31351	0.201171	0.0284442
grl-11	WBGene00001720	protein_coding_gene	-2.31382	0.201128	0.0209139
fbxa-102	WBGene00010534	protein_coding_gene	-2.33693	0.197931	0.0268094
hmg-6	WBGene00009827	protein_coding_gene	-2.34013	0.197493	0.00959592
Y17G9B.11	WBGene00194835	protein_coding_gene	-2.34092	0.197384	0.0431529
Y51H4A.937	WBGene00194927	protein_coding_gene	-2.34132	0.19733	0.0382128
W03D2.9	WBGene00020983	protein_coding_gene	-2.34157	0.197295	0.000942545
Y116F11B.17	WBGene00189943	protein_coding_gene	-2.34311	0.197085	0.0384595
nhr-77	WBGene00003667	protein_coding_gene	-2.34381	0.196989	0.0323428
ZK185.9	WBGene00220238	snoRNA_gene	-2.34694	0.196563	0.00862509
T19B10.12	WBGene00050898	protein_coding_gene	-2.34827	0.196381	0.0360986
C44C10.15	WBGene00219301	protein_coding_gene	-2.35821	0.195034	0.0390861
ceh-43	WBGene00000463	protein_coding_gene	-2.36581	0.194008	2.38236e-29
Y7A5A.5	WBGene00012411	protein_coding_gene	-2.36853	0.193643	0.0436316
Y13C8A.4	WBGene00219303	pseudogene	-2.37589	0.192658	4.87064e-13
K11H12.5	WBGene00019661	protein_coding_gene	-2.37648	0.192579	2.49273e-13
F25H5.8	WBGene00009130	protein_coding_gene	-2.38037	0.19206	4.60228e-22
F28D1.13	WBGene00044962	snoRNA_gene	-2.38499	0.191446	0.0175002
T02C1.1	WBGene00011365	protein_coding_gene	-2.38744	0.191122	1.074e-10
F26D10.24	WBGene00219917	snoRNA_gene	-2.3897	0.190822	0.010035
K07E8.1	WBGene00019494	pseudogene	-2.39533	0.190078	0.0168489
K07C5.10	WBGene00023428	snoRNA_gene	-2.39548	0.190059	0.00963551
Y51A2D.23	WBGene00077653	pseudogene	-2.40746	0.188487	0.0154219
skr-21	WBGene00004827	protein_coding_gene	-2.41288	0.187781	1.16351e-40
Y71A12B.24	WBGene00195228	protein_coding_gene	-2.41748	0.187183	0.000343774
ceh-8	WBGene00000433	protein_coding_gene	-2.41886	0.187004	0.00024801
F48F7.3	WBGene00009849	protein_coding_gene	-2.42822	0.185794	0.000802343
srz-56	WBGene00016519	protein_coding_gene	-2.432	0.185308	0.00830758
srg-58	WBGene00005215	protein_coding_gene	-2.43321	0.185153	0.0346421
Y18D10A.30	WBGene00271598	pseudogene	-2.44029	0.184247	0.00040052
Y60A9A.3	WBGene00194675	pseudogene	-2.44177	0.184058	0.0137419
T07D3.9	WBGene00020311	protein_coding_gene	-2.44427	0.183739	5.58202e-22
mls-2	WBGene00003377	protein_coding_gene	-2.4508	0.18291	4.72022e-08
F59A1.18	WBGene00206506	protein_coding_gene	-2.45087	0.1829	0.0186079
linc-68	WBGene00219756	lincRNA_gene	-2.45315	0.182611	0.0196229
ehn-3	WBGene00001223	protein_coding_gene	-2.45344	0.182575	0.0235391
clec-162	WBGene00007399	protein_coding_gene	-2.45423	0.182475	2.46354e-05
C24H12.19	WBGene00235338	pseudogene	-2.45624	0.182221	0.0010897
K05C4.3	WBGene00010580	protein_coding_gene	-2.46089	0.181634	0.00271374
T04A8.17	WBGene00045118	snoRNA_gene	-2.4684	0.180692	0.0120322
F18G5.5	WBGene00017581	pseudogene	-2.46888	0.180632	0.0182327
F35D2.3	WBGene00018041	protein_coding_gene	-2.47012	0.180476	1.24526e-25
kal-1	WBGene00002181	protein_coding_gene	-2.47921	0.179343	2.88744e-28
oac-44	WBGene00011654	protein_coding_gene	-2.47998	0.179247	0.00974738
C46A5.4	WBGene00016700	protein_coding_gene	-2.48873	0.178163	1.5933e-07
oac-45	WBGene00011656	protein_coding_gene	-2.49958	0.176828	0.00798586
W10D9.1	WBGene00021129	protein_coding_gene	-2.5054	0.176116	0.0127017
cpn-2	WBGene00000778	protein_coding_gene	-2.52151	0.174161	1.53494e-06
cfz-2	WBGene00000478	protein_coding_gene	-2.52337	0.173936	1.73252e-15
F31E3.12	WBGene00219317	protein_coding_gene	-2.52446	0.173804	0.000187441
rrn-4.2	WBGene00077465	rRNA_gene	-2.53064	0.173062	0.0039955
ZC449.2	WBGene00022612	protein_coding_gene	-2.53594	0.172428	3.43291e-08
sem-2	WBGene00004771	protein_coding_gene	-2.53601	0.172418	1.54468e-09
F16G10.6	WBGene00017521	protein_coding_gene	-2.54137	0.171779	0.0107566
lips-2	WBGene00007291	protein_coding_gene	-2.5478	0.171016	0.0126583
Y45F10B.59	WBGene00194917	protein_coding_gene	-2.5488	0.170897	0.0176407
F13E9.4	WBGene00008753	protein_coding_gene	-2.56765	0.168679	0.002259
C04F6.9	WBGene00304901	protein_coding_gene	-2.56891	0.168532	0.0230556
W04H10.5	WBGene00206416	protein_coding_gene	-2.57053	0.168342	0.00135946
F28B1.3	WBGene00009197	pseudogene	-2.57064	0.168329	0.0114523
F25B3.2	WBGene00009099	protein_coding_gene	-2.57072	0.16832	3.31466e-05
clec-171	WBGene00022312	protein_coding_gene	-2.5782	0.16745	0.00851259
cut-6	WBGene00000853	protein_coding_gene	-2.58557	0.166597	1.50233e-08
F46F11.12	WBGene00045082	snoRNA_gene	-2.58994	0.166093	0.0019723
lhfp-4	WBGene00009155	protein_coding_gene	-2.59774	0.165197	0.000448388
Y49F6C.2	WBGene00021724	protein_coding_gene	-2.60249	0.164654	0.0307601
egl-1	WBGene00001170	protein_coding_gene	-2.60651	0.164196	0.000339118
T04F8.9	WBGene00011447	protein_coding_gene	-2.61417	0.163326	2.39965e-06
dct-19	WBGene00007876	protein_coding_gene	-2.61946	0.162728	0.00270843
F17E9.16	WBGene00195009	protein_coding_gene	-2.63336	0.161168	0.00587966
F17E9.15	WBGene00194833	protein_coding_gene	-2.63472	0.161016	0.00828167
W10G11.4	WBGene00021137	protein_coding_gene	-2.63655	0.160813	0.000881536
T09D3.3	WBGene00020384	protein_coding_gene	-2.643	0.160095	0.0129217
F32H2.6	WBGene00009343	protein_coding_gene	-2.6438	0.160006	7.34989e-07
ceh-76	WBGene00022395	protein_coding_gene	-2.65941	0.158284	0.0044838
his-31	WBGene00001905	protein_coding_gene	-2.66436	0.157742	0.0021569
Y71A12B.15	WBGene00013511	protein_coding_gene	-2.67215	0.156892	0.00798842
T27A8.7	WBGene00206527	protein_coding_gene	-2.69173	0.154778	0.00437581
K07D4.2	WBGene00019483	protein_coding_gene	-2.70077	0.153811	0.00675177
F59A6.3	WBGene00019085	protein_coding_gene	-2.70427	0.153438	0.00585481
dgn-3	WBGene00017221	protein_coding_gene	-2.71417	0.152389	0.00917194
R03H10.5	WBGene00019857	protein_coding_gene	-2.72314	0.151444	0.00884318
F49B2.9	WBGene00268216	protein_coding_gene	-2.72772	0.150964	0.00368894
nspa-1	WBGene00010377	protein_coding_gene	-2.73458	0.150249	6.3071e-09
lov-1	WBGene00003058	protein_coding_gene	-2.73768	0.149926	0.000834228
F54F7.3	WBGene00010065	protein_coding_gene	-2.7443	0.149239	1.13113e-33
Y75B12B.13	WBGene00045402	protein_coding_gene	-2.74937	0.148716	0.0106115
clec-93	WBGene00013929	protein_coding_gene	-2.75395	0.148245	0.00563715
C17H12.37	WBGene00236786	protein_coding_gene	-2.756	0.148034	0.0015179
C54C8.12	WBGene00044242	protein_coding_gene	-2.75676	0.147956	0.0125087
Y48G9A.6	WBGene00021700	protein_coding_gene	-2.75816	0.147812	0.00545156
sdz-1	WBGene00015129	protein_coding_gene	-2.7668	0.14693	6.71458e-05
ZK381.2	WBGene00022725	protein_coding_gene	-2.77418	0.146181	0.00147076
C16C4.18	WBGene00194998	protein_coding_gene	-2.77572	0.146024	0.00334705
F55G11.10	WBGene00010129	protein_coding_gene	-2.79192	0.144394	0.0135359
ceh-30	WBGene00000451	protein_coding_gene	-2.79665	0.143921	2.97937e-06
C35A11.3	WBGene00016430	protein_coding_gene	-2.79893	0.143694	0.0057986
F21D5.9	WBGene00009014	protein_coding_gene	-2.80159	0.14343	5.69691e-06
C47E12.13	WBGene00008156	protein_coding_gene	-2.80371	0.143218	0.0059642
T04C12.1	WBGene00011427	protein_coding_gene	-2.81931	0.141678	1.98795e-06
F47E1.4	WBGene00018568	protein_coding_gene	-2.83249	0.14039	4.93027e-19
W09G10.9	WBGene00271830	protein_coding_gene	-2.84566	0.139114	0.000779498
C05B5.1	WBGene00007319	protein_coding_gene	-2.86624	0.137144	0.00461922
hbl-1	WBGene00001824	protein_coding_gene	-2.87158	0.136637	5.73533e-24
Y7A9D.1	WBGene00012420	protein_coding_gene	-2.87919	0.135918	9.32603e-35
Y62H9A.8	WBGene00013396	protein_coding_gene	-2.87994	0.135848	0.00586945
fbxb-55	WBGene00020979	protein_coding_gene	-2.88697	0.135188	0.0022502
Y74C9A.6	WBGene00023193	snoRNA_gene	-2.88743	0.135144	0.00211441
Y77E11A.22	WBGene00235266	pseudogene	-2.89832	0.134128	0.0031165
B0302.2	WBGene00015119	protein_coding_gene	-2.91187	0.132874	0.00540693
Y19D10B.4	WBGene00021233	pseudogene	-2.92083	0.132051	0.000729262
F16G10.9	WBGene00017524	protein_coding_gene	-2.92405	0.131757	0.00520193
F35C8.9	WBGene00077784	pseudogene	-2.92746	0.131446	0.00262051
W01C9.1	WBGene00012175	protein_coding_gene	-2.94251	0.130081	4.75615e-05
dmsr-12	WBGene00019262	protein_coding_gene	-2.94646	0.129726	2.59216e-12
E03H4.9	WBGene00014729	pseudogene	-2.94717	0.129662	0.00218678
F02H6.7	WBGene00008540	protein_coding_gene	-2.95834	0.128662	0.00334705
Y26G10.3	WBGene00050973	pseudogene	-2.95936	0.128572	0.00421165
T08B6.64	WBGene00206375	snoRNA_gene	-2.96672	0.127917	0.00134973
M199.9	WBGene00044998	protein_coding_gene	-2.97078	0.127557	0.00165447
Y51H7C.12	WBGene00021790	protein_coding_gene	-2.99152	0.125737	0.000235178
Y64G10A.10	WBGene00045144	protein_coding_gene	-2.99284	0.125622	0.0039737
fbxb-114	WBGene00016254	protein_coding_gene	-3.02966	0.122457	0.00495595
K08E3.2	WBGene00010662	protein_coding_gene	-3.03273	0.122196	2.8481e-05
F59A7.12	WBGene00044520	protein_coding_gene	-3.0345	0.122047	0.0020527
clc-4	WBGene00000525	protein_coding_gene	-3.03493	0.12201	2.81586e-14
Y40A1A.2	WBGene00021484	protein_coding_gene	-3.0391	0.121657	0.00112499
oac-43	WBGene00011653	protein_coding_gene	-3.04223	0.121394	0.00265608
C54E10.10	WBGene00206523	protein_coding_gene	-3.05181	0.120591	0.00174849
Y11D7A.19	WBGene00077756	protein_coding_gene	-3.05426	0.120386	8.62351e-05
F18C5.9	WBGene00017562	protein_coding_gene	-3.05499	0.120325	0.000830962
fbxb-38	WBGene00016337	protein_coding_gene	-3.08589	0.117775	3.57811e-05
F53B3.5	WBGene00018743	protein_coding_gene	-3.08682	0.117699	1.42988e-45
dmd-5	WBGene00017326	protein_coding_gene	-3.08949	0.117481	8.32426e-11
fbxb-88	WBGene00016359	protein_coding_gene	-3.10447	0.116269	4.64996e-24
F29A7.3	WBGene00017913	protein_coding_gene	-3.11052	0.115782	0.00077113
C16C8.17	WBGene00015854	protein_coding_gene	-3.11285	0.115595	2.83954e-05
fbxa-70	WBGene00020458	pseudogene	-3.11593	0.115348	0.00191643
K08C9.10	WBGene00086564	protein_coding_gene	-3.13657	0.11371	0.00177614
atf-2	WBGene00000220	protein_coding_gene	-3.14114	0.11335	2.18125e-07
T10D4.7	WBGene00020409	protein_coding_gene	-3.18605	0.109876	0.00233847
dyf-7	WBGene00001123	protein_coding_gene	-3.19104	0.109496	6.17002e-09
C29A12.6	WBGene00007800	protein_coding_gene	-3.20299	0.108594	9.95938e-09
Y6E2A.1	WBGene00012397	protein_coding_gene	-3.20451	0.108479	0.00235178
W04H10.6	WBGene00206417	protein_coding_gene	-3.20466	0.108468	0.00116178
Y47D7A.11	WBGene00021623	protein_coding_gene	-3.20499	0.108443	0.00103848
T11F9.22	WBGene00194784	protein_coding_gene	-3.21618	0.107605	2.56153e-05
Y53H1B.4	WBGene00013182	protein_coding_gene	-3.22897	0.106655	0.000389421
C54E10.11	WBGene00206524	protein_coding_gene	-3.24305	0.10562	0.00200892
F46B3.14	WBGene00009765	protein_coding_gene	-3.26615	0.103942	0.000814632
C10F3.7	WBGene00015679	protein_coding_gene	-3.27083	0.103605	5.28926e-05
clec-78	WBGene00018547	protein_coding_gene	-3.27787	0.103101	1.43237e-32
cut-5	WBGene00011104	protein_coding_gene	-3.2803	0.102927	8.17505e-09
K10G6.4	WBGene00019641	protein_coding_gene	-3.28066	0.102902	1.5273e-08
C27D6.15	WBGene00303362	protein_coding_gene	-3.29912	0.101593	0.00139642
linc-1	WBGene00194659	lincRNA_gene	-3.30631	0.101088	1.34384e-30
ZC204.17	WBGene00194714	protein_coding_gene	-3.316	0.100412	0.000759594
C41G7.15	WBGene00219284	protein_coding_gene	-3.32975	0.099459	0.000665749
nas-19	WBGene00003538	protein_coding_gene	-3.33121	0.0993585	0.00048098
Y57G11C.39	WBGene00013328	protein_coding_gene	-3.33251	0.099269	0.000842775
T12A2.6	WBGene00020440	protein_coding_gene	-3.33826	0.0988743	0.00130547
Y43F8C.23	WBGene00045344	protein_coding_gene	-3.34499	0.0984139	0.000884917
F59A6.11	WBGene00044664	protein_coding_gene	-3.35271	0.097889	3.42923e-07
F56D2.8	WBGene00018968	protein_coding_gene	-3.36182	0.0972728	9.36121e-12
egl-46	WBGene00001210	protein_coding_gene	-3.37429	0.0964359	4.58263e-33
F58F9.9	WBGene00044307	protein_coding_gene	-3.38093	0.0959926	0.000571081
F46B3.15	WBGene00009766	protein_coding_gene	-3.38787	0.095532	0.000691009
cutl-13	WBGene00021025	protein_coding_gene	-3.44412	0.0918792	2.76712e-07
M01G12.10	WBGene00010823	protein_coding_gene	-3.48604	0.0892478	2.8567e-07
F31D4.5	WBGene00009292	protein_coding_gene	-3.49835	0.0884894	2.22324e-10
ZC178.2	WBGene00022536	protein_coding_gene	-3.50966	0.0877985	4.42304e-05
pax-1	WBGene00003937	protein_coding_gene	-3.52849	0.0866602	0.00049378
F28B1.2	WBGene00009196	protein_coding_gene	-3.5296	0.0865933	0.000186895
F55C9.12	WBGene00044196	pseudogene	-3.53629	0.0861926	0.000192892
C10G8.2	WBGene00015681	protein_coding_gene	-3.53759	0.0861151	0.000633824
F02E11.3	WBGene00017181	protein_coding_gene	-3.55589	0.0850298	0.000295706
cwp-2	WBGene00000860	protein_coding_gene	-3.56256	0.0846373	0.000296306
B0228.8	WBGene00015065	protein_coding_gene	-3.57765	0.0837568	0.000146323
F49C5.12	WBGene00184956	protein_coding_gene	-3.5888	0.0831122	0.000144583
ZK675.4	WBGene00014067	protein_coding_gene	-3.58914	0.0830926	3.36333e-07
C06A12.8	WBGene00007359	protein_coding_gene	-3.59629	0.0826817	0.000369465
H25K10.4	WBGene00010413	protein_coding_gene	-3.60418	0.0822304	5.83739e-16
C05C10.8	WBGene00086567	protein_coding_gene	-3.65557	0.0793531	0.000168422
clec-108	WBGene00012504	protein_coding_gene	-3.65805	0.0792169	1.76037e-08
cnd-1	WBGene00000561	protein_coding_gene	-3.69506	0.0772102	4.73935e-16
nep-25	WBGene00022874	protein_coding_gene	-3.71671	0.0760606	5.51295e-19
oac-4	WBGene00015873	protein_coding_gene	-3.73528	0.0750877	1.24886e-08
hil-7	WBGene00001858	protein_coding_gene	-3.75256	0.0741936	5.12522e-27
nas-24	WBGene00003543	protein_coding_gene	-3.75386	0.0741271	1.67808e-45
C44B12.9	WBGene00044462	protein_coding_gene	-3.77432	0.0730828	2.73102e-13
LLC1.121	WBGene00235121	pseudogene	-3.78122	0.0727343	0.000195483
clec-129	WBGene00021145	protein_coding_gene	-3.79985	0.0718009	0.000270464
fbxb-39	WBGene00019702	protein_coding_gene	-3.86956	0.0684144	3.78174e-05
F57B1.6	WBGene00010189	protein_coding_gene	-3.87367	0.0682196	1.4401e-14
Y116F11A.3	WBGene00013817	protein_coding_gene	-3.8832	0.0677705	7.28322e-05
F56C3.8	WBGene00018945	protein_coding_gene	-3.88998	0.0674526	1.74587e-19
bgnt-1.3	WBGene00009032	protein_coding_gene	-3.90388	0.0668059	0.000177285
K01D12.1	WBGene00010461	protein_coding_gene	-3.92737	0.0657271	8.03771e-08
hlh-16	WBGene00001960	protein_coding_gene	-3.92878	0.0656629	6.90045e-13
W07G4.1	WBGene00012335	protein_coding_gene	-3.94703	0.0648376	2.78498e-05
clec-100	WBGene00013179	protein_coding_gene	-3.95261	0.064587	2.46033e-05
ZC204.6	WBGene00022556	protein_coding_gene	-3.95348	0.0645479	0.000108377
Y57G11C.1132	WBGene00194666	antisense_lncRNA_gene	-3.9746	0.0636102	2.9815e-05
flp-23	WBGene00017693	protein_coding_gene	-3.99726	0.0626188	1.54795e-06
F13E9.19	WBGene00194922	protein_coding_gene	-4.00378	0.0623366	2.02937e-11
srt-63	WBGene00020877	protein_coding_gene	-4.03433	0.0610303	9.74366e-05
klf-2	WBGene00009998	protein_coding_gene	-4.03676	0.0609277	1.17028e-05
C06E7.88	WBGene00189995	protein_coding_gene	-4.04564	0.0605539	4.26141e-13
C35B1.8	WBGene00016437	protein_coding_gene	-4.06008	0.0599506	3.9304e-10
rocf-1	WBGene00011948	protein_coding_gene	-4.07489	0.0593383	4.22494e-11
ZK813.6	WBGene00044564	protein_coding_gene	-4.0798	0.0591367	2.62142e-05
Y37F4.3	WBGene00021384	protein_coding_gene	-4.08226	0.059036	4.04982e-05
B0391.14	WBGene00206462	protein_coding_gene	-4.0854	0.0589077	4.06268e-05
B0513.90	WBGene00235301	protein_coding_gene	-4.09545	0.0584989	2.79088e-09
Y17G7B.23	WBGene00044030	protein_coding_gene	-4.10031	0.0583021	5.7879e-07
F15H9.8	WBGene00194652	pseudogene	-4.13708	0.0568347	1.13947e-05
D2096.5	WBGene00017072	protein_coding_gene	-4.19034	0.0547749	4.64548e-20
ins-19	WBGene00002102	protein_coding_gene	-4.19098	0.0547506	5.44425e-06
E02H9.1	WBGene00017099	protein_coding_gene	-4.20405	0.054257	1.41289e-18
F26C11.3	WBGene00009147	protein_coding_gene	-4.21013	0.0540288	7.15708e-06
clec-98	WBGene00013932	protein_coding_gene	-4.21132	0.0539842	9.19419e-06
F49B2.4	WBGene00009864	pseudogene	-4.21204	0.0539574	2.80448e-05
T02H6.9	WBGene00020179	protein_coding_gene	-4.21557	0.0538254	2.1839e-21
W09G12.6	WBGene00021120	protein_coding_gene	-4.22246	0.0535688	2.77064e-05
lys-10	WBGene00003099	protein_coding_gene	-4.25265	0.0524597	2.2039e-10
T02D1.7	WBGene00011373	protein_coding_gene	-4.28502	0.0512955	9.47358e-06
F49F1.2	WBGene00235363	protein_coding_gene	-4.30815	0.0504798	5.42017e-06
K12H6.8	WBGene00019688	protein_coding_gene	-4.32428	0.0499185	1.65461e-10
C08E3.14	WBGene00044415	protein_coding_gene	-4.33494	0.0495512	5.80949e-06
F17E9.18	WBGene00235282	protein_coding_gene	-4.3524	0.048955	7.26128e-06
clec-232	WBGene00009487	protein_coding_gene	-4.36289	0.0486003	8.60928e-31
fip-7	WBGene00013105	protein_coding_gene	-4.37341	0.0482473	3.29643e-06
C16C8.10	WBGene00015848	protein_coding_gene	-4.38371	0.047904	4.5044e-06
F17E9.19	WBGene00249825	pseudogene	-4.39233	0.0476187	6.62353e-06
nep-14	WBGene00018225	pseudogene	-4.39513	0.0475263	5.32394e-25
F58F9.8	WBGene00044306	protein_coding_gene	-4.40393	0.0472372	4.5797e-11
T02E9.6	WBGene00044203	protein_coding_gene	-4.4093	0.0470619	1.48536e-06
F46A8.4	WBGene00009747	protein_coding_gene	-4.44664	0.0458593	7.91909e-06
hpo-2	WBGene00012500	protein_coding_gene	-4.45988	0.0454404	2.26216e-55
pqn-73	WBGene00004155	protein_coding_gene	-4.49705	0.0442847	1.96578e-16
R05G6.3	WBGene00043466	protein_coding_gene	-4.49901	0.0442246	2.65544e-06
C47A10.12	WBGene00008129	protein_coding_gene	-4.51061	0.0438703	3.28239e-22
F17B5.6	WBGene00044058	protein_coding_gene	-4.53812	0.0430417	1.18309e-05
M01D1.11	WBGene00220026	snoRNA_gene	-4.57054	0.0420852	3.26028e-07
F59A1.16	WBGene00010301	protein_coding_gene	-4.57357	0.041997	8.56223e-07
K08C9.6	WBGene00010653	protein_coding_gene	-4.5822	0.0417466	1.27389e-06
Y82E9BR.8	WBGene00022341	protein_coding_gene	-4.58394	0.0416961	1.16697e-06
Y43F8C.16	WBGene00012837	protein_coding_gene	-4.58922	0.041544	4.39091e-07
nspf-1	WBGene00044364	protein_coding_gene	-4.59614	0.0413452	1.71503e-06
fipr-19	WBGene00044451	protein_coding_gene	-4.61276	0.0408714	1.24385e-06
T22C1.12	WBGene00011921	protein_coding_gene	-4.62786	0.0404459	2.29187e-10
F25E5.7	WBGene00017788	protein_coding_gene	-4.643	0.0400238	2.78958e-59
F25E5.3	WBGene00017784	protein_coding_gene	-4.6547	0.0397004	8.47333e-41
F35C5.3	WBGene00009391	protein_coding_gene	-4.68717	0.0388169	3.95857e-07
Y64G10A.2	WBGene00013412	protein_coding_gene	-4.6923	0.0386792	3.68462e-07
Y57E12AL.4	WBGene00021958	protein_coding_gene	-4.69744	0.0385416	6.52066e-07
K12H6.5	WBGene00019685	protein_coding_gene	-4.73627	0.037518	2.06474e-07
W07G1.7	WBGene00012334	protein_coding_gene	-4.74635	0.0372569	3.85941e-07
btb-13	WBGene00022561	protein_coding_gene	-4.77949	0.0364109	6.09366e-07
Y51A2D.1	WBGene00013072	protein_coding_gene	-4.78047	0.036386	1.52862e-07
clec-106	WBGene00012482	protein_coding_gene	-4.79208	0.0360945	1.29662e-16
F02H6.6	WBGene00008539	protein_coding_gene	-4.79467	0.0360296	1.34481e-11
C28C12.3	WBGene00016179	protein_coding_gene	-4.81334	0.0355665	2.19436e-51
clec-126	WBGene00021117	protein_coding_gene	-4.83859	0.0349493	1.28342e-29
F47C12.8	WBGene00018551	protein_coding_gene	-4.83881	0.034944	5.49792e-19
Y6G8.16	WBGene00194801	protein_coding_gene	-4.86046	0.0344236	1.50419e-07
C41D11.10	WBGene00195180	protein_coding_gene	-4.86774	0.0342503	1.28416e-07
B0222.10	WBGene00015058	ncRNA_gene	-4.86825	0.0342382	1.66762e-48
C35B1.3	WBGene00016433	protein_coding_gene	-4.9053	0.0333701	1.58817e-11
nspf-2	WBGene00044365	protein_coding_gene	-4.90904	0.0332836	1.60724e-07
Y73F8A.10	WBGene00013519	protein_coding_gene	-4.93192	0.03276	6.12916e-08
F59A1.6	WBGene00010292	protein_coding_gene	-4.96722	0.0319681	9.83956e-08
Y46D2A.3	WBGene00021591	protein_coding_gene	-4.97982	0.0316903	2.00524e-07
C16C8.8	WBGene00015846	protein_coding_gene	-5.01631	0.0308987	1.17451e-07
C35A5.11	WBGene00044024	protein_coding_gene	-5.03364	0.0305297	1.40061e-17
D1022.2	WBGene00017021	protein_coding_gene	-5.07558	0.0296551	9.54225e-17
F26H11.8	WBGene00195149	protein_coding_gene	-5.07606	0.0296451	3.72911e-17
Y43F8B.19	WBGene00077688	protein_coding_gene	-5.10288	0.0290992	1.91461e-07
F55B11.5	WBGene00010087	protein_coding_gene	-5.11479	0.02886	7.22885e-09
C03C10.5	WBGene00007271	protein_coding_gene	-5.12012	0.0287534	4.25742e-17
pkd-2	WBGene00004035	protein_coding_gene	-5.12729	0.0286109	1.34188e-08
F46A8.5	WBGene00009748	protein_coding_gene	-5.15519	0.0280629	1.40589e-21
ZK1290.11	WBGene00022892	protein_coding_gene	-5.16631	0.0278475	3.12089e-31
F54E2.2	WBGene00018824	protein_coding_gene	-5.19231	0.0273502	3.74536e-08
Y18D10A.2	WBGene00012475	protein_coding_gene	-5.20691	0.0270746	9.8613e-14
scl-26	WBGene00016821	protein_coding_gene	-5.22346	0.0267658	7.66699e-09
Y43F8C.24	WBGene00045345	pseudogene	-5.25309	0.0262218	1.92166e-08
fip-3	WBGene00015520	protein_coding_gene	-5.30057	0.0253729	1.28749e-08
clec-136	WBGene00018047	protein_coding_gene	-5.34278	0.0246413	1.21584e-11
C49C3.11	WBGene00008201	protein_coding_gene	-5.3656	0.0242546	2.083e-87
F47C12.6	WBGene00018549	protein_coding_gene	-5.37063	0.0241702	7.14987e-09
T14G12.11	WBGene00219411	protein_coding_gene	-5.39274	0.0238026	4.72632e-12
E02H9.9	WBGene00017106	protein_coding_gene	-5.44441	0.0229652	4.72817e-26
R09E10.5	WBGene00011175	protein_coding_gene	-5.45498	0.0227974	3.93441e-21
F28B1.9	WBGene00045381	protein_coding_gene	-5.45728	0.0227612	2.67758e-08
F40G9.7	WBGene00018243	protein_coding_gene	-5.46003	0.0227178	1.77299e-09
clec-181	WBGene00044511	protein_coding_gene	-5.46196	0.0226875	2.42577e-08
clec-138	WBGene00018049	protein_coding_gene	-5.46542	0.0226331	3.18736e-20
clec-261	WBGene00013834	protein_coding_gene	-5.47961	0.0224117	2.20853e-09
F38E1.10	WBGene00018182	protein_coding_gene	-5.48437	0.0223378	1.44268e-08
F44F1.4	WBGene00009696	protein_coding_gene	-5.49463	0.0221795	4.28576e-20
Y49F6B.13	WBGene00044377	protein_coding_gene	-5.49945	0.0221055	6.05931e-09
F30A10.11	WBGene00009268	protein_coding_gene	-5.50657	0.0219968	6.34757e-26
T26A8.3	WBGene00020826	protein_coding_gene	-5.52726	0.0216835	7.08749e-25
clec-105	WBGene00012488	protein_coding_gene	-5.53315	0.0215951	1.86169e-09
C14F11.7	WBGene00015782	protein_coding_gene	-5.54809	0.0213726	4.24465e-33
ZK1225.10	WBGene00044714	pseudogene	-5.56401	0.0211381	1.93031e-09
T12A7.10	WBGene00194933	protein_coding_gene	-5.6005	0.0206102	1.15042e-09
C06E2.9	WBGene00044579	protein_coding_gene	-5.60681	0.0205203	6.69391e-09
F46A8.8	WBGene00009751	protein_coding_gene	-5.70285	0.0191987	5.47654e-09
clec-125	WBGene00021118	protein_coding_gene	-5.70414	0.0191815	3.11403e-63
cwp-1	WBGene00000859	protein_coding_gene	-5.72106	0.0189578	3.2486e-10
B0207.5	WBGene00015028	protein_coding_gene	-5.75964	0.0184577	6.42714e-59
F47C12.12	WBGene00219377	pseudogene	-5.76357	0.0184074	1.33273e-13
Y43F8C.15	WBGene00012836	protein_coding_gene	-5.78848	0.0180923	2.85002e-10
Y110A2AL.6	WBGene00022443	protein_coding_gene	-5.84688	0.0173745	1.08223e-10
F11A6.16	WBGene00271780	protein_coding_gene	-5.85546	0.0172715	1.92516e-09
clec-135	WBGene00015821	protein_coding_gene	-5.85833	0.0172372	3.3238e-14
W02D7.12	WBGene00044356	protein_coding_gene	-5.86414	0.0171679	1.73298e-09
F16H6.9	WBGene00008899	protein_coding_gene	-5.91836	0.0165346	5.04203e-11
Y51A2D.8	WBGene00013076	protein_coding_gene	-5.93084	0.0163923	1.14743e-66
F26C11.4	WBGene00044159	protein_coding_gene	-5.96088	0.0160545	4.4031e-11
clec-263	WBGene00009171	protein_coding_gene	-5.96177	0.0160446	1.04315e-10
clec-130	WBGene00021144	protein_coding_gene	-5.98725	0.0157637	8.5782e-11
K03B8.11	WBGene00010526	protein_coding_gene	-5.99855	0.0156407	5.24809e-11
K09C8.2	WBGene00010715	protein_coding_gene	-6.00053	0.0156193	6.19381e-11
C35E7.7	WBGene00016459	protein_coding_gene	-6.00292	0.0155934	8.33381e-10
Y49F6B.20	WBGene00303369	protein_coding_gene	-6.02534	0.015353	5.92618e-11
T05A7.11	WBGene00044383	protein_coding_gene	-6.03435	0.0152574	2.19703e-14
scl-7	WBGene00008029	protein_coding_gene	-6.11667	0.0144111	5.44415e-22
scl-8	WBGene00008030	protein_coding_gene	-6.13464	0.0142328	2.58856e-10
clec-158	WBGene00020067	protein_coding_gene	-6.14675	0.0141138	5.75932e-19
R05H10.7	WBGene00011046	protein_coding_gene	-6.16539	0.0139326	1.67569e-19
T16G12.10	WBGene00044222	protein_coding_gene	-6.19788	0.0136223	4.19849e-43
ZC328.5	WBGene00022594	protein_coding_gene	-6.215	0.0134617	3.73928e-12
T12A2.5	WBGene00020439	protein_coding_gene	-6.29772	0.0127115	2.33426e-12
F17E9.3	WBGene00017540	protein_coding_gene	-6.30748	0.0126258	6.80121e-12
F46A8.3	WBGene00009746	protein_coding_gene	-6.31039	0.0126004	9.58682e-11
clec-133	WBGene00021142	protein_coding_gene	-6.35514	0.0122155	3.79284e-12
C45G9.10	WBGene00016681	protein_coding_gene	-6.36697	0.0121158	1.12629e-12
tag-329	WBGene00008231	protein_coding_gene	-6.37246	0.0120698	1.22455e-48
W02B12.16	WBGene00195148	protein_coding_gene	-6.38923	0.0119303	3.46634e-12
F42A6.2	WBGene00018324	protein_coding_gene	-6.38929	0.0119298	4.86509e-12
clec-124	WBGene00015909	protein_coding_gene	-6.4205	0.0116745	2.84438e-28
Y6G8.14	WBGene00138715	protein_coding_gene	-6.43639	0.0115466	1.97739e-12
clec-161	WBGene00010228	protein_coding_gene	-6.4442	0.0114842	1.39992e-24
fipr-16	WBGene00015521	protein_coding_gene	-6.48325	0.0111776	5.45031e-13
Y49F6B.6	WBGene00021718	protein_coding_gene	-6.50257	0.0110289	1.08434e-12
fipr-20	WBGene00044449	protein_coding_gene	-6.56415	0.0105681	4.43702e-29
clec-132	WBGene00021143	protein_coding_gene	-6.59413	0.0103507	4.50469e-13
nspf-3	WBGene00044366	protein_coding_gene	-6.59967	0.010311	7.3849e-13
F49F1.15	WBGene00235365	protein_coding_gene	-6.61212	0.0102224	7.2457e-12
T10B10.9	WBGene00011685	protein_coding_gene	-6.62435	0.0101361	2.97637e-13
Y6G8.15	WBGene00189937	protein_coding_gene	-6.64552	0.00998846	8.28674e-12
F07G6.8	WBGene00017227	protein_coding_gene	-6.67952	0.00975582	2.58871e-13
clec-92	WBGene00013125	protein_coding_gene	-6.68016	0.00975149	5.47711e-12
Y25C1A.2	WBGene00021289	protein_coding_gene	-6.688	0.00969868	1.46222e-13
Y41D4B.6	WBGene00021513	protein_coding_gene	-6.70356	0.00959461	7.52555e-12
F16G10.10	WBGene00017525	protein_coding_gene	-6.73704	0.0093745	2.00364e-13
M7.10	WBGene00010886	protein_coding_gene	-6.79623	0.0089977	9.30733e-14
C16C8.19	WBGene00015856	protein_coding_gene	-6.81755	0.00886568	9.63063e-14
scl-9	WBGene00009890	protein_coding_gene	-6.82073	0.00884619	1.84064e-12
R53.8	WBGene00011277	protein_coding_gene	-6.83765	0.00874301	2.6667e-14
clec-96	WBGene00013930	protein_coding_gene	-6.85638	0.00863025	1.36185e-12
R09E10.8	WBGene00011177	protein_coding_gene	-6.92043	0.00825547	2.66767e-14
col-165	WBGene00000738	protein_coding_gene	-6.92478	0.00823066	8.71292e-15
F13E9.10	WBGene00008759	protein_coding_gene	-6.95435	0.00806365	2.14589e-14
C16C8.7	WBGene00015845	protein_coding_gene	-6.96199	0.00802108	2.77279e-14
clec-141	WBGene00017139	protein_coding_gene	-6.98969	0.00786852	4.48717e-13
clec-217	WBGene00017824	protein_coding_gene	-7.02086	0.00770034	5.02504e-13
T22G5.1	WBGene00011929	protein_coding_gene	-7.02954	0.00765415	7.90835e-15
C48B4.12	WBGene00008175	protein_coding_gene	-7.10317	0.00727335	4.09995e-30
F43C11.2	WBGene00018379	protein_coding_gene	-7.10936	0.00724219	5.29075e-15
M176.10	WBGene00010946	protein_coding_gene	-7.14462	0.0070673	1.90416e-15
F59B2.12	WBGene00010314	protein_coding_gene	-7.15509	0.0070162	4.90311e-19
clec-208	WBGene00018097	protein_coding_gene	-7.18531	0.0068708	1.85565e-56
C33G3.5	WBGene00007905	protein_coding_gene	-7.2108	0.00675047	1.20231e-13
Y74C10AR.2	WBGene00022282	protein_coding_gene	-7.21385	0.00673621	5.31199e-36
fipr-17	WBGene00012965	protein_coding_gene	-7.22075	0.00670404	1.06594e-30
T10D4.1	WBGene00020406	protein_coding_gene	-7.28161	0.00642715	3.14062e-16
Y110A2AL.7	WBGene00022444	protein_coding_gene	-7.40222	0.00591167	3.17823e-14
F46B6.13	WBGene00044192	protein_coding_gene	-7.43448	0.00578094	8.49086e-16
clec-110	WBGene00008909	protein_coding_gene	-7.45881	0.00568427	9.80382e-17
K12H6.9	WBGene00019689	protein_coding_gene	-7.55935	0.00530163	2.24075e-28
clec-137	WBGene00018048	protein_coding_gene	-7.57958	0.00522779	5.3882e-29
C16C8.9	WBGene00015847	protein_coding_gene	-7.60962	0.00512006	2.61332e-17
clec-99	WBGene00013933	protein_coding_gene	-7.64147	0.00500829	1.61879e-17
try-8	WBGene00017791	protein_coding_gene	-7.68967	0.00484372	5.06892e-27
fipr-28	WBGene00013120	protein_coding_gene	-7.73308	0.00470015	4.39464e-17
pqn-84	WBGene00004165	protein_coding_gene	-7.81895	0.00442855	3.77899e-18
F54D12.9	WBGene00018822	protein_coding_gene	-7.82241	0.00441793	1.90881e-17
clec-197	WBGene00008202	protein_coding_gene	-7.82864	0.0043989	2.49033e-69
F26D10.13	WBGene00044244	protein_coding_gene	-7.94125	0.00406861	2.96261e-16
T23G4.5	WBGene00011961	protein_coding_gene	-7.9494	0.00404568	4.9347e-18
clec-95	WBGene00013927	protein_coding_gene	-8.01326	0.00387052	5.73117e-19
fipr-18	WBGene00044450	protein_coding_gene	-8.08473	0.00368343	1.39071e-16
ZK1053.3	WBGene00014198	protein_coding_gene	-8.16036	0.00349532	2.29198e-20
K12H6.4	WBGene00019684	protein_coding_gene	-8.28777	0.00319986	3.23665e-19
ins-31	WBGene00002114	protein_coding_gene	-8.31744	0.00313474	3.80707e-26
clec-219	WBGene00020945	protein_coding_gene	-8.46461	0.00283073	2.74656e-49

## Sheet: DEGs common to N2 & CB
Shared DEGs (N2 and CB4856) when exposed to S. aureus (vs. OP50)
			N2			CB4856
Gene Name	Wormbase Gene ID	Type	log2Fold Change	Fold Change	Adjusted P-value	log2Fold Change	Fold Change	Adjusted P-value
cpr-2	WBGene00000782	protein_coding_gene	12.8708	7490.1	1.63858e-36	8.39306	336.174	8.24813e-78
D1086.9	WBGene00008396	protein_coding_gene	10.5019	1450.03	6.04957e-21	8.87394	469.16	4.1864e-15
fmo-2	WBGene00001477	protein_coding_gene	9.8793	941.815	4.62866e-26	2.47392	5.5555	0.000866528
ech-9	WBGene00001158	protein_coding_gene	9.54477	746.899	3.99982e-49	5.11658	34.6931	9.60619e-16
clec-60	WBGene00014046	protein_coding_gene	9.4661	707.261	1.21174e-34	5.38653	41.832	6.36663e-44
R09E10.13	WBGene00194658	protein_coding_gene	9.09402	546.479	1.15615e-16	3.93986	15.3467	1.91264e-25
C54F6.6	WBGene00016924	protein_coding_gene	8.97974	504.859	7.89767e-15	5.29482	39.2555	4.82863e-13
F40G12.5	WBGene00009600	protein_coding_gene	8.97972	504.853	2.19188e-16	7.66109	202.404	1.98433e-71
clec-9	WBGene00013493	protein_coding_gene	8.86617	466.641	2.20819e-15	3.78238	13.7597	0.00365688
chil-28	WBGene00008842	pseudogene	8.68339	411.114	4.68185e-17	1.92028	3.78497	2.12795e-06
ilys-3	WBGene00016670	protein_coding_gene	8.58433	383.832	6.34564e-21	2.81618	7.04295	9.22375e-30
fipr-23	WBGene00007990	protein_coding_gene	8.57576	381.559	2.30007e-15	4.07921	16.903	1.06943e-08
clec-61	WBGene00014047	protein_coding_gene	8.44353	348.141	5.07046e-45	2.9221	7.57947	2.08472e-36
fbxa-165	WBGene00015600	protein_coding_gene	8.34303	324.715	2.20615e-14	2.42774	5.3805	0.000151683
F46C5.1	WBGene00009778	protein_coding_gene	8.30974	317.308	1.15381e-21	1.58155	2.99292	0.00710892
F17B5.1	WBGene00008905	protein_coding_gene	8.29306	313.66	8.48666e-51	3.49653	11.2865	5.37235e-08
T23F2.4	WBGene00020737	protein_coding_gene	8.2252	299.249	3.78699e-22	7.08214	135.499	3.90668e-66
spp-12	WBGene00004997	protein_coding_gene	8.1722	288.454	1.85223e-12	4.65586	25.2088	1.70929e-08
C54F6.15	WBGene00044113	protein_coding_gene	8.03023	261.422	5.3393e-12	5.64118	49.9073	1.46079e-07
Y65B4BR.1	WBGene00022040	protein_coding_gene	7.98893	254.042	6.09382e-85	6.07505	67.4176	9.00037e-36
fipr-24	WBGene00007992	protein_coding_gene	7.89916	238.717	3.3997e-11	3.62424	12.3312	3.24722e-22
Y54G2A.37	WBGene00023484	protein_coding_gene	7.8054	223.697	1.12265e-13	2.82355	7.07901	3.65145e-19
W02D7.11	WBGene00020946	protein_coding_gene	7.76181	217.04	4.41197e-15	3.94587	15.4108	1.37388e-38
C37A5.5	WBGene00014699	protein_coding_gene	7.64781	200.548	9.38061e-11	7.1881	145.826	1.9111e-10
clec-69	WBGene00044642	pseudogene	7.64132	199.648	2.67119e-30	2.97674	7.87203	6.83739e-06
cnc-11	WBGene00044900	protein_coding_gene	7.62907	197.961	5.42868e-10	4.47195	22.1918	3.15694e-67
sod-5	WBGene00007036	protein_coding_gene	7.62017	196.744	9.7634e-23	6.8049	111.809	4.98525e-56
T07H8.11	WBGene00304201	protein_coding_gene	7.56687	189.607	7.29085e-35	5.14648	35.4197	3.02871e-57
Y73B6BL.37	WBGene00022256	protein_coding_gene	7.47683	178.135	2.19918e-12	5.37898	41.6134	5.36883e-19
C39B5.14	WBGene00189950	protein_coding_gene	7.47101	177.419	8.301e-24	6.12535	69.8093	9.08037e-54
lipl-2	WBGene00009773	protein_coding_gene	7.46919	177.194	4.58711e-19	1.53116	2.89018	2.40875e-05
mtl-1	WBGene00003473	protein_coding_gene	7.45938	175.993	3.83407e-18	2.1898	4.56241	5.47695e-09
fbxa-24	WBGene00018803	protein_coding_gene	7.43647	173.221	8.77913e-31	2.52646	5.76157	7.38616e-16
F08H9.4	WBGene00008592	protein_coding_gene	7.42711	172.101	7.62825e-27	8.0026	256.462	2.20635e-12
asm-3	WBGene00000213	protein_coding_gene	7.33143	161.058	3.65822e-25	7.72851	212.087	2.44382e-97
H39E23.3	WBGene00044201	protein_coding_gene	7.2938	156.91	2.43227e-10	4.43046	21.5626	0.000306265
tts-1	WBGene00006650	ncRNA_gene	7.29091	156.597	4.75663e-26	1.77904	3.43197	1.35892e-11
T28A11.19	WBGene00020881	protein_coding_gene	7.27172	154.527	1.95459e-32	3.84754	14.3955	1.98815e-09
Y39H10A.1	WBGene00021478	protein_coding_gene	7.14741	141.77	2.54293e-09	5.48823	44.8871	6.1754e-34
F10B5.3	WBGene00008640	protein_coding_gene	7.14368	141.404	2.50743e-31	7.94761	246.87	2.17153e-28
cest-29	WBGene00017205	pseudogene	7.12497	139.582	6.78299e-10	1.46347	2.7577	1.66981e-08
lipl-1	WBGene00010062	protein_coding_gene	7.12429	139.517	2.23799e-24	3.60576	12.1743	6.61074e-15
C37A5.6	WBGene00014700	protein_coding_gene	7.06534	133.93	5.12412e-09	3.89158	14.8417	4.3371e-06
hsp-12.6	WBGene00002013	protein_coding_gene	7.05049	132.559	6.32891e-65	5.42586	42.9881	3.94826e-107
fipr-26	WBGene00009963	protein_coding_gene	6.99507	127.563	3.06116e-13	4.7483	26.8769	2.22948e-37
C18D11.6	WBGene00007682	protein_coding_gene	6.97044	125.404	2.58014e-14	3.15867	8.93004	1.35373e-14
T28A11.18	WBGene00020880	protein_coding_gene	6.94669	123.356	7.90407e-10	3.08273	8.47215	0.0234059
K05F6.10	WBGene00019421	protein_coding_gene	6.89032	118.63	1.17848e-23	2.12127	4.35077	0.00432694
Y57E12B.4	WBGene00021964	protein_coding_gene	6.88009	117.791	1.76506e-09	5.78294	55.0602	1.88319e-07
R05A10.8	WBGene00011025	protein_coding_gene	6.8682	116.824	1.16341e-09	5.26326	38.4061	9.41601e-16
ugt-18	WBGene00013900	protein_coding_gene	6.81918	112.922	1.05859e-12	2.2916	4.89599	8.33765e-08
F14F9.2	WBGene00017465	protein_coding_gene	6.77182	109.275	1.02285e-08	6.18558	72.7855	2.57215e-09
Y6E2A.4	WBGene00012398	protein_coding_gene	6.77126	109.233	4.98845e-37	3.92783	15.2193	1.4672e-73
F49H6.5	WBGene00009908	protein_coding_gene	6.6873	103.057	1.01738e-34	2.2484	4.75156	8.37855e-18
W05G11.8	WBGene00271636	ncRNA_gene	6.68153	102.646	9.26275e-47	3.65876	12.6298	6.99154e-33
math-38	WBGene00020326	protein_coding_gene	6.66967	101.806	1.62944e-42	1.67956	3.20329	3.52062e-22
Y57E12B.11	WBGene00235311	protein_coding_gene	6.65905	101.059	1.42545e-09	6.60593	97.4055	6.06323e-10
ins-20	WBGene00002103	protein_coding_gene	6.6477	100.267	1.23507e-09	1.33648	2.52534	0.000153587
F47B8.10	WBGene00009811	protein_coding_gene	6.5882	96.2154	2.30267e-10	2.68679	6.43879	1.49382e-12
sqst-3	WBGene00012067	protein_coding_gene	6.56286	94.5407	1.23507e-09	5.71393	52.4884	3.20472e-25
Y110A2AL.2	WBGene00022439	protein_coding_gene	6.48716	89.7075	8.23709e-18	6.65458	100.746	1.53669e-18
T26H5.4	WBGene00012069	protein_coding_gene	6.44367	87.0438	1.98083e-10	1.23551	2.35465	0.00800851
clec-82	WBGene00021873	protein_coding_gene	6.42827	86.1198	1.91059e-41	2.39096	5.24508	6.28497e-06
thn-1	WBGene00009213	protein_coding_gene	6.42442	85.8903	6.70332e-25	1.85127	3.60819	9.1494e-07
F55B12.10	WBGene00077439	protein_coding_gene	6.40165	84.5452	1.57529e-18	5.33376	40.3293	1.99528e-40
fil-1	WBGene00011321	protein_coding_gene	6.37562	83.0333	9.66281e-25	1.3939	2.62788	5.76333e-10
clec-42	WBGene00008891	protein_coding_gene	6.32239	80.0254	1.73743e-11	2.90917	7.51184	6.55309e-13
clec-17	WBGene00008477	protein_coding_gene	6.30174	78.8882	7.47015e-14	1.93594	3.82628	0.00176753
K01A6.7	WBGene00045096	protein_coding_gene	6.26785	77.057	1.41562e-07	3.38	10.4107	1.26409e-12
djr-1.2	WBGene00016789	protein_coding_gene	6.20359	73.6997	5.59865e-14	5.58391	47.9651	2.99136e-32
F41C3.7	WBGene00018273	protein_coding_gene	6.17646	72.3269	2.77135e-28	5.27605	38.7481	5.65666e-57
sdz-24	WBGene00019495	protein_coding_gene	6.09485	68.349	2.78776e-136	2.18243	4.53918	0.0269901
Y46G5A.36	WBGene00012921	protein_coding_gene	6.08219	67.7519	1.83417e-09	2.99432	7.96855	2.7607e-07
F42A10.7	WBGene00018343	protein_coding_gene	6.07367	67.3532	4.27708e-196	6.44802	87.3069	3.86115e-81
dao-6	WBGene00000932	protein_coding_gene	6.05976	66.7066	5.55331e-31	5.0362	32.8131	1.32391e-19
R10D12.6	WBGene00011187	protein_coding_gene	6.02521	65.1282	5.69026e-08	4.68198	25.6694	0.000146595
F41C3.2	WBGene00018268	protein_coding_gene	5.9683	62.6091	7.07077e-41	2.52771	5.76654	3.93645e-29
K10D3.8	WBGene00219281	protein_coding_gene	5.93727	61.2769	3.14919e-07	5.29076	39.1452	1.42268e-10
T28A11.6	WBGene00020873	pseudogene	5.92721	60.8511	9.85066e-21	5.71249	52.4363	9.43653e-08
ftn-1	WBGene00001500	protein_coding_gene	5.90961	60.113	3.8469e-16	1.51222	2.85248	0.000532801
math-34	WBGene00019699	protein_coding_gene	5.88955	59.2833	2.89655e-29	2.69478	6.47454	6.54139e-22
pals-39	WBGene00008301	protein_coding_gene	5.88321	59.0233	2.88664e-17	4.24315	18.9372	0.000551362
Y39G8B.10	WBGene00012729	protein_coding_gene	5.85338	57.8154	1.04598e-07	3.39519	10.521	0.00266861
sru-40	WBGene00005703	protein_coding_gene	5.85192	57.7569	3.37511e-10	2.62502	6.16893	2.03268e-05
fbxa-173	WBGene00044960	pseudogene	5.84576	57.5106	1.95592e-07	1.85829	3.62577	0.0368599
ZK666.15	WBGene00195145	protein_coding_gene	5.83698	57.1618	2.42704e-12	3.40481	10.5913	4.71907e-12
Y47D7A.12	WBGene00021624	protein_coding_gene	5.82317	56.6174	2.7453e-11	1.72091	3.29644	2.76338e-05
F01G10.4	WBGene00008507	protein_coding_gene	5.81588	56.3321	3.38195e-07	4.11593	17.3387	0.000459213
T26H5.10	WBGene00044783	protein_coding_gene	5.81474	56.2873	6.64421e-10	-3.05858	0.120026	5.43855e-07
srr-6	WBGene00005657	protein_coding_gene	5.77795	54.8701	4.16663e-13	1.69053	3.22775	6.15773e-08
fbxa-136	WBGene00007672	protein_coding_gene	5.776	54.796	1.45039e-07	2.61955	6.1456	3.39392e-13
dod-3	WBGene00016052	protein_coding_gene	5.76339	54.3193	3.02405e-12	1.3824	2.60702	0.00134007
arrd-8	WBGene00012467	protein_coding_gene	5.71488	52.5232	4.5689e-18	3.52578	11.5177	1.09065e-12
Y9C9A.1	WBGene00021176	protein_coding_gene	5.71389	52.4872	4.40021e-13	3.82133	14.1362	1.75656e-11
W07B8.4	WBGene00021072	protein_coding_gene	5.71328	52.4648	1.35366e-55	3.94399	15.3907	2.75916e-68
D1054.18	WBGene00077783	protein_coding_gene	5.68941	51.6038	3.00874e-17	3.0195	8.10889	4.63434e-15
T28A11.16	WBGene00020878	protein_coding_gene	5.68097	51.3028	9.49477e-35	4.08073	16.9209	1.44058e-17
T13F2.4	WBGene00011744	protein_coding_gene	5.65466	50.3758	3.79987e-08	3.66219	12.6599	7.86531e-06
C17B7.2	WBGene00015876	pseudogene	5.64623	50.0824	3.76697e-06	3.20916	9.24814	1.77185e-13
C54F6.17	WBGene00235092	protein_coding_gene	5.63544	49.7091	8.70368e-07	3.5408	11.6382	3.64747e-13
ZK666.11	WBGene00014049	protein_coding_gene	5.63498	49.6934	1.8359e-07	2.41699	5.34057	0.000162925
ant-1.2	WBGene00007057	protein_coding_gene	5.63133	49.5677	1.03909e-28	5.56457	47.3263	7.05443e-43
clec-172	WBGene00044719	protein_coding_gene	5.61528	49.0192	3.83429e-40	2.45317	5.47618	4.00836e-18
C06G3.3	WBGene00015549	protein_coding_gene	5.61117	48.8798	2.08537e-30	3.18985	9.12514	2.80457e-23
ttr-23	WBGene00011894	protein_coding_gene	5.56283	47.2693	5.92428e-26	2.71114	6.54838	6.53653e-45
far-7	WBGene00001391	protein_coding_gene	5.5508	46.8766	3.09021e-29	1.37116	2.58679	1.19684e-10
lipl-3	WBGene00020016	protein_coding_gene	5.55061	46.8704	1.01328e-15	-1.45215	0.365476	0.0232225
F13E9.14	WBGene00045207	protein_coding_gene	5.53233	46.2804	3.32071e-14	6.21404	74.2355	1.436e-44
oac-29	WBGene00018295	protein_coding_gene	5.52843	46.1555	3.07067e-10	1.31393	2.48618	0.00517925
lact-6	WBGene00007358	protein_coding_gene	5.49312	45.0396	1.97208e-21	4.73377	26.6076	3.73551e-27
pals-15	WBGene00044707	protein_coding_gene	5.4854	44.799	2.59979e-06	4.54903	23.4097	2.42402e-05
cyp-33D3	WBGene00012448	protein_coding_gene	5.46763	44.2507	1.90596e-18	4.76218	27.1369	1.44232e-10
lys-9	WBGene00003098	protein_coding_gene	5.4365	43.3063	6.48497e-06	4.7961	27.7824	7.52045e-05
egas-4	WBGene00018906	protein_coding_gene	5.43251	43.1866	1.30033e-36	3.14948	8.87339	7.41415e-16
F57G8.7	WBGene00010216	protein_coding_gene	5.41517	42.6706	5.20176e-06	4.7105	26.1819	1.79461e-05
K02E2.7	WBGene00010508	protein_coding_gene	5.41192	42.5747	5.08315e-07	2.81715	7.04771	2.91446e-06
F55H12.9	WBGene00219976	snoRNA_gene	5.40805	42.4604	5.55241e-07	2.41581	5.33617	0.000298167
T20D4.11	WBGene00020617	protein_coding_gene	5.40002	42.225	1.7918e-80	3.32799	10.0421	0.0130845
Y39A3B.7	WBGene00206512	protein_coding_gene	5.34149	40.5461	4.289e-06	3.14235	8.8296	0.00534873
C45B11.7	WBGene00050945	pseudogene	5.33678	40.4139	1.68979e-18	3.64789	12.535	3.01675e-15
srz-99	WBGene00012028	protein_coding_gene	5.33149	40.2661	3.88517e-07	2.50473	5.67543	2.9882e-07
F09C12.2	WBGene00017277	protein_coding_gene	5.33123	40.2588	6.14083e-15	4.92517	30.3825	8.42865e-09
exc-13	WBGene00015393	protein_coding_gene	5.32252	40.0165	1.30266e-66	2.78609	6.89759	7.48945e-31
best-1	WBGene00007203	protein_coding_gene	5.31236	39.7355	2.02733e-63	1.72667	3.30964	0.00126339
clec-64	WBGene00009395	protein_coding_gene	5.28026	38.8613	2.94453e-13	2.64244	6.24389	4.66971e-07
C36B7.4	WBGene00016467	protein_coding_gene	5.27598	38.746	1.24832e-05	3.23904	9.44163	0.0111174
M04C9.2	WBGene00010857	protein_coding_gene	5.24656	37.964	2.732e-10	4.09225	17.0565	2.18956e-16
K04A8.21	WBGene00271815	protein_coding_gene	5.22719	37.4576	6.48697e-10	3.34907	10.1899	1.80662e-10
clec-34	WBGene00012023	protein_coding_gene	5.21888	37.2427	6.2901e-07	1.96537	3.90514	0.00580397
Y53F4B.45	WBGene00044728	ncRNA_gene	5.2099	37.0114	1.03899e-28	1.77982	3.43384	2.71541e-14
H02F09.3	WBGene00019146	protein_coding_gene	5.19963	36.749	7.62109e-35	7.56222	188.998	4.29365e-38
ZK105.13	WBGene00235114	protein_coding_gene	5.16963	35.9926	7.43209e-08	1.39624	2.63214	0.000572174
R05H11.2	WBGene00019908	protein_coding_gene	5.16249	35.8149	2.28492e-09	3.66982	12.727	9.55661e-10
chil-16	WBGene00011158	protein_coding_gene	5.14063	35.2763	1.12146e-05	4.26057	19.1672	1.09362e-05
C54F6.5	WBGene00016923	protein_coding_gene	5.13308	35.0923	5.18628e-16	3.08443	8.48214	9.93673e-40
T28A11.20	WBGene00020882	protein_coding_gene	5.09399	34.1542	1.76415e-05	2.58789	6.01221	0.0361213
pals-27	WBGene00007132	protein_coding_gene	5.09222	34.1123	3.19574e-14	3.90101	14.939	1.30277e-16
F56D6.9	WBGene00044471	protein_coding_gene	5.08634	33.9735	4.72495e-05	1.42128	2.67822	0.0320212
T10C6.15	WBGene00050899	protein_coding_gene	5.07544	33.7178	7.69624e-19	2.77097	6.82565	2.80778e-25
Y51H4A.5	WBGene00013101	protein_coding_gene	5.07293	33.6592	1.76919e-21	1.576	2.98141	2.36881e-06
F49C12.7	WBGene00009877	protein_coding_gene	5.07215	33.6409	2.03113e-132	3.71788	13.1581	2.71771e-30
pals-32	WBGene00016281	protein_coding_gene	5.07068	33.6069	2.01729e-18	1.4343	2.70251	3.13832e-09
pals-26	WBGene00007131	protein_coding_gene	5.05679	33.2847	1.67796e-20	3.44432	10.8854	2.00429e-21
B0336.12	WBGene00015149	protein_coding_gene	5.05352	33.2095	4.17441e-05	4.22247	18.6677	0.000467618
Y40B10B.1	WBGene00021494	protein_coding_gene	5.04763	33.0741	4.66545e-06	4.06922	16.7864	7.64356e-09
F53H2.1	WBGene00010004	protein_coding_gene	5.04122	32.9274	6.21069e-11	1.72126	3.29724	0.000159229
gcy-7	WBGene00001534	protein_coding_gene	5.03736	32.8394	1.41276e-05	3.42854	10.767	0.000542974
C13A2.1	WBGene00015718	protein_coding_gene	5.02768	32.6199	5.41782e-05	2.84566	7.18836	0.013982
F53B7.7	WBGene00009969	protein_coding_gene	5.02708	32.6063	8.75244e-22	1.68588	3.21737	0.0237585
ins-35	WBGene00002118	protein_coding_gene	5.02143	32.4788	1.46061e-15	3.32899	10.049	3.90679e-11
H02F09.2	WBGene00019145	protein_coding_gene	5.02098	32.4688	2.2499e-06	4.27511	19.3613	3.63499e-05
asah-1	WBGene00010769	protein_coding_gene	5.01368	32.3049	2.49813e-49	3.4504	10.9313	6.87359e-33
hsd-3	WBGene00022616	protein_coding_gene	5.00044	32.0097	4.56862e-05	4.47144	22.1839	7.91876e-05
C30G12.11	WBGene00284861	ncRNA_gene	4.96491	31.2312	1.28091e-06	2.90521	7.49129	0.009698
fbxa-66	WBGene00021865	protein_coding_gene	4.95493	31.0157	3.4993e-07	2.66293	6.33319	1.4205e-06
irld-11	WBGene00019391	protein_coding_gene	4.95448	31.0062	3.10942e-06	2.34479	5.07987	0.0116733
F14F9.8	WBGene00044536	protein_coding_gene	4.92627	30.4057	1.66481e-18	4.37261	20.715	1.42828e-12
F53A9.7	WBGene00018730	protein_coding_gene	4.92532	30.3857	7.24287e-37	1.85573	3.61934	1.19446e-22
sri-39	WBGene00005551	protein_coding_gene	4.922	30.3157	0.000190653	3.57146	11.8882	0.00293352
B0284.5	WBGene00045188	pseudogene	4.9204	30.2822	1.36292e-06	2.61677	6.13376	3.33913e-07
F49F1.5	WBGene00018645	protein_coding_gene	4.91018	30.0685	3.50534e-34	1.03373	2.04732	4.19852e-05
F35D2.1	WBGene00018039	protein_coding_gene	4.86051	29.0509	1.78575e-05	3.05257	8.29689	0.0119737
col-176	WBGene00000749	protein_coding_gene	4.85212	28.8824	1.3208e-44	5.825	56.6891	1.90794e-18
nnt-1	WBGene00003778	protein_coding_gene	4.85106	28.8611	5.05193e-27	1.63862	3.11368	2.99904e-27
Y39A1A.9	WBGene00012648	protein_coding_gene	4.8403	28.6468	8.2651e-22	4.59471	24.1628	1.25424e-42
Y46C8AM.1	WBGene00271795	protein_coding_gene	4.82611	28.3663	3.33174e-22	-1.13075	0.456678	0.0443808
ZK418.11	WBGene00044354	protein_coding_gene	4.81854	28.218	2.33805e-07	2.28435	4.87144	0.00193052
Y39G8B.9	WBGene00012728	protein_coding_gene	4.81125	28.0757	3.47593e-22	4.31354	19.8841	1.26455e-13
B0348.2	WBGene00015152	protein_coding_gene	4.7961	27.7824	1.05571e-12	2.25406	4.77024	2.38683e-10
R12G8.1	WBGene00011254	protein_coding_gene	4.78693	27.6064	3.36209e-08	3.02343	8.13098	1.46978e-08
hil-1	WBGene00001852	protein_coding_gene	4.78365	27.5437	2.27963e-29	2.20005	4.59494	1.59306e-13
ins-11	WBGene00002094	protein_coding_gene	4.77888	27.4527	5.70177e-08	2.11604	4.33501	0.000141151
lmd-4	WBGene00017233	protein_coding_gene	4.76414	27.1737	1.59582e-22	6.83102	113.852	2.14861e-42
W04C9.9	WBGene00235388	protein_coding_gene	4.75384	26.9804	2.40849e-06	3.73428	13.3085	0.00231952
Y26D4A.3	WBGene00012501	protein_coding_gene	4.75069	26.9216	1.22719e-06	2.70961	6.54145	0.0123274
catp-2	WBGene00015338	protein_coding_gene	4.72884	26.5169	8.86246e-05	4.64979	25.103	0.000173751
cyp-35B1	WBGene00019472	protein_coding_gene	4.72824	26.5059	3.03141e-41	2.1488	4.43458	1.2343e-10
ZK971.1	WBGene00014175	protein_coding_gene	4.71895	26.3358	7.25236e-31	3.32712	10.036	1.02476e-43
oac-31	WBGene00018707	protein_coding_gene	4.70844	26.1446	2.1737e-20	1.12765	2.18503	0.00312165
B0238.13	WBGene00015077	pseudogene	4.69981	25.9887	4.43791e-07	2.3544	5.11382	3.54844e-06
F21C10.11	WBGene00017660	protein_coding_gene	4.69398	25.8838	1.19422e-31	1.14868	2.21711	0.0221449
ZK355.8	WBGene00086560	protein_coding_gene	4.69331	25.8718	9.92225e-05	4.0516	16.5827	7.60999e-05
M02E1.4	WBGene00284848	protein_coding_gene	4.69247	25.8568	5.36204e-13	1.43378	2.70153	0.000143857
F46A8.1	WBGene00014759	pseudogene	4.68789	25.7747	8.42857e-31	3.85569	14.477	4.12053e-45
T23F6.2	WBGene00011950	protein_coding_gene	4.67683	25.5779	0.000410782	3.18985	9.12518	0.0200891
C11H1.5	WBGene00007530	protein_coding_gene	4.67563	25.5566	2.47372e-15	5.27077	38.6064	4.98118e-10
thn-3	WBGene00009214	pseudogene	4.6682	25.4255	0.000307825	5.28668	39.0346	2.08193e-05
fil-2	WBGene00019668	protein_coding_gene	4.66265	25.3278	5.85542e-10	3.82614	14.1835	7.09039e-16
fbxa-158	WBGene00015602	protein_coding_gene	4.65818	25.2494	4.72884e-11	3.98414	15.8251	9.97553e-10
Y62H9A.11	WBGene00013399	protein_coding_gene	4.65208	25.1429	6.4124e-06	1.90415	3.74287	0.0175458
T28A11.3	WBGene00020870	protein_coding_gene	4.64969	25.1013	0.000135318	4.44021	21.7088	1.0977e-06
Y54G2A.57	WBGene00189961	protein_coding_gene	4.64234	24.9738	0.000358719	4.80714	27.9958	6.49033e-07
F14D7.7	WBGene00008794	protein_coding_gene	4.63126	24.7827	1.32421e-08	1.79051	3.45936	0.0008122
fbxa-48	WBGene00021862	protein_coding_gene	4.61964	24.5839	3.00439e-10	1.26609	2.40509	6.34171e-05
best-5	WBGene00007404	protein_coding_gene	4.61889	24.5711	1.90145e-21	1.37714	2.59753	3.55101e-09
ZC190.6	WBGene00022540	protein_coding_gene	4.59733	24.2067	8.59245e-05	2.31337	4.97042	0.04571
T01D3.3	WBGene00011328	protein_coding_gene	4.57593	23.8502	1.26434e-21	2.1315	4.38173	4.69411e-14
gst-15	WBGene00001763	protein_coding_gene	4.51244	22.8234	9.85232e-49	3.98249	15.807	1.46936e-69
clec-67	WBGene00018971	protein_coding_gene	4.50723	22.7411	1.02423e-21	2.23606	4.7111	4.96634e-07
kreg-1	WBGene00018725	protein_coding_gene	4.50087	22.641	7.5704e-14	2.47243	5.54978	3.01682e-06
pitr-2	WBGene00015054	protein_coding_gene	4.49124	22.4905	0.000186385	3.33434	10.0864	0.000267178
ZC116.5	WBGene00119204	protein_coding_gene	4.47007	22.1628	7.87448e-21	3.14411	8.84039	5.2356e-15
col-69	WBGene00000645	protein_coding_gene	4.4571	21.9645	4.29727e-09	2.45106	5.46818	2.16911e-06
B0478.3	WBGene00015202	protein_coding_gene	4.44688	21.8094	2.82527e-11	1.7461	3.35452	2.3938e-05
tag-293	WBGene00015398	protein_coding_gene	4.43972	21.7015	3.30497e-06	5.82358	56.6333	3.5648e-12
clec-169	WBGene00009526	protein_coding_gene	4.40299	21.1559	4.89877e-17	2.48394	5.59424	0.000548399
zmp-2	WBGene00019212	protein_coding_gene	4.3779	20.7913	1.47725e-25	3.20057	9.19322	5.97969e-26
T09D3.8	WBGene00044538	protein_coding_gene	4.3683	20.6533	1.42352e-05	4.50866	22.7637	6.26691e-16
F59E11.7	WBGene00019113	protein_coding_gene	4.36088	20.5473	3.01182e-21	1.61976	3.07325	2.70785e-07
sri-74	WBGene00005586	protein_coding_gene	4.34041	20.2578	0.000557665	5.52036	45.898	7.78436e-08
C54F6.18	WBGene00235093	protein_coding_gene	4.3378	20.2213	4.39454e-08	3.19006	9.12652	3.57856e-07
C40H1.9	WBGene00008044	protein_coding_gene	4.32627	20.0603	1.72643e-18	2.0247	4.06908	1.45111e-07
F58H10.1	WBGene00010291	protein_coding_gene	4.31713	19.9336	6.14519e-32	2.86775	7.29925	2.89816e-20
gcy-29	WBGene00007314	protein_coding_gene	4.29822	19.674	1.11834e-08	5.11987	34.7723	4.91446e-09
ZC443.4	WBGene00013899	protein_coding_gene	4.28686	19.5198	4.51704e-35	2.04777	4.13468	1.49521e-43
math-42	WBGene00020532	protein_coding_gene	4.28207	19.4551	1.02371e-10	1.74057	3.34168	2.45968e-05
W04C9.6	WBGene00021028	protein_coding_gene	4.27924	19.4169	7.7759e-43	4.27435	19.3512	6.82053e-40
Y53G8AM.5	WBGene00021805	protein_coding_gene	4.27114	19.3081	3.38203e-05	3.84893	14.4093	3.25118e-05
C50D2.1	WBGene00016805	protein_coding_gene	4.26773	19.2626	4.09199e-23	1.51906	2.86605	0.000279547
spp-11	WBGene00004996	protein_coding_gene	4.26205	19.1869	0.000597822	2.39788	5.27026	0.043368
T08A9.13	WBGene00044442	protein_coding_gene	4.24648	18.9809	1.45352e-11	3.04969	8.28034	3.28103e-14
ZK355.3	WBGene00022713	protein_coding_gene	4.24355	18.9424	0.000817017	2.83862	7.15336	0.00262985
lys-3	WBGene00003092	protein_coding_gene	4.24208	18.9231	2.8217e-09	1.51151	2.85109	3.71374e-05
fbxa-127	WBGene00012027	protein_coding_gene	4.23462	18.8255	2.46993e-09	1.76481	3.39829	0.000207992
K08D8.9	WBGene00194918	protein_coding_gene	4.2319	18.7901	0.000852457	2.5564	5.88238	0.0126217
clec-52	WBGene00015052	protein_coding_gene	4.23128	18.7821	4.28028e-148	3.16477	8.96792	4.32259e-19
linc-84	WBGene00219592	lincRNA_gene	4.22685	18.7244	5.54019e-08	1.60173	3.03507	0.00966259
tsp-1	WBGene00006627	protein_coding_gene	4.22418	18.6899	8.63367e-18	1.37031	2.58525	0.0110209
nlp-2	WBGene00003740	protein_coding_gene	4.21437	18.5632	6.13998e-18	2.27623	4.8441	3.70443e-12
sre-6	WBGene00009242	protein_coding_gene	4.20452	18.4368	8.85942e-05	2.9854	7.91943	2.18798e-05
F21H7.12	WBGene00009033	protein_coding_gene	4.19105	18.2655	9.66314e-10	1.23385	2.35194	0.0490826
F56F11.1	WBGene00018988	protein_coding_gene	4.17072	18.0099	5.0444e-05	2.52484	5.75508	2.65242e-05
ttr-29	WBGene00011286	protein_coding_gene	4.17056	18.0079	7.12444e-22	1.06869	2.09754	6.20584e-06
spp-8	WBGene00004993	protein_coding_gene	4.16266	17.9095	1.47282e-45	1.67556	3.19444	4.20655e-12
C34C6.3	WBGene00007916	protein_coding_gene	4.15803	17.8522	2.14742e-34	1.20021	2.29773	0.000538897
T05F1.9	WBGene00011494	protein_coding_gene	4.15548	17.8206	4.29104e-19	3.62929	12.3744	4.94128e-14
rgba-1	WBGene00077766	protein_coding_gene	4.15415	17.8042	0.000748618	2.25832	4.78433	0.00139392
F40E3.6	WBGene00018233	protein_coding_gene	4.14508	17.6927	2.37092e-05	4.10417	17.198	0.000103167
K09H9.5	WBGene00019597	protein_coding_gene	4.13862	17.6136	3.25198e-56	3.8286	14.2077	8.64375e-81
xtr-1	WBGene00006965	protein_coding_gene	4.12346	17.4295	7.88814e-17	1.86379	3.63964	1.36859e-06
cyp-33C1	WBGene00016686	protein_coding_gene	4.11523	17.3303	0.000233579	3.4257	10.7458	0.00280235
fbxa-44	WBGene00008616	protein_coding_gene	4.11255	17.2982	2.9557e-07	1.62698	3.08866	0.0179711
F45D11.1	WBGene00018448	pseudogene	4.11245	17.297	1.49911e-11	1.67852	3.20099	4.35752e-07
T10G3.4	WBGene00011695	protein_coding_gene	4.11003	17.268	0.00104053	4.31542	19.91	0.000263763
pals-2	WBGene00007656	protein_coding_gene	4.09719	17.115	0.000811566	2.57575	5.96179	0.00304753
str-112	WBGene00006163	protein_coding_gene	4.09394	17.0765	7.4153e-07	2.36068	5.13613	0.000126368
tag-243	WBGene00044078	protein_coding_gene	4.09313	17.067	5.50523e-24	2.4351	5.40801	6.46971e-28
nhr-99	WBGene00003689	protein_coding_gene	4.08881	17.0159	1.15575e-08	1.96758	3.91112	9.49005e-20
Y105C5A.1270	WBGene00194646	protein_coding_gene	4.08854	17.0126	0.00127533	2.77654	6.85209	0.0155343
T22F3.10	WBGene00020699	protein_coding_gene	4.08299	16.9474	2.17325e-09	1.68526	3.21598	0.0013732
T19D12.3	WBGene00020578	protein_coding_gene	4.08078	16.9214	7.79246e-05	1.54524	2.91853	0.0244438
Y39A1A.27	WBGene00194731	protein_coding_gene	4.07948	16.9062	0.000261242	-1.70832	0.306016	1.29724e-05
tyr-3	WBGene00009001	protein_coding_gene	4.07527	16.8569	2.64697e-06	5.5026	45.3366	3.70713e-07
T12D8.5	WBGene00011733	protein_coding_gene	4.07108	16.808	3.43444e-17	1.69429	3.23618	3.08907e-08
F14F8.8	WBGene00008816	protein_coding_gene	4.06751	16.7665	0.000139121	5.53981	46.521	3.56163e-07
fbxa-12	WBGene00016525	protein_coding_gene	4.06512	16.7387	0.000228172	2.11685	4.33747	0.0152899
col-50	WBGene00000627	protein_coding_gene	4.06001	16.6796	0.00285729	5.5733	47.6136	1.86716e-06
odr-10	WBGene00003856	protein_coding_gene	4.05654	16.6395	1.27331e-16	1.48825	2.80549	0.000419421
C04A11.5	WBGene00007288	protein_coding_gene	4.05007	16.565	1.82432e-10	1.11961	2.17289	0.00270595
T06G6.6	WBGene00011548	protein_coding_gene	4.04671	16.5265	1.66878e-10	3.35967	10.2651	0.0036298
M60.7	WBGene00019782	protein_coding_gene	4.03683	16.4137	8.63114e-13	3.08783	8.50217	1.05368e-24
pals-31	WBGene00018614	protein_coding_gene	4.03587	16.4027	1.30138e-15	2.07196	4.20458	0.0002019
B0205.4	WBGene00015019	protein_coding_gene	4.02902	16.3251	3.8471e-11	1.51626	2.86049	3.80216e-05
comt-2	WBGene00012518	protein_coding_gene	4.02154	16.2407	3.67525e-12	2.91653	7.55027	2.90522e-05
C27H5.6	WBGene00016175	protein_coding_gene	4.01464	16.1632	0.000567951	2.88246	7.37405	0.00845061
hsp-70	WBGene00002026	protein_coding_gene	4.01132	16.126	1.47973e-13	3.88077	14.7308	7.17209e-27
C15H9.2	WBGene00015798	protein_coding_gene	4.00932	16.1037	4.02511e-06	2.49168	5.62433	0.00136931
bli-1	WBGene00000251	protein_coding_gene	4.00206	16.0228	2.09574e-07	4.49819	22.5991	7.93769e-06
R05A10.4	WBGene00011021	protein_coding_gene	4.00005	16.0005	2.69591e-09	2.18993	4.56283	4.46042e-06
W02F12.8	WBGene00175027	protein_coding_gene	3.97907	15.7695	2.83419e-18	3.60258	12.1474	6.79304e-10
K03H6.2	WBGene00019368	protein_coding_gene	3.96397	15.6054	7.5595e-25	3.32049	9.99006	1.68157e-18
srv-4	WBGene00005715	protein_coding_gene	3.96047	15.5675	0.000765518	3.23016	9.38374	0.000292224
Y110A7A.24	WBGene00271632	ncRNA_gene	3.95967	15.5589	9.81987e-05	1.8336	3.56426	0.015399
Y43C5A.3	WBGene00012783	protein_coding_gene	3.95689	15.5289	4.415e-39	2.00492	4.01367	2.64503e-38
C31H2.3	WBGene00016293	protein_coding_gene	3.95144	15.4704	9.7381e-11	2.48522	5.59921	2.80524e-08
F08H9.3	WBGene00008591	protein_coding_gene	3.94434	15.3945	5.87922e-17	3.35435	10.2273	7.11598e-25
Y69H2.10	WBGene00013485	protein_coding_gene	3.94323	15.3827	1.40939e-09	2.35757	5.12506	2.53257e-08
T05F1.11	WBGene00011495	protein_coding_gene	3.94233	15.3731	1.79839e-21	1.18328	2.27092	9.63147e-07
srd-28	WBGene00005106	protein_coding_gene	3.92192	15.1571	0.000872034	1.96359	3.90032	0.0128431
scl-2	WBGene00009895	protein_coding_gene	3.91779	15.1137	5.06284e-07	-1.18357	0.440262	1.16324e-12
Y71F9AM.8	WBGene00045398	protein_coding_gene	3.91494	15.0839	0.0194144	4.99863	31.9697	2.24933e-05
T16G1.4	WBGene00011798	protein_coding_gene	3.91091	15.0418	4.82561e-07	1.61473	3.06254	5.50066e-06
M60.4	WBGene00019780	protein_coding_gene	3.90387	14.9686	9.32611e-26	2.48734	5.60741	4.37298e-75
dmd-10	WBGene00007929	protein_coding_gene	3.90378	14.9677	3.37565e-05	1.99916	3.99768	0.000991062
H17B01.5	WBGene00044643	protein_coding_gene	3.89529	14.8798	1.0112e-12	2.90422	7.48611	1.21962e-13
F56D3.1	WBGene00018969	protein_coding_gene	3.89393	14.8659	2.73778e-16	2.18315	4.54145	8.68277e-06
C54C8.8	WBGene00014714	pseudogene	3.8772	14.6945	1.62564e-06	2.55065	5.859	6.3357e-06
C07G3.8	WBGene00015576	protein_coding_gene	3.86516	14.5723	0.000215163	2.58279	5.99095	0.00383519
F07C4.6	WBGene00017200	protein_coding_gene	3.8642	14.5627	2.13581e-07	3.07328	8.41687	0.00530476
Y15E3A.5	WBGene00012444	protein_coding_gene	3.85721	14.4923	1.10713e-25	2.13115	4.38067	2.18854e-31
scl-14	WBGene00008625	protein_coding_gene	3.85205	14.4406	0.000139448	3.21117	9.26104	5.23953e-06
C42D4.13	WBGene00016598	protein_coding_gene	3.84784	14.3984	1.49409e-11	2.11882	4.34338	0.00519394
F54B11.9	WBGene00010032	protein_coding_gene	3.84525	14.3726	7.58801e-05	1.83452	3.56654	0.0321587
fut-2	WBGene00001506	protein_coding_gene	3.83949	14.3153	5.10814e-15	2.05251	4.14827	1.45327e-08
F59E11.6	WBGene00019112	protein_coding_gene	3.83184	14.2397	7.90835e-05	2.31859	4.98845	0.00619457
F56A6.5	WBGene00044427	protein_coding_gene	3.82646	14.1867	0.00338582	3.41336	10.6543	0.00325152
R11D1.12	WBGene00045336	protein_coding_gene	3.82459	14.1683	6.68507e-10	1.6805	3.2054	1.16719e-05
fbxc-41	WBGene00016304	pseudogene	3.82335	14.156	1.17612e-06	1.96264	3.89776	3.13818e-05
gpa-8	WBGene00001670	protein_coding_gene	3.82143	14.1373	7.77751e-07	2.66947	6.36197	0.000180472
sod-3	WBGene00004932	protein_coding_gene	3.8197	14.1203	1.35902e-43	3.95299	15.4871	3.11499e-49
F20B6.4	WBGene00017628	protein_coding_gene	3.819	14.1135	0.000333125	1.87981	3.68027	0.00867454
bli-2	WBGene00000252	protein_coding_gene	3.81768	14.1005	1.06713e-12	4.20284	18.4154	3.31583e-05
R02F11.2	WBGene00019840	protein_coding_gene	3.81726	14.0964	1.06819e-19	2.70538	6.5223	1.99418e-13
lips-5	WBGene00011725	protein_coding_gene	3.81691	14.0931	1.32869e-33	3.56689	11.8506	8.27298e-24
T27A3.8	WBGene00044611	protein_coding_gene	3.81345	14.0593	6.81629e-10	2.70381	6.5152	2.3288e-08
cav-2	WBGene00000302	protein_coding_gene	3.81214	14.0465	2.73043e-32	2.45474	5.48213	5.50566e-18
asah-2	WBGene00009192	protein_coding_gene	3.80456	13.9729	3.45091e-40	2.1538	4.44998	7.15983e-45
gst-8	WBGene00001756	protein_coding_gene	3.80188	13.947	2.96801e-05	1.54374	2.9155	0.0391526
Y48A6B.8	WBGene00012969	protein_coding_gene	3.7986	13.9153	1.16235e-18	3.22115	9.32529	1.69436e-23
T23B3.6	WBGene00020714	protein_coding_gene	3.7855	13.7895	2.19082e-15	2.2484	4.75156	5.17492e-09
chil-18	WBGene00011161	protein_coding_gene	3.7771	13.7095	3.55285e-07	2.05772	4.16328	3.87841e-05
C40H1.3	WBGene00008039	protein_coding_gene	3.77528	13.6922	3.12969e-05	1.91736	3.77732	0.00928372
zip-6	WBGene00011130	protein_coding_gene	3.77204	13.6614	0.00054125	2.55698	5.88473	0.00917888
phat-5	WBGene00020242	protein_coding_gene	3.76817	13.6249	1.69386e-08	1.10098	2.145	0.0330653
C05G5.7	WBGene00050939	protein_coding_gene	3.75966	13.5447	4.09699e-09	3.47214	11.0973	0.000251754
K01A2.10	WBGene00019284	protein_coding_gene	3.74944	13.4491	2.05608e-16	1.39415	2.62834	1.98786e-14
Y116F11B.9	WBGene00013825	protein_coding_gene	3.74682	13.4247	0.00034657	4.28749	19.5283	0.000155289
cdh-10	WBGene00000402	protein_coding_gene	3.74632	13.4201	1.53974e-15	4.23491	18.8294	2.44215e-33
ZK1307.2	WBGene00014245	protein_coding_gene	3.73679	13.3317	7.76007e-11	1.17965	2.26522	0.0048392
bcmo-2	WBGene00018755	protein_coding_gene	3.73195	13.287	1.32518e-102	4.26323	19.2026	1.60072e-68
sri-36	WBGene00005548	protein_coding_gene	3.73151	13.283	0.000485463	3.17342	9.02183	9.99556e-08
W03G1.5	WBGene00021011	protein_coding_gene	3.71797	13.1589	9.31348e-19	2.84563	7.18817	7.51677e-21
dos-3	WBGene00019331	protein_coding_gene	3.71645	13.1451	0.000102383	2.79165	6.92423	0.000582788
F09C6.13	WBGene00044183	protein_coding_gene	3.71451	13.1274	5.62723e-18	1.81825	3.52653	0.00619388
tre-5	WBGene00006611	protein_coding_gene	3.71418	13.1244	5.02284e-11	1.05177	2.07306	1.61015e-06
srw-71	WBGene00005818	protein_coding_gene	3.71404	13.1231	0.000105767	3.04201	8.23639	0.00164474
spp-18	WBGene00005003	protein_coding_gene	3.71346	13.1179	3.30445e-45	2.10392	4.29876	1.97237e-53
Y77E11A.14	WBGene00022314	protein_coding_gene	3.71029	13.089	1.32273e-14	2.09389	4.26897	1.57315e-12
dur-1	WBGene00001113	protein_coding_gene	3.70815	13.0697	7.7359e-56	4.10409	17.1971	8.68577e-132
cky-1	WBGene00000521	protein_coding_gene	3.70092	13.0043	0.000219752	-1.91357	0.265434	0.00714268
F48G7.10	WBGene00018621	protein_coding_gene	3.69478	12.9491	1.28294e-10	2.34555	5.08256	0.000902063
C32F10.4	WBGene00016332	protein_coding_gene	3.69126	12.9175	3.90174e-34	1.60154	3.03468	4.13807e-08
H10D18.1	WBGene00019177	protein_coding_gene	3.68955	12.9023	1.50932e-05	1.73775	3.33514	0.000426768
F56C4.4	WBGene00044977	protein_coding_gene	3.68812	12.8894	7.95211e-16	1.1505	2.2199	0.00160461
peb-1	WBGene00003968	protein_coding_gene	3.68769	12.8856	5.06239e-13	1.18478	2.27329	4.07117e-08
ocr-4	WBGene00003841	protein_coding_gene	3.68553	12.8664	7.29141e-07	4.05939	16.6724	3.25711e-07
K02A2.5	WBGene00019290	protein_coding_gene	3.68525	12.8639	2.09539e-14	2.30072	4.92702	1.00855e-05
F45D3.2	WBGene00009722	protein_coding_gene	3.67195	12.7458	2.09984e-26	3.13935	8.81129	1.03859e-31
R09D1.4	WBGene00011160	pseudogene	3.65695	12.614	0.00226224	1.67232	3.18727	0.0454111
ZC196.4	WBGene00022548	protein_coding_gene	3.65432	12.591	1.5859e-29	2.57767	5.96975	9.69518e-15
hsp-12.3	WBGene00002012	protein_coding_gene	3.65208	12.5715	5.6836e-43	3.48834	11.2226	5.43475e-56
ZC434.3	WBGene00013891	protein_coding_gene	3.65074	12.5598	1.81891e-09	2.27593	4.84308	0.0113192
pals-14	WBGene00009061	protein_coding_gene	3.64828	12.5384	1.0046e-09	2.00302	4.00838	3.32047e-05
F47H4.12	WBGene00043053	pseudogene	3.63114	12.3903	6.06641e-11	1.23772	2.35826	0.00161015
ZK662.6	WBGene00045494	protein_coding_gene	3.62382	12.3276	1.11037e-09	5.54591	46.7182	5.16917e-11
arrd-11	WBGene00011052	protein_coding_gene	3.62066	12.3007	2.91543e-06	1.70558	3.26159	2.29486e-08
Y39B6A.29	WBGene00012688	protein_coding_gene	3.61339	12.2388	8.8012e-08	2.06981	4.1983	0.00398698
C15B12.8	WBGene00015788	protein_coding_gene	3.61197	12.2268	9.86299e-14	2.87421	7.33203	1.87635e-16
col-3	WBGene00000594	protein_coding_gene	3.61029	12.2125	8.45002e-08	2.98681	7.92719	0.000210051
pals-6	WBGene00007660	protein_coding_gene	3.60211	12.1435	1.3663e-12	3.20831	9.24269	1.89902e-17
Y43D4A.5	WBGene00012791	protein_coding_gene	3.59759	12.1055	1.24304e-06	3.25579	9.55194	3.41948e-05
C09B9.1	WBGene00015626	protein_coding_gene	3.59722	12.1024	2.3978e-07	3.08583	8.49041	3.1808e-06
K08B5.1	WBGene00019518	protein_coding_gene	3.59703	12.1008	9.21639e-18	1.95993	3.89042	9.06702e-09
nhr-247	WBGene00014193	protein_coding_gene	3.597	12.1005	0.00783758	1.89802	3.727	0.0330355
R07A4.3	WBGene00011074	protein_coding_gene	3.59298	12.0668	3.64763e-06	2.83601	7.14043	4.28316e-06
W01A11.7	WBGene00020912	protein_coding_gene	3.58531	12.0029	5.10623e-19	2.76215	6.78405	5.96114e-14
C50B8.4	WBGene00008226	protein_coding_gene	3.58323	11.9856	9.68923e-21	1.36197	2.57037	2.7954e-07
ttr-26	WBGene00013079	protein_coding_gene	3.58084	11.9657	8.08846e-20	2.34734	5.08886	2.53439e-44
col-117	WBGene00000691	protein_coding_gene	3.57473	11.9152	4.69074e-08	3.68466	12.8586	0.000278756
msrp-7	WBGene00011070	protein_coding_gene	3.57275	11.8988	6.24453e-39	3.03178	8.17818	2.65025e-56
spin-3	WBGene00008598	protein_coding_gene	3.57148	11.8883	6.17369e-42	2.22898	4.68801	6.08345e-11
daf-9	WBGene00000905	protein_coding_gene	3.56996	11.8758	1.80526e-32	5.37684	41.5517	3.45958e-42
srg-32	WBGene00005189	protein_coding_gene	3.56064	11.7994	0.0027801	1.83051	3.55663	0.0494338
F45D3.3	WBGene00009723	protein_coding_gene	3.54518	11.6736	4.46494e-45	1.1732	2.25512	0.000487336
sre-23	WBGene00013957	protein_coding_gene	3.53768	11.613	1.73264e-05	1.20852	2.311	0.0475613
D1086.2	WBGene00008389	protein_coding_gene	3.53274	11.5734	8.27704e-31	1.08564	2.12232	0.00247251
C07E3.3	WBGene00007414	protein_coding_gene	3.53241	11.5707	1.60312e-17	1.60782	3.04791	3.73055e-23
B0462.1	WBGene00007181	pseudogene	3.53168	11.5649	2.38068e-05	1.77731	3.42787	4.7747e-07
pals-7	WBGene00007661	protein_coding_gene	3.52522	11.5132	0.0030966	1.86695	3.6476	0.00396728
F59A7.2	WBGene00019090	protein_coding_gene	3.52017	11.473	3.44101e-11	2.39626	5.26437	1.77787e-27
F53F4.1	WBGene00009985	protein_coding_gene	3.51989	11.4708	4.43788e-07	1.94739	3.85677	0.0151753
nhr-19	WBGene00003618	protein_coding_gene	3.51012	11.3934	3.60495e-18	1.54411	2.91624	8.49392e-21
asic-2	WBGene00012137	protein_coding_gene	3.50747	11.3724	2.14945e-09	2.51271	5.70692	7.93455e-08
srg-15	WBGene00005172	protein_coding_gene	3.50418	11.3466	0.00469814	2.8556	7.23806	0.00852831
K10D3.6	WBGene00010740	protein_coding_gene	3.50313	11.3383	3.3189e-40	1.11591	2.16732	7.37292e-06
cest-1.1	WBGene00011362	protein_coding_gene	3.49719	11.2917	3.495e-15	1.02176	2.0304	0.0371902
pho-6	WBGene00018696	protein_coding_gene	3.49313	11.2599	2.59152e-19	1.34139	2.53395	1.63823e-08
oac-47	WBGene00011933	pseudogene	3.49263	11.2561	0.0018122	2.22491	4.67483	0.041948
C52E2.4	WBGene00016883	protein_coding_gene	3.49122	11.245	1.92964e-12	1.68502	3.21544	2.42948e-08
C01F1.5	WBGene00015300	protein_coding_gene	3.47182	11.0949	6.4238e-10	1.97779	3.93889	0.00585763
E04D5.4	WBGene00008483	protein_coding_gene	3.47149	11.0923	5.68338e-11	2.64639	6.261	3.98377e-07
C44H9.2	WBGene00008098	pseudogene	3.47073	11.0864	0.00151025	1.74174	3.34438	0.0494732
F14H12.2	WBGene00017470	protein_coding_gene	3.46242	11.0228	0.000173373	2.28122	4.8609	0.0342881
Y94H6A.2	WBGene00022375	protein_coding_gene	3.46	11.0043	1.19167e-09	1.22976	2.34528	0.00988557
K10H10.10	WBGene00010765	protein_coding_gene	3.4568	10.98	7.2477e-08	2.30947	4.95701	1.22179e-05
gcy-3	WBGene00001530	protein_coding_gene	3.45627	10.9759	0.00291526	2.76758	6.80964	0.000125104
C12D5.3	WBGene00015706	protein_coding_gene	3.45544	10.9696	3.34683e-09	1.21468	2.3209	0.00440509
C36B1.13	WBGene00044120	protein_coding_gene	3.45478	10.9646	2.37474e-05	1.37255	2.58927	0.00159977
cpr-1	WBGene00000781	protein_coding_gene	3.44917	10.922	1.81358e-27	1.37174	2.58783	6.8783e-22
C14C11.4	WBGene00015768	protein_coding_gene	3.44599	10.898	1.51822e-33	2.58694	6.00823	6.37186e-24
T09E11.11	WBGene00011660	pseudogene	3.43362	10.8049	3.04647e-13	1.48512	2.7994	1.21857e-09
nlp-76	WBGene00045386	protein_coding_gene	3.43339	10.8032	4.25036e-07	2.15136	4.44246	5.98139e-06
ptr-3	WBGene00004218	protein_coding_gene	3.42546	10.744	1.20103e-15	2.28562	4.87575	1.04049e-17
F35F10.13	WBGene00018062	protein_coding_gene	3.42326	10.7276	1.11192e-08	4.4993	22.6164	2.74912e-56
F42C5.3	WBGene00018345	protein_coding_gene	3.4187	10.6938	2.93974e-09	2.49323	5.63036	8.90666e-13
C05B5.17	WBGene00219314	protein_coding_gene	3.41434	10.6615	0.00563508	3.07904	8.45049	0.010175
F28H7.2	WBGene00009236	protein_coding_gene	3.414	10.659	4.59769e-10	2.29605	4.91111	3.96695e-06
glb-5	WBGene00015964	protein_coding_gene	3.41223	10.6459	9.45743e-06	1.78448	3.44495	3.08846e-05
ceh-23	WBGene00000446	protein_coding_gene	3.40935	10.6247	1.93774e-07	2.93575	7.65152	1.49532e-05
F43C11.8	WBGene00018385	protein_coding_gene	3.40357	10.5822	0.00158886	2.61943	6.14506	0.00691163
F13E9.9	WBGene00008758	protein_coding_gene	3.40154	10.5674	0.00359733	-1.28985	0.408994	0.00729898
flp-21	WBGene00001464	protein_coding_gene	3.39339	10.5078	2.95116e-24	2.23809	4.71773	4.27164e-27
C30B5.6	WBGene00016247	protein_coding_gene	3.38854	10.4725	1.09377e-12	1.93808	3.83196	0.00010669
ador-1	WBGene00011878	protein_coding_gene	3.38756	10.4654	3.63994e-05	1.91241	3.76437	0.0103754
bath-25	WBGene00020859	protein_coding_gene	3.38497	10.4466	0.00063996	1.64437	3.12611	0.00172631
Y41D4B.17	WBGene00021519	protein_coding_gene	3.37478	10.3732	1.30286e-20	2.90325	7.48108	3.91242e-12
mboa-1	WBGene00007174	protein_coding_gene	3.37151	10.3496	2.942e-09	1.51062	2.84933	8.46909e-07
F20A1.4	WBGene00017616	protein_coding_gene	3.36857	10.3286	1.1387e-05	1.95781	3.88473	0.00170182
fbxa-147	WBGene00011135	protein_coding_gene	3.36842	10.3275	0.0160838	3.23212	9.39646	0.0075035
F53C3.6	WBGene00018750	protein_coding_gene	3.36661	10.3145	1.5229e-06	1.12854	2.18638	0.0211784
fozi-1	WBGene00010453	protein_coding_gene	3.36218	10.283	2.05552e-13	1.19853	2.29505	5.00983e-12
Y32B12C.5	WBGene00194769	pseudogene	3.35652	10.2426	6.0045e-12	1.64138	3.11963	1.28085e-06
K10G4.3	WBGene00010752	protein_coding_gene	3.35176	10.209	8.76873e-09	1.9192	3.78213	0.0302177
nmad-1	WBGene00017304	protein_coding_gene	3.35151	10.2072	2.395e-51	1.76424	3.39695	3.82843e-24
C29F9.6	WBGene00016221	protein_coding_gene	3.35128	10.2055	2.854e-08	2.73881	6.67519	0.0011824
comt-1	WBGene00018741	protein_coding_gene	3.34557	10.1652	5.41782e-05	3.78079	13.7446	1.68363e-05
W02G9.4	WBGene00020954	protein_coding_gene	3.34464	10.1587	2.42657e-70	2.45024	5.46507	2.77356e-29
C09E7.10	WBGene00044295	protein_coding_gene	3.34261	10.1444	0.000334089	2.78305	6.88305	0.00441754
pdf-2	WBGene00018590	protein_coding_gene	3.33638	10.1006	2.9091e-23	1.80683	3.49872	9.57179e-24
F47B8.2	WBGene00009803	protein_coding_gene	3.33527	10.0929	1.75552e-25	2.28674	4.87954	2.03181e-39
C56G3.2	WBGene00016985	protein_coding_gene	3.33397	10.0838	0.0023299	1.86315	3.63801	0.0421354
ins-4	WBGene00002087	protein_coding_gene	3.33311	10.0778	1.44409e-14	1.39552	2.63083	9.38408e-06
ZK863.8	WBGene00014125	protein_coding_gene	3.32768	10.0399	3.22445e-25	2.14257	4.41548	4.07496e-34
C48D5.3	WBGene00008180	protein_coding_gene	3.32703	10.0354	0.00663277	2.06462	4.18324	0.0408095
col-166	WBGene00000739	protein_coding_gene	3.32617	10.0294	8.88491e-26	3.77181	13.6593	3.13542e-79
C02H6.3	WBGene00220257	protein_coding_gene	3.32294	10.007	0.0109314	2.574	5.95457	0.0207285
T27C4.1	WBGene00020854	protein_coding_gene	3.3198	9.98527	1.72995e-24	2.49091	5.62133	3.2566e-84
R06C1.6	WBGene00011060	protein_coding_gene	3.30556	9.88715	1.99945e-29	2.47305	5.55218	6.93709e-31
R05A10.6	WBGene00011023	protein_coding_gene	3.30124	9.85764	0.0053053	2.5549	5.87627	0.0274749
C39B10.1	WBGene00008021	protein_coding_gene	3.29637	9.82442	1.74688e-22	2.36298	5.14431	4.56426e-12
lmd-5	WBGene00020141	protein_coding_gene	3.28539	9.7499	7.71774e-06	2.74554	6.70642	9.1715e-08
mboa-5	WBGene00013995	pseudogene	3.28467	9.74506	0.00049594	2.54662	5.84264	3.7515e-06
F02A9.7	WBGene00044406	protein_coding_gene	3.27797	9.6999	3.37523e-07	1.89904	3.72966	0.000473214
ZK250.13	WBGene00235352	protein_coding_gene	3.27759	9.69734	2.36135e-21	2.84321	7.17614	3.15066e-29
nas-14	WBGene00003533	protein_coding_gene	3.27674	9.69164	1.00213e-15	1.63913	3.11478	0.0169243
asm-2	WBGene00000212	protein_coding_gene	3.27439	9.67587	4.15863e-43	3.07597	8.43254	4.45949e-91
nape-1	WBGene00021371	protein_coding_gene	3.27255	9.6635	1.68049e-13	1.28221	2.43211	6.74819e-10
dct-8	WBGene00044472	protein_coding_gene	3.26856	9.63685	0.00216475	-1.2596	0.417659	0.0041507
snt-7	WBGene00011682	protein_coding_gene	3.26653	9.62329	7.38289e-08	1.51088	2.84984	0.00107849
F38B2.2	WBGene00009529	protein_coding_gene	3.26476	9.6115	2.19008e-13	1.34272	2.53629	0.00171037
B0563.5	WBGene00015262	protein_coding_gene	3.26167	9.59092	5.10555e-18	1.18279	2.27015	0.00260334
Y54G2A.32	WBGene00021894	protein_coding_gene	3.25613	9.55416	8.83687e-51	1.51996	2.86784	5.1758e-15
K02C4.2	WBGene00010501	protein_coding_gene	3.24924	9.50865	2.02804e-05	1.49833	2.82515	0.0117774
Y67D8B.1	WBGene00022061	protein_coding_gene	3.24329	9.46953	1.57296e-05	2.50049	5.65877	0.000691895
Y9C9A.16	WBGene00021183	protein_coding_gene	3.24096	9.45426	1.04273e-07	3.55505	11.7538	5.42981e-14
Y105C5A.17	WBGene00013640	ncRNA_gene	3.24069	9.45245	0.00777675	2.53022	5.77661	0.0358143
glb-34	WBGene00077763	protein_coding_gene	3.23924	9.44299	0.00355803	2.28085	4.85965	0.016803
slc-36.3	WBGene00012629	protein_coding_gene	3.23229	9.39759	3.01295e-09	1.6916	3.23016	2.79118e-08
R05A10.1	WBGene00011018	protein_coding_gene	3.22968	9.38057	0.000580468	2.25188	4.76303	0.0494158
K06A9.1	WBGene00019435	protein_coding_gene	3.2253	9.35215	1.30666e-14	2.4865	5.60417	6.18461e-25
C15C7.4	WBGene00015790	protein_coding_gene	3.2246	9.3476	1.41544e-12	2.44675	5.45187	2.05606e-24
F02A9.1	WBGene00008513	protein_coding_gene	3.22414	9.34467	3.23165e-12	1.71811	3.29005	7.1138e-06
F01D4.8	WBGene00008490	protein_coding_gene	3.2241	9.3444	7.56488e-17	3.85843	14.5045	1.40792e-27
nhr-117	WBGene00003707	protein_coding_gene	3.22147	9.32737	4.7996e-17	1.56974	2.9685	5.7388e-14
tsp-4	WBGene00006630	protein_coding_gene	3.22102	9.32446	0.011317	2.70028	6.49927	0.0168373
nex-4	WBGene00003591	protein_coding_gene	3.21975	9.31627	3.83185e-13	2.36641	5.15655	3.30228e-07
bnc-1	WBGene00044791	protein_coding_gene	3.21659	9.29585	0.0050693	2.035	4.09823	0.0414298
T03E6.8	WBGene00011397	protein_coding_gene	3.21365	9.27697	3.40341e-16	2.18317	4.5415	3.78035e-08
R02D5.6	WBGene00010979	protein_coding_gene	3.21233	9.26849	0.000665781	1.83642	3.57123	0.0180979
B0238.12	WBGene00015076	protein_coding_gene	3.20991	9.25295	1.81461e-10	3.52798	11.5353	1.35506e-26
gba-1	WBGene00016335	protein_coding_gene	3.20981	9.25227	7.19004e-17	1.66914	3.18025	2.08747e-15
nas-15	WBGene00003534	protein_coding_gene	3.20868	9.24502	3.91479e-09	2.71549	6.56816	0.00624671
F11A6.3	WBGene00077549	pseudogene	3.207	9.23429	0.000579921	1.89571	3.72106	0.0102434
gst-14	WBGene00001762	protein_coding_gene	3.20608	9.22839	1.22855e-13	3.21501	9.28568	1.90606e-12
F26A1.19	WBGene00270319	protein_coding_gene	3.20544	9.22432	2.99847e-14	1.50232	2.83298	3.22651e-05
fipr-1	WBGene00009096	protein_coding_gene	3.20507	9.22195	8.97513e-54	1.48909	2.80711	1.32897e-17
B0462.5	WBGene00194695	protein_coding_gene	3.20313	9.20953	1.83673e-12	1.20193	2.30047	3.76273e-05
far-4	WBGene00001388	protein_coding_gene	3.19703	9.17072	1.16444e-07	3.76322	13.5782	1.41937e-06
C08F11.3	WBGene00007452	protein_coding_gene	3.19547	9.16077	1.11069e-07	1.32786	2.5103	0.00469194
C17G10.6	WBGene00015918	protein_coding_gene	3.1935	9.14827	6.83308e-05	1.69387	3.23524	0.016542
glb-23	WBGene00020045	protein_coding_gene	3.19157	9.13604	1.71046e-07	1.18494	2.27354	0.0365032
T16G1.7	WBGene00011801	protein_coding_gene	3.19135	9.13464	5.28204e-06	1.61051	3.05359	8.20507e-33
F49H6.13	WBGene00009914	protein_coding_gene	3.1894	9.12234	0.00203917	2.95363	7.74693	0.0043114
D1053.3	WBGene00008368	protein_coding_gene	3.18801	9.11353	1.4278e-16	1.4681	2.76658	1.69729e-09
nhr-221	WBGene00020748	protein_coding_gene	3.18176	9.07412	4.38889e-05	1.61814	3.06979	0.0168493
oac-1	WBGene00007177	protein_coding_gene	3.17999	9.06304	3.27916e-08	3.95599	15.5193	0.00032484
Y64H9A.2	WBGene00022024	protein_coding_gene	3.17846	9.05337	7.59858e-05	1.53421	2.89629	0.0494942
xbx-3	WBGene00010864	protein_coding_gene	3.17686	9.04334	4.17655e-05	1.81195	3.51117	0.00145354
gst-20	WBGene00001768	protein_coding_gene	3.17536	9.03398	3.90861e-28	2.3265	5.01585	8.16814e-33
C30G4.2	WBGene00016268	protein_coding_gene	3.17363	9.02313	0.00213947	1.56814	2.96521	0.0197473
nhr-6	WBGene00003605	protein_coding_gene	3.1689	8.99362	3.40844e-19	2.14517	4.42344	1.20839e-07
nhr-18	WBGene00003617	protein_coding_gene	3.16171	8.94891	8.35945e-21	1.52478	2.87742	1.53283e-12
twnk-1	WBGene00018514	protein_coding_gene	3.16041	8.94081	8.65036e-08	1.99636	3.98993	0.000104272
ZK1240.1	WBGene00022866	protein_coding_gene	3.15078	8.88136	4.6635e-06	2.76347	6.79025	0.0138217
gstk-2	WBGene00017054	protein_coding_gene	3.15066	8.88063	1.34976e-23	2.06124	4.17346	4.18652e-17
srz-100	WBGene00012026	protein_coding_gene	3.15016	8.87751	0.00753205	2.95087	7.73216	1.19741e-05
Y42A5A.1	WBGene00012776	protein_coding_gene	3.14569	8.85008	5.46757e-23	2.35234	5.10653	6.98202e-22
gur-3	WBGene00001804	protein_coding_gene	3.14563	8.84971	0.00873952	3.25595	9.55299	0.00827879
sqt-1	WBGene00005016	protein_coding_gene	3.14521	8.84716	2.02153e-16	4.46334	22.0597	5.09044e-06
nlp-71	WBGene00022254	protein_coding_gene	3.14316	8.83457	1.47794e-23	2.1429	4.4165	2.31159e-20
droe-8	WBGene00022550	protein_coding_gene	3.13724	8.79842	2.70091e-05	2.2194	4.657	7.47981e-06
asp-7	WBGene00019104	protein_coding_gene	3.13448	8.78159	0.0146565	2.95761	7.76835	0.000400741
F39H12.2	WBGene00018213	protein_coding_gene	3.13282	8.77147	8.48398e-08	3.46416	11.0361	4.65023e-16
srw-12	WBGene00005759	protein_coding_gene	3.13276	8.77111	0.010971	2.51589	5.71949	0.0217259
F48C1.9	WBGene00018601	protein_coding_gene	3.12733	8.73816	0.00205393	-1.68608	0.310771	4.72595e-05
ikb-1	WBGene00002069	protein_coding_gene	3.1255	8.72711	9.08831e-11	1.517	2.86195	5.68475e-20
C49C8.8	WBGene00235271	protein_coding_gene	3.12471	8.7223	0.00107082	1.73321	3.32468	0.0149444
nlp-68	WBGene00011899	protein_coding_gene	3.12131	8.7018	9.01739e-24	1.87445	3.66662	2.24307e-09
F13H8.1	WBGene00017434	protein_coding_gene	3.12006	8.69422	2.41971e-13	1.41088	2.659	1.70486e-10
F59A7.5	WBGene00019092	protein_coding_gene	3.11717	8.67682	4.83411e-23	1.73719	3.33386	4.30593e-18
C38C3.10	WBGene00045390	protein_coding_gene	3.11611	8.67047	8.25623e-15	2.08414	4.24022	2.0557e-11
pqm-1	WBGene00004096	protein_coding_gene	3.11396	8.65754	2.43467e-23	1.59051	3.01157	2.54835e-31
F48G7.13	WBGene00018624	protein_coding_gene	3.10743	8.61844	0.000318277	2.09241	4.2646	0.0108132
C34F11.8	WBGene00016417	protein_coding_gene	3.10247	8.58885	9.91466e-21	1.45042	2.73288	4.03981e-19
osm-9	WBGene00003889	protein_coding_gene	3.10164	8.58395	0.000154689	2.29183	4.89676	7.7241e-06
unk-1	WBGene00016407	protein_coding_gene	3.10157	8.58355	4.85142e-10	1.60286	3.03744	5.03505e-30
bath-46	WBGene00020325	protein_coding_gene	3.10137	8.58233	1.15549e-09	3.02499	8.13979	3.97627e-13
F19G12.3	WBGene00017611	protein_coding_gene	3.09932	8.57014	0.00936444	1.74875	3.36068	0.00990038
Y70G10A.2	WBGene00013498	protein_coding_gene	3.09838	8.56457	1.83202e-05	1.73354	3.32544	0.00649482
C47E8.3	WBGene00008142	protein_coding_gene	3.09706	8.55675	2.24167e-12	2.17244	4.50784	6.7896e-07
T28A11.2	WBGene00020869	protein_coding_gene	3.09593	8.55003	2.20578e-54	2.30126	4.92887	0.011698
exc-14	WBGene00019649	protein_coding_gene	3.09235	8.52886	2.48121e-17	2.02426	4.06782	3.91445e-08
clec-140	WBGene00020220	protein_coding_gene	3.09221	8.52803	0.0025075	2.11817	4.34143	0.0113838
srm-4	WBGene00009808	protein_coding_gene	3.09194	8.52639	0.00892408	2.07417	4.21103	0.0285989
uev-2	WBGene00006731	protein_coding_gene	3.09154	8.52407	0.000397664	2.07474	4.21268	0.0162963
C50B6.7	WBGene00008220	protein_coding_gene	3.09122	8.52215	8.63477e-19	3.22457	9.34746	4.62102e-64
droe-4	WBGene00010262	protein_coding_gene	3.09097	8.52069	2.50507e-23	1.30003	2.46233	7.74217e-17
nas-6	WBGene00003525	protein_coding_gene	3.08986	8.51412	2.40986e-08	2.8702	7.31167	1.35474e-07
flp-9	WBGene00001452	protein_coding_gene	3.08466	8.48352	1.79508e-34	1.92817	3.80572	9.16974e-50
F40F9.10	WBGene00009586	protein_coding_gene	3.08459	8.48306	1.08812e-10	1.30494	2.47073	0.00162345
pqn-48	WBGene00004135	protein_coding_gene	3.08329	8.47544	7.57838e-32	2.73091	6.63874	7.29785e-48
nlp-35	WBGene00007881	protein_coding_gene	3.08116	8.46296	1.27062e-16	2.44862	5.45894	2.32569e-20
gcy-34	WBGene00001554	protein_coding_gene	3.07958	8.45371	0.00117201	1.26915	2.4102	0.0234219
dpy-8	WBGene00001070	protein_coding_gene	3.0791	8.45087	5.8356e-10	4.10536	17.2122	1.05804e-05
col-46	WBGene00000623	protein_coding_gene	3.07896	8.45004	0.000321861	4.49004	22.4718	3.41948e-05
cyp-13B1	WBGene00008519	protein_coding_gene	3.07667	8.43664	1.19233e-08	1.14358	2.20928	9.05247e-05
ubc-22	WBGene00006717	protein_coding_gene	3.07227	8.41095	6.98949e-06	2.80359	6.98176	2.68401e-05
bcmo-1	WBGene00012914	protein_coding_gene	3.07138	8.40576	2.88303e-19	3.00181	8.01005	1.78553e-12
srab-14	WBGene00019999	protein_coding_gene	3.06915	8.39281	0.000329638	1.66666	3.17479	0.0344704
Y41D4B.15	WBGene00021517	protein_coding_gene	3.06622	8.37574	0.00218564	2.70882	6.53789	0.00357593
nhr-282	WBGene00010017	protein_coding_gene	3.06219	8.35241	0.00483786	2.87237	7.32268	0.0308296
gst-3	WBGene00001751	protein_coding_gene	3.06085	8.34466	1.11035e-15	2.60498	6.08383	3.67081e-13
F11C1.9	WBGene00195213	protein_coding_gene	3.06069	8.34369	0.0154035	2.0614	4.1739	0.048552
F16B3.2	WBGene00017502	protein_coding_gene	3.05987	8.33897	1.05972e-05	2.20317	4.60489	6.48783e-08
dpy-6	WBGene00001068	protein_coding_gene	3.05964	8.33764	2.04029e-08	6.63595	99.4538	5.39755e-27
twk-7	WBGene00006662	protein_coding_gene	3.05945	8.33656	2.79231e-13	1.25003	2.37847	2.98453e-09
asp-6	WBGene00000219	protein_coding_gene	3.05835	8.33019	4.91351e-34	1.52548	2.87882	9.48542e-46
F26G1.10	WBGene00044663	protein_coding_gene	3.05689	8.32176	0.000175495	2.17492	4.51562	0.0138951
ntc-1	WBGene00044568	protein_coding_gene	3.05336	8.30141	8.77299e-10	1.74114	3.34299	3.34494e-05
Y73B6BL.44	WBGene00044350	protein_coding_gene	3.05277	8.29805	2.62879e-27	1.50332	2.83494	8.84153e-14
pho-11	WBGene00007331	protein_coding_gene	3.05181	8.29252	1.58172e-19	2.11182	4.32237	5.2282e-16
ghi-1	WBGene00013923	protein_coding_gene	3.0503	8.28383	9.08418e-12	3.22958	9.37992	7.83756e-22
C27D9.2	WBGene00016164	protein_coding_gene	3.0503	8.28382	0.00131817	4.35317	20.4378	1.65451e-05
T19H12.15	WBGene00271827	protein_coding_gene	3.04943	8.27886	1.64451e-19	4.23572	18.8399	9.63651e-67
gopc-1	WBGene00014101	protein_coding_gene	3.04532	8.25527	6.83465e-13	2.18523	4.54799	2.81351e-08
nhr-206	WBGene00011097	protein_coding_gene	3.043	8.24204	5.62534e-12	1.38179	2.60591	3.1043e-06
col-169	WBGene00000742	protein_coding_gene	3.04271	8.24036	1.03329e-13	4.38363	20.8739	2.95058e-19
F09C8.1	WBGene00008621	protein_coding_gene	3.0403	8.22663	6.6033e-15	3.0164	8.09146	2.14539e-14
nlp-8	WBGene00003746	protein_coding_gene	3.03831	8.21531	4.3023e-48	1.87278	3.66239	1.22223e-26
fipr-2	WBGene00009097	protein_coding_gene	3.03687	8.20711	5.50194e-28	1.50654	2.84128	3.64486e-23
klu-1	WBGene00013970	protein_coding_gene	3.03347	8.18776	1.25951e-14	2.74516	6.70464	6.03049e-17
F46A8.11	WBGene00014761	protein_coding_gene	3.03241	8.18173	1.54014e-16	2.7374	6.66866	4.43473e-14
C30E1.9	WBGene00022951	ncRNA_gene	3.03048	8.17082	1.28447e-17	1.86426	3.64082	4.05015e-15
C54H2.4	WBGene00016938	protein_coding_gene	3.029	8.16242	0.000214224	2.34304	5.07371	0.00210679
rab-11.2	WBGene00004275	protein_coding_gene	3.02897	8.16229	0.000716085	3.03834	8.21543	0.00283389
F42A9.18	WBGene00249826	ncRNA_gene	3.02845	8.15934	6.93189e-05	2.43627	5.4124	2.48736e-06
F13D11.4	WBGene00017429	protein_coding_gene	3.02118	8.11831	1.05155e-21	1.97896	3.94208	2.74496e-32
efhc-1	WBGene00013028	protein_coding_gene	3.02019	8.11275	0.00172901	2.04808	4.13554	0.00963551
R07B1.5	WBGene00011077	protein_coding_gene	3.02016	8.11258	6.10541e-05	2.81744	7.0491	0.00167144
C33A12.4	WBGene00007883	protein_coding_gene	3.01802	8.10054	5.20201e-19	1.10996	2.1584	6.08015e-06
W05E10.5	WBGene00012282	protein_coding_gene	3.01712	8.09549	4.01458e-09	1.72801	3.3127	0.000352497
pals-38	WBGene00008302	protein_coding_gene	3.0165	8.09204	4.5564e-07	2.34868	5.09356	3.26962e-06
Y71G12B.2	WBGene00022142	protein_coding_gene	3.01633	8.09106	1.60012e-09	2.60288	6.07497	3.31005e-06
cdh-12	WBGene00022103	protein_coding_gene	3.01356	8.07553	3.28213e-13	2.17456	4.51448	0.00028263
nmy-3	WBGene00012437	protein_coding_gene	3.01278	8.07116	1.55632e-15	3.76879	13.6307	4.35335e-48
R07B1.8	WBGene00001608	protein_coding_gene	3.01217	8.06777	2.15818e-11	3.1116	8.64342	1.83855e-10
F20G2.1	WBGene00008985	protein_coding_gene	3.01125	8.06261	1.5317e-11	3.40976	10.6277	2.56285e-17
W07A12.4	WBGene00012322	protein_coding_gene	3.01107	8.06162	9.48471e-13	1.49153	2.81188	2.26405e-06
W09C2.8	WBGene00185116	protein_coding_gene	3.01007	8.05605	0.0327845	2.7644	6.79467	0.0212306
lact-3	WBGene00010897	protein_coding_gene	3.00977	8.05435	6.73385e-40	1.82901	3.55294	3.38821e-44
bath-26	WBGene00020329	protein_coding_gene	3.00513	8.0285	2.14646e-22	1.56296	2.95459	1.8192e-07
F13E9.15	WBGene00045208	protein_coding_gene	3.00469	8.02605	2.67135e-13	1.59619	3.02344	6.98105e-19
F52H2.3	WBGene00018715	protein_coding_gene	3.00426	8.02368	1.12729e-29	2.25005	4.75699	5.64201e-12
D2024.4	WBGene00017052	protein_coding_gene	3.00114	8.0063	0.000546174	2.06357	4.1802	0.0277222
endu-2	WBGene00019779	protein_coding_gene	3.00054	8.00298	1.73555e-26	1.89685	3.72399	5.95921e-32
C04G2.14	WBGene00255426	ncRNA_gene	3.00044	8.00244	4.67193e-18	4.7964	27.7881	8.47721e-45
F53A9.6	WBGene00018729	protein_coding_gene	2.99562	7.97575	5.34975e-13	1.04347	2.06117	5.81199e-10
dlhd-1	WBGene00020741	protein_coding_gene	2.99475	7.97095	8.74531e-23	2.84642	7.19214	1.9467e-11
nlp-81	WBGene00022063	protein_coding_gene	2.99105	7.95051	0.00391454	2.38878	5.23714	0.00363793
R10H1.1	WBGene00019998	protein_coding_gene	2.98387	7.91106	1.05958e-27	1.65664	3.15282	2.3288e-22
B0432.14	WBGene00044640	protein_coding_gene	2.98366	7.90988	8.69724e-20	2.634	6.20744	4.83638e-21
nhr-38	WBGene00003629	protein_coding_gene	2.98333	7.90812	0.00901922	3.2808	9.71898	0.00222031
F40E3.5	WBGene00018232	protein_coding_gene	2.98326	7.90772	1.77222e-20	1.92546	3.79858	2.09414e-13
F53A9.1	WBGene00018724	protein_coding_gene	2.98078	7.89411	2.95983e-40	2.1663	4.4887	2.16268e-22
C23H5.15	WBGene00219423	protein_coding_gene	2.97962	7.88776	1.05958e-27	2.86735	7.29724	3.5181e-48
dsl-5	WBGene00001107	protein_coding_gene	2.9795	7.88714	0.00242256	2.70834	6.53568	0.00642536
T04F8.7	WBGene00011445	protein_coding_gene	2.97218	7.84722	2.71686e-16	1.06714	2.09528	8.99925e-10
srh-17	WBGene00005242	protein_coding_gene	2.97115	7.84159	0.0164104	2.96002	7.78133	0.000390795
W06G6.20	WBGene00219308	protein_coding_gene	2.97095	7.84053	0.00244786	1.46237	2.75561	0.045257
F10D7.3	WBGene00017340	protein_coding_gene	2.96707	7.81949	9.57175e-09	1.22874	2.34363	1.00555e-09
clec-63	WBGene00009394	protein_coding_gene	2.96415	7.80365	2.32789e-23	1.52035	2.86861	5.67375e-41
F28F5.4	WBGene00043297	protein_coding_gene	2.96392	7.80243	1.30922e-07	1.2999	2.46213	0.0126622
fbxa-152	WBGene00007166	protein_coding_gene	2.96169	7.79035	0.0203474	2.16281	4.47787	0.0194297
rol-6	WBGene00004397	protein_coding_gene	2.96128	7.78815	6.53983e-14	4.44162	21.73	1.03742e-06
K09C8.7	WBGene00010717	protein_coding_gene	2.95796	7.77022	0.000214636	1.43544	2.70465	0.00809118
trh-1	WBGene00007827	protein_coding_gene	2.95402	7.74904	8.61744e-19	1.63565	3.10728	4.09364e-09
F21H12.7	WBGene00044287	protein_coding_gene	2.95194	7.73788	5.85735e-09	2.84933	7.20666	6.09163e-06
Y77E11A.16	WBGene00044464	protein_coding_gene	2.95045	7.7299	0.00265195	3.24818	9.50169	0.00283394
ins-1	WBGene00002084	protein_coding_gene	2.94908	7.72258	1.10093e-12	1.67417	3.19135	1.34913e-08
pef-1	WBGene00003969	protein_coding_gene	2.94855	7.71973	4.69619e-11	1.06695	2.095	4.30485e-06
dpy-20	WBGene00001079	protein_coding_gene	2.94506	7.70107	7.50074e-07	3.97003	15.671	4.70609e-07
T07D1.3	WBGene00020302	protein_coding_gene	2.94283	7.68917	1.54599e-05	2.74971	6.72582	0.00367991
tag-244	WBGene00044073	protein_coding_gene	2.93882	7.66786	1.37e-10	2.46186	5.50928	2.75366e-35
F55A4.4	WBGene00018856	pseudogene	2.93755	7.66107	2.3132e-09	1.92963	3.80956	0.0001381
hic-1	WBGene00020887	protein_coding_gene	2.93662	7.65618	2.87352e-16	2.16077	4.47154	1.91434e-18
srsx-24	WBGene00015401	protein_coding_gene	2.93513	7.64827	0.0232933	2.90389	7.48441	0.00956198
C33D3.4	WBGene00007895	protein_coding_gene	2.93437	7.64423	0.0076497	2.39412	5.25655	0.0412381
col-182	WBGene00000755	pseudogene	2.93379	7.64116	1.21696e-10	2.47022	5.54127	0.011584
EGAP9.3	WBGene00017151	protein_coding_gene	2.93346	7.6394	7.52289e-23	1.5782	2.98597	8.86052e-09
C26E1.2	WBGene00007748	protein_coding_gene	2.9296	7.61897	1.4519e-09	1.0833	2.11888	9.03457e-12
zmp-1	WBGene00006987	protein_coding_gene	2.92452	7.59223	1.30821e-07	2.33339	5.03988	1.12648e-08
nlp-38	WBGene00007219	protein_coding_gene	2.9238	7.58844	9.73963e-26	2.00534	4.01483	8.76098e-16
ZK593.2	WBGene00014002	protein_coding_gene	2.92347	7.58671	1.06637e-16	1.14871	2.21715	6.58272e-05
T05H4.15	WBGene00020276	protein_coding_gene	2.92261	7.58215	3.47475e-17	2.08748	4.25005	1.46495e-17
ddn-2	WBGene00009399	protein_coding_gene	2.92183	7.57805	4.73049e-06	1.91695	3.77624	0.00282983
Y116A8C.25	WBGene00013802	protein_coding_gene	2.91927	7.56464	3.14785e-13	1.86526	3.64333	1.20541e-06
Y48G8AR.2	WBGene00021693	protein_coding_gene	2.91914	7.56396	2.73595e-06	1.34113	2.53349	0.0208075
srd-18	WBGene00005096	protein_coding_gene	2.91016	7.517	0.0252896	2.38935	5.2392	0.0337226
nhr-208	WBGene00011099	protein_coding_gene	2.90854	7.50857	1.78395e-07	1.90605	3.74782	3.84827e-07
C04E6.13	WBGene00015427	protein_coding_gene	2.9064	7.49743	4.81677e-26	1.56893	2.96684	1.73916e-06
ztf-2	WBGene00008762	protein_coding_gene	2.90308	7.48021	4.68713e-09	3.08135	8.46404	3.23702e-13
ins-10	WBGene00002093	protein_coding_gene	2.90223	7.47581	0.00023246	2.45616	5.48755	6.62913e-05
R10F2.4	WBGene00019995	protein_coding_gene	2.89971	7.46278	7.41215e-06	3.01471	8.082	1.9272e-05
rol-8	WBGene00004398	protein_coding_gene	2.89881	7.45813	1.07878e-11	4.36088	20.5474	3.45874e-06
flp-15	WBGene00001458	protein_coding_gene	2.89788	7.45329	3.28153e-31	2.00236	4.00655	1.48455e-19
nlp-31	WBGene00003769	protein_coding_gene	2.89677	7.44758	3.0576e-17	1.01352	2.01883	1.40828e-08
str-133	WBGene00006181	pseudogene	2.89391	7.43283	0.0229495	2.32285	5.00321	0.0351483
R13.5	WBGene00014825	pseudogene	2.89313	7.42878	0.0432553	1.08789	2.12563	0.000761301
nhr-35	WBGene00003628	protein_coding_gene	2.88773	7.40104	8.66577e-19	1.09674	2.13872	2.41098e-17
C09G9.5	WBGene00007495	protein_coding_gene	2.8858	7.39115	2.54537e-18	2.67065	6.36716	8.815e-11
F11E6.6	WBGene00008709	protein_coding_gene	2.88562	7.39021	3.62906e-10	3.12818	8.74333	4.10021e-12
mfb-1	WBGene00008439	protein_coding_gene	2.88102	7.36668	7.08515e-17	1.60624	3.04457	1.06714e-16
T23F4.2	WBGene00020740	protein_coding_gene	2.88006	7.36182	1.23529e-13	1.48251	2.79435	9.16949e-16
T23G7.3	WBGene00011966	protein_coding_gene	2.87863	7.3545	1.45759e-30	1.67068	3.18364	4.01002e-47
C46H11.2	WBGene00016728	protein_coding_gene	2.87836	7.35312	1.61584e-30	1.83744	3.57375	2.92139e-23
C30F2.4	WBGene00007818	protein_coding_gene	2.87777	7.35011	6.64979e-08	1.82735	3.54884	4.72461e-05
F08C6.5	WBGene00017243	protein_coding_gene	2.87771	7.34983	2.23337e-15	1.36821	2.5815	0.00010706
T21D12.11	WBGene00020650	protein_coding_gene	2.87631	7.34268	0.0018588	2.11978	4.34629	0.0334089
gst-29	WBGene00001777	protein_coding_gene	2.87595	7.34086	8.31336e-07	1.93832	3.8326	4.95467e-06
ubc-21	WBGene00006716	protein_coding_gene	2.87547	7.33841	0.00891038	2.91154	7.52423	0.00950705
srw-78	WBGene00005825	pseudogene	2.86923	7.30675	0.00552486	3.36379	10.2944	0.000570559
nlp-21	WBGene00003759	protein_coding_gene	2.8664	7.29246	3.67014e-17	2.35621	5.12024	2.52381e-46
C18B2.2	WBGene00015953	protein_coding_gene	2.86596	7.2902	0.000657145	2.16755	4.49259	0.0147336
frpr-2	WBGene00007346	protein_coding_gene	2.86145	7.26746	0.00172732	1.8932	3.71459	0.0302529
C26B9.2	WBGene00016132	protein_coding_gene	2.86076	7.26398	0.00559854	2.71518	6.56673	0.0134748
scl-5	WBGene00008027	protein_coding_gene	2.8579	7.24959	5.37992e-14	1.62758	3.08995	8.75672e-23
F02C12.2	WBGene00008516	protein_coding_gene	2.85565	7.23829	0.00197512	1.98007	3.94513	0.026021
T22F3.8	WBGene00020698	protein_coding_gene	2.85526	7.23636	2.50091e-08	1.83279	3.56226	2.87522e-05
flp-27	WBGene00016114	protein_coding_gene	2.85394	7.22972	7.22603e-16	1.39809	2.63552	2.89717e-10
Y51H4A.8	WBGene00013104	protein_coding_gene	2.85375	7.22875	1.76337e-27	2.14521	4.42358	1.01298e-28
ZK742.7	WBGene00194921	protein_coding_gene	2.85062	7.21308	9.30794e-11	1.44509	2.7228	0.000349125
clec-227	WBGene00008593	protein_coding_gene	2.84491	7.18463	9.1902e-16	2.69065	6.45605	7.30288e-20
T16H12.9	WBGene00011817	protein_coding_gene	2.84347	7.17745	2.977e-10	1.66097	3.1623	2.2842e-10
T25E4.2	WBGene00020804	protein_coding_gene	2.84224	7.17134	0.0321403	2.79299	6.93065	0.0152726
F27E5.9	WBGene00206354	protein_coding_gene	2.84122	7.16624	5.99428e-10	1.6072	3.04661	5.25715e-06
R11F4.1	WBGene00020007	protein_coding_gene	2.83954	7.15793	6.31332e-25	1.76316	3.39441	5.37627e-23
lin-11	WBGene00003000	protein_coding_gene	2.83884	7.15445	1.29589e-12	2.06551	4.18581	4.33003e-12
pqn-29	WBGene00004118	protein_coding_gene	2.83879	7.15422	2.50751e-06	2.95906	7.77619	0.000127936
cwp-4	WBGene00000862	protein_coding_gene	2.83773	7.14896	8.93391e-09	1.49709	2.82273	0.000962699
sre-3	WBGene00015568	protein_coding_gene	2.8377	7.14879	0.00238361	1.79897	3.47971	0.0255642
gcy-6	WBGene00001533	protein_coding_gene	2.83126	7.11697	0.00919366	1.7577	3.38159	0.0388144
F58B4.3	WBGene00010236	protein_coding_gene	2.83093	7.11531	3.89606e-13	2.38837	5.23566	9.56526e-14
F54C1.6	WBGene00018791	protein_coding_gene	2.83017	7.1116	0.00487115	1.80142	3.48564	0.0173858
Y39A3A.3	WBGene00021434	protein_coding_gene	2.82582	7.09017	0.000373229	1.65807	3.15594	0.0138482
degt-1	WBGene00009109	protein_coding_gene	2.82537	7.08795	5.85012e-12	3.32406	10.0148	1.37226e-14
Y71H2AM.14	WBGene00022179	protein_coding_gene	2.82293	7.07599	4.14029e-10	2.04373	4.1231	1.69324e-05
F22B7.9	WBGene00017698	protein_coding_gene	2.82255	7.07411	1.28539e-56	1.03903	2.05485	5.32868e-08
Y75B8A.44	WBGene00194855	protein_coding_gene	2.82189	7.07089	4.53855e-09	2.38178	5.21178	5.18417e-10
W02D9.10	WBGene00012216	protein_coding_gene	2.82172	7.07006	6.57849e-38	2.7843	6.88905	1.45409e-36
npr-8	WBGene00016984	protein_coding_gene	2.82103	7.06665	4.08912e-10	1.17452	2.25718	0.0138144
gcy-37	WBGene00001557	protein_coding_gene	2.82103	7.06665	2.74581e-05	2.23061	4.69334	9.88599e-05
capa-1	WBGene00021268	protein_coding_gene	2.81534	7.03887	5.55365e-17	1.86665	3.64684	7.5632e-17
B0280.7	WBGene00015103	protein_coding_gene	2.81532	7.03875	2.19853e-06	2.87886	7.35568	0.000745733
C01G10.15	WBGene00007240	protein_coding_gene	2.8145	7.03478	6.36863e-07	1.55797	2.9444	0.000723101
C32H11.6	WBGene00007869	protein_coding_gene	2.81365	7.03062	0.0480797	2.86314	7.27598	0.0152437
F36G3.3	WBGene00009484	protein_coding_gene	2.81106	7.01798	0.000144284	1.68972	3.22593	0.00264803
H41C03.2	WBGene00019269	protein_coding_gene	2.81063	7.01589	0.00269207	3.44944	10.9241	0.00195477
cex-1	WBGene00023407	protein_coding_gene	2.81011	7.01336	1.10919e-15	1.80897	3.50392	2.15063e-26
C18A11.1	WBGene00015947	protein_coding_gene	2.80629	6.99482	6.92592e-12	1.30784	2.47571	1.03314e-12
atln-2	WBGene00012763	protein_coding_gene	2.80574	6.99216	7.09681e-23	1.11049	2.15919	0.00170236
nlp-13	WBGene00003751	protein_coding_gene	2.8046	6.98663	9.81127e-34	1.93161	3.8148	3.35214e-37
Y49E10.18	WBGene00013037	protein_coding_gene	2.80387	6.98312	7.52973e-24	2.37588	5.19054	2.20868e-35
acr-23	WBGene00000062	protein_coding_gene	2.80271	6.97748	0.000195548	3.35853	10.257	0.000240271
C16E9.1	WBGene00015865	protein_coding_gene	2.80213	6.9747	5.98675e-26	3.1775	9.04736	8.33632e-26
F28B12.1	WBGene00017894	protein_coding_gene	2.80207	6.97441	3.4637e-22	2.37489	5.18697	2.04534e-14
F14F3.4	WBGene00008807	protein_coding_gene	2.80041	6.96637	0.000523407	1.99844	3.99569	0.0384473
flp-18	WBGene00001461	protein_coding_gene	2.79908	6.95994	4.45299e-27	1.76872	3.40752	1.28879e-38
nlp-55	WBGene00008820	protein_coding_gene	2.79883	6.95875	1.82236e-20	1.95829	3.886	8.75377e-25
lon-3	WBGene00003057	protein_coding_gene	2.7981	6.95526	8.43824e-09	2.99072	7.94872	0.00129527
nhr-277	WBGene00022374	protein_coding_gene	2.79792	6.95435	8.30597e-05	2.53168	5.78244	0.000454016
gcy-22	WBGene00001547	protein_coding_gene	2.79773	6.95345	1.81249e-09	1.13955	2.20312	0.00095605
fbxa-87	WBGene00044660	pseudogene	2.79598	6.94503	3.71866e-07	1.06444	2.09135	1.02268e-05
ugt-55	WBGene00011452	protein_coding_gene	2.79292	6.93033	1.50915e-20	2.20295	4.60419	1.54167e-10
ZC21.3	WBGene00022505	protein_coding_gene	2.79258	6.92866	1.94478e-09	2.10425	4.29974	9.34907e-57
lgc-1	WBGene00020236	protein_coding_gene	2.79112	6.92165	6.38133e-05	1.2592	2.39363	0.029549
chil-3	WBGene00007467	protein_coding_gene	2.79077	6.91999	9.70584e-09	2.85224	7.22121	0.00017637
M01B2.12	WBGene00045337	protein_coding_gene	2.78823	6.90782	0.0306249	2.40784	5.30679	0.0422299
R05G6.10	WBGene00019902	protein_coding_gene	2.78817	6.90751	2.68392e-13	1.21602	2.32304	2.12223e-13
R06A10.1	WBGene00019909	protein_coding_gene	2.78688	6.90137	1.42743e-07	1.67827	3.20044	0.000163793
F44G4.7	WBGene00009716	protein_coding_gene	2.78638	6.89896	0.000161815	1.73169	3.32117	0.0026039
nlp-14	WBGene00003752	protein_coding_gene	2.78481	6.89145	4.00235e-18	2.21657	4.64788	4.52552e-39
F57C12.2	WBGene00019014	protein_coding_gene	2.78458	6.89038	1.59139e-17	1.13225	2.192	4.05026e-05
ZK757.2	WBGene00014074	protein_coding_gene	2.78297	6.88268	1.21332e-11	1.07486	2.10651	0.00355612
ida-1	WBGene00002048	protein_coding_gene	2.78024	6.86967	1.9683e-18	2.16623	4.48849	1.67317e-78
acox-1.5	WBGene00008167	protein_coding_gene	2.77895	6.8635	1.58697e-25	2.09996	4.28698	1.03541e-13
fog-3	WBGene00001483	protein_coding_gene	2.77697	6.85411	1.27689e-07	2.87417	7.33183	1.83024e-37
tsp-10	WBGene00006636	protein_coding_gene	2.77618	6.85036	1.01822e-31	2.29646	4.91249	4.55708e-36
C54D2.2	WBGene00016916	protein_coding_gene	2.77579	6.84853	2.29212e-08	2.62774	6.18055	9.13247e-11
flp-16	WBGene00001459	protein_coding_gene	2.77543	6.8468	1.86241e-46	2.02773	4.07762	2.40282e-36
K06A9.2	WBGene00019436	protein_coding_gene	2.77352	6.83773	1.04919e-07	1.04706	2.06631	2.219e-06
col-79	WBGene00000655	protein_coding_gene	2.77341	6.8372	1.4275e-10	4.293	19.603	2.71128e-05
srr-2	WBGene00005653	protein_coding_gene	2.77045	6.8232	0.00021932	1.32511	2.50551	0.0364863
F58B4.6	WBGene00010239	protein_coding_gene	2.7661	6.80268	6.46972e-11	1.49096	2.81076	9.45635e-07
ctg-2	WBGene00011756	protein_coding_gene	2.7648	6.79653	9.14701e-35	2.60159	6.06954	8.37867e-50
F59B10.4	WBGene00010320	protein_coding_gene	2.76322	6.78912	8.99763e-14	1.25195	2.38164	1.50518e-06
Y6E2A.5	WBGene00012399	protein_coding_gene	2.76278	6.78704	3.8105e-08	1.61486	3.06282	4.11355e-08
wrt-8	WBGene00006954	protein_coding_gene	2.76213	6.78398	9.59585e-09	2.88014	7.36221	0.00465846
cdh-7	WBGene00000399	protein_coding_gene	2.76171	6.78198	9.75361e-08	5.43185	43.1667	1.69931e-19
gcy-4	WBGene00001531	protein_coding_gene	2.75913	6.7699	0.0066509	2.64144	6.23953	0.00355954
D1079.1	WBGene00017040	protein_coding_gene	2.75837	6.7663	6.88285e-07	1.5118	2.85166	0.00114605
bath-47	WBGene00006464	protein_coding_gene	2.75831	6.76603	6.86891e-11	1.65013	3.13862	4.21795e-11
C30F12.3	WBGene00016262	protein_coding_gene	2.75488	6.74997	1.15058e-17	2.06922	4.19661	9.27017e-11
B0507.6	WBGene00015223	protein_coding_gene	2.75327	6.74243	1.80431e-09	1.82065	3.53241	4.02595e-10
cpr-3	WBGene00000783	protein_coding_gene	2.75305	6.74142	1.75865e-16	2.57376	5.95358	1.95381e-37
R57.2	WBGene00020083	protein_coding_gene	2.75215	6.73719	1.33939e-09	1.15737	2.2305	0.0257358
M163.1	WBGene00010935	protein_coding_gene	2.75115	6.73256	8.06931e-14	1.279	2.42671	7.91202e-13
C07D8.2	WBGene00015562	pseudogene	2.74862	6.72076	0.0396841	3.40102	10.5635	0.00110582
col-111	WBGene00000685	protein_coding_gene	2.74774	6.71663	1.4867e-13	1.64306	3.12328	0.00581701
K03H1.5	WBGene00010540	protein_coding_gene	2.74658	6.71123	6.73743e-12	1.65465	3.14846	1.97266e-27
R13H7.2	WBGene00020069	protein_coding_gene	2.74457	6.70188	1.18525e-10	2.06824	4.19375	7.37058e-08
clec-146	WBGene00013008	protein_coding_gene	2.7427	6.69324	1.35226e-26	1.46758	2.76557	1.33119e-14
M03D4.3	WBGene00019750	protein_coding_gene	2.73785	6.67077	1.87102e-08	1.4856	2.80034	0.000134453
W01C9.2	WBGene00012176	protein_coding_gene	2.73723	6.66789	1.86599e-06	1.68195	3.20861	0.00600237
C50F4.8	WBGene00008233	protein_coding_gene	2.73665	6.66522	2.16691e-17	1.43755	2.70861	1.41523e-18
otpl-6	WBGene00018479	protein_coding_gene	2.73403	6.65314	0.0206784	2.1149	4.33161	0.0277346
linc-85	WBGene00219754	lincRNA_gene	2.73384	6.65224	0.000150866	1.67931	3.20275	0.0177095
T28A11.25	WBGene00269355	protein_coding_gene	2.73373	6.65175	3.79072e-05	2.10253	4.29463	0.000233323
col-17	WBGene00000606	protein_coding_gene	2.73197	6.64363	1.61928e-10	3.6922	12.9259	0.000228687
F27B10.1	WBGene00017850	protein_coding_gene	2.73194	6.64348	4.16407e-12	1.72507	3.30596	1.82478e-10
ZK1290.10	WBGene00022891	protein_coding_gene	2.72967	6.63302	2.71423e-10	1.41666	2.66967	0.000120475
cal-2	WBGene00000286	protein_coding_gene	2.72579	6.61521	3.2514e-16	1.38388	2.60969	1.44989e-14
Y38F1A.8	WBGene00012610	protein_coding_gene	2.72509	6.61203	7.75759e-22	1.22979	2.34533	1.35279e-06
nhr-179	WBGene00017512	protein_coding_gene	2.72354	6.60491	2.08102e-24	3.18134	9.07147	5.90226e-33
flp-33	WBGene00011586	protein_coding_gene	2.72261	6.60066	4.08847e-25	1.85152	3.60881	2.61702e-09
F47B8.3	WBGene00009804	protein_coding_gene	2.72206	6.59815	3.61621e-26	1.14338	2.20898	8.05234e-08
lgc-36	WBGene00008551	protein_coding_gene	2.72109	6.59369	0.00385005	2.76728	6.80821	0.0123885
B0222.1	WBGene00015053	protein_coding_gene	2.71901	6.58421	1.4148e-09	2.00325	4.00903	8.9765e-06
egl-3	WBGene00001172	protein_coding_gene	2.71422	6.5624	5.4512e-18	2.61086	6.10868	1.85412e-90
T09F5.12	WBGene00014836	lincRNA_gene	2.71106	6.54804	2.24062e-21	2.45583	5.48627	2.29124e-46
ceh-57	WBGene00007416	protein_coding_gene	2.70819	6.53502	0.00023653	1.6025	3.03668	0.0161607
vab-23	WBGene00014153	protein_coding_gene	2.70788	6.53359	8.861e-10	1.18428	2.2725	1.1809e-06
C45G9.11	WBGene00016682	protein_coding_gene	2.70706	6.52991	0.000420782	1.71501	3.28299	0.00928662
npr-1	WBGene00003807	protein_coding_gene	2.70643	6.52704	0.000260055	2.69009	6.45352	0.000176995
acr-19	WBGene00000058	protein_coding_gene	2.70593	6.52479	1.68791e-07	1.9551	3.87742	4.05349e-05
clec-264	WBGene00009291	protein_coding_gene	2.70345	6.5136	3.03084e-31	1.33632	2.52506	6.13992e-09
ZK353.10	WBGene00044677	protein_coding_gene	2.70213	6.5076	3.0241e-05	1.55245	2.93314	0.00766508
aex-4	WBGene00006454	protein_coding_gene	2.70192	6.50666	1.16025e-25	2.44128	5.43122	1.45712e-25
ZC47.11	WBGene00014979	pseudogene	2.70126	6.5037	0.0191363	2.60112	6.06758	0.0229732
cpz-2	WBGene00000789	protein_coding_gene	2.7011	6.50298	4.7603e-37	1.71465	3.28218	1.12744e-11
nlp-9	WBGene00003747	protein_coding_gene	2.701	6.50255	8.68171e-15	2.13615	4.39586	4.41539e-33
lgc-38	WBGene00017389	protein_coding_gene	2.70025	6.49917	1.09792e-08	2.69538	6.47726	1.34911e-08
ZK1290.1	WBGene00022886	protein_coding_gene	2.69972	6.49677	0.0166756	-4.59666	0.0413303	3.86655e-40
flr-2	WBGene00001466	protein_coding_gene	2.69906	6.4938	3.60044e-23	2.40506	5.29658	3.37247e-18
F02E11.2	WBGene00017180	protein_coding_gene	2.69895	6.49329	5.57563e-08	1.58448	2.999	4.13866e-05
nlp-1	WBGene00003739	protein_coding_gene	2.69593	6.4797	3.25336e-26	1.55063	2.92946	8.75056e-12
F13B6.1	WBGene00017416	protein_coding_gene	2.69547	6.47765	3.11852e-08	1.21342	2.31887	0.00120815
T01H10.4	WBGene00011357	pseudogene	2.69541	6.47739	0.037755	4.45588	21.946	7.69303e-05
ssu-2	WBGene00013455	protein_coding_gene	2.69127	6.45881	3.41212e-11	1.00335	2.00465	0.0172176
F42A10.6	WBGene00018342	protein_coding_gene	2.69122	6.45861	1.46896e-14	2.41626	5.33785	4.27723e-43
C30B5.7	WBGene00016248	protein_coding_gene	2.69067	6.45611	3.34386e-06	2.10351	4.29753	8.79397e-06
nhr-168	WBGene00008221	protein_coding_gene	2.67903	6.40426	2.30655e-30	2.71224	6.5534	1.77062e-17
C15A11.7	WBGene00007599	protein_coding_gene	2.67859	6.40228	1.98808e-25	1.53696	2.90183	3.92737e-13
C47D2.1	WBGene00016738	protein_coding_gene	2.67502	6.38648	4.01216e-08	2.40851	5.30927	1.77208e-07
dop-5	WBGene00011382	protein_coding_gene	2.67486	6.38576	3.20157e-13	1.57986	2.9894	4.94767e-08
T09E11.8	WBGene00011657	protein_coding_gene	2.67485	6.3857	0.048131	2.73823	6.67249	0.0302195
C07C7.1	WBGene00007411	protein_coding_gene	2.67217	6.37389	0.0116829	1.9012	3.73523	0.0395228
egl-15	WBGene00001184	protein_coding_gene	2.67127	6.3699	8.16972e-11	1.21315	2.31843	6.38782e-15
M04B2.6	WBGene00010848	protein_coding_gene	2.67097	6.36857	1.52133e-13	1.29662	2.45653	0.000121406
fbxc-6	WBGene00016301	pseudogene	2.67085	6.36806	2.36095e-05	2.28083	4.85957	0.00448297
pqn-94	WBGene00004173	protein_coding_gene	2.66892	6.35951	7.31564e-17	1.748	3.35892	1.34468e-20
T22B11.4	WBGene00020678	protein_coding_gene	2.66808	6.35583	3.39845e-24	2.31096	4.96212	4.80629e-62
flp-2	WBGene00001445	protein_coding_gene	2.66792	6.35514	1.20802e-20	1.79963	3.48132	1.90809e-09
F15B9.6	WBGene00008850	protein_coding_gene	2.66634	6.34819	2.83693e-07	1.62643	3.08749	0.00459129
T12A7.2	WBGene00011723	protein_coding_gene	2.66553	6.3446	5.57126e-17	1.64264	3.12236	3.44933e-21
F31E3.2	WBGene00017950	protein_coding_gene	2.66375	6.3368	2.95795e-12	2.12347	4.35742	4.38777e-24
R155.4	WBGene00020118	protein_coding_gene	2.66291	6.33308	0.000709849	2.12403	4.35909	1.48975e-08
zig-3	WBGene00006980	protein_coding_gene	2.66178	6.32813	8.30564e-17	2.40977	5.31389	1.10966e-20
slc-17.9	WBGene00011643	protein_coding_gene	2.66155	6.32712	0.000273546	1.00321	2.00446	0.0172391
ins-24	WBGene00002107	protein_coding_gene	2.66038	6.32201	7.45164e-12	2.48418	5.59517	9.82861e-11
sqt-2	WBGene00005017	protein_coding_gene	2.66032	6.32175	1.82752e-12	4.15034	17.7573	1.50475e-05
B0563.7	WBGene00015264	protein_coding_gene	2.65891	6.31554	9.55519e-08	1.2104	2.31401	0.00560914
C52B9.19	WBGene00304788	protein_coding_gene	2.65607	6.30314	1.94419e-08	1.33174	2.51706	0.00437263
eol-1	WBGene00045401	protein_coding_gene	2.65477	6.29746	1.57524e-05	2.17943	4.52974	2.32252e-10
R11G11.6	WBGene00020014	protein_coding_gene	2.65363	6.29247	0.00643441	3.1744	9.02795	0.00354004
sto-6	WBGene00006068	protein_coding_gene	2.65345	6.29169	8.24679e-08	1.49629	2.82116	0.00479806
F14B8.5	WBGene00017447	protein_coding_gene	2.65325	6.29084	5.76678e-16	1.75478	3.37475	2.45257e-20
K12B6.4	WBGene00019669	protein_coding_gene	2.65204	6.28556	4.76783e-05	3.15989	8.93763	1.48534e-07
pghm-1	WBGene00022144	protein_coding_gene	2.64945	6.27426	7.85179e-30	2.09881	4.28356	1.42733e-65
C16D9.9	WBGene00015864	protein_coding_gene	2.64669	6.2623	4.38066e-05	1.79051	3.45937	0.00263028
D1054.9	WBGene00008376	protein_coding_gene	2.64642	6.26113	6.82223e-10	1.85147	3.60867	0.0180692
T27E4.7	WBGene00020865	protein_coding_gene	2.64542	6.2568	2.01943e-23	1.56419	2.95711	9.10649e-20
ipla-2	WBGene00009801	protein_coding_gene	2.64418	6.25142	5.63503e-46	2.34795	5.091	2.30108e-36
srj-14	WBGene00005602	protein_coding_gene	2.64327	6.24746	5.30762e-11	1.39043	2.62157	1.10038e-06
nlp-15	WBGene00003753	protein_coding_gene	2.64165	6.24046	9.66556e-17	1.80545	3.49538	8.09716e-25
Y22D7AL.16	WBGene00021254	protein_coding_gene	2.63919	6.22984	4.46e-06	2.75239	6.73834	1.32603e-05
col-168	WBGene00000741	protein_coding_gene	2.63824	6.2257	6.24302e-11	3.92017	15.1387	5.75826e-14
nlp-80	WBGene00011428	protein_coding_gene	2.63314	6.20376	1.11108e-23	2.01635	4.04559	2.41143e-21
flp-5	WBGene00001448	protein_coding_gene	2.63021	6.19116	1.16582e-29	2.05469	4.15455	8.3873e-35
frpr-18	WBGene00020586	protein_coding_gene	2.62705	6.17763	1.74141e-11	1.52325	2.87438	0.000113504
ZK666.14	WBGene00194952	protein_coding_gene	2.62661	6.17574	0.0191363	-2.12484	0.229277	0.00360602
R11D1.3	WBGene00011244	protein_coding_gene	2.62661	6.17572	1.2453e-08	2.80805	7.00338	2.00634e-23
Y43F8C.17	WBGene00012838	protein_coding_gene	2.62313	6.16086	0.0264873	-6.66337	0.00986568	1.16615e-13
pdf-1	WBGene00020317	protein_coding_gene	2.6231	6.16073	4.04306e-29	1.58864	3.00765	1.13192e-31
F41G4.7	WBGene00018310	protein_coding_gene	2.62286	6.1597	9.51524e-05	1.80702	3.49918	0.0187078
T05E7.4	WBGene00020260	protein_coding_gene	2.62146	6.15371	1.92533e-08	1.28324	2.43384	0.00635052
tag-196	WBGene00007055	protein_coding_gene	2.62041	6.14924	1.72381e-20	1.50201	2.83237	4.94414e-30
F02E11.7	WBGene00195073	protein_coding_gene	2.61959	6.14577	3.53545e-07	1.68147	3.20754	0.000818604
lin-48	WBGene00003033	protein_coding_gene	2.61904	6.14341	6.61083e-07	1.29809	2.45903	0.0130876
npr-25	WBGene00011381	protein_coding_gene	2.61746	6.1367	5.33877e-11	1.6855	3.21653	8.39424e-05
Y41G9A.5	WBGene00021529	protein_coding_gene	2.61641	6.13224	2.98509e-10	1.30072	2.46352	0.00211881
odr-3	WBGene00003850	protein_coding_gene	2.61585	6.12982	1.47652e-14	1.86343	3.63871	2.03584e-07
Y47G6A.15	WBGene00021641	protein_coding_gene	2.61402	6.12208	2.03182e-12	5.62479	49.3437	2.93383e-19
T17H7.7	WBGene00020551	protein_coding_gene	2.61356	6.12012	9.95887e-16	1.42162	2.67886	0.00135196
C07B5.2	WBGene00007407	protein_coding_gene	2.61276	6.11671	0.0068077	2.52422	5.75261	0.0413467
dgk-3	WBGene00000960	protein_coding_gene	2.61268	6.1164	5.31187e-06	1.61714	3.06766	0.00598679
srh-268	WBGene00005474	protein_coding_gene	2.61175	6.11246	0.0379594	2.70446	6.51812	0.00840997
K01D12.5	WBGene00010464	protein_coding_gene	2.60937	6.10239	4.25881e-07	2.16576	4.48702	0.0365453
T02C12.5	WBGene00194692	protein_coding_gene	2.60787	6.09605	1.62606e-09	1.08784	2.12555	0.00903469
asp-3	WBGene00000216	protein_coding_gene	2.60601	6.08818	4.38421e-53	2.04529	4.12757	2.84109e-75
F35F10.6	WBGene00018056	protein_coding_gene	2.60387	6.07914	8.2091e-10	4.24852	19.0078	3.57815e-15
E01G4.6	WBGene00008448	protein_coding_gene	2.60137	6.06864	1.6746e-08	4.07569	16.8618	7.84494e-05
tos-1	WBGene00019466	protein_coding_gene	2.59931	6.05995	6.9852e-15	2.25299	4.76668	2.16374e-43
ZK856.5	WBGene00014106	protein_coding_gene	2.59896	6.05848	5.3766e-16	2.12367	4.358	4.22791e-28
ZC513.2	WBGene00022627	protein_coding_gene	2.5911	6.02557	1.46359e-07	1.83602	3.57025	0.000945906
lec-7	WBGene00002270	protein_coding_gene	2.59107	6.02547	4.15947e-14	2.23809	4.71771	1.86196e-08
clec-230	WBGene00007806	protein_coding_gene	2.59033	6.02237	7.7283e-05	2.9487	7.72053	0.000574588
C46H11.10	WBGene00016734	protein_coding_gene	2.58884	6.01616	2.07405e-11	1.96828	3.91301	1.91274e-08
ets-10	WBGene00016870	protein_coding_gene	2.58762	6.01104	0.00102524	1.83554	3.56905	0.0160478
K09H9.8	WBGene00045387	protein_coding_gene	2.58718	6.00923	8.96397e-28	1.70321	3.25625	2.37562e-14
clec-80	WBGene00043062	protein_coding_gene	2.58345	5.99372	4.58469e-30	2.85503	7.23518	4.84896e-29
C49C8.6	WBGene00016770	protein_coding_gene	2.58342	5.99361	0.0407628	-2.01051	0.248186	0.0265209
C08G5.7	WBGene00044418	protein_coding_gene	2.58323	5.9928	3.88112e-14	1.44745	2.72726	8.44849e-10
pals-33	WBGene00021081	protein_coding_gene	2.58319	5.99265	1.28799e-06	2.53087	5.77918	1.3156e-11
F20D6.8	WBGene00017637	protein_coding_gene	2.58317	5.99253	8.18309e-05	1.06279	2.08897	0.0189894
dbl-1	WBGene00000936	protein_coding_gene	2.58258	5.99008	9.1194e-19	2.42626	5.375	2.90447e-22
lpr-2	WBGene00011726	protein_coding_gene	2.5818	5.98688	1.30718e-09	1.82076	3.53267	2.23518e-13
F56D5.6	WBGene00010150	protein_coding_gene	2.57956	5.97756	3.62448e-22	1.5107	2.84947	9.39647e-17
flp-14	WBGene00001457	protein_coding_gene	2.57805	5.9713	2.39669e-33	1.67955	3.20327	8.55508e-33
snet-1	WBGene00015354	protein_coding_gene	2.57649	5.96489	4.54822e-16	2.17574	4.51818	5.12605e-42
C30E1.6	WBGene00016255	pseudogene	2.57628	5.96398	0.0396451	3.95745	15.535	6.21033e-05
C03D6.1	WBGene00007275	protein_coding_gene	2.57321	5.95133	8.59558e-20	1.83771	3.57442	3.20106e-10
sma-10	WBGene00020649	protein_coding_gene	2.57222	5.94722	1.80926e-15	1.58831	3.00698	2.12993e-24
Y8A9A.2	WBGene00021171	protein_coding_gene	2.56957	5.93632	1.72756e-06	1.06271	2.08885	6.20642e-05
F55A4.7	WBGene00018859	protein_coding_gene	2.56725	5.92678	4.30413e-07	1.68246	3.20974	0.000448315
C25A6.1	WBGene00016081	protein_coding_gene	2.56454	5.91565	0.000188393	1.01436	2.02001	0.000438501
W10C8.6	WBGene00044433	protein_coding_gene	2.56296	5.9092	2.12428e-09	2.06172	4.17484	3.34862e-12
F58H1.7	WBGene00010290	protein_coding_gene	2.56138	5.90272	6.63752e-22	1.37472	2.59318	9.13694e-11
Y75B7AR.1	WBGene00022287	protein_coding_gene	2.56115	5.9018	5.59009e-14	2.80135	6.97094	0.000280387
Y71G12B.32	WBGene00044349	protein_coding_gene	2.56071	5.9	5.98213e-07	1.58775	3.00579	0.00269782
aakg-4	WBGene00020135	protein_coding_gene	2.56023	5.89803	7.33317e-11	1.15861	2.23242	6.46983e-10
T05A8.3	WBGene00020229	protein_coding_gene	2.55822	5.8898	1.45256e-14	1.13155	2.19094	2.10472e-12
rege-1	WBGene00016260	protein_coding_gene	2.55752	5.88693	9.79723e-18	2.03202	4.08977	4.27434e-25
C54D10.10	WBGene00008304	protein_coding_gene	2.55648	5.88271	2.05601e-12	1.62011	3.074	0.000323145
ckr-1	WBGene00020712	protein_coding_gene	2.55641	5.88241	1.99075e-05	2.33735	5.05373	0.000134347
F58A6.2	WBGene00019023	protein_coding_gene	2.55617	5.88145	0.00189204	2.36474	5.1506	0.0039472
acr-21	WBGene00000060	protein_coding_gene	2.55555	5.8789	6.13807e-05	2.04064	4.11427	0.00153537
nlp-51	WBGene00011997	protein_coding_gene	2.55516	5.87731	6.07863e-19	1.32874	2.51183	9.96955e-16
linc-61	WBGene00195170	lincRNA_gene	2.55116	5.86106	0.000310716	2.11227	4.32371	0.00150554
kvs-2	WBGene00007862	protein_coding_gene	2.55109	5.86076	2.16017e-11	1.66457	3.1702	6.27263e-05
F01D5.5	WBGene00008495	protein_coding_gene	2.55103	5.86053	2.42662e-06	1.65067	3.1398	9.91259e-08
ins-18	WBGene00002101	protein_coding_gene	2.55088	5.8599	3.83418e-12	1.22087	2.33088	0.000197881
ttr-39	WBGene00007304	protein_coding_gene	2.55003	5.85646	8.30062e-15	2.00161	4.00447	9.00881e-09
C07D8.5	WBGene00015564	protein_coding_gene	2.54868	5.85099	0.0474849	2.19176	4.56863	0.0489829
dod-6	WBGene00011869	protein_coding_gene	2.54806	5.84847	1.43175e-14	1.57281	2.97484	1.45063e-30
col-10	WBGene00000599	protein_coding_gene	2.54777	5.8473	0.0274359	2.64545	6.25692	0.043438
T21B4.15	WBGene00043054	protein_coding_gene	2.5475	5.8462	4.00433e-07	2.04675	4.13174	0.000135055
C33D9.3	WBGene00007898	protein_coding_gene	2.54696	5.84401	2.15602e-17	2.70196	6.50685	1.16544e-62
C30G4.4	WBGene00016269	protein_coding_gene	2.54368	5.83076	3.49308e-14	1.0562	2.07945	5.19026e-11
oac-14	WBGene00008602	protein_coding_gene	2.54085	5.8193	0.00100297	-2.06564	0.23888	1.1562e-13
H09F14.1	WBGene00010375	protein_coding_gene	2.54067	5.81858	8.83125e-07	2.47004	5.54059	3.69491e-09
C44B11.4	WBGene00016634	protein_coding_gene	2.53769	5.80658	3.78959e-18	1.7133	3.27911	2.13454e-09
flp-1	WBGene00001444	protein_coding_gene	2.53751	5.80585	3.19708e-15	1.92188	3.78917	7.36665e-31
aff-1	WBGene00016625	protein_coding_gene	2.53708	5.80413	4.65676e-12	1.23834	2.35927	0.00125506
Y4C6B.2	WBGene00021156	protein_coding_gene	2.53612	5.80025	3.19494e-09	1.40766	2.65306	3.92634e-07
nog-1	WBGene00020297	protein_coding_gene	2.53392	5.79142	6.2841e-43	1.95528	3.87792	4.84597e-40
T03F6.9	WBGene00045482	protein_coding_gene	2.53319	5.78851	0.000348238	1.73658	3.33245	0.00378369
ZC239.16	WBGene00022574	protein_coding_gene	2.53211	5.78418	3.07655e-11	1.59338	3.01755	0.00739916
mpk-2	WBGene00003402	protein_coding_gene	2.53078	5.77885	2.89786e-39	1.56422	2.95717	3.2584e-15
nlp-12	WBGene00003750	protein_coding_gene	2.52843	5.76942	1.37763e-16	2.22719	4.68222	6.30235e-18
asp-5	WBGene00000218	protein_coding_gene	2.52814	5.76828	3.10486e-50	1.63004	3.09522	5.50471e-36
mps-1	WBGene00003403	protein_coding_gene	2.52473	5.75466	3.46085e-06	1.83998	3.58006	0.00113377
F08D12.12	WBGene00017255	protein_coding_gene	2.52417	5.75241	0.00452575	2.68669	6.43835	0.00128323
nlp-18	WBGene00003756	protein_coding_gene	2.52194	5.74352	3.40408e-22	2.28497	4.87355	1.73281e-38
del-5	WBGene00010334	protein_coding_gene	2.52073	5.73872	6.04957e-21	1.22215	2.33294	2.02871e-09
vap-1	WBGene00006886	protein_coding_gene	2.51897	5.73172	2.01672e-25	1.15004	2.21919	5.50648e-11
nhr-207	WBGene00011098	protein_coding_gene	2.51894	5.73162	0.000101773	3.0281	8.15734	0.000378199
asp-1	WBGene00000214	protein_coding_gene	2.51772	5.72677	7.79564e-37	1.95837	3.88623	8.344e-54
Y18D10A.22	WBGene00014864	protein_coding_gene	2.51758	5.72622	3.05239e-11	2.45262	5.47409	4.00622e-08
T05C12.8	WBGene00011471	protein_coding_gene	2.5175	5.72591	0.000257184	2.02551	4.07135	0.00112511
C05D12.2	WBGene00007340	protein_coding_gene	2.51693	5.72363	2.23352e-25	1.86241	3.63614	3.94267e-14
ZK856.6	WBGene00014107	protein_coding_gene	2.51664	5.72249	0.000122773	2.10211	4.29336	0.00870097
B0035.13	WBGene00007112	protein_coding_gene	2.51662	5.72242	5.20712e-37	1.43884	2.71102	1.89936e-20
cla-1	WBGene00018468	protein_coding_gene	2.51526	5.717	3.90236e-09	2.28905	4.88735	8.59926e-27
pax-2	WBGene00003938	protein_coding_gene	2.51352	5.71012	0.0277821	2.45606	5.48716	2.95043e-06
T05C1.1	WBGene00020248	protein_coding_gene	2.51213	5.70462	1.72109e-10	2.03326	4.09329	2.35165e-08
des-2	WBGene00000955	protein_coding_gene	2.51129	5.7013	3.73306e-09	1.81345	3.51482	5.37884e-10
dmd-8	WBGene00020708	protein_coding_gene	2.51038	5.6977	3.7111e-06	2.92491	7.59428	4.26059e-05
gst-12	WBGene00001760	protein_coding_gene	2.50921	5.69307	9.381e-13	2.13183	4.38273	4.97345e-12
F10E9.1	WBGene00017353	protein_coding_gene	2.50746	5.68617	4.06219e-05	2.11091	4.31965	9.37097e-05
tat-2	WBGene00019166	protein_coding_gene	2.50727	5.68541	1.26573e-12	2.15067	4.44033	7.49973e-45
clec-199	WBGene00007820	protein_coding_gene	2.5072	5.68515	1.71206e-06	1.37805	2.59917	0.000296306
pho-4	WBGene00004023	protein_coding_gene	2.5066	5.68277	2.95161e-48	1.15797	2.23143	6.84984e-11
flp-19	WBGene00001462	protein_coding_gene	2.50165	5.66332	7.76424e-30	1.61078	3.05417	1.46496e-14
F15E6.3	WBGene00017484	protein_coding_gene	2.50091	5.66044	1.19892e-06	-2.65213	0.159085	5.65462e-23
srsx-30	WBGene00008251	protein_coding_gene	2.49934	5.65425	0.0106085	2.3511	5.10211	0.0359107
B0024.4	WBGene00007097	protein_coding_gene	2.49837	5.65049	2.96594e-06	2.03443	4.09662	5.10172e-07
ggr-1	WBGene00001586	protein_coding_gene	2.49761	5.64749	7.44573e-08	1.78315	3.44177	0.00046074
Y119C1B.6	WBGene00022472	protein_coding_gene	2.49678	5.64426	6.48711e-12	1.97494	3.93111	9.53772e-09
ttr-21	WBGene00008628	protein_coding_gene	2.49503	5.63738	9.09209e-19	1.123	2.17799	2.1045e-11
F35F10.4	WBGene00018054	pseudogene	2.49313	5.62998	1.87338e-08	3.97617	15.7379	1.17554e-19
C12D5.5	WBGene00015708	protein_coding_gene	2.49251	5.62757	0.000563787	2.34271	5.07256	0.0124329
aat-8	WBGene00000009	protein_coding_gene	2.4875	5.60806	1.18213e-07	1.34711	2.54401	0.000128335
C35B1.7	WBGene00016436	protein_coding_gene	2.4868	5.60533	9.80132e-07	2.52531	5.75698	0.000196595
srh-230	WBGene00005438	pseudogene	2.48643	5.60388	0.0468514	2.76379	6.79179	0.0154783
dpy-5	WBGene00001067	protein_coding_gene	2.48621	5.60302	1.04085e-08	4.34383	20.3059	3.15096e-06
npr-3	WBGene00007006	protein_coding_gene	2.4856	5.60067	4.03189e-08	2.07154	4.20336	9.34077e-06
sqst-1	WBGene00011737	protein_coding_gene	2.48547	5.60017	8.2588e-11	1.33871	2.52925	3.43057e-39
Y54G2A.10	WBGene00021875	protein_coding_gene	2.48523	5.59925	1.4552e-11	1.9121	3.76358	4.38973e-12
F40D4.16	WBGene00194681	ncRNA_gene	2.48518	5.59904	4.02299e-10	1.06397	2.09068	0.00618726
sptf-2	WBGene00011926	protein_coding_gene	2.48376	5.59355	4.06094e-08	2.20373	4.6067	1.89573e-07
col-128	WBGene00000702	protein_coding_gene	2.48329	5.5917	0.00104502	3.18962	9.12372	0.000482032
cal-4	WBGene00000288	protein_coding_gene	2.48257	5.58893	2.75798e-18	1.54703	2.92214	1.40327e-11
R05G6.9	WBGene00019901	protein_coding_gene	2.47892	5.57481	0.00407508	3.00241	8.0134	0.00634657
F52F10.2	WBGene00018706	protein_coding_gene	2.47657	5.56572	3.74872e-07	1.50469	2.83763	0.0255711
C25E10.11	WBGene00016100	protein_coding_gene	2.47494	5.55944	0.0045669	2.18869	4.55892	0.00424342
K09E9.7	WBGene00194664	protein_coding_gene	2.47366	5.55452	0.000184109	3.43338	10.8032	0.00016416
F49C12.6	WBGene00009876	protein_coding_gene	2.47274	5.55098	1.60059e-14	1.51145	2.85097	2.20974e-06
gpa-2	WBGene00001664	protein_coding_gene	2.47251	5.55008	3.29698e-08	1.66657	3.17459	0.000356547
Y6G8.2	WBGene00012404	protein_coding_gene	2.47141	5.54586	3.81672e-07	1.88332	3.68922	2.63181e-11
clec-198	WBGene00008203	protein_coding_gene	2.47041	5.54203	2.64753e-07	1.86942	3.65386	0.000179709
ZK783.3	WBGene00022818	pseudogene	2.47026	5.54143	0.00615735	2.28934	4.88832	1.3302e-11
T10B9.9	WBGene00011678	protein_coding_gene	2.47015	5.541	4.10426e-06	1.42167	2.67896	0.00128352
glb-4	WBGene00007502	protein_coding_gene	2.46818	5.53347	0.000130278	1.82387	3.54031	0.0014983
C01G5.25	WBGene00235291	protein_coding_gene	2.46811	5.5332	4.42563e-08	1.21331	2.31868	0.000529962
C08B6.10	WBGene00007430	protein_coding_gene	2.46774	5.53178	4.08392e-16	2.08113	4.23138	3.99417e-12
rbf-1	WBGene00004316	protein_coding_gene	2.46678	5.52809	1.2451e-14	1.78114	3.43697	1.01792e-21
C54G6.3	WBGene00016932	protein_coding_gene	2.46613	5.52561	0.000166671	1.72793	3.31253	0.00520193
lgc-46	WBGene00022106	protein_coding_gene	2.4659	5.52471	3.13359e-06	1.81685	3.52312	2.50862e-05
T08B6.2	WBGene00020352	pseudogene	2.46581	5.52439	1.77951e-06	2.87957	7.35932	1.11352e-08
cyp-13A6	WBGene00011673	protein_coding_gene	2.46529	5.5224	2.33588e-05	2.28438	4.87154	1.25903e-10
npr-26	WBGene00011372	protein_coding_gene	2.46519	5.52201	1.75729e-08	1.9642	3.90195	8.61461e-06
col-107	WBGene00000681	protein_coding_gene	2.46515	5.52183	1.11411e-08	4.03909	16.4394	1.04248e-83
mltn-1	WBGene00009311	protein_coding_gene	2.46361	5.51596	7.84332e-08	1.7771	3.42736	0.0026511
F44F4.3	WBGene00009702	protein_coding_gene	2.46295	5.51341	2.85719e-06	1.88812	3.70152	5.89489e-08
gcy-15	WBGene00001541	protein_coding_gene	2.46094	5.50577	8.85434e-06	1.56371	2.95612	0.0229259
glb-32	WBGene00021980	protein_coding_gene	2.46053	5.50418	6.48587e-07	1.55729	2.94301	0.00165727
ptr-17	WBGene00004231	protein_coding_gene	2.45493	5.48286	1.15017e-05	1.24725	2.37389	0.0168915
flp-20	WBGene00001463	protein_coding_gene	2.45467	5.48189	4.71784e-13	1.56773	2.96437	6.4617e-07
C36A4.11	WBGene00044167	protein_coding_gene	2.45391	5.47897	1.54252e-05	1.1138	2.16415	0.00366246
F35B12.3	WBGene00009383	protein_coding_gene	2.45289	5.47512	3.25805e-18	1.28867	2.44303	1.5005e-09
rcan-1	WBGene00004321	protein_coding_gene	2.45232	5.47294	3.26489e-14	1.45882	2.74884	9.99117e-21
F59B10.5	WBGene00010321	protein_coding_gene	2.45224	5.47263	5.57484e-09	1.85865	3.62668	3.17042e-07
arrd-6	WBGene00009579	protein_coding_gene	2.4505	5.46604	2.39834e-08	1.69159	3.23012	8.51975e-06
lec-11	WBGene00002274	protein_coding_gene	2.44928	5.46142	3.27323e-18	1.08418	2.12017	7.60378e-06
sbt-1	WBGene00011392	protein_coding_gene	2.44825	5.45755	7.50953e-28	1.77973	3.43361	8.1997e-36
T27D12.1	WBGene00012085	protein_coding_gene	2.44727	5.45382	8.60147e-41	2.02219	4.062	1.51269e-37
nlp-61	WBGene00017813	protein_coding_gene	2.44637	5.45042	1.14712e-15	1.6799	3.20406	4.80378e-09
ZK669.5	WBGene00014055	protein_coding_gene	2.44566	5.44776	9.42717e-14	1.80216	3.48741	3.04769e-08
glb-2	WBGene00015536	protein_coding_gene	2.44305	5.43792	9.35323e-05	1.90919	3.75598	0.00109813
fipr-10	WBGene00008245	protein_coding_gene	2.44013	5.42692	9.491e-09	2.40995	5.31456	5.18346e-12
T09B9.3	WBGene00011644	protein_coding_gene	2.43966	5.42515	7.89883e-05	1.43853	2.71045	0.00624977
Y51H7BR.7	WBGene00021778	protein_coding_gene	2.43738	5.41658	0.00822381	2.34945	5.09631	0.0284413
Y9C9A.8	WBGene00021178	protein_coding_gene	2.43567	5.41017	7.13729e-10	2.46258	5.51202	6.00489e-09
glb-11	WBGene00007981	protein_coding_gene	2.43432	5.40508	1.16437e-17	1.67101	3.18437	4.88214e-10
srap-1	WBGene00011522	protein_coding_gene	2.43252	5.39834	1.38424e-07	1.8617	3.63435	6.96133e-29
nhr-167	WBGene00008208	protein_coding_gene	2.43224	5.3973	0.00726672	1.45379	2.73928	0.0495171
Y51H4A.25	WBGene00013119	protein_coding_gene	2.43089	5.39224	1.41294e-19	2.0335	4.09396	1.06584e-18
T22C8.6	WBGene00011927	protein_coding_gene	2.43054	5.39097	1.98482e-09	1.59416	3.01919	2.98908e-08
lite-1	WBGene00001803	protein_coding_gene	2.42999	5.38889	3.37379e-12	1.96423	3.90205	1.14743e-11
trp-1	WBGene00006614	protein_coding_gene	2.42391	5.36624	2.34991e-08	2.14178	4.41305	6.95806e-13
acs-21	WBGene00016849	protein_coding_gene	2.42372	5.36552	2.68826e-32	2.31332	4.97024	1.79912e-13
lgc-11	WBGene00000061	protein_coding_gene	2.4237	5.36547	4.2756e-06	2.14802	4.43219	7.62432e-05
Y2H9A.4	WBGene00012381	protein_coding_gene	2.42352	5.36477	2.06245e-11	1.42749	2.68978	7.05654e-08
Y22D7AL.15	WBGene00021253	protein_coding_gene	2.42253	5.3611	2.39941e-17	1.62577	3.08607	8.29615e-16
deg-3	WBGene00000951	protein_coding_gene	2.42192	5.35885	1.40226e-11	1.68509	3.21561	4.61447e-08
F57H12.6	WBGene00019021	protein_coding_gene	2.42187	5.35867	6.10623e-07	2.06601	4.18727	3.17984e-06
moe-3	WBGene00003388	protein_coding_gene	2.42159	5.35762	8.65918e-10	1.26069	2.3961	6.30099e-12
F31B9.2	WBGene00009279	protein_coding_gene	2.41966	5.35043	0.0478497	3.12452	8.72114	0.00910533
grl-14	WBGene00001723	protein_coding_gene	2.41943	5.3496	2.13794e-07	1.2242	2.33626	0.0255007
K07D4.4	WBGene00019484	protein_coding_gene	2.41926	5.34895	0.00337173	1.75392	3.37275	0.0200376
ptl-1	WBGene00004212	protein_coding_gene	2.41921	5.34878	1.64134e-25	1.87732	3.67392	7.9278e-19
sulp-3	WBGene00018283	protein_coding_gene	2.41895	5.34782	1.08762e-07	1.20714	2.3088	0.000549164
cutl-24	WBGene00021396	protein_coding_gene	2.4158	5.33616	2.73297e-10	1.09661	2.13852	0.000444758
flp-12	WBGene00001455	protein_coding_gene	2.41431	5.33065	3.26648e-16	1.491	2.81084	1.36987e-19
Y62H9A.15	WBGene00045252	protein_coding_gene	2.41343	5.3274	7.2937e-13	1.63722	3.11065	9.38439e-06
Y34F4.5	WBGene00021340	protein_coding_gene	2.41274	5.32485	3.76604e-31	1.16582	2.24361	1.52629e-15
Y61A9LA.12	WBGene00044586	protein_coding_gene	2.41218	5.32279	6.34854e-05	1.52767	2.88321	0.01584
R10E8.6	WBGene00011212	protein_coding_gene	2.41127	5.31941	2.22145e-14	1.78527	3.44684	1.9294e-23
mdl-1	WBGene00003163	protein_coding_gene	2.41116	5.31901	1.62079e-10	1.34468	2.53974	6.57317e-17
nlp-49	WBGene00019160	protein_coding_gene	2.41034	5.31599	7.79817e-18	2.13434	4.39037	4.62442e-44
K09E4.4	WBGene00010722	protein_coding_gene	2.41012	5.31517	2.5973e-11	2.41328	5.32683	3.20116e-19
nmr-2	WBGene00003775	protein_coding_gene	2.40981	5.31403	7.52084e-05	1.21618	2.3233	0.0362321
sul-2	WBGene00006309	protein_coding_gene	2.40913	5.31153	5.90655e-09	1.89734	3.72527	6.8591e-15
D1069.1	WBGene00017036	protein_coding_gene	2.40904	5.31122	0.000139075	1.30465	2.47024	0.0123528
C24B5.1	WBGene00016044	protein_coding_gene	2.40834	5.30862	7.51329e-10	1.98758	3.96571	3.12496e-08
C15A7.2	WBGene00007595	protein_coding_gene	2.40828	5.30841	0.00137089	1.55982	2.94818	0.0296514
gpx-3	WBGene00007517	protein_coding_gene	2.4063	5.30113	6.91041e-24	2.44029	5.42752	1.7849e-25
C27H5.2	WBGene00016172	protein_coding_gene	2.40608	5.30033	3.02792e-31	1.98724	3.96478	4.52614e-26
cest-13	WBGene00010116	protein_coding_gene	2.40597	5.29991	7.14767e-16	3.4974	11.2934	2.5359e-66
msa-1	WBGene00013882	protein_coding_gene	2.39915	5.27492	9.90584e-22	1.67737	3.19844	5.2191e-29
M6.4	WBGene00019776	protein_coding_gene	2.3958	5.26269	5.05606e-05	1.48531	2.79978	0.0119781
dop-1	WBGene00001052	protein_coding_gene	2.39567	5.26222	3.04004e-10	2.79942	6.9616	5.83627e-13
tkr-2	WBGene00016761	protein_coding_gene	2.39562	5.26202	0.00968505	2.135	4.39236	0.00701344
K09H11.6	WBGene00019603	protein_coding_gene	2.39553	5.26171	0.000298098	2.71523	6.567	2.19776e-05
C47A4.4	WBGene00014703	pseudogene	2.3943	5.25723	0.00654503	2.78024	6.86965	5.88951e-06
nhr-120	WBGene00003710	protein_coding_gene	2.39343	5.25404	1.17819e-12	1.4555	2.74251	3.99714e-12
ZC132.3	WBGene00022522	protein_coding_gene	2.39314	5.253	0.000798811	1.64437	3.12612	0.019029
snt-4	WBGene00004924	protein_coding_gene	2.39006	5.24178	3.8452e-17	1.97311	3.92612	8.3788e-48
C16D9.1	WBGene00015857	protein_coding_gene	2.38981	5.24087	2.88256e-12	2.60665	6.09087	5.83925e-12
C27D6.12	WBGene00044389	protein_coding_gene	2.3881	5.23467	3.33866e-20	1.6635	3.16784	1.1481e-11
irld-2	WBGene00008518	protein_coding_gene	2.386	5.22707	0.00479802	2.67039	6.36603	0.00184208
T26C5.4	WBGene00012034	protein_coding_gene	2.38518	5.22409	2.81437e-12	1.13157	2.19097	9.70449e-05
dct-15	WBGene00012340	protein_coding_gene	2.38467	5.22223	6.96537e-07	2.12282	4.35544	1.56375e-05
kin-30	WBGene00002211	protein_coding_gene	2.38301	5.21625	2.92318e-12	1.96724	3.9102	4.4206e-07
D1007.18	WBGene00044421	protein_coding_gene	2.38083	5.20838	1.16506e-08	1.9284	3.80632	7.83578e-07
sma-2	WBGene00004856	protein_coding_gene	2.37952	5.20364	7.79875e-16	1.3587	2.56454	1.99458e-11
gpa-17	WBGene00022196	protein_coding_gene	2.37903	5.20187	8.53629e-15	2.16443	4.48291	3.38162e-37
cpna-4	WBGene00006441	protein_coding_gene	2.3775	5.19635	2.01935e-07	1.80866	3.50317	1.08488e-06
cal-8	WBGene00017394	protein_coding_gene	2.37685	5.19403	2.53827e-07	1.59463	3.02018	0.000322988
acr-24	WBGene00013534	protein_coding_gene	2.37542	5.18888	1.64723e-06	1.65541	3.15012	0.00116294
ZC455.1	WBGene00013902	protein_coding_gene	2.37013	5.16987	1.16638e-12	1.26623	2.40532	5.49563e-11
clec-65	WBGene00009396	protein_coding_gene	2.3693	5.1669	7.41014e-58	1.33657	2.52549	4.68115e-18
lec-2	WBGene00002265	protein_coding_gene	2.36772	5.16124	6.58943e-09	1.22912	2.34424	3.40728e-05
K07D4.9	WBGene00019488	protein_coding_gene	2.36767	5.16107	5.50413e-11	2.12638	4.36622	3.67841e-25
zip-10	WBGene00012101	protein_coding_gene	2.36698	5.15862	2.03438e-06	1.96489	3.90383	2.96819e-10
spp-23	WBGene00021335	protein_coding_gene	2.36679	5.15793	1.31761e-06	4.93403	30.5697	5.89966e-22
Y37D8A.16	WBGene00012554	protein_coding_gene	2.36655	5.15706	2.00535e-19	1.15933	2.23354	3.48105e-13
F10D2.8	WBGene00017334	protein_coding_gene	2.36569	5.15399	2.56676e-06	1.50292	2.83415	2.09866e-08
ptr-6	WBGene00004221	protein_coding_gene	2.36562	5.15374	4.0607e-19	1.37507	2.5938	1.76834e-08
shn-1	WBGene00006444	protein_coding_gene	2.36546	5.15319	5.48112e-13	2.00502	4.01396	1.74365e-36
ist-1	WBGene00002163	protein_coding_gene	2.3652	5.15226	3.29567e-12	1.79784	3.47699	1.45654e-21
C25G6.3	WBGene00016108	protein_coding_gene	2.36505	5.15169	3.9799e-05	2.22548	4.67666	5.41128e-07
mth-2	WBGene00017947	protein_coding_gene	2.36374	5.14704	1.68523e-15	1.81932	3.52915	5.31953e-12
flp-17	WBGene00001460	protein_coding_gene	2.36235	5.14207	1.99283e-12	1.55703	2.94247	8.5377e-18
C28H8.2	WBGene00016193	protein_coding_gene	2.36198	5.14074	1.27269e-08	1.20234	2.30112	0.00482132
flp-3	WBGene00001446	protein_coding_gene	2.36177	5.14001	5.86703e-24	1.57092	2.97094	7.52946e-19
T08B1.4	WBGene00020341	protein_coding_gene	2.36172	5.13982	5.39676e-23	1.62578	3.0861	2.78079e-08
nas-29	WBGene00003547	protein_coding_gene	2.36111	5.13766	2.63334e-07	2.24613	4.74407	2.84547e-05
clec-53	WBGene00020191	protein_coding_gene	2.36101	5.13732	2.04861e-11	2.18158	4.5365	1.52319e-09
F33D11.16	WBGene00269382	protein_coding_gene	2.36049	5.13545	0.000836314	1.25506	2.38676	0.0104684
F25E5.4	WBGene00017785	protein_coding_gene	2.3565	5.12126	4.42818e-13	-1.37883	0.384531	5.38347e-17
dpy-4	WBGene00001066	protein_coding_gene	2.3558	5.11879	2.32478e-09	3.92645	15.2047	0.000135055
nhr-275	WBGene00021163	protein_coding_gene	2.35549	5.1177	1.74886e-05	1.51466	2.85731	0.0236437
gpa-3	WBGene00001665	protein_coding_gene	2.35446	5.11403	4.37346e-08	1.63552	3.107	6.17173e-05
fkh-6	WBGene00001438	protein_coding_gene	2.35363	5.11107	2.16839e-07	1.79086	3.46022	1.12081e-07
C50H2.13	WBGene00008246	protein_coding_gene	2.35181	5.10463	1.56801e-15	1.11763	2.1699	4.60908e-05
irld-34	WBGene00010074	protein_coding_gene	2.34883	5.09411	0.00506448	1.86237	3.63604	0.00824115
nhr-236	WBGene00021417	protein_coding_gene	2.34796	5.09105	3.77107e-05	1.54401	2.91603	0.0462813
Y22D7AR.6	WBGene00021260	protein_coding_gene	2.34741	5.08909	3.11812e-11	1.65894	3.15785	4.46382e-18
R08C7.12	WBGene00019955	protein_coding_gene	2.34687	5.08719	1.36301e-13	2.16602	4.48783	3.54139e-27
EGAP5.1	WBGene00017150	protein_coding_gene	2.34582	5.08349	0.00402059	2.45637	5.48833	0.00450629
ZC190.4	WBGene00022538	protein_coding_gene	2.34423	5.07788	5.84403e-16	1.5635	2.95569	1.30663e-24
H10D18.5	WBGene00019180	protein_coding_gene	2.34418	5.07771	1.60273e-14	1.69627	3.24063	1.67426e-06
nhr-44	WBGene00003634	protein_coding_gene	2.34376	5.07622	7.68229e-11	1.1518	2.22191	5.418e-05
sod-4	WBGene00004933	protein_coding_gene	2.34367	5.07591	4.0866e-21	1.00514	2.00714	1.54962e-08
F36H1.11	WBGene00009496	protein_coding_gene	2.3434	5.07496	0.00659459	-1.30825	0.40381	0.0460026
C16A3.6	WBGene00015811	protein_coding_gene	2.34254	5.07195	1.41292e-43	1.38575	2.61309	1.51251e-21
glb-3	WBGene00007389	protein_coding_gene	2.34214	5.07055	7.83204e-10	1.91471	3.77039	1.84405e-07
M04G7.1	WBGene00019772	protein_coding_gene	2.34175	5.06917	2.60702e-15	1.91286	3.76554	3.22549e-27
ZK662.2	WBGene00014039	protein_coding_gene	2.34166	5.06886	3.63174e-07	1.97114	3.92078	0.0197627
nlp-58	WBGene00077775	protein_coding_gene	2.34157	5.06854	1.19394e-14	1.67331	3.18946	1.50481e-10
ZK1290.13	WBGene00022893	protein_coding_gene	2.34011	5.0634	9.96657e-17	1.07718	2.1099	1.38058e-09
nlp-53	WBGene00012440	protein_coding_gene	2.3369	5.05216	1.73222e-09	2.36357	5.14642	4.25723e-15
C01C4.3	WBGene00015293	protein_coding_gene	2.33515	5.04603	5.69695e-09	1.8733	3.6637	1.10425e-22
C34B4.3	WBGene00007908	protein_coding_gene	2.33438	5.04333	1.37909e-06	1.01474	2.02054	0.00350395
C11D2.3	WBGene00015701	protein_coding_gene	2.33157	5.03353	0.000213443	2.09347	4.26773	2.46756e-06
F08G2.8	WBGene00008579	protein_coding_gene	2.33142	5.03301	4.18058e-07	1.40106	2.64095	0.00639152
C16B8.2	WBGene00015822	protein_coding_gene	2.33115	5.03206	3.14709e-08	1.17081	2.25139	0.0128307
srt-42	WBGene00021599	protein_coding_gene	2.33065	5.03032	0.0182065	2.0348	4.09765	0.0197596
nlp-11	WBGene00003749	protein_coding_gene	2.3302	5.02874	2.49624e-14	2.14588	4.42562	4.95994e-34
sulp-1	WBGene00016945	protein_coding_gene	2.32958	5.02658	1.73234e-06	2.03521	4.09883	0.000183423
nhr-216	WBGene00020385	protein_coding_gene	2.32885	5.02404	8.58073e-05	3.00158	8.00876	4.98703e-05
F36H2.3	WBGene00009500	protein_coding_gene	2.32803	5.02119	4.37307e-11	2.05328	4.15048	1.437e-14
spl-2	WBGene00006418	protein_coding_gene	2.32554	5.01253	1.4422e-06	1.25724	2.39037	3.28856e-05
hpo-28	WBGene00015148	protein_coding_gene	2.32494	5.01044	6.78632e-23	2.05519	4.15598	9.5978e-15
gpa-11	WBGene00001673	protein_coding_gene	2.32487	5.01019	0.0112	3.44653	10.9021	0.000588464
C53B7.3	WBGene00016894	protein_coding_gene	2.3248	5.00996	7.7096e-23	1.57016	2.96937	4.37554e-20
ZK265.7	WBGene00013959	protein_coding_gene	2.32445	5.00875	3.50239e-15	1.18865	2.27939	6.76745e-05
cab-1	WBGene00000277	protein_coding_gene	2.32094	4.99656	2.49336e-17	2.13173	4.38241	1.10763e-80
dpf-6	WBGene00001059	protein_coding_gene	2.31965	4.99212	7.66698e-20	4.30963	19.8303	3.24437e-50
xbx-9	WBGene00007604	protein_coding_gene	2.31909	4.99018	4.90948e-09	2.08506	4.24293	4.23684e-09
F10C2.3	WBGene00008644	protein_coding_gene	2.31682	4.98233	1.61692e-12	1.99844	3.99567	2.62298e-12
F41G4.8	WBGene00018311	protein_coding_gene	2.31678	4.9822	3.2014e-12	1.22337	2.33492	3.83531e-07
E02A10.3	WBGene00008453	protein_coding_gene	2.31391	4.97228	3.97748e-10	1.06063	2.08585	9.5175e-06
scd-2	WBGene00004740	protein_coding_gene	2.31036	4.96008	1.16829e-09	2.27504	4.84012	1.53225e-20
ztf-14	WBGene00010936	protein_coding_gene	2.30963	4.95756	7.08195e-05	2.11363	4.32778	0.000111702
Y51A2D.13	WBGene00013080	protein_coding_gene	2.30907	4.95562	8.28553e-07	1.37926	2.60135	4.45667e-26
W10C8.4	WBGene00021127	protein_coding_gene	2.30856	4.95387	3.54613e-08	1.4504	2.73283	0.000401285
F29G6.1	WBGene00009257	protein_coding_gene	2.30662	4.94722	2.44857e-10	3.64062	12.472	3.12066e-13
nlp-42	WBGene00013588	protein_coding_gene	2.30492	4.94141	1.38692e-11	1.19983	2.29712	1.87891e-07
F54C9.7	WBGene00010043	protein_coding_gene	2.30106	4.92818	8.31336e-07	1.93022	3.81113	3.84214e-05
egl-21	WBGene00001189	protein_coding_gene	2.30101	4.92803	1.45759e-30	1.96708	3.90977	3.46555e-55
nhr-180	WBGene00017961	protein_coding_gene	2.30074	4.92711	1.97058e-09	1.27183	2.41468	2.85921e-06
F17C11.2	WBGene00008914	protein_coding_gene	2.30071	4.92699	1.39301e-28	1.49872	2.82593	1.06402e-17
flp-13	WBGene00001456	protein_coding_gene	2.30056	4.92648	5.32647e-19	2.15023	4.439	2.16304e-29
F18F11.4	WBGene00017577	protein_coding_gene	2.29863	4.91989	0.000675119	2.91538	7.54428	0.00243463
DH11.5	WBGene00008438	protein_coding_gene	2.29818	4.91836	1.28516e-23	1.70149	3.25237	2.42078e-23
php-3	WBGene00004024	protein_coding_gene	2.298	4.91775	1.97085e-20	1.04942	2.0697	4.27903e-10
F58G11.4	WBGene00010282	protein_coding_gene	2.29788	4.91734	1.78806e-08	1.72434	3.30428	0.000100434
T06A4.1	WBGene00020281	protein_coding_gene	2.29694	4.91416	0.000124008	1.97959	3.9438	0.00204894
dpy-13	WBGene00001074	protein_coding_gene	2.29684	4.9138	8.86089e-07	3.88016	14.7247	7.91905e-05
R05G9R.1	WBGene00019906	protein_coding_gene	2.29516	4.90809	1.40012e-05	-1.28793	0.409538	0.0085809
H04M03.12	WBGene00019156	protein_coding_gene	2.29507	4.90776	1.91076e-08	1.03639	2.05109	0.000415443
sox-3	WBGene00004950	protein_coding_gene	2.29438	4.90544	6.53586e-09	1.43386	2.70168	0.000140625
hlh-33	WBGene00021446	protein_coding_gene	2.29397	4.90405	4.2235e-18	1.55232	2.93288	1.78139e-09
kin-9	WBGene00002195	protein_coding_gene	2.29349	4.90242	2.61948e-12	2.14108	4.41093	3.01002e-09
ggr-2	WBGene00001587	protein_coding_gene	2.29215	4.89786	7.6621e-06	1.79611	3.47282	0.000492363
T10G3.8	WBGene00045340	protein_coding_gene	2.2915	4.89566	4.95123e-05	1.60169	3.03498	0.00223284
ZC116.1	WBGene00013853	protein_coding_gene	2.28624	4.87782	2.30675e-10	1.58056	2.99086	1.43354e-19
flp-4	WBGene00001447	protein_coding_gene	2.28377	4.8695	1.08704e-17	1.58424	2.99849	1.69958e-12
tpra-1	WBGene00008366	protein_coding_gene	2.28302	4.86696	5.64421e-16	1.01093	2.01521	9.05685e-12
cal-3	WBGene00000287	protein_coding_gene	2.28146	4.86171	4.08483e-13	1.56165	2.9519	2.52574e-07
nlp-70	WBGene00044513	protein_coding_gene	2.28045	4.85831	1.72369e-08	1.81911	3.52863	2.35092e-05
C06C3.12	WBGene00175031	protein_coding_gene	2.27998	4.85671	2.19548e-05	1.94855	3.85987	3.13304e-05
fkh-7	WBGene00001439	protein_coding_gene	2.27995	4.85661	1.31099e-11	1.03048	2.04271	3.86256e-12
C10A4.9	WBGene00045456	protein_coding_gene	2.2789	4.85307	6.56232e-07	2.27478	4.83926	9.29014e-07
C06G1.2	WBGene00015546	protein_coding_gene	2.27872	4.85247	7.89105e-07	1.8615	3.63384	0.00795162
xbx-5	WBGene00011974	protein_coding_gene	2.27742	4.84809	4.62635e-09	2.01489	4.04151	2.27199e-07
F41C3.6	WBGene00018272	protein_coding_gene	2.27634	4.84447	0.00139547	2.29448	4.90577	0.000490967
srr-1	WBGene00005652	protein_coding_gene	2.27441	4.83799	3.50549e-08	1.35774	2.56284	0.00188644
lrx-1	WBGene00003075	protein_coding_gene	2.2734	4.83462	2.49836e-06	1.26288	2.39974	0.0371493
C49A9.3	WBGene00016757	protein_coding_gene	2.27332	4.83436	1.59044e-21	2.3151	4.9764	1.70729e-21
glb-12	WBGene00008256	protein_coding_gene	2.27275	4.83243	0.000443882	2.52687	5.76322	2.26638e-05
T19D12.2	WBGene00020577	protein_coding_gene	2.27109	4.82686	3.27175e-29	1.70202	3.25355	5.52643e-23
T03G11.3	WBGene00020196	protein_coding_gene	2.26976	4.82244	1.36044e-05	1.62452	3.0834	0.0011431
ora-1	WBGene00003879	protein_coding_gene	2.2695	4.82157	0.000298613	2.34357	5.07559	0.00760791
lin-14	WBGene00003003	protein_coding_gene	2.26772	4.81561	1.74213e-10	1.76695	3.40334	5.33373e-41
col-38	WBGene00000615	protein_coding_gene	2.26719	4.81385	7.55058e-13	3.89859	14.9139	2.27106e-05
B0507.3	WBGene00015220	protein_coding_gene	2.2659	4.80955	8.93381e-11	1.25599	2.38832	0.000461453
T19C4.1	WBGene00011838	protein_coding_gene	2.26509	4.80683	1.13024e-05	-1.19712	0.436144	0.000460862
linc-96	WBGene00219673	lincRNA_gene	2.26371	4.80225	0.00548157	2.24841	4.75158	0.019076
E02A10.4	WBGene00008454	protein_coding_gene	2.26315	4.80037	8.68916e-09	2.20162	4.59995	1.73648e-13
C24H10.3	WBGene00016069	protein_coding_gene	2.26179	4.79588	0.000373989	-1.42359	0.372785	0.00517776
ins-17	WBGene00002100	protein_coding_gene	2.26121	4.79394	2.42323e-19	1.25198	2.38168	2.98295e-11
R05D7.1	WBGene00011026	protein_coding_gene	2.26	4.78991	6.85379e-10	1.81136	3.50973	4.7825e-17
ZC47.8	WBGene00014978	pseudogene	2.2572	4.78062	2.32663e-07	2.06112	4.1731	3.65892e-08
F59F3.6	WBGene00010335	protein_coding_gene	2.257	4.77997	9.84084e-06	1.20771	2.3097	0.010389
madf-9	WBGene00022608	protein_coding_gene	2.25589	4.77629	2.03617e-19	2.39303	5.25259	1.51765e-25
dop-3	WBGene00020506	protein_coding_gene	2.25085	4.75963	5.87075e-09	2.17826	4.52607	3.65272e-07
pqn-35	WBGene00004122	protein_coding_gene	2.24843	4.75167	1.62998e-18	1.90663	3.74931	4.11931e-23
col-173	WBGene00000746	protein_coding_gene	2.24814	4.75071	5.16423e-08	3.81465	14.0709	7.57749e-05
npr-15	WBGene00012084	protein_coding_gene	2.24747	4.74849	1.39998e-05	1.24914	2.377	0.00860863
nas-25	WBGene00003544	protein_coding_gene	2.24733	4.74804	3.09885e-05	1.30695	2.47417	0.00387169
cah-2	WBGene00000280	protein_coding_gene	2.24716	4.74747	3.80601e-10	1.34262	2.53611	0.000674856
F55C12.6	WBGene00018873	protein_coding_gene	2.24706	4.74714	5.87797e-06	1.19779	2.29388	0.0272054
ZK1290.14	WBGene00044396	protein_coding_gene	2.24692	4.74667	1.03606e-31	1.52573	2.87932	6.43784e-12
C31C9.6	WBGene00007840	protein_coding_gene	2.24484	4.73985	2.46451e-09	1.62547	3.08542	1.01341e-16
drn-1	WBGene00016911	protein_coding_gene	2.24461	4.73909	1.01703e-15	1.34864	2.54673	1.14512e-08
F59A1.11	WBGene00010297	protein_coding_gene	2.24244	4.73195	0.00961181	1.84895	3.60238	0.0338464
sup-1	WBGene00012759	protein_coding_gene	2.24075	4.72644	2.48002e-21	2.00547	4.0152	7.1862e-34
F54B8.4	WBGene00010019	protein_coding_gene	2.24065	4.72611	9.78795e-15	1.14378	2.20959	1.28593e-05
Y37F4.1	WBGene00021382	protein_coding_gene	2.2404	4.72529	9.70934e-06	1.52056	2.86902	1.53969e-08
exp-2	WBGene00001374	protein_coding_gene	2.24036	4.72514	1.60471e-12	1.65833	3.15652	1.63443e-12
F11C1.4	WBGene00008693	protein_coding_gene	2.2396	4.72265	5.20648e-05	1.846	3.59502	0.000540134
T07F12.4	WBGene00020324	protein_coding_gene	2.23926	4.72154	4.63371e-16	1.77582	3.42432	2.79277e-10
kel-1	WBGene00002184	protein_coding_gene	2.23897	4.72061	1.11576e-15	1.06858	2.09737	0.00113549
W04E12.7	WBGene00012252	protein_coding_gene	2.23896	4.72057	2.45744e-23	2.7499	6.72671	3.30629e-23
ocr-1	WBGene00003838	protein_coding_gene	2.23816	4.71794	0.00076376	1.79871	3.4791	0.00876713
F35B12.9	WBGene00009388	protein_coding_gene	2.23702	4.71423	1.00968e-10	1.64383	3.12495	7.64405e-14
F23G4.1	WBGene00044574	protein_coding_gene	2.23614	4.71136	1.73303e-05	1.42801	2.69075	0.00223853
pqn-36	WBGene00004123	protein_coding_gene	2.23558	4.70953	2.84587e-06	2.51408	5.71233	9.38021e-14
M28.8	WBGene00010899	protein_coding_gene	2.23385	4.70387	2.54055e-10	1.74629	3.35496	9.89368e-21
snt-6	WBGene00004926	protein_coding_gene	2.23173	4.69695	1.00574e-09	1.74993	3.36341	3.07789e-11
ZK896.5	WBGene00014136	protein_coding_gene	2.22936	4.68927	6.84767e-11	1.50466	2.83758	0.0083565
C18A11.2	WBGene00015948	protein_coding_gene	2.2287	4.68712	0.000204764	1.42515	2.68543	0.000195511
C36E6.8	WBGene00044683	protein_coding_gene	2.22858	4.68674	0.00126093	1.74034	3.34113	0.0138581
glb-24	WBGene00011287	protein_coding_gene	2.22723	4.68234	1.59283e-10	1.73625	3.33168	5.81369e-05
hlh-30	WBGene00020930	protein_coding_gene	2.22717	4.68215	5.78746e-09	1.11592	2.16733	3.32817e-21
cal-1	WBGene00000285	protein_coding_gene	2.22697	4.68151	5.02029e-14	1.49	2.80889	1.86459e-12
glb-25	WBGene00020279	protein_coding_gene	2.22685	4.68111	8.03603e-11	1.10371	2.14906	0.000405839
F54D5.3	WBGene00010049	protein_coding_gene	2.22586	4.67789	4.15456e-59	1.16876	2.24819	3.19856e-26
Y41C4A.11	WBGene00012757	protein_coding_gene	2.22563	4.67715	2.0074e-07	1.16727	2.24586	0.0028458
rnt-1	WBGene00004393	protein_coding_gene	2.22479	4.67444	9.14617e-06	1.43526	2.7043	0.000209906
C03G6.17	WBGene00015402	protein_coding_gene	2.22387	4.67144	6.20864e-12	2.00633	4.01758	1.84099e-20
mgl-3	WBGene00021152	protein_coding_gene	2.2235	4.67027	7.92173e-08	1.28593	2.4384	0.00202911
rol-1	WBGene00004394	protein_coding_gene	2.22332	4.66967	3.44817e-07	3.9732	15.7056	0.000169737
his-71	WBGene00001945	protein_coding_gene	2.22332	4.66967	3.63437e-19	1.41841	2.67291	3.22301e-21
irg-1	WBGene00015574	protein_coding_gene	2.22299	4.66859	0.000502293	1.66628	3.17395	8.22519e-05
rpl-25.1	WBGene00004438	protein_coding_gene	2.22285	4.66814	1.59767e-29	2.31555	4.97793	1.57154e-82
ins-5	WBGene00002088	protein_coding_gene	2.22148	4.66372	3.90726e-06	1.93185	3.81544	0.000382564
C34F6.1	WBGene00007938	protein_coding_gene	2.2206	4.66088	1.41782e-06	2.72623	6.61723	0.000692507
F15A4.6	WBGene00008841	protein_coding_gene	2.21982	4.65836	5.19726e-26	1.64956	3.13739	9.61586e-26
F32A5.4	WBGene00017970	protein_coding_gene	2.21969	4.65792	5.67957e-32	1.6752	3.19363	7.43746e-41
Y20F4.8	WBGene00044435	protein_coding_gene	2.21905	4.65588	0.0202291	1.55384	2.93597	0.00288425
F07H5.4	WBGene00014308	pseudogene	2.21881	4.6551	3.94576e-29	1.10189	2.14636	3.19402e-13
fkh-9	WBGene00001441	protein_coding_gene	2.21804	4.65261	4.5028e-08	1.31565	2.48915	7.44213e-23
[truncated: 3,844 more rows]

## Sheet: Transcription Factors
Gene Name	WormBase Gene ID	Sequence Name	N2 log2Fold Change	CB4856 log2Fold Change
[truncated: 663 more rows]
