# Supplementary material for: Wild-type Caenorhabditis elegans isolates exhibit distinct gene expression profiles in response to microbial infection
Source: BMC Genomics. 2022 Mar 23;23:229. doi: 10.1186/s12864-022-08455-2 (PMC8943956; doi:10.1186/s12864-022-08455-2)
Supplement: Supplementary file 9 — Additional file 9. [file 12864_2022_8455_MOESM9_ESM.xlsx]

## Sheet: N2 DEGs
N2-exclusive DEGs in response to P. aeruginosa (vs. OP50)
Gene Name	Wormbase Gene ID	Type	log2Fold Change	Fold Change	Adjusted P-value
T27C5.8	WBGene00012081	protein_coding_gene	5.05024	33.1341	7.14563e-06
C25F9.11	WBGene00045411	protein_coding_gene	4.9531	30.9765	6.62067e-10
T26H5.9	WBGene00044206	protein_coding_gene	4.84033	28.6474	2.06077e-08
F53A9.8	WBGene00018731	protein_coding_gene	4.6037	24.3137	2.99609e-12
T26H5.14	WBGene00235133	protein_coding_gene	4.4335	21.6081	7.28778e-08
fbxa-161	WBGene00015596	pseudogene	4.34626	20.3402	8.66925e-05
T26H5.4	WBGene00012069	protein_coding_gene	4.31316	19.8788	4.66543e-06
W07G1.25	WBGene00271643	ncRNA_gene	4.2826	19.4622	0.0006181
C25F9.16	WBGene00194803	protein_coding_gene	4.15899	17.8641	0.000114141
fbxa-25	WBGene00022321	protein_coding_gene	4.07469	16.8502	0.000179286
fbxa-24	WBGene00018803	protein_coding_gene	4.02352	16.2629	6.92264e-10
B0250.8	WBGene00007125	protein_coding_gene	4.01121	16.1248	0.000531559
C35A5.11	WBGene00044024	protein_coding_gene	3.89135	14.8393	4.81619e-10
F21C10.11	WBGene00017660	protein_coding_gene	3.84882	14.4082	1.63508e-21
clec-46	WBGene00017202	pseudogene	3.83955	14.316	0.0427104
W07G4.1	WBGene00012335	protein_coding_gene	3.83121	14.2334	0.00120255
Y37A1B.7	WBGene00012540	protein_coding_gene	3.795	13.8807	8.96313e-10
T26H5.10	WBGene00044783	protein_coding_gene	3.79045	13.8369	3.11217e-05
C07A9.5	WBGene00007401	protein_coding_gene	3.7146	13.1283	0.000805302
C07G3.8	WBGene00015576	protein_coding_gene	3.71096	13.0952	0.000442344
F13A2.14	WBGene00269436	pseudogene	3.68882	12.8957	0.00117746
F18C5.9	WBGene00017562	protein_coding_gene	3.67513	12.7739	0.000841509
srw-86	WBGene00005833	protein_coding_gene	3.56475	11.8331	7.12701e-07
T04C12.1	WBGene00011427	protein_coding_gene	3.53437	11.5865	5.2541e-06
clec-42	WBGene00008891	protein_coding_gene	3.51502	11.4321	0.000134469
Y39A3A.3	WBGene00021434	protein_coding_gene	3.50925	11.3865	1.15362e-05
lipl-2	WBGene00009773	protein_coding_gene	3.49217	11.2525	2.71196e-05
lys-3	WBGene00003092	protein_coding_gene	3.47777	11.1407	1.52528e-06
F11C7.6	WBGene00017378	protein_coding_gene	3.47652	11.1311	2.7398e-08
Y74C9A.6	WBGene00023193	snoRNA_gene	3.4117	10.642	0.00927097
linc-38	WBGene00219415	lincRNA_gene	3.37579	10.3804	0.00494038
sru-20	WBGene00005683	protein_coding_gene	3.35933	10.2626	0.00133917
ugt-18	WBGene00013900	protein_coding_gene	3.34722	10.1769	0.00027738
W01C9.2	WBGene00012176	protein_coding_gene	3.32582	10.027	5.4243e-09
Y73B6BL.37	WBGene00022256	protein_coding_gene	3.32111	9.9943	0.000486258
kreg-1	WBGene00018725	protein_coding_gene	3.30757	9.901	5.72062e-08
fezf-1	WBGene00012639	protein_coding_gene	3.2943	9.81031	0.00252441
ech-9	WBGene00001158	protein_coding_gene	3.28917	9.77547	5.23404e-07
ZK675.4	WBGene00014067	protein_coding_gene	3.28742	9.76368	0.000166102
C17B7.4	WBGene00015878	protein_coding_gene	3.27439	9.67585	1.19418e-06
C45B11.2	WBGene00008105	protein_coding_gene	3.24953	9.51056	2.65165e-06
grl-11	WBGene00001720	protein_coding_gene	3.22885	9.3752	0.0125165
Y57A10C.10	WBGene00013288	protein_coding_gene	3.22685	9.3622	0.00924409
F01D5.7	WBGene00008497	protein_coding_gene	3.20103	9.19614	0.00140502
Y43F8B.15	WBGene00045415	protein_coding_gene	3.17059	9.00414	2.95671e-06
T28A11.19	WBGene00020881	protein_coding_gene	3.15895	8.93177	3.04907e-07
B0250.11	WBGene00050926	pseudogene	3.15728	8.92145	0.00791937
Y54G2A.76	WBGene00235268	protein_coding_gene	3.12688	8.73545	1.17786e-05
phat-5	WBGene00020242	protein_coding_gene	3.12199	8.70589	3.67754e-06
fbxa-127	WBGene00012027	protein_coding_gene	3.11772	8.68017	1.39108e-05
C25F9.12	WBGene00045412	protein_coding_gene	3.09862	8.56602	0.000619543
Y71A12B.19	WBGene00077443	pseudogene	3.06432	8.36473	8.92073e-10
Y64H9A.2	WBGene00022024	protein_coding_gene	3.05214	8.29441	0.000168704
scl-14	WBGene00008625	protein_coding_gene	3.05114	8.28869	0.00198875
ZC395.5	WBGene00022597	protein_coding_gene	3.04892	8.27594	2.43288e-12
Y37E3.20	WBGene00044925	snoRNA_gene	3.03732	8.20966	0.019356
C27A2.8	WBGene00044387	protein_coding_gene	3.02688	8.15043	0.00646239
F11A5.5	WBGene00008673	protein_coding_gene	2.99532	7.97407	0.00527542
ttr-23	WBGene00011894	protein_coding_gene	2.97338	7.85374	3.3732e-08
btb-21	WBGene00018540	pseudogene	2.94953	7.72499	1.96662e-13
C10F3.7	WBGene00015679	protein_coding_gene	2.94466	7.69895	7.57224e-05
C49C3.21	WBGene00189993	protein_coding_gene	2.9398	7.67303	0.0180279
T09E11.11	WBGene00011660	pseudogene	2.93711	7.65878	6.92678e-10
Y75B12B.12	WBGene00045129	snoRNA_gene	2.93016	7.62195	0.0285609
ZK813.6	WBGene00044564	protein_coding_gene	2.90307	7.48016	0.0140365
Y73B3A.16	WBGene00022218	pseudogene	2.90067	7.46772	0.0442546
T26E3.6	WBGene00012039	protein_coding_gene	2.89622	7.44471	0.0157241
C17B7.10	WBGene00015884	protein_coding_gene	2.86635	7.29219	0.00271521
fbxa-162	WBGene00015597	pseudogene	2.84647	7.1924	9.60034e-07
nhr-218	WBGene00011750	protein_coding_gene	2.84053	7.16282	0.00753834
K08B4.2	WBGene00019514	protein_coding_gene	2.82064	7.06475	2.43321e-06
T02G5.15	WBGene00206521	protein_coding_gene	2.79894	6.95929	2.94149e-06
cyp-32B1	WBGene00021167	protein_coding_gene	2.79194	6.92561	0.000128712
mir-238	WBGene00003331	miRNA_gene	2.77546	6.84692	0.0141216
Y39A3A.4	WBGene00021435	protein_coding_gene	2.77286	6.8346	2.10967e-06
R166.7	WBGene00045074	snoRNA_gene	2.75795	6.76434	0.0488204
hil-7	WBGene00001858	protein_coding_gene	2.73301	6.64843	0.000426825
C01G10.6	WBGene00007233	protein_coding_gene	2.73004	6.63474	0.00100499
srw-85	WBGene00005832	protein_coding_gene	2.71534	6.56747	2.99955e-15
Y102A5C.11	WBGene00014956	pseudogene	2.70809	6.53455	0.0202171
C50F4.9	WBGene00008234	protein_coding_gene	2.69521	6.47649	3.81854e-13
pax-1	WBGene00003937	protein_coding_gene	2.6936	6.46925	0.0129055
Y75B8A.33	WBGene00013563	protein_coding_gene	2.67541	6.38819	0.0112975
bath-23	WBGene00021727	protein_coding_gene	2.671	6.36869	0.00038356
W02A2.9	WBGene00044280	protein_coding_gene	2.66072	6.32348	1.71967e-12
W05H7.2	WBGene00021045	pseudogene	2.65015	6.27731	0.0330039
Y49E10.7	WBGene00013031	pseudogene	2.61456	6.12434	2.87411e-06
M162.12	WBGene00050946	pseudogene	2.60773	6.09544	8.94558e-09
R08C7.4	WBGene00019948	protein_coding_gene	2.59433	6.03908	0.0378722
Y43F8B.23	WBGene00194815	protein_coding_gene	2.58369	5.9947	4.90179e-05
F35E12.13	WBGene00235181	ncRNA_gene	2.58198	5.9876	0.0270576
F31E3.12	WBGene00219317	protein_coding_gene	2.57835	5.97254	0.000225078
Y43F8B.14	WBGene00012824	protein_coding_gene	2.57453	5.95676	3.83757e-07
F10E9.12	WBGene00017361	protein_coding_gene	2.55888	5.89251	4.84049e-17
ces-1	WBGene00000468	protein_coding_gene	2.55521	5.87754	0.000964233
F13A7.11	WBGene00008726	protein_coding_gene	2.54894	5.85205	6.56482e-12
linc-47	WBGene00219641	lincRNA_gene	2.54251	5.82603	0.0160509
grl-32	WBGene00044279	pseudogene	2.53944	5.81364	0.0459021
pals-37	WBGene00138721	protein_coding_gene	2.5383	5.80904	0.00287015
F07E5.7	WBGene00017212	protein_coding_gene	2.52253	5.7459	0.0400024
pals-39	WBGene00008301	protein_coding_gene	2.52196	5.74363	0.000352118
hlh-32	WBGene00013665	protein_coding_gene	2.51668	5.72262	0.0380813
Y69A2AL.2	WBGene00044468	protein_coding_gene	2.48542	5.59996	4.9152e-12
Y41D4B.26	WBGene00021525	protein_coding_gene	2.48022	5.57984	4.07256e-06
sra-32	WBGene00005058	protein_coding_gene	2.47207	5.5484	0.0449951
F59A7.7	WBGene00019094	protein_coding_gene	2.46747	5.53074	5.1532e-05
Y82E9BR.6	WBGene00022339	protein_coding_gene	2.45569	5.48574	0.0158163
C30H6.12	WBGene00044238	protein_coding_gene	2.4508	5.46718	0.0296551
C36B1.13	WBGene00044120	protein_coding_gene	2.44308	5.43801	0.00347406
F46F11.12	WBGene00045082	snoRNA_gene	2.44187	5.43347	0.0276129
wrt-2	WBGene00006948	protein_coding_gene	2.44061	5.42872	2.41932e-05
F27E5.9	WBGene00206354	protein_coding_gene	2.43581	5.41068	1.50372e-07
Y55F3AM.21	WBGene00219399	protein_coding_gene	2.43207	5.39666	8.41592e-12
bath-11	WBGene00018664	pseudogene	2.4259	5.37363	2.26721e-18
F55C12.19	WBGene00271817	protein_coding_gene	2.4244	5.36805	6.18068e-06
Y110A2AL.4	WBGene00022441	protein_coding_gene	2.42367	5.36534	1.68259e-06
dao-2	WBGene00000928	protein_coding_gene	2.42336	5.36419	5.72396e-12
T05H10.3	WBGene00011508	protein_coding_gene	2.42014	5.35222	0.000127019
Y53F4B.45	WBGene00044728	ncRNA_gene	2.41388	5.32907	5.86514e-07
F19B10.13	WBGene00194713	protein_coding_gene	2.41102	5.31851	0.000730715
R12C12.10	WBGene00044395	protein_coding_gene	2.40436	5.29401	0.00564337
T19D12.3	WBGene00020578	protein_coding_gene	2.40369	5.29154	0.0193423
fbxc-20	WBGene00018352	protein_coding_gene	2.3992	5.27512	4.502e-06
F14D2.14	WBGene00017462	protein_coding_gene	2.39024	5.24245	4.08653e-19
C30G12.11	WBGene00284861	ncRNA_gene	2.38272	5.21521	0.0164296
C08B6.4	WBGene00007425	protein_coding_gene	2.38237	5.21393	9.66471e-05
his-1	WBGene00001875	protein_coding_gene	2.3817	5.21151	0.0335028
F53A9.7	WBGene00018730	protein_coding_gene	2.38085	5.20845	2.42401e-09
ZK686.6	WBGene00044799	protein_coding_gene	2.37742	5.19605	0.00232196
fbxa-12	WBGene00016525	protein_coding_gene	2.37335	5.18144	0.0251706
H39E20.1	WBGene00019267	protein_coding_gene	2.34912	5.09512	0.0001161
ZC262.4	WBGene00022581	protein_coding_gene	2.34879	5.09395	0.00868642
C33D9.10	WBGene00044239	protein_coding_gene	2.3414	5.06796	0.034559
Y5H2B.1	WBGene00021164	protein_coding_gene	2.31219	4.96636	0.0139685
fbxa-222	WBGene00045295	protein_coding_gene	2.31217	4.9663	0.0469476
fbxa-137	WBGene00020853	protein_coding_gene	2.31211	4.96611	0.0251838
Y54G2A.36	WBGene00021898	protein_coding_gene	2.30905	4.95556	9.26538e-08
R05H11.2	WBGene00019908	protein_coding_gene	2.30573	4.94416	0.00690706
cut-3	WBGene00009041	protein_coding_gene	2.30442	4.93968	0.0175688
col-74	WBGene00000650	protein_coding_gene	2.30327	4.93576	0.0136316
dsl-3	WBGene00001105	protein_coding_gene	2.29165	4.89616	9.27278e-08
oac-47	WBGene00011933	pseudogene	2.27163	4.82868	0.0378752
R12E2.8	WBGene00020034	protein_coding_gene	2.27079	4.82586	3.16803e-05
Y69A2AR.25	WBGene00022096	protein_coding_gene	2.26962	4.82195	0.000697585
M162.9	WBGene00014811	pseudogene	2.26476	4.80576	3.21697e-24
F47B7.6	WBGene00018537	pseudogene	2.26095	4.79307	0.045023
fbxa-217	WBGene00012954	pseudogene	2.25638	4.7779	3.23705e-24
C46A5.4	WBGene00016700	protein_coding_gene	2.25613	4.77709	0.000108886
Y71G12B.42	WBGene00220198	ncRNA_gene	2.24441	4.73844	0.00520612
F08F1.9	WBGene00017259	protein_coding_gene	2.2323	4.69882	0.00640146
Y116A8C.25	WBGene00013802	protein_coding_gene	2.23013	4.69176	4.05855e-08
Y18D10A.30	WBGene00271598	pseudogene	2.22522	4.67582	5.44117e-06
C07E3.8	WBGene00007418	protein_coding_gene	2.22486	4.67464	0.0360863
C08E8.4	WBGene00007440	protein_coding_gene	2.22124	4.66295	0.00347486
Y54F10BM.12	WBGene00021866	protein_coding_gene	2.22073	4.6613	9.8338e-08
Y48G9A.7	WBGene00021701	protein_coding_gene	2.21529	4.64375	3.62339e-06
W06G6.20	WBGene00219308	protein_coding_gene	2.20993	4.62651	0.0279256
C24H10.3	WBGene00016069	protein_coding_gene	2.20899	4.6235	0.000563068
C50B8.4	WBGene00008226	protein_coding_gene	2.20783	4.6198	1.98084e-08
fbxa-30	WBGene00013837	protein_coding_gene	2.20215	4.60164	0.0074193
F57A10.2	WBGene00010184	protein_coding_gene	2.20196	4.60105	0.00238305
mboa-5	WBGene00013995	pseudogene	2.20126	4.5988	0.0227588
K09H11.16	WBGene00269384	ncRNA_gene	2.19773	4.58758	4.62364e-05
F35E12.9	WBGene00009433	protein_coding_gene	2.19639	4.58332	2.96767e-15
lipl-1	WBGene00010062	protein_coding_gene	2.19595	4.58192	0.00260469
his-59	WBGene00001933	protein_coding_gene	2.19486	4.57845	3.73563e-08
djr-1.2	WBGene00016789	protein_coding_gene	2.19295	4.5724	0.0089558
F14D2.11	WBGene00017459	protein_coding_gene	2.1821	4.53814	9.2577e-15
C16C4.18	WBGene00194998	protein_coding_gene	2.17581	4.51839	6.3388e-12
egl-1	WBGene00001170	protein_coding_gene	2.17238	4.50766	4.35637e-06
Y23H5B.8	WBGene00021279	protein_coding_gene	2.17027	4.50107	1.45823e-06
col-64	WBGene00000640	protein_coding_gene	2.16316	4.47895	0.0214017
T21D12.7	WBGene00020648	protein_coding_gene	2.15326	4.44833	0.0216405
C54D10.13	WBGene00045400	protein_coding_gene	2.15323	4.44822	1.91312e-06
C01G6.10	WBGene00014663	pseudogene	2.15257	4.4462	5.23098e-05
msp-113	WBGene00003468	protein_coding_gene	2.15185	4.44396	0.0366243
ZC190.10	WBGene00022544	protein_coding_gene	2.14619	4.42656	0.0037885
hlh-16	WBGene00001960	protein_coding_gene	2.14587	4.42558	0.000877206
fbxa-136	WBGene00007672	protein_coding_gene	2.14455	4.42156	0.0281096
fbxa-164	WBGene00015599	protein_coding_gene	2.14186	4.41332	0.0320482
skr-11	WBGene00004817	pseudogene	2.14036	4.40871	1.70643e-21
F58H1.2	WBGene00010285	protein_coding_gene	2.13781	4.40094	0.000684395
T10D4.15	WBGene00077522	protein_coding_gene	2.13604	4.39553	0.0170112
K11H12.11	WBGene00044723	protein_coding_gene	2.13286	4.38587	0.00851921
bath-24	WBGene00015014	protein_coding_gene	2.13211	4.38357	3.18786e-11
skr-5	WBGene00004811	protein_coding_gene	2.13078	4.37953	0.000151267
C07E3.3	WBGene00007414	protein_coding_gene	2.12553	4.36362	5.97441e-07
F13H8.1	WBGene00017434	protein_coding_gene	2.12234	4.354	1.11722e-06
Y23H5B.12	WBGene00194701	protein_coding_gene	2.12153	4.35156	0.0367069
F49H12.7	WBGene00044753	protein_coding_gene	2.12061	4.34878	0.00533175
ttr-29	WBGene00011286	protein_coding_gene	2.11926	4.34471	2.36138e-06
M04C3.5	WBGene00206418	protein_coding_gene	2.11829	4.3418	2.37676e-08
ZK993.2	WBGene00022838	protein_coding_gene	2.11567	4.33391	0.0333551
fbxa-48	WBGene00021862	protein_coding_gene	2.11321	4.32654	0.00429251
Y6D1A.2	WBGene00012396	protein_coding_gene	2.10874	4.31315	1.79527e-06
linc-60	WBGene00219618	lincRNA_gene	2.10626	4.30575	0.0456926
clec-140	WBGene00020220	protein_coding_gene	2.10349	4.29746	0.0412813
bath-18	WBGene00018224	pseudogene	2.10329	4.29688	0.00185654
Y111B2A.21	WBGene00013741	protein_coding_gene	2.09485	4.27183	6.38216e-11
MTCE.33	WBGene00014472	rRNA_gene	2.09465	4.27124	3.37335e-17
F28E10.5	WBGene00044302	pseudogene	2.09236	4.26446	3.14614e-06
ZK666.11	WBGene00014049	protein_coding_gene	2.09201	4.26341	0.0276593
fbxa-144	WBGene00009709	protein_coding_gene	2.07675	4.21856	0.000276752
tag-234	WBGene00018874	protein_coding_gene	2.06825	4.19376	2.83736e-11
Y73F8A.37	WBGene00044632	pseudogene	2.06785	4.19261	0.000920147
K10D11.2	WBGene00010746	protein_coding_gene	2.05865	4.16597	0.0359122
F18C5.5	WBGene00017560	protein_coding_gene	2.05766	4.16311	0.00102844
T28H10.1	WBGene00012142	protein_coding_gene	2.05551	4.15689	1.32802e-19
C42D4.19	WBGene00235295	protein_coding_gene	2.05447	4.1539	0.0460944
C14A4.9	WBGene00007560	protein_coding_gene	2.04933	4.13913	0.00103535
F11E6.9	WBGene00008712	protein_coding_gene	2.04423	4.12454	0.00759323
C47G2.8	WBGene00044161	ncRNA_gene	2.03885	4.10918	0.0139806
fbxa-212	WBGene00012568	pseudogene	2.03782	4.10626	1.11071e-16
fbxa-21	WBGene00022487	protein_coding_gene	2.02953	4.08271	3.87222e-05
F52C6.4	WBGene00018661	protein_coding_gene	2.02749	4.07694	2.55814e-14
Y69A2AR.12	WBGene00022083	protein_coding_gene	2.02478	4.06931	4.66174e-06
gpx-4	WBGene00022377	protein_coding_gene	2.02447	4.06842	5.96847e-08
C14F11.6	WBGene00015781	protein_coding_gene	2.01948	4.05439	0.000148573
C52E2.4	WBGene00016883	protein_coding_gene	2.0098	4.02727	8.87201e-05
F13A7.12	WBGene00008727	protein_coding_gene	2.00826	4.02297	0.00761047
W08G11.6	WBGene00023429	snoRNA_gene	2.00336	4.00932	0.0293773
ins-11	WBGene00002094	protein_coding_gene	1.98903	3.9697	0.0295735
Y52B11A.11	WBGene00014914	protein_coding_gene	1.98362	3.95485	0.00595318
C35D6.5	WBGene00007962	pseudogene	1.98346	3.95442	0.0184373
T03G6.1	WBGene00020194	protein_coding_gene	1.98111	3.94798	0.000406234
Y61A9LA.4	WBGene00022016	protein_coding_gene	1.97952	3.94362	0.049909
F30H5.4	WBGene00023020	snoRNA_gene	1.97539	3.93235	0.0327481
csp-1	WBGene00000819	protein_coding_gene	1.96952	3.91637	1.31792e-05
fbxa-140	WBGene00008130	protein_coding_gene	1.96799	3.91223	5.87776e-14
R09A8.9	WBGene00219278	protein_coding_gene	1.96751	3.91092	0.000138846
K08E7.10	WBGene00044907	pseudogene	1.96552	3.90553	0.00574371
F09F9.2	WBGene00017307	protein_coding_gene	1.95786	3.88484	0.000934397
R09B3.6	WBGene00014820	pseudogene	1.95697	3.88246	9.58447e-15
Y43B11AR.3	WBGene00021544	protein_coding_gene	1.95163	3.86812	1.7709e-12
F52C6.3	WBGene00018660	protein_coding_gene	1.92293	3.79192	2.21464e-14
bath-1	WBGene00019139	protein_coding_gene	1.91999	3.78421	4.64373e-12
Y37H2A.18	WBGene00219210	protein_coding_gene	1.91564	3.77281	1.44275e-13
C17E4.11	WBGene00044236	protein_coding_gene	1.91559	3.77268	3.86892e-20
Y50D4A.5	WBGene00021739	protein_coding_gene	1.91501	3.77117	1.68806e-14
Y17D7C.4	WBGene00050903	pseudogene	1.91172	3.76256	0.00202461
EEED8.13	WBGene00017141	protein_coding_gene	1.90833	3.75374	5.20237e-12
F23H12.10	WBGene00044218	protein_coding_gene	1.90742	3.75139	2.49146e-09
anr-8	WBGene00219575	antisense_lncRNA_gene	1.901	3.73471	1.02941e-15
C03F11.2	WBGene00015388	protein_coding_gene	1.89963	3.73118	0.00225448
his-62	WBGene00001936	protein_coding_gene	1.89944	3.73069	0.00140502
T26F2.2	WBGene00012058	pseudogene	1.89512	3.71952	1.89634e-09
W08E12.6	WBGene00021087	protein_coding_gene	1.89189	3.71121	0.0495549
F14D2.8	WBGene00017456	protein_coding_gene	1.88922	3.70435	1.17312e-17
F53A9.6	WBGene00018729	protein_coding_gene	1.88307	3.68858	1.04208e-05
Y40H7A.7	WBGene00012745	pseudogene	1.88208	3.68606	0.00603106
Y71A12B.15	WBGene00013511	protein_coding_gene	1.87863	3.67726	0.0283886
F37C12.21	WBGene00194742	protein_coding_gene	1.87454	3.66684	0.00234434
C07H6.9	WBGene00015582	protein_coding_gene	1.86408	3.64036	0.000272565
spp-13	WBGene00004998	protein_coding_gene	1.85698	3.62249	0.000747197
C52E12.11	WBGene00304189	pseudogene	1.85314	3.61285	6.43189e-08
K08B12.1	WBGene00019520	protein_coding_gene	1.85122	3.60805	0.001479
F36H1.11	WBGene00009496	protein_coding_gene	1.84534	3.59337	0.0403165
ZK678.3	WBGene00014069	pseudogene	1.84128	3.58327	0.0438393
pals-23	WBGene00016218	protein_coding_gene	1.84117	3.58301	4.46352e-06
Y53F4B.38	WBGene00014920	pseudogene	1.84031	3.58087	0.00139404
btb-3	WBGene00015013	pseudogene	1.83505	3.56784	3.61063e-10
C53A5.2	WBGene00008263	protein_coding_gene	1.82401	3.54064	0.00343823
srpr-2.1	WBGene00195016	ncRNA_gene	1.81991	3.5306	0.0395523
W01A11.7	WBGene00020912	protein_coding_gene	1.81617	3.52146	1.48285e-05
F54C4.4	WBGene00018795	protein_coding_gene	1.81517	3.51901	2.2076e-19
K08F9.3	WBGene00010686	protein_coding_gene	1.80849	3.50275	0.00306596
C33H5.13	WBGene00016379	protein_coding_gene	1.80728	3.49983	2.87622e-15
fbxa-211	WBGene00012566	protein_coding_gene	1.80622	3.49724	2.16836e-19
fbxa-207	WBGene00013612	pseudogene	1.80511	3.49457	7.09335e-12
lpr-4	WBGene00012257	protein_coding_gene	1.80377	3.49131	0.00021836
ins-2	WBGene00002085	protein_coding_gene	1.80038	3.48311	0.0107557
F37A4.3	WBGene00018133	protein_coding_gene	1.79571	3.47187	0.00286786
D2023.8	WBGene00050970	pseudogene	1.79487	3.46984	0.00489984
E03H4.8	WBGene00008476	protein_coding_gene	1.79294	3.46521	8.40784e-05
W03D2.9	WBGene00020983	protein_coding_gene	1.79247	3.46408	0.0337268
fbxa-3	WBGene00020363	protein_coding_gene	1.78821	3.45386	5.05728e-05
fbxa-193	WBGene00010295	pseudogene	1.7865	3.44977	9.24786e-17
Y81G3A.6	WBGene00195150	protein_coding_gene	1.78001	3.43427	0.0252806
EEED8.2	WBGene00017133	protein_coding_gene	1.77541	3.42335	5.27248e-08
ZK250.2	WBGene00022685	protein_coding_gene	1.77336	3.4185	0.00341734
bath-14	WBGene00015016	pseudogene	1.77036	3.41139	1.77766e-07
srr-2	WBGene00005653	protein_coding_gene	1.7701	3.41079	0.0240383
Y51H7C.12	WBGene00021790	protein_coding_gene	1.76785	3.40546	0.0109311
dmsr-3	WBGene00012993	protein_coding_gene	1.76697	3.40339	5.7843e-05
K02E7.5	WBGene00019310	pseudogene	1.76586	3.40077	0.0030811
bath-22	WBGene00018658	pseudogene	1.76472	3.39807	3.32288e-13
nhr-240	WBGene00013363	pseudogene	1.76446	3.39748	0.0465942
R13A1.10	WBGene00044504	protein_coding_gene	1.75254	3.36952	1.22745e-05
gst-22	WBGene00001770	protein_coding_gene	1.75229	3.36892	3.99969e-11
F59B2.8	WBGene00010310	protein_coding_gene	1.75134	3.36671	0.000960021
C06B3.6	WBGene00007365	protein_coding_gene	1.75057	3.36491	6.75831e-05
T24H10.5	WBGene00012003	protein_coding_gene	1.75034	3.36438	0.00026414
F54F11.1	WBGene00010069	protein_coding_gene	1.74849	3.36007	0.0478966
ces-2	WBGene00000469	protein_coding_gene	1.74493	3.35178	0.000214903
fbxa-59	WBGene00020455	protein_coding_gene	1.74397	3.34955	4.78201e-08
C24F3.2	WBGene00007697	protein_coding_gene	1.7423	3.34568	3.03296e-34
fbxa-157	WBGene00007393	protein_coding_gene	1.74145	3.34371	0.0234892
nspd-9	WBGene00017808	protein_coding_gene	1.73436	3.32731	0.00010863
C08F11.13	WBGene00007460	protein_coding_gene	1.73187	3.32158	0.00146355
F13H10.1	WBGene00008773	protein_coding_gene	1.72553	3.30701	0.0391172
bath-45	WBGene00009247	protein_coding_gene	1.72412	3.30379	3.18071e-05
pstk-1	WBGene00013041	protein_coding_gene	1.71987	3.29407	2.92581e-19
ift-43	WBGene00016121	protein_coding_gene	1.71416	3.28105	3.47503e-11
K08F9.1	WBGene00010684	protein_coding_gene	1.71234	3.27693	0.000834639
lea-1	WBGene00002263	protein_coding_gene	1.71025	3.27218	3.21695e-11
F46F3.3	WBGene00009791	protein_coding_gene	1.71019	3.27203	0.0244569
his-64	WBGene00001938	protein_coding_gene	1.70897	3.26928	5.94153e-05
F55G1.7	WBGene00018903	protein_coding_gene	1.70514	3.26061	1.89521e-10
C32H11.7	WBGene00007870	pseudogene	1.70415	3.25838	0.00023572
Y37H9A.5	WBGene00014871	protein_coding_gene	1.70376	3.25749	6.3836e-05
T09F3.4	WBGene00011663	protein_coding_gene	1.69997	3.24894	8.70308e-25
scbp-2	WBGene00010569	protein_coding_gene	1.69743	3.24324	1.68448e-16
T21G5.2	WBGene00020660	protein_coding_gene	1.69211	3.2313	0.0165239
F12E12.3	WBGene00017404	pseudogene	1.69144	3.22979	0.00927388
F25H2.12	WBGene00009123	protein_coding_gene	1.69098	3.22875	1.41325e-17
math-34	WBGene00019699	protein_coding_gene	1.68955	3.22556	0.00220857
bath-21	WBGene00019138	protein_coding_gene	1.68553	3.21658	3.78876e-11
bath-27	WBGene00017450	protein_coding_gene	1.68325	3.2115	1.43016e-10
spp-6	WBGene00004991	protein_coding_gene	1.67569	3.19473	0.0333002
oac-31	WBGene00018707	protein_coding_gene	1.67525	3.19374	0.00186616
pals-24	WBGene00016219	protein_coding_gene	1.66573	3.17274	8.51993e-06
ZK856.4	WBGene00014105	protein_coding_gene	1.66568	3.17264	0.00932098
ceh-16	WBGene00000439	protein_coding_gene	1.66402	3.16897	0.00332745
R06C7.6	WBGene00011065	protein_coding_gene	1.66048	3.16122	8.24503e-14
F53B2.8	WBGene00009957	protein_coding_gene	1.65988	3.1599	0.0342077
spp-2	WBGene00004987	protein_coding_gene	1.65702	3.15365	0.000103834
F13G3.6	WBGene00008766	protein_coding_gene	1.65413	3.14733	1.28322e-26
fbxa-117	WBGene00014907	pseudogene	1.65403	3.14711	6.21694e-07
btb-16	WBGene00018195	protein_coding_gene	1.65225	3.14324	3.95296e-08
T16G12.12	WBGene00269433	protein_coding_gene	1.64777	3.1335	0.000351101
ZC449.1	WBGene00022611	protein_coding_gene	1.64563	3.12884	0.0182669
fbxa-108	WBGene00010293	protein_coding_gene	1.64308	3.12333	6.26022e-16
ZK938.11	WBGene00270290	protein_coding_gene	1.64153	3.11997	0.000847192
mtcu-1	WBGene00009557	protein_coding_gene	1.64046	3.11766	3.97647e-30
Y71F9AL.8	WBGene00022113	protein_coding_gene	1.63601	3.10806	1.31634e-22
nmad-1	WBGene00017304	protein_coding_gene	1.63601	3.10806	7.6121e-13
his-48	WBGene00001922	protein_coding_gene	1.63578	3.10756	0.00592519
T04D3.8	WBGene00011435	protein_coding_gene	1.63247	3.10043	8.13774e-13
F53A9.1	WBGene00018724	protein_coding_gene	1.63137	3.09808	1.43733e-12
gbh-2	WBGene00001523	protein_coding_gene	1.62447	3.08328	8.62736e-05
K07A1.15	WBGene00010619	protein_coding_gene	1.62167	3.07731	6.98741e-07
spch-2	WBGene00015689	protein_coding_gene	1.62055	3.07492	0.0187382
F08B4.3	WBGene00017235	pseudogene	1.61913	3.0719	2.19982e-17
Y102A5C.2	WBGene00013611	protein_coding_gene	1.61784	3.06915	5.02683e-26
T11F9.10	WBGene00011712	protein_coding_gene	1.61545	3.06408	0.037291
F40E3.7	WBGene00077781	pseudogene	1.61435	3.06173	0.0108809
twk-32	WBGene00006684	protein_coding_gene	1.60965	3.05178	0.00139002
faah-5	WBGene00013226	protein_coding_gene	1.60894	3.05027	0.0445444
F27D4.8	WBGene00077543	protein_coding_gene	1.60835	3.04904	6.69802e-13
atf-8	WBGene00017535	protein_coding_gene	1.60318	3.03813	0.00536428
F35G12.5	WBGene00009442	protein_coding_gene	1.6006	3.03269	5.91841e-16
fbxa-129	WBGene00010294	pseudogene	1.59537	3.02172	3.69247e-16
R10D12.18	WBGene00194678	ncRNA_gene	1.59408	3.01903	0.0276593
C08F11.6	WBGene00014672	pseudogene	1.59167	3.01398	6.13928e-11
fbxa-200	WBGene00020304	pseudogene	1.58549	3.0011	2.03113e-10
his-61	WBGene00001935	protein_coding_gene	1.58487	2.9998	1.01898e-06
C09B9.85	WBGene00220250	protein_coding_gene	1.57863	2.98686	0.0309633
math-21	WBGene00016556	protein_coding_gene	1.57805	2.98565	0.0403076
B0281.4	WBGene00015111	protein_coding_gene	1.57759	2.98471	0.000352443
fbxa-158	WBGene00015602	protein_coding_gene	1.57604	2.9815	0.0358146
C40A11.3	WBGene00016546	protein_coding_gene	1.57442	2.97815	0.0012141
W02D7.5	WBGene00020941	protein_coding_gene	1.56827	2.96548	1.68806e-14
C39B5.14	WBGene00189950	protein_coding_gene	1.56744	2.96378	0.0340167
Y75B12B.3	WBGene00013568	protein_coding_gene	1.56724	2.96338	5.60218e-06
JC8.4	WBGene00010436	protein_coding_gene	1.56617	2.96117	7.17448e-13
ZK1248.19	WBGene00022885	protein_coding_gene	1.56552	2.95984	1.1471e-18
K11D12.12	WBGene00019651	protein_coding_gene	1.5634	2.9555	5.33725e-14
T10C6.15	WBGene00050899	protein_coding_gene	1.56107	2.95072	0.0109136
fbxa-179	WBGene00045292	protein_coding_gene	1.56042	2.9494	0.00127615
Y7A5A.25	WBGene00304824	protein_coding_gene	1.55931	2.94713	0.0295927
ttr-52	WBGene00008719	protein_coding_gene	1.55656	2.94151	0.0165466
F29G9.7	WBGene00017933	pseudogene	1.55568	2.93972	5.49443e-14
F22D6.8	WBGene00043279	protein_coding_gene	1.55557	2.9395	3.74599e-11
D2030.11	WBGene00008420	protein_coding_gene	1.55477	2.93787	3.35177e-11
F31E3.6	WBGene00017952	protein_coding_gene	1.55059	2.92936	6.9177e-07
C25G4.2	WBGene00007730	protein_coding_gene	1.54602	2.92011	7.75682e-11
W03B1.3	WBGene00020973	protein_coding_gene	1.54296	2.91391	1.68213e-05
ZK1127.12	WBGene00022857	protein_coding_gene	1.53945	2.90683	1.9741e-13
Y42A5A.5	WBGene00012780	protein_coding_gene	1.53714	2.90218	8.60022e-15
W05G11.2	WBGene00021040	protein_coding_gene	1.53659	2.90108	1.04999e-05
Y55F3BL.4	WBGene00185088	protein_coding_gene	1.53044	2.88875	1.08173e-09
C30G12.4	WBGene00016276	protein_coding_gene	1.52726	2.88238	0.0493401
F11A5.18	WBGene00045511	protein_coding_gene	1.52704	2.88193	0.0107684
B0432.10	WBGene00015191	protein_coding_gene	1.52524	2.87835	3.36333e-19
F47D12.6	WBGene00018562	protein_coding_gene	1.52146	2.87082	7.1034e-05
C35D10.3	WBGene00016441	protein_coding_gene	1.51994	2.86778	0.00871209
his-60	WBGene00001934	protein_coding_gene	1.51984	2.8676	3.95268e-08
fbxc-58	WBGene00007506	protein_coding_gene	1.51952	2.86695	0.0168495
Y48G8AL.15	WBGene00021692	protein_coding_gene	1.51866	2.86524	2.36396e-16
F13G3.3	WBGene00008763	protein_coding_gene	1.51647	2.86089	0.0107063
ttr-26	WBGene00013079	protein_coding_gene	1.50224	2.83283	0.00027445
fbxc-45	WBGene00021887	protein_coding_gene	1.49665	2.82187	8.2409e-15
tsen-34	WBGene00019535	protein_coding_gene	1.49547	2.81957	6.29032e-13
tsen-2	WBGene00013231	protein_coding_gene	1.49296	2.81466	1.94239e-24
Y52E8A.2	WBGene00021795	protein_coding_gene	1.49265	2.81406	7.23795e-11
efsc-1	WBGene00008133	protein_coding_gene	1.49044	2.80975	5.71941e-18
bath-19	WBGene00019132	protein_coding_gene	1.48962	2.80816	1.22277e-11
F56D2.3	WBGene00018965	protein_coding_gene	1.48951	2.80794	0.00459213
C10B5.1	WBGene00015670	protein_coding_gene	1.48891	2.80677	3.77635e-21
Y75B8A.18	WBGene00013553	protein_coding_gene	1.48744	2.80392	7.42512e-23
K06B9.2	WBGene00019439	pseudogene	1.48581	2.80074	0.00292546
Y105E8B.6	WBGene00013691	protein_coding_gene	1.48539	2.79994	9.13133e-13
F46F11.7	WBGene00018510	protein_coding_gene	1.48462	2.79843	1.85224e-05
C46E10.9	WBGene00016713	pseudogene	1.48324	2.79576	1.4817e-07
B0035.18	WBGene00044290	protein_coding_gene	1.48324	2.79575	2.43478e-14
R05D3.3	WBGene00019878	protein_coding_gene	1.47616	2.78208	5.9415e-10
fbxb-102	WBGene00008847	protein_coding_gene	1.47559	2.78098	0.0338459
F42A9.8	WBGene00018337	protein_coding_gene	1.47453	2.77893	4.87382e-08
Y11D7A.8	WBGene00012432	protein_coding_gene	1.47183	2.77374	0.0321859
W07E6.5	WBGene00021076	protein_coding_gene	1.47023	2.77067	5.89991e-16
F22D6.9	WBGene00009054	protein_coding_gene	1.46987	2.76997	5.54704e-13
metl-5	WBGene00008008	protein_coding_gene	1.46642	2.76335	1.36485e-16
F59H6.3	WBGene00019134	pseudogene	1.4642	2.7591	0.010219
T15B7.15	WBGene00020527	protein_coding_gene	1.46367	2.75809	0.0333306
osm-3	WBGene00003884	protein_coding_gene	1.4628	2.75642	1.52979e-08
T04F8.7	WBGene00011445	protein_coding_gene	1.46204	2.75497	0.000112618
T06D10.3	WBGene00077558	protein_coding_gene	1.45904	2.74926	0.0252956
fbxa-145	WBGene00018595	protein_coding_gene	1.45689	2.74515	1.38239e-07
T04H1.5	WBGene00011451	protein_coding_gene	1.45569	2.74288	7.01387e-18
F55B11.6	WBGene00044249	protein_coding_gene	1.45235	2.73653	4.82721e-08
Y11D7A.5	WBGene00012429	protein_coding_gene	1.4498	2.7317	0.039711
rip-1	WBGene00010973	protein_coding_gene	1.44855	2.72933	7.63069e-05
Y57G7A.8	WBGene00021971	pseudogene	1.44735	2.72706	0.000967441
F52C6.12	WBGene00018669	protein_coding_gene	1.44699	2.72639	3.73338e-07
col-45	WBGene00000622	protein_coding_gene	1.44681	2.72604	0.0496833
dpy-10	WBGene00001072	protein_coding_gene	1.44499	2.72262	7.8382e-05
hus-1	WBGene00002042	protein_coding_gene	1.44455	2.72178	1.91075e-14
memb-2	WBGene00019757	protein_coding_gene	1.44415	2.72103	9.53122e-15
T23F11.6	WBGene00011957	protein_coding_gene	1.44369	2.72015	0.00157906
T16H12.1	WBGene00011811	protein_coding_gene	1.44305	2.71895	5.45303e-13
F58E1.13	WBGene00019044	protein_coding_gene	1.43971	2.71267	0.0136456
Y57G11C.8	WBGene00013306	protein_coding_gene	1.43938	2.71204	7.43959e-08
cdr-1	WBGene00000412	protein_coding_gene	1.4388	2.71095	0.0326134
sptf-2	WBGene00011926	protein_coding_gene	1.43605	2.7058	0.00251598
Y51H4A.1	WBGene00013098	protein_coding_gene	1.43577	2.70526	0.0242642
F08A8.5	WBGene00008568	protein_coding_gene	1.43124	2.69678	0.0207143
bbs-5	WBGene00010974	protein_coding_gene	1.43075	2.69587	0.000437956
btb-4	WBGene00019142	protein_coding_gene	1.42967	2.69385	1.15605e-09
W04A8.2	WBGene00012237	protein_coding_gene	1.42614	2.68727	1.26818e-13
C40A11.2	WBGene00016545	protein_coding_gene	1.42508	2.68529	0.00135287
C10A4.1	WBGene00015662	protein_coding_gene	1.42051	2.6768	0.0111583
rnh-1.2	WBGene00014163	protein_coding_gene	1.41892	2.67386	1.01566e-12
mdt-31	WBGene00007026	protein_coding_gene	1.41834	2.67279	1.16756e-10
F59B2.11	WBGene00010313	pseudogene	1.41823	2.67257	0.0266417
clec-66	WBGene00009397	protein_coding_gene	1.41737	2.67098	4.94466e-05
F38H4.6	WBGene00009550	protein_coding_gene	1.41498	2.66656	0.0322638
gst-30	WBGene00001778	protein_coding_gene	1.41452	2.66571	0.00150823
ZC204.12	WBGene00022562	protein_coding_gene	1.41132	2.6598	7.63539e-08
gmeb-3	WBGene00008092	protein_coding_gene	1.41032	2.65797	0.0144377
msp-65	WBGene00003458	protein_coding_gene	1.40629	2.65055	0.0141078
F52F12.9	WBGene00009942	protein_coding_gene	1.4058	2.64964	0.00391807
glod-4	WBGene00006448	protein_coding_gene	1.40443	2.64714	1.41518e-07
H20J04.9	WBGene00044310	protein_coding_gene	1.4041	2.64652	4.9658e-19
ftr-1	WBGene00013756	protein_coding_gene	1.40337	2.64519	1.58366e-10
lin-32	WBGene00003018	protein_coding_gene	1.39982	2.63868	0.017956
Y55F3BR.10	WBGene00044742	protein_coding_gene	1.39792	2.63521	1.27855e-06
W09D6.1	WBGene00012356	protein_coding_gene	1.39588	2.63149	1.57503e-12
fbxa-87	WBGene00044660	pseudogene	1.39356	2.62726	0.0177591
F52C12.6	WBGene00138717	protein_coding_gene	1.39355	2.62725	1.38258e-12
Y61A9LA.12	WBGene00044586	protein_coding_gene	1.39278	2.62585	0.0291763
F14D2.5	WBGene00017453	protein_coding_gene	1.39062	2.62192	0.000352218
M18.3	WBGene00010889	protein_coding_gene	1.38782	2.61683	2.00202e-13
ZC404.16	WBGene00195226	protein_coding_gene	1.38721	2.61572	0.0165209
C16C8.11	WBGene00015849	protein_coding_gene	1.38676	2.61491	3.58112e-08
F45F2.9	WBGene00018481	protein_coding_gene	1.38655	2.61453	3.02471e-16
M04B2.2	WBGene00010846	protein_coding_gene	1.38654	2.61451	7.28929e-20
dhhc-13	WBGene00019257	protein_coding_gene	1.3842	2.61028	0.00983142
san-1	WBGene00004721	protein_coding_gene	1.38393	2.60978	4.34863e-15
tpk-1	WBGene00014027	protein_coding_gene	1.38381	2.60957	1.30824e-08
Y102A11A.5	WBGene00022415	protein_coding_gene	1.38196	2.60623	0.00488128
dohh-1	WBGene00007555	protein_coding_gene	1.38106	2.60459	7.62093e-11
fbxa-223	WBGene00022630	pseudogene	1.37995	2.6026	0.0476054
C06A5.12	WBGene00044414	protein_coding_gene	1.37829	2.5996	1.06036e-08
C27C7.1	WBGene00007766	protein_coding_gene	1.37788	2.59887	1.05495e-15
F41C3.7	WBGene00018273	protein_coding_gene	1.37743	2.59805	0.0210383
C34H4.5	WBGene00016427	protein_coding_gene	1.37445	2.59269	2.53105e-10
hyls-1	WBGene00015466	protein_coding_gene	1.37344	2.59087	1.37449e-13
josd-1	WBGene00022190	protein_coding_gene	1.37329	2.5906	2.57808e-12
fbxc-24	WBGene00019927	protein_coding_gene	1.37247	2.58914	0.0187282
F53A3.7	WBGene00018723	protein_coding_gene	1.37226	2.58876	4.69703e-10
icmt-1	WBGene00017673	protein_coding_gene	1.36797	2.58108	0.0168723
K08C9.8	WBGene00045218	pseudogene	1.36583	2.57725	0.00260569
C18A11.1	WBGene00015947	protein_coding_gene	1.36406	2.57409	0.001551
ascc-1	WBGene00016019	protein_coding_gene	1.36184	2.57013	9.31464e-22
mks-6	WBGene00010642	protein_coding_gene	1.36029	2.56737	0.004198
C09E7.5	WBGene00015639	protein_coding_gene	1.35834	2.56391	0.0485459
F32E10.5	WBGene00017992	protein_coding_gene	1.35757	2.56254	1.99747e-19
F59D6.1	WBGene00019103	protein_coding_gene	1.35609	2.5599	0.0414605
F40H6.6	WBGene00044412	pseudogene	1.35499	2.55795	1.08298e-08
nuaf-1	WBGene00008225	protein_coding_gene	1.35436	2.55684	2.02022e-15
F58F12.12	WBGene00271812	protein_coding_gene	1.35334	2.55503	0.0218008
metl-6	WBGene00014205	protein_coding_gene	1.35237	2.55332	8.96151e-12
F10G8.9	WBGene00008667	protein_coding_gene	1.35232	2.55323	1.14191e-15
Y38F2AL.12	WBGene00219413	protein_coding_gene	1.35065	2.55027	6.11896e-09
C30G12.1	WBGene00016273	protein_coding_gene	1.34852	2.5465	0.00915239
M03C11.6	WBGene00010843	protein_coding_gene	1.34759	2.54486	1.17627e-11
Y60A3A.8	WBGene00013359	protein_coding_gene	1.34741	2.54456	2.38019e-13
F08B6.1	WBGene00017239	protein_coding_gene	1.34687	2.5436	1.50634e-10
D1007.10	WBGene00017007	protein_coding_gene	1.34585	2.54179	1.56373e-08
evl-20	WBGene00001358	protein_coding_gene	1.34553	2.54123	2.45319e-17
EEED8.14	WBGene00017142	protein_coding_gene	1.34487	2.54008	4.33625e-20
trpp-6	WBGene00010699	protein_coding_gene	1.34202	2.53505	1.51508e-17
dod-18	WBGene00008316	protein_coding_gene	1.34175	2.53458	9.47591e-13
wrt-10	WBGene00006956	protein_coding_gene	1.34059	2.53255	0.000228518
fbxa-113	WBGene00013757	protein_coding_gene	1.3395	2.53063	0.0212462
ZK632.14	WBGene00014020	protein_coding_gene	1.33725	2.5267	4.48223e-22
T21C12.8	WBGene00043998	protein_coding_gene	1.33715	2.52651	5.00505e-05
Y47H10A.6	WBGene00077537	pseudogene	1.33526	2.52321	0.0014235
F46B6.4	WBGene00009769	protein_coding_gene	1.33423	2.52141	1.49232e-09
dyf-17	WBGene00012673	protein_coding_gene	1.33013	2.51426	9.43495e-07
elo-7	WBGene00001245	protein_coding_gene	1.32908	2.51242	0.0359122
BE10.1	WBGene00007209	protein_coding_gene	1.32686	2.50856	0.0117221
bath-20	WBGene00015012	protein_coding_gene	1.32646	2.50787	0.0122796
C16A3.2	WBGene00015807	protein_coding_gene	1.32561	2.50639	1.15557e-18
F12E12.6	WBGene00017407	protein_coding_gene	1.32561	2.50638	0.000486442
Y49A3A.3	WBGene00013026	protein_coding_gene	1.32556	2.5063	1.95182e-19
K07H8.7	WBGene00019507	protein_coding_gene	1.32478	2.50495	0.00253652
T10F2.5	WBGene00044604	protein_coding_gene	1.32238	2.50078	5.31667e-10
C53A5.16	WBGene00194706	protein_coding_gene	1.32159	2.49941	2.23192e-07
cps-6	WBGene00000787	protein_coding_gene	1.32086	2.49815	4.91377e-13
tth-1	WBGene00006649	protein_coding_gene	1.31987	2.49644	9.04228e-08
T07D10.8	WBGene00045509	pseudogene	1.31938	2.49558	4.4292e-09
T16H12.3	WBGene00011813	protein_coding_gene	1.31903	2.49499	4.28794e-20
E02H1.1	WBGene00008455	protein_coding_gene	1.31751	2.49235	3.75531e-21
F46A9.1	WBGene00009754	protein_coding_gene	1.3168	2.49112	0.0315109
erg-28	WBGene00007589	protein_coding_gene	1.31636	2.49037	9.60034e-07
ZK973.8	WBGene00022834	protein_coding_gene	1.31606	2.48986	8.15259e-06
dhs-11	WBGene00000974	protein_coding_gene	1.31567	2.48919	7.59207e-09
exos-8	WBGene00018305	protein_coding_gene	1.31563	2.4891	3.97946e-15
F36H12.14	WBGene00018127	pseudogene	1.31526	2.48848	0.0126698
C48D1.5	WBGene00008178	protein_coding_gene	1.31514	2.48827	5.49803e-05
glf-1	WBGene00019154	protein_coding_gene	1.31422	2.48668	0.0220336
C35D10.6	WBGene00016443	protein_coding_gene	1.31395	2.48622	8.65124e-23
T28C6.10	WBGene00045183	protein_coding_gene	1.31358	2.48558	0.0367691
F55A3.2	WBGene00018848	protein_coding_gene	1.31308	2.48472	2.13395e-22
ZC123.1	WBGene00022517	protein_coding_gene	1.31061	2.48046	0.0170282
blos-4	WBGene00020783	protein_coding_gene	1.31059	2.48043	7.362e-05
prmt-7	WBGene00012298	protein_coding_gene	1.31053	2.48033	1.04286e-24
B0564.2	WBGene00007202	protein_coding_gene	1.30873	2.47724	1.98588e-12
fbxa-70	WBGene00020458	pseudogene	1.30845	2.47675	0.0307566
C56A3.10	WBGene00077568	pseudogene	1.3084	2.47666	0.0122104
K07H8.9	WBGene00019509	protein_coding_gene	1.30805	2.47607	6.25658e-17
clec-63	WBGene00009394	protein_coding_gene	1.30801	2.47599	2.37425e-05
C42C1.12	WBGene00016590	protein_coding_gene	1.30776	2.47556	0.00177556
B0462.5	WBGene00194695	protein_coding_gene	1.30722	2.47464	0.00753653
dph-3	WBGene00010484	protein_coding_gene	1.30564	2.47194	1.3097e-10
rpn-6.2	WBGene00010309	protein_coding_gene	1.30563	2.47192	3.48624e-12
Y1A5A.1	WBGene00012379	protein_coding_gene	1.30532	2.47139	0.0287508
Y57A10A.7	WBGene00013252	protein_coding_gene	1.30341	2.46812	3.78142e-09
ZK973.11	WBGene00022836	protein_coding_gene	1.30111	2.46419	2.96903e-09
C35D10.8	WBGene00016445	protein_coding_gene	1.30086	2.46376	7.17404e-06
ceh-45	WBGene00022837	protein_coding_gene	1.30036	2.46291	0.044645
K12H4.2	WBGene00019677	protein_coding_gene	1.29794	2.45878	1.44878e-13
W10D9.6	WBGene00185079	protein_coding_gene	1.29591	2.45532	7.36823e-22
C54G4.9	WBGene00008318	protein_coding_gene	1.29471	2.45328	1.00439e-10
spi-1	WBGene00023416	protein_coding_gene	1.29454	2.45299	0.0290095
W04E12.4	WBGene00012249	protein_coding_gene	1.29378	2.4517	0.00748039
btb-7	WBGene00018443	protein_coding_gene	1.29177	2.44829	1.12406e-09
F25H9.7	WBGene00009139	protein_coding_gene	1.29162	2.44803	7.822e-16
E02H1.6	WBGene00008458	protein_coding_gene	1.28965	2.44468	1.11949e-14
R10H10.6	WBGene00011224	protein_coding_gene	1.28902	2.44362	3.76027e-12
F40F11.3	WBGene00009588	protein_coding_gene	1.28839	2.44255	1.70619e-15
F45G2.7	WBGene00009733	protein_coding_gene	1.2863	2.43902	2.10948e-10
H04D03.6	WBGene00194861	protein_coding_gene	1.28598	2.43848	0.00267567
K06H7.7	WBGene00019458	protein_coding_gene	1.28482	2.43651	2.22227e-21
C36B1.14	WBGene00044614	protein_coding_gene	1.28428	2.43561	1.55986e-06
blos-7	WBGene00021376	protein_coding_gene	1.28322	2.43381	8.88964e-13
F54H5.5	WBGene00018841	protein_coding_gene	1.28232	2.43231	0.0278271
ZK1307.9	WBGene00014250	protein_coding_gene	1.28102	2.43011	4.15771e-20
C29G2.2	WBGene00016230	pseudogene	1.27797	2.42498	4.62457e-07
gtf-2E2	WBGene00010054	protein_coding_gene	1.27732	2.42388	9.46261e-18
ears-2	WBGene00001338	protein_coding_gene	1.27711	2.42353	2.61883e-13
C49A9.10	WBGene00016764	protein_coding_gene	1.27469	2.41947	4.65993e-19
pzf-1	WBGene00011505	protein_coding_gene	1.274	2.41831	3.5806e-09
zip-7	WBGene00013100	protein_coding_gene	1.27389	2.41813	0.00435423
lgg-3	WBGene00002982	protein_coding_gene	1.27033	2.41216	3.13109e-16
B0019.2	WBGene00007094	protein_coding_gene	1.26933	2.41049	2.03013e-11
W01A8.2	WBGene00012164	protein_coding_gene	1.26858	2.40924	5.6221e-10
D1007.4	WBGene00017002	protein_coding_gene	1.26697	2.40656	5.60681e-10
elpc-4	WBGene00016128	protein_coding_gene	1.26652	2.40581	3.65586e-15
Y39B6A.49	WBGene00077457	pseudogene	1.2662	2.40526	1.74093e-08
Y54E5B.2	WBGene00013204	protein_coding_gene	1.26523	2.40366	2.91338e-15
C15C6.4	WBGene00007603	protein_coding_gene	1.26314	2.40018	3.96962e-08
ctl-3	WBGene00013220	protein_coding_gene	1.26174	2.39784	7.56106e-07
D2089.8	WBGene00271706	protein_coding_gene	1.26136	2.39722	8.89705e-08
wdr-60	WBGene00016165	protein_coding_gene	1.25926	2.39373	0.0018016
lir-2	WBGene00003045	protein_coding_gene	1.2585	2.39246	2.62925e-14
F15D4.2	WBGene00008859	protein_coding_gene	1.25674	2.38955	2.06074e-18
B0334.4	WBGene00007144	protein_coding_gene	1.2555	2.38749	4.32658e-09
ssp-11	WBGene00006040	protein_coding_gene	1.25534	2.38724	0.0471398
fbxa-101	WBGene00008569	protein_coding_gene	1.25533	2.38721	2.05807e-12
F10E7.2	WBGene00017344	protein_coding_gene	1.255	2.38668	1.67622e-08
cht-2	WBGene00011757	protein_coding_gene	1.25276	2.38297	0.0296825
Y59E9AL.3	WBGene00021993	protein_coding_gene	1.25276	2.38297	0.017672
W10D9.3	WBGene00021131	protein_coding_gene	1.25134	2.38062	1.78618e-07
grl-15	WBGene00001724	protein_coding_gene	1.25076	2.37966	0.045309
H06I04.1	WBGene00019167	protein_coding_gene	1.25037	2.37903	1.5321e-20
C16C8.21	WBGene00195071	protein_coding_gene	1.24991	2.37827	0.045793
K03B4.1	WBGene00019353	protein_coding_gene	1.24987	2.3782	1.56474e-14
tbce-1	WBGene00019503	protein_coding_gene	1.24939	2.37741	1.54488e-15
wht-6	WBGene00007060	protein_coding_gene	1.24925	2.37718	0.00604461
rde-8	WBGene00022620	protein_coding_gene	1.24901	2.37679	2.51138e-10
R07H5.11	WBGene00011131	protein_coding_gene	1.24732	2.37401	4.56549e-07
D1014.4	WBGene00017017	protein_coding_gene	1.24545	2.37093	4.51662e-11
pgs-1	WBGene00021677	protein_coding_gene	1.2449	2.37002	2.18485e-21
arl-5	WBGene00000189	protein_coding_gene	1.24364	2.36795	5.78651e-13
agt-1	WBGene00000093	protein_coding_gene	1.24297	2.36685	7.45243e-16
skr-21	WBGene00004827	protein_coding_gene	1.24213	2.36547	3.34934e-05
mdt-11	WBGene00007015	protein_coding_gene	1.24211	2.36544	4.53451e-07
F56G4.6	WBGene00010161	protein_coding_gene	1.23979	2.36165	6.22633e-08
C05C8.1	WBGene00015460	protein_coding_gene	1.23944	2.36107	4.30077e-08
C27B7.2	WBGene00007760	protein_coding_gene	1.23749	2.35788	8.63252e-10
F26F4.6	WBGene00017828	protein_coding_gene	1.23635	2.35602	1.47154e-09
C42C1.19	WBGene00302978	protein_coding_gene	1.23315	2.3508	6.56482e-12
F52F12.8	WBGene00009941	protein_coding_gene	1.22994	2.34558	0.0333877
F45G2.9	WBGene00009735	protein_coding_gene	1.22848	2.34319	3.57808e-10
him-8	WBGene00001867	protein_coding_gene	1.22719	2.3411	8.01591e-14
C02F5.13	WBGene00015353	protein_coding_gene	1.22718	2.3411	1.28488e-08
Y97E10AR.3	WBGene00022398	protein_coding_gene	1.22677	2.34043	5.11916e-08
C24D10.6	WBGene00016057	protein_coding_gene	1.2248	2.33723	8.24216e-21
K02A11.2	WBGene00010487	protein_coding_gene	1.22355	2.3352	0.0436342
F53F10.8	WBGene00044423	protein_coding_gene	1.22261	2.33368	3.14961e-09
dnc-5	WBGene00022118	protein_coding_gene	1.22258	2.33364	7.46503e-20
Y50D4A.10	WBGene00235315	protein_coding_gene	1.22183	2.33242	0.0026947
pelo-1	WBGene00011280	protein_coding_gene	1.22146	2.33183	3.94886e-18
B0304.2	WBGene00015134	protein_coding_gene	1.22037	2.33007	1.40414e-11
F10B5.2	WBGene00008639	protein_coding_gene	1.21925	2.32825	4.02434e-23
M02E1.3	WBGene00023458	protein_coding_gene	1.21919	2.32816	0.0355088
Y48G9A.11	WBGene00021704	protein_coding_gene	1.21724	2.32502	1.92473e-09
fbxl-1	WBGene00015350	protein_coding_gene	1.21713	2.32483	0.000174315
bath-28	WBGene00017461	protein_coding_gene	1.21685	2.32438	5.49922e-10
mut-2	WBGene00003499	protein_coding_gene	1.21678	2.32427	9.55723e-14
T12G3.4	WBGene00011739	protein_coding_gene	1.21361	2.31917	5.46172e-10
oac-23	WBGene00018143	protein_coding_gene	1.21347	2.31894	0.0407101
mrpl-14	WBGene00018475	protein_coding_gene	1.21172	2.31614	4.37569e-14
mafr-1	WBGene00016622	protein_coding_gene	1.21124	2.31537	7.39251e-13
F46B6.12	WBGene00009776	protein_coding_gene	1.21064	2.3144	1.43382e-06
btb-19	WBGene00010194	protein_coding_gene	1.21042	2.31405	1.83725e-06
K07A12.5	WBGene00010623	protein_coding_gene	1.20978	2.31303	0.000221078
R144.3	WBGene00020093	protein_coding_gene	1.20912	2.31196	1.16948e-09
trpp-5	WBGene00013259	protein_coding_gene	1.20736	2.30915	2.47941e-10
Y27F2A.8	WBGene00021299	protein_coding_gene	1.20728	2.30903	0.00549146
C42C1.9	WBGene00016587	protein_coding_gene	1.20712	2.30877	0.00908218
F55C5.2	WBGene00010092	pseudogene	1.20711	2.30875	0.01959
Y49E10.4	WBGene00013030	protein_coding_gene	1.20671	2.3081	2.63586e-13
trip-4	WBGene00000208	protein_coding_gene	1.20653	2.30783	4.04384e-11
F49E8.7	WBGene00018638	protein_coding_gene	1.20596	2.3069	3.10012e-11
jmjd-4	WBGene00011563	protein_coding_gene	1.20563	2.30638	6.29188e-05
C18D4.8	WBGene00007677	pseudogene	1.20314	2.3024	0.00605022
dpy-3	WBGene00001065	protein_coding_gene	1.20205	2.30066	0.0307126
T04D1.2	WBGene00020212	protein_coding_gene	1.20176	2.3002	0.00459748
B0250.12	WBGene00050927	pseudogene	1.20125	2.29938	0.00557528
ZC204.14	WBGene00022564	protein_coding_gene	1.20054	2.29826	3.45764e-09
arp-11	WBGene00016793	protein_coding_gene	1.1992	2.29613	6.53481e-17
ubh-2	WBGene00006722	protein_coding_gene	1.19907	2.29592	4.83938e-11
sfxn-1.4	WBGene00008137	protein_coding_gene	1.19862	2.2952	0.000937064
Y43E12A.3	WBGene00012795	protein_coding_gene	1.19862	2.2952	2.55561e-11
arv-1	WBGene00011040	protein_coding_gene	1.19732	2.29313	3.08272e-10
ZK353.9	WBGene00022704	protein_coding_gene	1.19722	2.29298	3.38032e-06
F23A7.1	WBGene00009067	protein_coding_gene	1.19661	2.292	0.0389845
C34C6.10	WBGene00206355	protein_coding_gene	1.19581	2.29073	0.0196829
secs-1	WBGene00008379	protein_coding_gene	1.19561	2.29041	1.21391e-16
B0393.4	WBGene00007169	protein_coding_gene	1.19535	2.29001	0.00297506
ZK1320.7	WBGene00014256	protein_coding_gene	1.19404	2.28793	4.5037e-13
F30A10.9	WBGene00009266	protein_coding_gene	1.19222	2.28504	1.49597e-11
R11G1.7	WBGene00044725	protein_coding_gene	1.19184	2.28445	0.000916321
F23D12.10	WBGene00045291	protein_coding_gene	1.1918	2.28437	1.88213e-06
F45G2.10	WBGene00009736	protein_coding_gene	1.19169	2.2842	2.98925e-20
Y50E8A.12	WBGene00013055	protein_coding_gene	1.18974	2.28111	0.0137254
F25B5.5	WBGene00017776	protein_coding_gene	1.18967	2.28101	5.8201e-15
F14H3.12	WBGene00008831	protein_coding_gene	1.18962	2.28093	0.000986465
algn-13	WBGene00011193	protein_coding_gene	1.18943	2.28063	2.35306e-14
mks-1	WBGene00020100	protein_coding_gene	1.18801	2.27839	0.0303912
zip-10	WBGene00012101	protein_coding_gene	1.1872	2.27711	0.0269642
F56C4.4	WBGene00044977	protein_coding_gene	1.18687	2.27659	0.017431
ZK643.2	WBGene00014034	protein_coding_gene	1.18629	2.27567	3.10154e-08
Y45F10B.3	WBGene00012871	protein_coding_gene	1.18609	2.27535	0.041385
Y46G5A.7	WBGene00012899	protein_coding_gene	1.18571	2.27476	5.5034e-05
nyn-1	WBGene00011959	protein_coding_gene	1.18327	2.2709	5.51545e-16
F59B2.9	WBGene00010311	protein_coding_gene	1.18301	2.27051	0.00382425
moc-3	WBGene00018357	protein_coding_gene	1.18294	2.27039	2.6976e-09
cpn-1	WBGene00000777	protein_coding_gene	1.18192	2.26878	9.58738e-06
Y102A5C.35	WBGene00044220	pseudogene	1.18101	2.26735	0.0425086
Y73B6A.1	WBGene00022228	protein_coding_gene	1.18101	2.26735	0.032003
ZK632.11	WBGene00014018	protein_coding_gene	1.18074	2.26694	8.96832e-22
ercc-1	WBGene00008665	protein_coding_gene	1.17931	2.26468	5.49608e-13
gip-2	WBGene00044008	protein_coding_gene	1.17875	2.2638	1.12194e-11
C05C10.7	WBGene00007334	protein_coding_gene	1.17863	2.26362	1.1967e-10
clec-196	WBGene00009156	protein_coding_gene	1.17685	2.26082	0.000364913
W03F8.3	WBGene00020993	protein_coding_gene	1.17592	2.25937	1.28802e-26
B0207.6	WBGene00015029	protein_coding_gene	1.17511	2.25811	3.85747e-07
T23G7.3	WBGene00011966	protein_coding_gene	1.17412	2.25656	6.52725e-06
ZK616.2	WBGene00022772	protein_coding_gene	1.17331	2.25528	9.49913e-07
ttc-4	WBGene00015916	protein_coding_gene	1.17279	2.25448	1.15778e-19
B0495.9	WBGene00015208	protein_coding_gene	1.1719	2.25308	2.548e-18
gtsf-1	WBGene00020286	protein_coding_gene	1.1719	2.25308	1.00131e-16
ZK1128.1	WBGene00014227	protein_coding_gene	1.17086	2.25146	5.25397e-21
rpap-2	WBGene00011143	protein_coding_gene	1.17078	2.25133	9.05999e-19
slc-25A18.2	WBGene00018901	protein_coding_gene	1.17068	2.25118	7.47781e-13
dnj-18	WBGene00001036	protein_coding_gene	1.17052	2.25093	1.74781e-10
K03H6.5	WBGene00019370	protein_coding_gene	1.17019	2.25042	0.0187251
Y17G9B.8	WBGene00021205	protein_coding_gene	1.16975	2.24973	4.16531e-11
R02D5.8	WBGene00050937	protein_coding_gene	1.16973	2.24969	1.64574e-08
Y57G11C.36	WBGene00013325	protein_coding_gene	1.16931	2.24904	3.44853e-07
F39B2.5	WBGene00009556	protein_coding_gene	1.16929	2.24901	2.61684e-18
tbck-1	WBGene00016352	protein_coding_gene	1.16874	2.24816	2.29989e-11
elf-1	WBGene00016029	protein_coding_gene	1.16836	2.24756	0.00540419
T26A5.8	WBGene00020823	protein_coding_gene	1.16825	2.24739	2.63896e-05
nog-1	WBGene00020297	protein_coding_gene	1.16662	2.24484	7.8822e-10
Y57A10A.6	WBGene00013251	pseudogene	1.16483	2.24207	0.000113253
pot-2	WBGene00010195	protein_coding_gene	1.16401	2.2408	9.40694e-08
clec-72	WBGene00021583	protein_coding_gene	1.16397	2.24073	5.538e-05
F07H5.10	WBGene00008561	protein_coding_gene	1.16368	2.24029	5.29788e-07
W09G3.1	WBGene00012365	protein_coding_gene	1.16186	2.23746	7.42738e-13
F23C8.8	WBGene00017737	protein_coding_gene	1.16144	2.2368	0.0147644
Y102A5C.6	WBGene00014955	pseudogene	1.16066	2.2356	1.29829e-07
nhr-63	WBGene00003653	protein_coding_gene	1.15932	2.23353	0.0192068
fubl-4	WBGene00019692	protein_coding_gene	1.1582	2.23179	3.43748e-11
Y5F2A.4	WBGene00012385	protein_coding_gene	1.15808	2.2316	1.66865e-10
F11C3.1	WBGene00008695	protein_coding_gene	1.15805	2.23156	0.000105809
K12D12.4	WBGene00010786	protein_coding_gene	1.15763	2.23091	0.0387912
moa-2	WBGene00015205	protein_coding_gene	1.15762	2.23089	1.60323e-09
coq-2	WBGene00000762	protein_coding_gene	1.15657	2.22927	2.31862e-11
blos-9	WBGene00010767	protein_coding_gene	1.15592	2.22826	2.95702e-12
F32H2.10	WBGene00009346	protein_coding_gene	1.1559	2.22823	2.47609e-08
smg-7	WBGene00004885	protein_coding_gene	1.15389	2.22514	9.27901e-13
tag-115	WBGene00006466	protein_coding_gene	1.15288	2.22357	5.92827e-10
F22D6.14	WBGene00009055	pseudogene	1.15249	2.22298	8.60988e-06
cdc-48.3	WBGene00010562	protein_coding_gene	1.15158	2.22156	4.35122e-19
ssp-16	WBGene00006044	protein_coding_gene	1.15097	2.22062	0.0390826
dus-2	WBGene00013201	protein_coding_gene	1.15092	2.22056	1.13502e-11
E01A2.5	WBGene00017087	protein_coding_gene	1.15004	2.2192	4.24434e-14
apc-10	WBGene00000144	protein_coding_gene	1.14999	2.21913	2.58137e-11
Y71A12B.12	WBGene00013509	protein_coding_gene	1.14887	2.21741	3.69934e-05
sqt-3	WBGene00005018	protein_coding_gene	1.14838	2.21665	0.00452411
taf-13	WBGene00006397	protein_coding_gene	1.14813	2.21627	1.45549e-05
C01A2.4	WBGene00007216	protein_coding_gene	1.14795	2.21599	1.12729e-24
H20J04.1	WBGene00019216	protein_coding_gene	1.14766	2.21554	0.011725
math-41	WBGene00020360	protein_coding_gene	1.14758	2.21542	0.00010757
T25G3.1	WBGene00012029	protein_coding_gene	1.14733	2.21503	2.89936e-15
T23G11.4	WBGene00011969	protein_coding_gene	1.14602	2.21302	6.83791e-18
C38C10.3	WBGene00008001	protein_coding_gene	1.14535	2.212	0.0370889
Y37D8A.25	WBGene00012560	protein_coding_gene	1.14506	2.21156	1.587e-08
E02H1.5	WBGene00008457	protein_coding_gene	1.14502	2.2115	1.06862e-14
C01G5.5	WBGene00015307	protein_coding_gene	1.14459	2.21083	2.74892e-09
C54C6.6	WBGene00008288	protein_coding_gene	1.14394	2.20984	1.09119e-10
C18E3.1	WBGene00015970	protein_coding_gene	1.1438	2.20963	0.0105621
F59A2.5	WBGene00010305	protein_coding_gene	1.14261	2.2078	5.37688e-13
F21D5.5	WBGene00009010	protein_coding_gene	1.14231	2.20734	1.68448e-16
ZK1127.3	WBGene00022850	protein_coding_gene	1.14214	2.20708	9.43076e-12
mdmh-35	WBGene00011635	protein_coding_gene	1.14169	2.20639	5.76186e-09
pdcd-2	WBGene00011116	protein_coding_gene	1.14149	2.20609	1.48012e-15
C13G5.2	WBGene00015747	protein_coding_gene	1.14063	2.20477	3.75493e-16
pir-1	WBGene00011967	protein_coding_gene	1.14062	2.20476	4.11145e-27
Y111B2A.10	WBGene00013734	protein_coding_gene	1.14049	2.20456	3.9958e-11
psmd-9	WBGene00016623	protein_coding_gene	1.14042	2.20446	5.46277e-08
Y54H5A.2	WBGene00021900	protein_coding_gene	1.13978	2.20348	2.23962e-12
C17F4.2	WBGene00015910	protein_coding_gene	1.13857	2.20162	0.0464206
F15B9.8	WBGene00008851	protein_coding_gene	1.13557	2.19705	0.0496833
T20H4.2	WBGene00020635	protein_coding_gene	1.1354	2.19679	0.0279917
Y53C12A.10	WBGene00175030	protein_coding_gene	1.13437	2.19523	8.24825e-08
fbxa-206	WBGene00013610	protein_coding_gene	1.13387	2.19446	2.19347e-11
K11H12.5	WBGene00019661	protein_coding_gene	1.13303	2.19319	0.00130846
rpoa-12	WBGene00007616	protein_coding_gene	1.13263	2.19258	4.24626e-08
Y38H8A.3	WBGene00012637	protein_coding_gene	1.13083	2.18984	0.0142918
kbp-2	WBGene00017832	protein_coding_gene	1.12985	2.18836	1.08298e-08
C41D11.9	WBGene00016567	protein_coding_gene	1.12931	2.18753	9.51284e-07
rde-11	WBGene00023421	protein_coding_gene	1.12911	2.18724	1.34596e-07
polk-1	WBGene00017696	protein_coding_gene	1.12793	2.18544	7.55668e-11
trpp-4	WBGene00018088	protein_coding_gene	1.12768	2.18507	1.02136e-13
gst-16	WBGene00001764	protein_coding_gene	1.12582	2.18226	8.2479e-05
T07C4.12	WBGene00044891	protein_coding_gene	1.12527	2.18142	3.82036e-15
Y39B6A.25	WBGene00012684	protein_coding_gene	1.12526	2.18141	0.0472632
T11F8.1	WBGene00020433	protein_coding_gene	1.12481	2.18073	4.53188e-07
mob-1	WBGene00009551	protein_coding_gene	1.12451	2.18027	5.46131e-12
mrps-30	WBGene00044321	protein_coding_gene	1.1245	2.18026	4.4325e-15
T09B4.2	WBGene00020376	protein_coding_gene	1.12425	2.17989	1.87855e-07
C01G12.12	WBGene00044053	pseudogene	1.12359	2.17888	2.56e-05
K11H3.8	WBGene00185002	protein_coding_gene	1.12343	2.17864	2.26611e-07
Y43F4B.9	WBGene00012806	protein_coding_gene	1.12298	2.17797	2.22219e-15
taf-11.3	WBGene00006395	protein_coding_gene	1.1227	2.17754	6.58787e-05
ndx-6	WBGene00003583	protein_coding_gene	1.12265	2.17747	1.87658e-08
tut-2	WBGene00009256	protein_coding_gene	1.12165	2.17596	4.72307e-12
Y102A5C.36	WBGene00044213	protein_coding_gene	1.12116	2.17522	0.00118441
cnnm-4	WBGene00007255	protein_coding_gene	1.12051	2.17424	2.12414e-09
C25H3.7	WBGene00016116	protein_coding_gene	1.12022	2.1738	2.82327e-06
math-44	WBGene00021193	protein_coding_gene	1.12016	2.17371	0.000318066
C26D10.3	WBGene00007744	protein_coding_gene	1.12016	2.17371	1.55736e-08
F54E7.9	WBGene00018831	protein_coding_gene	1.12008	2.1736	1.12194e-11
F25H8.1	WBGene00009131	protein_coding_gene	1.11933	2.17246	2.13336e-16
Y54H5A.5	WBGene00050920	pseudogene	1.11843	2.1711	0.0253665
W02D9.4	WBGene00012210	protein_coding_gene	1.11838	2.17102	1.12975e-12
M01F1.9	WBGene00010815	protein_coding_gene	1.11824	2.17083	7.57135e-16
EEED8.3	WBGene00017134	protein_coding_gene	1.11794	2.17037	9.13015e-10
pqn-68	WBGene00004151	protein_coding_gene	1.1178	2.17016	0.000221078
T05H4.10	WBGene00020273	protein_coding_gene	1.11777	2.17011	3.17795e-26
xpg-1	WBGene00019004	protein_coding_gene	1.11691	2.16882	2.0659e-13
oac-20	WBGene00009488	protein_coding_gene	1.11677	2.16861	0.0476903
F10E9.11	WBGene00017360	protein_coding_gene	1.11516	2.16619	1.62598e-06
Y39B6A.3	WBGene00012666	protein_coding_gene	1.11465	2.16542	2.53178e-14
fbxb-97	WBGene00016885	protein_coding_gene	1.11457	2.16531	0.0233764
glrx-22	WBGene00044608	protein_coding_gene	1.11424	2.16482	6.53083e-14
phf-30	WBGene00020716	protein_coding_gene	1.11372	2.16404	1.35028e-10
Y37H2A.12	WBGene00044758	protein_coding_gene	1.11353	2.16375	3.5173e-08
cic-1	WBGene00000506	protein_coding_gene	1.11222	2.16177	8.32557e-11
D2005.3	WBGene00008398	protein_coding_gene	1.11128	2.16038	1.00433e-06
Y82E9BR.22	WBGene00022354	protein_coding_gene	1.11104	2.16002	8.09772e-07
Y50D7A.10	WBGene00021758	protein_coding_gene	1.11078	2.15963	5.52381e-13
F58A4.6	WBGene00010229	protein_coding_gene	1.11072	2.15953	2.23533e-09
gtf-2H1	WBGene00019821	protein_coding_gene	1.11067	2.15946	3.8288e-18
mrpl-4	WBGene00020717	protein_coding_gene	1.11003	2.1585	2.47533e-16
pigt-1	WBGene00008918	protein_coding_gene	1.10994	2.15836	6.33433e-14
C16C8.20	WBGene00195070	protein_coding_gene	1.1095	2.15772	0.000566053
ssup-72	WBGene00020480	protein_coding_gene	1.10859	2.15635	2.58113e-07
arp-6	WBGene00007434	protein_coding_gene	1.10856	2.1563	1.5499e-11
C08B6.8	WBGene00007429	protein_coding_gene	1.10725	2.15434	1.29271e-05
F10E9.7	WBGene00017358	protein_coding_gene	1.10684	2.15374	1.01621e-06
bath-3	WBGene00019140	protein_coding_gene	1.10666	2.15347	8.90504e-06
fbxb-67	WBGene00009862	protein_coding_gene	1.10553	2.15178	6.97347e-05
algn-11	WBGene00015162	protein_coding_gene	1.10316	2.14825	1.16896e-13
T07A9.15	WBGene00045249	protein_coding_gene	1.10244	2.14717	9.39462e-08
M110.3	WBGene00010913	protein_coding_gene	1.10226	2.14691	2.88338e-06
F26A1.1	WBGene00017801	protein_coding_gene	1.09969	2.14309	6.10186e-12
nol-9	WBGene00010709	protein_coding_gene	1.09964	2.14302	1.09731e-17
Y23H5A.2	WBGene00021269	protein_coding_gene	1.09853	2.14137	8.62746e-09
C31H1.1	WBGene00016286	protein_coding_gene	1.09839	2.14115	0.0227611
cup-15	WBGene00009627	protein_coding_gene	1.09719	2.13937	1.63205e-10
erl-1	WBGene00016592	protein_coding_gene	1.09625	2.13798	1.20142e-11
C37A5.7	WBGene00007991	protein_coding_gene	1.09584	2.13737	2.82678e-11
ZK632.5	WBGene00014014	protein_coding_gene	1.09531	2.13659	5.88275e-13
F58H1.3	WBGene00010286	protein_coding_gene	1.09483	2.13589	2.58969e-17
fbxa-13	WBGene00021264	protein_coding_gene	1.093	2.13317	0.000192831
spe-44	WBGene00007732	protein_coding_gene	1.09282	2.13291	1.10588e-09
ntp-1	WBGene00016380	protein_coding_gene	1.09276	2.13282	1.74832e-08
rga-1	WBGene00012203	protein_coding_gene	1.0923	2.13214	1.01109e-11
tag-322	WBGene00044326	protein_coding_gene	1.09194	2.13161	1.49587e-09
F14B4.1	WBGene00008779	protein_coding_gene	1.09189	2.13153	0.00297707
mdt-20	WBGene00007020	protein_coding_gene	1.09153	2.131	6.15855e-07
bath-10	WBGene00021726	protein_coding_gene	1.09135	2.13074	0.0046274
pms-2	WBGene00004064	protein_coding_gene	1.09132	2.13068	2.59102e-12
B0511.2	WBGene00015228	protein_coding_gene	1.09107	2.13031	0.00128132
rbx-2	WBGene00019993	protein_coding_gene	1.08997	2.1287	1.73259e-06
ulp-3	WBGene00006738	protein_coding_gene	1.08972	2.12832	6.18983e-11
T05G5.4	WBGene00011499	protein_coding_gene	1.08947	2.12796	0.00279487
C16D9.4	WBGene00015859	protein_coding_gene	1.08867	2.12679	0.00611331
Y61A9LA.11	WBGene00022022	protein_coding_gene	1.08826	2.12617	5.03528e-08
Y22D7AL.9	WBGene00021247	protein_coding_gene	1.08817	2.12603	1.59616e-10
ant-1.3	WBGene00010485	protein_coding_gene	1.08786	2.12559	0.0279677
cku-70	WBGene00000519	protein_coding_gene	1.08647	2.12353	4.36219e-16
C46C11.4	WBGene00044567	protein_coding_gene	1.0864	2.12343	0.0176754
F55G1.6	WBGene00018902	protein_coding_gene	1.08597	2.1228	3.92445e-07
trxr-2	WBGene00014028	protein_coding_gene	1.08466	2.12087	1.16941e-10
ceh-92	WBGene00013431	protein_coding_gene	1.08458	2.12076	5.45414e-15
F22E5.9	WBGene00017708	protein_coding_gene	1.08402	2.11994	1.48889e-09
C56A3.5	WBGene00008344	protein_coding_gene	1.08349	2.11916	6.17355e-10
M01F1.3	WBGene00010809	protein_coding_gene	1.08348	2.11915	1.23289e-14
mrps-11	WBGene00012244	protein_coding_gene	1.08152	2.11627	4.64987e-13
orc-4	WBGene00012651	protein_coding_gene	1.08111	2.11566	1.43824e-12
rabs-5	WBGene00021538	protein_coding_gene	1.08085	2.11529	1.07259e-16
T07F10.6	WBGene00011592	protein_coding_gene	1.08082	2.11524	0.00718714
C56C10.9	WBGene00016965	protein_coding_gene	1.08055	2.11484	2.9413e-17
eri-6	WBGene00016561	protein_coding_gene	1.08052	2.1148	1.23241e-06
C50B6.9	WBGene00008222	protein_coding_gene	1.07987	2.11385	0.00411292
smi-1	WBGene00004886	protein_coding_gene	1.07985	2.11382	4.94683e-15
pgap-3	WBGene00019806	protein_coding_gene	1.0791	2.11272	1.06844e-07
Y75B12B.1	WBGene00013567	protein_coding_gene	1.07899	2.11256	4.74651e-06
F36D1.9	WBGene00009468	protein_coding_gene	1.07824	2.11146	0.00710011
nxt-1	WBGene00003836	protein_coding_gene	1.07722	2.10996	5.30319e-07
frh-1	WBGene00001486	protein_coding_gene	1.07574	2.1078	3.1567e-07
F56A8.5	WBGene00010141	protein_coding_gene	1.07482	2.10646	4.92623e-12
D1054.1	WBGene00008370	protein_coding_gene	1.07219	2.10262	9.40236e-11
cdk-7	WBGene00000408	protein_coding_gene	1.07217	2.1026	2.69262e-13
mrps-21	WBGene00017924	protein_coding_gene	1.07204	2.1024	1.0256e-06
C50D2.10	WBGene00044420	protein_coding_gene	1.0711	2.10103	3.12234e-08
C30F12.3	WBGene00016262	protein_coding_gene	1.07089	2.10073	0.00193358
C24H11.5	WBGene00007702	protein_coding_gene	1.07074	2.10051	4.99288e-08
inx-7	WBGene00002129	protein_coding_gene	1.07056	2.10025	1.6136e-13
C56C10.7	WBGene00016964	protein_coding_gene	1.06976	2.09908	8.91564e-08
nekl-1	WBGene00021461	protein_coding_gene	1.06975	2.09907	0.0326506
hpo-9	WBGene00015463	protein_coding_gene	1.06938	2.09853	6.38216e-11
F01F1.11	WBGene00017165	protein_coding_gene	1.06933	2.09846	3.8583e-13
C13F10.5	WBGene00015744	protein_coding_gene	1.06903	2.09802	6.19875e-09
pho-9	WBGene00022181	protein_coding_gene	1.06898	2.09794	1.1941e-06
snpc-3.4	WBGene00011367	protein_coding_gene	1.06725	2.09544	1.45079e-16
acdh-4	WBGene00020419	protein_coding_gene	1.06708	2.09519	0.0101355
wht-5	WBGene00008950	protein_coding_gene	1.06672	2.09466	0.0386767
dph-2	WBGene00007488	protein_coding_gene	1.06665	2.09457	8.91151e-18
Y54F10AR.2	WBGene00021855	protein_coding_gene	1.06642	2.09423	2.40007e-14
psa-3	WBGene00009560	protein_coding_gene	1.06613	2.09381	0.00554925
mrpl-13	WBGene00008769	protein_coding_gene	1.06562	2.09307	6.55771e-14
Y38H6C.16	WBGene00012628	protein_coding_gene	1.06559	2.09303	0.00914413
exos-7	WBGene00009289	protein_coding_gene	1.06548	2.09286	1.84308e-13
ced-12	WBGene00000426	protein_coding_gene	1.06528	2.09258	4.32127e-20
Y40D12A.1	WBGene00021502	protein_coding_gene	1.06518	2.09243	2.24644e-08
Y71F9AL.6	WBGene00022111	protein_coding_gene	1.06438	2.09126	0.0124268
Y54G9A.9	WBGene00013211	protein_coding_gene	1.06429	2.09113	0.00915093
F56A8.4	WBGene00010140	protein_coding_gene	1.06394	2.09063	1.54438e-17
metl-18	WBGene00010450	protein_coding_gene	1.06277	2.08894	1.58235e-10
cki-1	WBGene00000516	protein_coding_gene	1.06248	2.08852	0.000414322
Y11D7A.7	WBGene00012431	protein_coding_gene	1.06161	2.08725	2.27112e-09
ZK688.11	WBGene00044762	protein_coding_gene	1.06123	2.08671	1.1471e-18
mrpl-18	WBGene00017044	protein_coding_gene	1.06047	2.08562	2.32662e-07
ztf-20	WBGene00012702	protein_coding_gene	1.0601	2.08508	1.38397e-06
R11H6.5	WBGene00011253	protein_coding_gene	1.05922	2.08381	1.38305e-11
T27A3.7	WBGene00020843	protein_coding_gene	1.05818	2.0823	5.20518e-12
lron-4	WBGene00008051	protein_coding_gene	1.05814	2.08224	0.003535
B0464.9	WBGene00007188	protein_coding_gene	1.05798	2.08201	3.08832e-15
fbxa-115	WBGene00013755	protein_coding_gene	1.05779	2.08174	0.000336449
M142.8	WBGene00043057	protein_coding_gene	1.05762	2.08149	6.21078e-12
elpc-2	WBGene00013738	protein_coding_gene	1.05735	2.0811	1.34073e-11
vps-51	WBGene00015176	protein_coding_gene	1.05725	2.08095	2.63572e-14
C50F4.4	WBGene00008232	protein_coding_gene	1.057	2.0806	0.00159686
rpap-3	WBGene00016375	protein_coding_gene	1.0559	2.07901	9.37685e-11
brap-2	WBGene00017144	protein_coding_gene	1.05538	2.07827	7.63342e-15
crn-5	WBGene00000798	protein_coding_gene	1.05422	2.07659	0.000203162
dnj-15	WBGene00001033	protein_coding_gene	1.05334	2.07532	1.49096e-18
C03B8.3	WBGene00015386	protein_coding_gene	1.05329	2.07525	0.0140784
R144.13	WBGene00044648	protein_coding_gene	1.0529	2.0747	6.20973e-07
F32B6.3	WBGene00009320	protein_coding_gene	1.05242	2.07401	1.0757e-05
T28A11.22	WBGene00044526	protein_coding_gene	1.052	2.0734	0.0132834
hap-1	WBGene00001823	protein_coding_gene	1.05171	2.07298	7.43813e-07
C33F10.4	WBGene00016353	protein_coding_gene	1.05154	2.07274	5.99107e-08
dhps-1	WBGene00012460	protein_coding_gene	1.05078	2.07166	1.96538e-11
lpd-7	WBGene00003063	protein_coding_gene	1.05058	2.07136	1.6986e-13
lin-24	WBGene00003010	protein_coding_gene	1.05043	2.07115	4.67141e-09
lir-1	WBGene00003044	protein_coding_gene	1.05029	2.07095	3.00402e-08
C16C8.16	WBGene00015853	protein_coding_gene	1.05016	2.07076	1.80635e-15
puf-8	WBGene00004244	protein_coding_gene	1.05005	2.0706	7.33876e-11
T02E1.2	WBGene00011375	protein_coding_gene	1.04938	2.06964	5.85172e-14
mdt-9	WBGene00014938	protein_coding_gene	1.04891	2.06896	0.00172841
Y49F6B.2	WBGene00021715	protein_coding_gene	1.04861	2.06854	5.84396e-10
dhs-17	WBGene00000980	protein_coding_gene	1.04833	2.06814	4.66639e-08
Y106G6H.14	WBGene00013724	protein_coding_gene	1.04784	2.06743	2.91297e-07
T10G3.1	WBGene00011692	protein_coding_gene	1.04771	2.06725	0.0212815
fbxa-97	WBGene00007667	pseudogene	1.04755	2.06702	0.00314422
Y53G8B.2	WBGene00021818	protein_coding_gene	1.04669	2.06578	1.0305e-08
erh-1	WBGene00011892	protein_coding_gene	1.04563	2.06427	1.26512e-07
nyn-2	WBGene00013596	protein_coding_gene	1.04498	2.06334	7.08481e-11
C15F1.5	WBGene00015796	protein_coding_gene	1.04478	2.06305	0.00564464
phip-1	WBGene00009455	protein_coding_gene	1.04384	2.06171	4.25024e-13
Y37B11A.8	WBGene00255596	pseudogene	1.04378	2.06162	1.80577e-05
asps-1	WBGene00007100	protein_coding_gene	1.04341	2.06109	1.36146e-09
mett-10	WBGene00014228	protein_coding_gene	1.04307	2.0606	3.37034e-12
mrps-17	WBGene00015487	protein_coding_gene	1.04288	2.06033	2.75059e-18
fbxa-219	WBGene00044403	protein_coding_gene	1.04219	2.05936	0.00887341
gtf-2H3	WBGene00014230	protein_coding_gene	1.04126	2.05802	1.0789e-11
T24B8.2	WBGene00011976	protein_coding_gene	1.03984	2.056	6.9125e-13
trx-2	WBGene00007099	protein_coding_gene	1.03959	2.05565	6.90978e-08
ZK856.11	WBGene00014112	protein_coding_gene	1.03868	2.05434	2.17511e-11
dcs-1	WBGene00000940	protein_coding_gene	1.03823	2.05371	1.84062e-10
F40G12.10	WBGene00009605	protein_coding_gene	1.03757	2.05277	0.0305291
F42G4.7	WBGene00009644	protein_coding_gene	1.03707	2.05205	0.00767848
T04A8.8	WBGene00011410	protein_coding_gene	1.0367	2.05153	2.7537e-10
Y39A1A.3	WBGene00012643	protein_coding_gene	1.03667	2.05149	3.40103e-11
cyp-44A1	WBGene00000375	protein_coding_gene	1.03654	2.0513	1.439e-09
K08H2.4	WBGene00010691	protein_coding_gene	1.03629	2.05095	0.0152905
mes-6	WBGene00003224	protein_coding_gene	1.03567	2.05006	1.67067e-05
Y51H4A.15	WBGene00013109	protein_coding_gene	1.03552	2.04985	2.65845e-15
F59D12.5	WBGene00010332	protein_coding_gene	1.03519	2.04939	0.00145977
F02E9.1	WBGene00008528	protein_coding_gene	1.03501	2.04913	1.2276e-11
metl-17	WBGene00009305	protein_coding_gene	1.035	2.04911	2.54893e-13
F10D11.2	WBGene00008648	protein_coding_gene	1.03436	2.0482	1.45052e-07
pch-2	WBGene00008641	protein_coding_gene	1.03413	2.04788	9.9403e-07
ZK1248.13	WBGene00022882	protein_coding_gene	1.03413	2.04787	4.67512e-11
npp-24	WBGene00022672	protein_coding_gene	1.03384	2.04747	2.99107e-15
cyp-31A5	WBGene00013381	protein_coding_gene	1.03268	2.04582	7.57786e-05
mrpl-23	WBGene00020348	protein_coding_gene	1.0323	2.04528	4.41623e-11
R10D12.8	WBGene00011189	protein_coding_gene	1.03208	2.04497	1.14387e-08
pgl-2	WBGene00003993	protein_coding_gene	1.03203	2.0449	3.66243e-14
arrd-13	WBGene00011054	protein_coding_gene	1.03168	2.0444	3.0651e-08
C50F4.16	WBGene00008238	protein_coding_gene	1.03154	2.0442	6.2687e-15
Y105C5B.20	WBGene00013659	protein_coding_gene	1.03129	2.04385	0.000373515
rpc-11	WBGene00022309	protein_coding_gene	1.03127	2.04383	9.69746e-05
smg-8	WBGene00010551	protein_coding_gene	1.03086	2.04324	5.43104e-13
Y80D4G.1	WBGene00206459	pseudogene	1.03062	2.04291	1.6747e-05
T10E9.14	WBGene00271694	protein_coding_gene	1.03026	2.0424	2.07095e-06
mrpl-10	WBGene00010458	protein_coding_gene	1.03015	2.04224	6.58189e-11
C29F5.3	WBGene00016212	protein_coding_gene	1.02988	2.04186	0.0246904
ndc-80	WBGene00003576	protein_coding_gene	1.02974	2.04165	2.41586e-13
C23H3.5	WBGene00016021	protein_coding_gene	1.02973	2.04164	1.11265e-14
jtr-1	WBGene00002180	protein_coding_gene	1.02972	2.04163	1.04471e-10
apc-11	WBGene00000145	protein_coding_gene	1.02968	2.04156	2.16062e-05
psf-1	WBGene00011275	protein_coding_gene	1.02941	2.04119	3.96591e-05
R01B10.6	WBGene00019808	protein_coding_gene	1.0293	2.04103	3.89391e-15
F59A7.8	WBGene00019095	pseudogene	1.02897	2.04056	3.76115e-06
zim-1	WBGene00011597	protein_coding_gene	1.0241	2.03369	2.68182e-08
F42A6.6	WBGene00018328	protein_coding_gene	1.02395	2.03348	2.57387e-07
fut-3	WBGene00006402	protein_coding_gene	1.02351	2.03286	5.7409e-08
clk-2	WBGene00000537	protein_coding_gene	1.02296	2.03209	5.84969e-08
vars-1	WBGene00006935	protein_coding_gene	1.02242	2.03132	6.62275e-13
mrpl-36	WBGene00010783	protein_coding_gene	1.02204	2.03079	1.00039e-06
M110.10	WBGene00195142	protein_coding_gene	1.02191	2.0306	0.00193632
T09A5.5	WBGene00011634	protein_coding_gene	1.02179	2.03044	1.02072e-20
mfap-1	WBGene00009671	protein_coding_gene	1.02024	2.02826	4.37639e-05
Y48A5A.1	WBGene00021655	protein_coding_gene	1.0198	2.02764	3.85597e-14
elpc-3	WBGene00014123	protein_coding_gene	1.01951	2.02724	2.72072e-11
Y62F5A.12	WBGene00077453	protein_coding_gene	1.01936	2.02702	2.5911e-13
Y39A1C.1	WBGene00012662	protein_coding_gene	1.01836	2.02561	5.66278e-11
mutd-1	WBGene00016404	protein_coding_gene	1.01819	2.02538	3.32701e-07
F14D2.19	WBGene00206522	protein_coding_gene	1.01753	2.02444	0.00978755
Y45G5AM.7	WBGene00021559	protein_coding_gene	1.01688	2.02354	1.0296e-15
gyg-3	WBGene00013535	pseudogene	1.01649	2.02299	0.0322364
asna-2	WBGene00018577	pseudogene	1.01645	2.02294	1.74824e-05
gna-2	WBGene00001647	protein_coding_gene	1.01629	2.02271	8.07378e-06
ZK896.5	WBGene00014136	protein_coding_gene	1.01598	2.02228	0.00538945
Y37D8A.16	WBGene00012554	protein_coding_gene	1.01543	2.02151	0.000228871
F46F11.8	WBGene00018511	protein_coding_gene	1.0152	2.02118	2.22036e-05
C23G10.7	WBGene00016014	protein_coding_gene	1.01503	2.02095	5.18119e-07
dhfr-1	WBGene00007974	protein_coding_gene	1.0145	2.0202	0.000655644
ctf-8	WBGene00011915	protein_coding_gene	1.01442	2.02008	2.48213e-09
dtmk-1	WBGene00011272	protein_coding_gene	1.0142	2.01978	2.75656e-08
tbcc-1	WBGene00044609	protein_coding_gene	1.01402	2.01953	1.16825e-14
ska-1	WBGene00013725	protein_coding_gene	1.01369	2.01907	6.27226e-10
his-67	WBGene00001941	protein_coding_gene	1.01332	2.01855	0.00490368
Y62F5A.10	WBGene00013388	protein_coding_gene	1.01314	2.0183	0.028371
fbxa-33	WBGene00013841	pseudogene	1.01296	2.01805	0.0375134
tofu-5	WBGene00012167	protein_coding_gene	1.01182	2.01645	1.23576e-09
tppp-1	WBGene00016321	protein_coding_gene	1.01169	2.01627	4.07482e-14
cyn-10	WBGene00000886	protein_coding_gene	1.01161	2.01615	4.64373e-12
F02E9.7	WBGene00008531	protein_coding_gene	1.01093	2.01522	1.60346e-11
C34E10.10	WBGene00016411	protein_coding_gene	1.0106	2.01475	2.31082e-13
T07F10.3	WBGene00011589	protein_coding_gene	1.01053	2.01465	2.39659e-10
C01G10.7	WBGene00007234	protein_coding_gene	1.00927	2.01289	1.9566e-05
Y37H9A.1	WBGene00012576	protein_coding_gene	1.00925	2.01287	1.08081e-06
mrpl-49	WBGene00011247	protein_coding_gene	1.00881	2.01224	5.24129e-06
Y67D2.5	WBGene00022055	protein_coding_gene	1.00799	2.01111	3.29443e-07
mrps-10	WBGene00012556	protein_coding_gene	1.00787	2.01094	3.03177e-14
K04G2.10	WBGene00010568	protein_coding_gene	1.00762	2.01059	0.000588959
rpc-25	WBGene00014111	protein_coding_gene	1.00719	2.00999	6.20817e-11
B0361.2	WBGene00015156	protein_coding_gene	1.00667	2.00927	2.2979e-08
F44E2.9	WBGene00018422	protein_coding_gene	1.00632	2.00878	6.27678e-07
pot-3	WBGene00007065	protein_coding_gene	1.00552	2.00766	7.5968e-06
kel-3	WBGene00002185	protein_coding_gene	1.00499	2.00692	4.81612e-09
tads-1	WBGene00007217	protein_coding_gene	1.00458	2.00635	1.71201e-15
K08F4.3	WBGene00010678	protein_coding_gene	1.00417	2.0058	5.06055e-08
C03A7.13	WBGene00015371	protein_coding_gene	1.00409	2.00568	0.0322679
T26A5.2	WBGene00020819	protein_coding_gene	1.00351	2.00488	3.35722e-08
C05C8.5	WBGene00015462	protein_coding_gene	1.00339	2.0047	6.43416e-09
lcmt-1	WBGene00007137	protein_coding_gene	1.00332	2.00461	1.27021e-05
Y56A3A.33	WBGene00013244	protein_coding_gene	1.00325	2.00452	0.00900077
sft-1	WBGene00004787	protein_coding_gene	1.00249	2.00345	1.00073e-05
T28C6.5	WBGene00012120	protein_coding_gene	1.00232	2.00323	0.0315519
Y62F5A.9	WBGene00013387	protein_coding_gene	1.00211	2.00293	0.0251135
dph-1	WBGene00007576	protein_coding_gene	1.00202	2.0028	2.0921e-07
K06A4.7	WBGene00010597	protein_coding_gene	1.00171	2.00238	0.00268823
ZK688.7	WBGene00022802	protein_coding_gene	1.00157	2.00218	1.71049e-06
F22B5.5	WBGene00009043	protein_coding_gene	1.00121	2.00167	0.0388842
Y50D4C.2	WBGene00021747	pseudogene	1.00112	2.00156	0.000996272
C33A12.4	WBGene00007883	protein_coding_gene	1.00093	2.0013	0.00631675
sas-5	WBGene00009385	protein_coding_gene	1.0001	2.00014	2.63638e-11
act-1	WBGene00000063	protein_coding_gene	-1.00157	0.499457	0.00305286
hsp-60	WBGene00002025	protein_coding_gene	-1.00287	0.499007	0.000107373
arc-1	WBGene00000180	protein_coding_gene	-1.0029	0.498997	4.04853e-10
klu-2	WBGene00022592	protein_coding_gene	-1.0034	0.498824	4.05078e-05
mca-3	WBGene00003153	protein_coding_gene	-1.0048	0.498338	2.22962e-05
F14B6.2	WBGene00008783	protein_coding_gene	-1.00662	0.497709	0.00357065
C14H10.2	WBGene00007592	protein_coding_gene	-1.00983	0.496604	0.000250804
clp-9	WBGene00011705	protein_coding_gene	-1.00988	0.496586	0.00127834
H12D21.10	WBGene00010386	protein_coding_gene	-1.01066	0.496319	2.27734e-06
lipl-7	WBGene00008510	protein_coding_gene	-1.01219	0.495795	8.18399e-06
sgca-1	WBGene00019227	protein_coding_gene	-1.01223	0.495779	2.53183e-05
B0403.3	WBGene00015167	protein_coding_gene	-1.0123	0.495754	0.00354738
W07G4.5	WBGene00012339	protein_coding_gene	-1.01275	0.495602	8.53706e-13
gcy-21	WBGene00001546	protein_coding_gene	-1.01363	0.4953	0.0119665
nkat-3	WBGene00010984	protein_coding_gene	-1.01453	0.494988	0.000586091
unc-78	WBGene00006810	protein_coding_gene	-1.01456	0.494979	1.43686e-08
nhr-146	WBGene00045255	protein_coding_gene	-1.01583	0.494544	0.000449724
F55C10.5	WBGene00010109	protein_coding_gene	-1.01776	0.493881	0.000178357
inpp-1	WBGene00012016	protein_coding_gene	-1.01793	0.493826	0.00491475
spin-4	WBGene00013739	protein_coding_gene	-1.0186	0.493594	4.38737e-05
dpy-23	WBGene00001082	protein_coding_gene	-1.01994	0.493138	4.48492e-07
H37A05.2	WBGene00010426	protein_coding_gene	-1.02084	0.492831	0.0223599
K07C11.8	WBGene00019480	protein_coding_gene	-1.02202	0.492428	0.0013156
nrx-1	WBGene00007799	protein_coding_gene	-1.0227	0.492193	0.00182642
C25F9.5	WBGene00007725	protein_coding_gene	-1.02436	0.491627	0.00799789
F58F9.4	WBGene00019058	protein_coding_gene	-1.02469	0.491514	0.000943066
twf-2	WBGene00018187	protein_coding_gene	-1.02535	0.491291	0.000106818
C39D10.6	WBGene00016533	protein_coding_gene	-1.02629	0.490973	0.0204831
erd-2.1	WBGene00001331	protein_coding_gene	-1.02663	0.490857	1.45549e-05
F47G9.4	WBGene00009831	protein_coding_gene	-1.02767	0.490502	0.00241473
Y39G10AL.1	WBGene00021458	protein_coding_gene	-1.02858	0.490194	0.00338666
hlh-11	WBGene00001955	protein_coding_gene	-1.02921	0.48998	0.00132505
swt-7	WBGene00019645	protein_coding_gene	-1.0295	0.489881	3.7926e-07
klo-2	WBGene00017103	protein_coding_gene	-1.03083	0.48943	1.61515e-05
T19H12.3	WBGene00020589	protein_coding_gene	-1.03262	0.488821	3.38523e-06
daf-7	WBGene00000903	protein_coding_gene	-1.03306	0.488672	0.00163978
chil-25	WBGene00011846	protein_coding_gene	-1.0332	0.488625	0.0270202
C49A9.6	WBGene00016760	protein_coding_gene	-1.03533	0.487903	9.11531e-07
lin-14	WBGene00003003	protein_coding_gene	-1.03537	0.487891	0.0066202
lgc-33	WBGene00021941	protein_coding_gene	-1.0355	0.487845	0.0483157
rhy-1	WBGene00012324	protein_coding_gene	-1.03579	0.487749	0.000641563
rfip-1	WBGene00018869	protein_coding_gene	-1.03583	0.487737	1.64657e-05
cla-1	WBGene00018468	protein_coding_gene	-1.03701	0.487335	0.030028
kat-1	WBGene00002183	protein_coding_gene	-1.03712	0.487298	2.81064e-10
F52G2.3	WBGene00009943	protein_coding_gene	-1.03778	0.487076	4.32243e-06
zipt-7.2	WBGene00006494	protein_coding_gene	-1.04148	0.485829	3.14604e-09
F52H2.7	WBGene00018719	protein_coding_gene	-1.04553	0.484467	4.75871e-07
E02A10.3	WBGene00008453	protein_coding_gene	-1.04672	0.484066	0.0138837
ifo-1	WBGene00018350	protein_coding_gene	-1.04765	0.483756	0.0151402
idh-1	WBGene00010317	protein_coding_gene	-1.04773	0.483728	5.71652e-05
C38D9.8	WBGene00008016	protein_coding_gene	-1.04922	0.483229	0.0485931
T02G5.7	WBGene00020166	protein_coding_gene	-1.05204	0.482287	5.27248e-08
K05F6.4	WBGene00019415	protein_coding_gene	-1.05207	0.482275	0.0425799
ncl-1	WBGene00003559	protein_coding_gene	-1.05324	0.481883	2.52825e-10
Y42G9A.2	WBGene00021532	protein_coding_gene	-1.05347	0.481807	0.00158324
ZC449.7	WBGene00045365	protein_coding_gene	-1.05396	0.481644	0.0158501
F38A1.9	WBGene00009522	protein_coding_gene	-1.05458	0.481437	0.0276155
let-767	WBGene00002891	protein_coding_gene	-1.05565	0.481082	1.7647e-06
fbp-1	WBGene00001404	protein_coding_gene	-1.05754	0.480452	1.51341e-05
maf-1	WBGene00077521	protein_coding_gene	-1.05786	0.480343	0.00166911
R07E3.1	WBGene00011102	protein_coding_gene	-1.05798	0.480304	9.73876e-06
F54F7.3	WBGene00010065	protein_coding_gene	-1.05815	0.480246	0.00360999
K09E9.4	WBGene00044143	protein_coding_gene	-1.05821	0.480226	0.0190846
Y56A3A.30	WBGene00013242	protein_coding_gene	-1.05953	0.479787	4.19421e-05
C01G10.9	WBGene00007236	protein_coding_gene	-1.06019	0.479567	0.00456873
elo-1	WBGene00001239	protein_coding_gene	-1.06036	0.479512	1.52316e-10
trap-4	WBGene00013238	protein_coding_gene	-1.06038	0.479507	1.65476e-06
R09H10.5	WBGene00011182	protein_coding_gene	-1.06195	0.478984	2.02299e-05
ftn-2	WBGene00001501	protein_coding_gene	-1.0637	0.478402	2.50415e-12
flp-26	WBGene00020126	protein_coding_gene	-1.06388	0.478345	0.00455203
sir-2.3	WBGene00004802	protein_coding_gene	-1.0653	0.477872	0.00046085
lgc-31	WBGene00008997	protein_coding_gene	-1.06557	0.477785	0.00231451
ZK6.11	WBGene00022645	protein_coding_gene	-1.06739	0.47718	0.0382203
cpt-6	WBGene00020911	protein_coding_gene	-1.06795	0.476995	4.60543e-05
Y46G5A.28	WBGene00012916	protein_coding_gene	-1.06948	0.476489	0.0394354
ttr-34	WBGene00045245	protein_coding_gene	-1.07011	0.476284	0.0106539
T14B4.5	WBGene00020501	protein_coding_gene	-1.07062	0.476113	0.00147468
flp-14	WBGene00001457	protein_coding_gene	-1.07097	0.476	2.73689e-06
dhs-21	WBGene00000984	protein_coding_gene	-1.07134	0.475878	0.000301854
hum-7	WBGene00002040	protein_coding_gene	-1.07144	0.475844	5.62338e-05
E04F6.15	WBGene00017131	protein_coding_gene	-1.07188	0.475699	1.44292e-05
Y66A7A.7	WBGene00013426	protein_coding_gene	-1.07455	0.474818	0.000150038
cal-4	WBGene00000288	protein_coding_gene	-1.07476	0.474751	0.0012014
pnk-4	WBGene00006862	protein_coding_gene	-1.07506	0.474651	4.42628e-08
R102.4	WBGene00011291	protein_coding_gene	-1.07759	0.473821	0.00103535
ncx-6	WBGene00003571	protein_coding_gene	-1.07934	0.473244	0.0031849
ifd-1	WBGene00002057	protein_coding_gene	-1.08063	0.472824	7.17404e-06
ZK185.2	WBGene00022682	protein_coding_gene	-1.08096	0.472713	0.0130891
ets-4	WBGene00017687	protein_coding_gene	-1.08115	0.472651	0.000187604
Y71G12B.6	WBGene00022146	protein_coding_gene	-1.08145	0.472553	1.56977e-05
pab-2	WBGene00003903	protein_coding_gene	-1.08158	0.47251	0.000155302
nhr-34	WBGene00003627	protein_coding_gene	-1.08167	0.472481	1.8239e-08
ZC373.5	WBGene00013870	protein_coding_gene	-1.08189	0.47241	3.26304e-08
T28F3.8	WBGene00012134	protein_coding_gene	-1.08296	0.472059	7.8489e-08
R10E11.5	WBGene00011217	protein_coding_gene	-1.08329	0.471951	0.00105203
ttr-38	WBGene00044788	protein_coding_gene	-1.08352	0.471875	0.0463518
trp-2	WBGene00006615	protein_coding_gene	-1.0848	0.471459	0.0052556
pkn-1	WBGene00009793	protein_coding_gene	-1.08589	0.471101	2.91587e-05
set-30	WBGene00022499	protein_coding_gene	-1.08615	0.471017	4.83447e-05
sdc-2	WBGene00004746	protein_coding_gene	-1.0862	0.470999	5.48715e-06
pdf-1	WBGene00020317	protein_coding_gene	-1.0877	0.47051	1.23133e-05
C15B12.4	WBGene00015786	protein_coding_gene	-1.08897	0.470096	0.00348201
frpr-4	WBGene00016909	protein_coding_gene	-1.0904	0.469631	0.0323408
trap-2	WBGene00020216	protein_coding_gene	-1.09111	0.4694	1.95532e-05
H13N06.2	WBGene00010396	protein_coding_gene	-1.09219	0.469049	0.0170476
F09A5.2	WBGene00008599	protein_coding_gene	-1.09232	0.469006	0.0086913
fat-1	WBGene00001393	protein_coding_gene	-1.09331	0.468684	2.24784e-08
C49A1.10	WBGene00008191	protein_coding_gene	-1.09398	0.468467	0.00117467
lin-10	WBGene00002999	protein_coding_gene	-1.09441	0.468328	4.0595e-08
gst-3	WBGene00001751	protein_coding_gene	-1.09578	0.467882	0.0170282
vha-19	WBGene00021952	protein_coding_gene	-1.09659	0.467621	3.35783e-08
sid-3	WBGene00002207	protein_coding_gene	-1.09696	0.4675	4.78326e-05
B0244.10	WBGene00015085	protein_coding_gene	-1.09728	0.467396	0.00415024
C05D10.4	WBGene00015480	protein_coding_gene	-1.09804	0.46715	2.72315e-07
cal-3	WBGene00000287	protein_coding_gene	-1.09974	0.4666	0.00248032
stau-1	WBGene00018857	protein_coding_gene	-1.09991	0.466546	1.73932e-05
abu-14	WBGene00004174	protein_coding_gene	-1.10044	0.466373	0.0206855
dmd-7	WBGene00019521	protein_coding_gene	-1.10047	0.466364	4.8534e-06
ccb-1	WBGene00000368	protein_coding_gene	-1.10102	0.466187	2.30957e-06
F15A4.6	WBGene00008841	protein_coding_gene	-1.10105	0.466177	7.79747e-07
Y37D8A.2	WBGene00012544	protein_coding_gene	-1.10274	0.465633	2.30477e-12
F58G1.7	WBGene00010269	protein_coding_gene	-1.10348	0.465391	0.0226064
C07A12.2	WBGene00015560	protein_coding_gene	-1.10392	0.46525	0.0361872
lido-8	WBGene00019511	protein_coding_gene	-1.10418	0.465167	2.2811e-09
unc-112	WBGene00006836	protein_coding_gene	-1.10424	0.465148	7.51759e-11
F47B7.2	WBGene00018533	protein_coding_gene	-1.10515	0.464855	1.13948e-06
twk-40	WBGene00006691	protein_coding_gene	-1.10641	0.464449	0.034349
inx-16	WBGene00002138	protein_coding_gene	-1.10761	0.464062	3.71037e-06
F43D2.7	WBGene00045516	protein_coding_gene	-1.10775	0.464018	0.0124062
K08H2.10	WBGene00164968	protein_coding_gene	-1.10794	0.463956	0.00750445
nhr-7	WBGene00003606	protein_coding_gene	-1.10796	0.463949	0.00397092
ZK470.2	WBGene00022745	protein_coding_gene	-1.10833	0.46383	0.000212202
F25E5.16	WBGene00017792	protein_coding_gene	-1.11056	0.463114	0.0280797
linc-34	WBGene00194814	lincRNA_gene	-1.1107	0.463071	0.0300762
suox-1	WBGene00010397	protein_coding_gene	-1.11323	0.462259	2.1772e-07
npr-4	WBGene00007635	protein_coding_gene	-1.11326	0.46225	0.0131141
F39G3.2	WBGene00018207	protein_coding_gene	-1.11525	0.46161	9.60057e-05
acl-4	WBGene00018657	protein_coding_gene	-1.11527	0.461604	1.16951e-11
Y39H10B.2	WBGene00044527	protein_coding_gene	-1.11722	0.460982	2.40464e-10
Y11D7A.9	WBGene00012433	protein_coding_gene	-1.11778	0.460803	0.00579018
ugt-50	WBGene00011564	protein_coding_gene	-1.11788	0.460769	6.65619e-06
VM106R.1	WBGene00014848	protein_coding_gene	-1.11914	0.460368	0.00371093
F28E10.1	WBGene00017900	protein_coding_gene	-1.1194	0.460286	0.00106951
fbxa-71	WBGene00020639	protein_coding_gene	-1.122	0.459456	0.0086703
B0507.6	WBGene00015223	protein_coding_gene	-1.12327	0.459051	0.0424284
R12E2.15	WBGene00020040	protein_coding_gene	-1.12388	0.458858	0.048323
lon-8	WBGene00013352	protein_coding_gene	-1.12532	0.458402	0.00015581
slc-36.2	WBGene00020837	protein_coding_gene	-1.12583	0.458237	1.95908e-05
ptrn-1	WBGene00004121	protein_coding_gene	-1.12698	0.457872	2.98563e-05
slo-2	WBGene00004831	protein_coding_gene	-1.12699	0.45787	1.61603e-07
lrch-1	WBGene00015779	protein_coding_gene	-1.12729	0.457773	0.00300087
anr-35	WBGene00219589	antisense_lncRNA_gene	-1.12928	0.457143	0.00860191
F57F5.1	WBGene00010204	protein_coding_gene	-1.1308	0.456661	3.40973e-12
lrk-1	WBGene00003068	protein_coding_gene	-1.1312	0.456537	1.55072e-06
F44E5.15	WBGene00206377	protein_coding_gene	-1.13289	0.456001	0.0401135
dop-3	WBGene00020506	protein_coding_gene	-1.13373	0.455737	0.0180718
F25H5.8	WBGene00009130	protein_coding_gene	-1.13435	0.45554	9.21149e-06
flp-24	WBGene00016028	protein_coding_gene	-1.13551	0.455173	3.69698e-09
unc-73	WBGene00006805	protein_coding_gene	-1.13645	0.454877	2.99416e-06
linc-11	WBGene00219758	lincRNA_gene	-1.13666	0.45481	0.0160935
cest-15	WBGene00012202	pseudogene	-1.1394	0.453949	4.97678e-07
ncs-3	WBGene00003565	protein_coding_gene	-1.13947	0.453928	0.000332928
fut-1	WBGene00001505	protein_coding_gene	-1.13999	0.453762	1.6961e-10
ttm-5	WBGene00013197	protein_coding_gene	-1.14138	0.453325	1.28802e-06
cyp-34A6	WBGene00015041	protein_coding_gene	-1.14155	0.453272	0.00682933
M04C9.3	WBGene00010858	protein_coding_gene	-1.14166	0.453239	0.000196442
C25E10.8	WBGene00016097	protein_coding_gene	-1.14189	0.453165	0.00101635
T19D12.1	WBGene00020576	protein_coding_gene	-1.14221	0.453066	0.00422259
Y57G11C.40	WBGene00013329	protein_coding_gene	-1.14244	0.452994	0.00518991
F28C1.3	WBGene00009201	protein_coding_gene	-1.14351	0.452657	1.58238e-05
C49C8.2	WBGene00016766	protein_coding_gene	-1.14361	0.452627	0.0155122
lips-5	WBGene00011725	protein_coding_gene	-1.14366	0.452609	0.00267715
T02D1.8	WBGene00011374	protein_coding_gene	-1.14412	0.452467	9.16153e-07
K02E11.6	WBGene00010515	protein_coding_gene	-1.14512	0.452152	0.00023572
C24A1.3	WBGene00016030	protein_coding_gene	-1.14554	0.452021	4.74501e-06
F27D9.7	WBGene00017865	protein_coding_gene	-1.14557	0.45201	0.00383226
H28G03.2	WBGene00019250	protein_coding_gene	-1.14628	0.451787	7.48945e-06
K07A12.8	WBGene00086557	protein_coding_gene	-1.14693	0.451584	0.00426041
ZK265.7	WBGene00013959	protein_coding_gene	-1.14975	0.450702	0.00123452
wrt-6	WBGene00006952	protein_coding_gene	-1.1517	0.450094	0.0342139
ftt-2	WBGene00001502	protein_coding_gene	-1.15514	0.449024	1.43613e-09
eif-2alpha	WBGene00021351	protein_coding_gene	-1.15552	0.448903	3.24982e-14
cdr-6	WBGene00010471	protein_coding_gene	-1.15667	0.448548	2.10967e-06
F36H5.14	WBGene00219271	protein_coding_gene	-1.15886	0.447867	0.0202325
cnp-2	WBGene00012901	protein_coding_gene	-1.15938	0.447703	0.000119824
R05A10.3	WBGene00011020	protein_coding_gene	-1.15948	0.447673	0.00274419
T04A8.18	WBGene00119203	protein_coding_gene	-1.15968	0.44761	0.00348078
sec-61.A	WBGene00013311	protein_coding_gene	-1.16397	0.446282	6.52725e-06
wee-1.1	WBGene00006938	protein_coding_gene	-1.16517	0.445912	0.0267716
oct-2	WBGene00003843	protein_coding_gene	-1.16552	0.445803	8.26517e-05
Y14H12A.1	WBGene00021190	protein_coding_gene	-1.16593	0.445678	1.58314e-05
pmp-2	WBGene00004059	protein_coding_gene	-1.16664	0.445458	2.90418e-13
frpr-7	WBGene00018191	protein_coding_gene	-1.16685	0.445394	0.00499164
lonp-2	WBGene00013541	protein_coding_gene	-1.16743	0.445215	1.67112e-06
mrp-5	WBGene00003411	protein_coding_gene	-1.16843	0.444905	1.27771e-07
C07F11.2	WBGene00015570	protein_coding_gene	-1.16991	0.444449	0.0487522
H01G02.3	WBGene00010350	protein_coding_gene	-1.1724	0.443682	0.0307937
F53B1.2	WBGene00018735	protein_coding_gene	-1.17256	0.443634	8.60508e-06
sek-1	WBGene00004758	protein_coding_gene	-1.1743	0.443098	3.94215e-15
K09F6.6	WBGene00019589	protein_coding_gene	-1.17587	0.442617	0.00221603
cyp-14A5	WBGene00000373	protein_coding_gene	-1.17595	0.442591	2.11656e-06
R02F11.2	WBGene00019840	protein_coding_gene	-1.17629	0.442489	0.0300156
C39D10.2	WBGene00016530	protein_coding_gene	-1.17809	0.441937	0.0198072
nhr-153	WBGene00007546	protein_coding_gene	-1.1791	0.441627	0.000142737
fipr-5	WBGene00044174	protein_coding_gene	-1.17999	0.441353	0.00139244
fbxa-168	WBGene00007838	pseudogene	-1.18062	0.441163	0.0030166
sdz-30	WBGene00011432	protein_coding_gene	-1.18119	0.440988	0.0107059
dop-5	WBGene00011382	protein_coding_gene	-1.18246	0.440599	0.00831426
F39C12.1	WBGene00018193	protein_coding_gene	-1.18302	0.440429	0.000812975
dhhc-14	WBGene00044071	protein_coding_gene	-1.18391	0.440158	1.53982e-09
T23C6.4	WBGene00020726	protein_coding_gene	-1.18425	0.440053	5.06977e-05
twk-43	WBGene00006693	protein_coding_gene	-1.1849	0.439855	0.000196676
elt-2	WBGene00001250	protein_coding_gene	-1.18553	0.439664	1.54687e-05
amph-1	WBGene00010272	protein_coding_gene	-1.18617	0.439468	6.50442e-24
acly-1	WBGene00016995	protein_coding_gene	-1.18742	0.439087	6.9201e-07
gpa-2	WBGene00001664	protein_coding_gene	-1.18793	0.438933	0.0380495
pqn-31	WBGene00004119	protein_coding_gene	-1.18913	0.438568	0.00410654
nhr-162	WBGene00016367	protein_coding_gene	-1.18939	0.438489	0.0230998
cytb-5.1	WBGene00007848	protein_coding_gene	-1.19155	0.437833	8.84886e-07
F55G1.15	WBGene00018907	protein_coding_gene	-1.19177	0.437766	1.15804e-07
seb-3	WBGene00007664	protein_coding_gene	-1.1931	0.437361	0.00411316
Y49E10.30	WBGene00194981	protein_coding_gene	-1.19347	0.437249	0.0202686
C06A8.8	WBGene00015517	protein_coding_gene	-1.19492	0.436811	9.18673e-07
rgl-1	WBGene00017891	protein_coding_gene	-1.19563	0.436597	1.18316e-12
dlc-2	WBGene00010888	protein_coding_gene	-1.19587	0.436522	1.65727e-06
mrp-8	WBGene00003414	protein_coding_gene	-1.19648	0.436339	3.37472e-09
ccdc-149	WBGene00009258	protein_coding_gene	-1.19743	0.436052	0.00471385
B0222.1	WBGene00015053	protein_coding_gene	-1.1976	0.436001	0.0420295
F09E10.15	WBGene00219886	ncRNA_gene	-1.19794	0.435897	0.00255644
R07B1.11	WBGene00011082	protein_coding_gene	-1.20186	0.434714	0.024884
flp-33	WBGene00011586	protein_coding_gene	-1.20305	0.434357	7.5045e-05
C15C7.4	WBGene00015790	protein_coding_gene	-1.2045	0.43392	0.0179568
pcca-1	WBGene00017864	protein_coding_gene	-1.20481	0.433825	3.87953e-12
mif-2	WBGene00003235	protein_coding_gene	-1.20544	0.433638	5.82543e-07
glb-3	WBGene00007389	protein_coding_gene	-1.20611	0.433436	0.00996629
flp-3	WBGene00001446	protein_coding_gene	-1.20729	0.433081	2.43374e-06
Y73B6A.3	WBGene00022230	protein_coding_gene	-1.20873	0.43265	0.0207957
epg-3	WBGene00012559	protein_coding_gene	-1.21009	0.432243	2.43799e-16
F11C7.2	WBGene00017376	protein_coding_gene	-1.21033	0.432168	0.00387317
unc-63	WBGene00006797	protein_coding_gene	-1.21089	0.432002	0.000119644
ile-2	WBGene00002071	protein_coding_gene	-1.21125	0.431895	2.54522e-12
linc-7	WBGene00219609	lincRNA_gene	-1.21166	0.431772	1.41914e-06
tre-4	WBGene00006610	protein_coding_gene	-1.21243	0.43154	1.24234e-05
hpo-26	WBGene00018492	protein_coding_gene	-1.21246	0.431532	0.00149603
galt-1	WBGene00019763	protein_coding_gene	-1.21456	0.430905	0.00855072
C08F11.1	WBGene00007450	protein_coding_gene	-1.21558	0.430599	0.00319658
ptr-18	WBGene00004232	protein_coding_gene	-1.21602	0.430468	0.00533822
T13G4.4	WBGene00020491	protein_coding_gene	-1.21781	0.429934	1.27716e-07
T25C12.3	WBGene00012018	protein_coding_gene	-1.21784	0.429927	8.50016e-05
ZK380.6	WBGene00304812	protein_coding_gene	-1.21786	0.429919	0.000319185
arrd-22	WBGene00020612	protein_coding_gene	-1.22034	0.429183	0.00095672
sipa-1	WBGene00012100	protein_coding_gene	-1.22086	0.429026	8.47606e-09
F42A10.9	WBGene00023489	protein_coding_gene	-1.22106	0.428969	0.000342464
lgx-1	WBGene00002983	protein_coding_gene	-1.22152	0.42883	0.00115794
catp-5	WBGene00019493	protein_coding_gene	-1.22465	0.427902	0.000241264
exp-2	WBGene00001374	protein_coding_gene	-1.22485	0.427842	0.000546702
Y106G6G.2	WBGene00013711	protein_coding_gene	-1.22505	0.427784	0.00018451
unc-49	WBGene00006784	protein_coding_gene	-1.22669	0.427297	0.000437641
ZK380.t2	WBGene00023401	pseudogene	-1.22679	0.427268	0.00398902
klu-1	WBGene00013970	protein_coding_gene	-1.22769	0.427001	0.0104857
zig-9	WBGene00022474	protein_coding_gene	-1.22774	0.426987	9.99868e-06
klf-3	WBGene00003480	protein_coding_gene	-1.23073	0.426103	0.000524944
K09A9.8	WBGene00194849	protein_coding_gene	-1.23217	0.425677	0.00373573
F52E10.4	WBGene00009935	protein_coding_gene	-1.23219	0.425669	0.00320681
dnj-20	WBGene00001038	protein_coding_gene	-1.23253	0.425571	6.83568e-07
plpp-1.3	WBGene00008749	protein_coding_gene	-1.23291	0.42546	2.69217e-08
pghm-1	WBGene00022144	protein_coding_gene	-1.23314	0.425389	6.88354e-07
hosl-1	WBGene00016704	protein_coding_gene	-1.23327	0.425351	4.41319e-07
M153.1	WBGene00010924	protein_coding_gene	-1.23358	0.425262	0.000364764
H10D18.5	WBGene00019180	protein_coding_gene	-1.23385	0.425181	0.000937478
vet-6	WBGene00006902	protein_coding_gene	-1.23396	0.425148	0.0191158
ZC239.6	WBGene00022569	protein_coding_gene	-1.23422	0.425072	0.000172679
sng-1	WBGene00004912	protein_coding_gene	-1.23472	0.424925	0.000510261
ins-12	WBGene00002095	protein_coding_gene	-1.23688	0.424288	0.0402515
set-18	WBGene00044070	protein_coding_gene	-1.23699	0.424257	5.80193e-08
C18B2.5	WBGene00015956	protein_coding_gene	-1.23729	0.424169	5.38738e-09
Y38C1BA.1	WBGene00021410	protein_coding_gene	-1.23749	0.424109	0.0176344
ttr-27	WBGene00011284	protein_coding_gene	-1.23825	0.423885	0.0085657
C24B5.1	WBGene00016044	protein_coding_gene	-1.24023	0.423306	0.00878302
K11C4.2	WBGene00019643	protein_coding_gene	-1.24056	0.423208	9.04907e-05
axl-1	WBGene00010497	protein_coding_gene	-1.24065	0.423182	0.000722245
F42G4.5	WBGene00009642	protein_coding_gene	-1.24132	0.422986	5.31811e-08
ldp-1	WBGene00017719	protein_coding_gene	-1.24219	0.42273	4.55592e-06
bus-19	WBGene00011590	protein_coding_gene	-1.24425	0.422128	0.000154704
cest-9.2	WBGene00007695	protein_coding_gene	-1.24446	0.422066	1.33797e-05
C04G2.10	WBGene00007309	protein_coding_gene	-1.24516	0.42186	4.39787e-05
C31C9.2	WBGene00007836	protein_coding_gene	-1.24551	0.421758	2.67645e-08
pyr-1	WBGene00004259	protein_coding_gene	-1.24697	0.421333	1.80147e-08
hlb-1	WBGene00011904	protein_coding_gene	-1.24846	0.420897	1.76377e-09
F47H4.2	WBGene00009835	protein_coding_gene	-1.25044	0.42032	0.0224136
art-1	WBGene00000198	protein_coding_gene	-1.25053	0.420293	7.68992e-09
svh-1	WBGene00006620	protein_coding_gene	-1.25432	0.419192	0.00305708
nlp-6	WBGene00003744	protein_coding_gene	-1.25437	0.419178	9.40498e-08
pdfr-1	WBGene00015735	protein_coding_gene	-1.2555	0.418848	1.74912e-07
tni-1	WBGene00006584	protein_coding_gene	-1.25576	0.418772	6.61841e-06
R07E3.7	WBGene00011108	protein_coding_gene	-1.25583	0.418753	0.00533181
mel-32	WBGene00003214	protein_coding_gene	-1.25594	0.418719	4.28726e-07
egl-36	WBGene00001202	protein_coding_gene	-1.25667	0.41851	0.000896626
anc-1	WBGene00000140	protein_coding_gene	-1.25707	0.418392	4.29241e-07
arrd-15	WBGene00014033	protein_coding_gene	-1.25797	0.418133	0.0144463
trap-1	WBGene00022122	protein_coding_gene	-1.25847	0.417987	1.36092e-08
srr-1	WBGene00005652	protein_coding_gene	-1.25852	0.417973	0.0155625
slcf-1	WBGene00010340	protein_coding_gene	-1.26173	0.417044	9.60034e-07
idh-2	WBGene00007942	protein_coding_gene	-1.26249	0.416823	3.84193e-14
pfn-2	WBGene00003990	protein_coding_gene	-1.26291	0.416702	5.80904e-14
C04A11.1	WBGene00007285	protein_coding_gene	-1.2633	0.416589	0.0309906
pqn-25	WBGene00004114	protein_coding_gene	-1.26384	0.416433	0.000143731
F22F7.7	WBGene00017724	protein_coding_gene	-1.26417	0.416338	1.41637e-06
Y69A2AR.22	WBGene00022093	protein_coding_gene	-1.26562	0.415921	6.41714e-07
F25E5.5	WBGene00017786	protein_coding_gene	-1.26723	0.415456	8.91628e-05
C49A9.9	WBGene00016763	protein_coding_gene	-1.26747	0.415388	1.82908e-09
Y47H10A.4	WBGene00012960	protein_coding_gene	-1.26767	0.415329	0.00314974
acdh-6	WBGene00015335	protein_coding_gene	-1.26808	0.415211	0.0377006
Y9C2UA.1	WBGene00012421	protein_coding_gene	-1.26834	0.415136	1.09962e-06
flr-2	WBGene00001466	protein_coding_gene	-1.26877	0.415015	0.000103862
clh-2	WBGene00000529	protein_coding_gene	-1.26953	0.414795	0.00378257
nspc-18	WBGene00008358	protein_coding_gene	-1.27027	0.414582	0.000383475
txdc-12.2	WBGene00018656	protein_coding_gene	-1.27084	0.41442	3.50238e-07
CE7X_3.2	WBGene00008350	pseudogene	-1.27133	0.414277	0.0282725
pitr-5	WBGene00017312	protein_coding_gene	-1.27384	0.413557	0.000103144
Y106G6H.1	WBGene00013716	protein_coding_gene	-1.27524	0.413157	2.0199e-06
nspc-7	WBGene00015392	protein_coding_gene	-1.27643	0.412815	0.0145835
C06C3.10	WBGene00044169	protein_coding_gene	-1.27677	0.412718	0.0359175
bcl-11	WBGene00017430	protein_coding_gene	-1.27701	0.412651	0.000502125
lem-2	WBGene00002275	protein_coding_gene	-1.27711	0.412621	9.0669e-11
clec-199	WBGene00007820	protein_coding_gene	-1.27837	0.41226	0.034485
apa-2	WBGene00000161	protein_coding_gene	-1.28022	0.411732	7.28341e-08
acl-1	WBGene00010339	protein_coding_gene	-1.28096	0.41152	1.16893e-10
F59C6.10	WBGene00014789	pseudogene	-1.2835	0.410799	0.0242791
ghi-1	WBGene00013923	protein_coding_gene	-1.28585	0.41013	0.0127057
unc-23	WBGene00006760	protein_coding_gene	-1.28608	0.410063	0.000655495
C37H5.13	WBGene00016511	protein_coding_gene	-1.28623	0.41002	6.37441e-13
flp-22	WBGene00009562	protein_coding_gene	-1.28688	0.409836	1.38347e-07
ndnf-1	WBGene00021893	protein_coding_gene	-1.2879	0.409546	0.000112851
T19D2.3	WBGene00020568	protein_coding_gene	-1.28938	0.409127	0.00546097
C15H9.4	WBGene00015800	protein_coding_gene	-1.29051	0.408807	2.92219e-14
atrn-1	WBGene00006432	protein_coding_gene	-1.2906	0.408781	1.05906e-09
gst-28	WBGene00001776	protein_coding_gene	-1.29088	0.408703	0.000203253
ctsa-3.2	WBGene00007462	protein_coding_gene	-1.29311	0.40807	0.0314194
F36D4.4	WBGene00018089	protein_coding_gene	-1.29359	0.407935	0.0482492
zfh-2	WBGene00022518	protein_coding_gene	-1.29541	0.407419	0.000102132
Y57A10B.6	WBGene00013278	protein_coding_gene	-1.29817	0.406643	0.000174322
tyra-2	WBGene00017157	protein_coding_gene	-1.29865	0.406507	0.00615267
F58E2.4	WBGene00019048	protein_coding_gene	-1.29869	0.406495	0.000604445
W02D9.10	WBGene00012216	protein_coding_gene	-1.3018	0.405621	1.46974e-07
C49G7.3	WBGene00016781	protein_coding_gene	-1.30211	0.405532	9.30877e-07
pcyt-1	WBGene00017241	protein_coding_gene	-1.30263	0.405387	8.30724e-06
flp-4	WBGene00001447	protein_coding_gene	-1.30629	0.40436	2.03631e-05
lgc-39	WBGene00017314	protein_coding_gene	-1.30633	0.404347	0.00114144
ida-1	WBGene00002048	protein_coding_gene	-1.30678	0.404222	9.87204e-05
npr-29	WBGene00013848	protein_coding_gene	-1.30708	0.404139	0.00824279
ahcy-1	WBGene00019322	protein_coding_gene	-1.30983	0.403367	1.43735e-06
asg-2	WBGene00000210	protein_coding_gene	-1.31317	0.402437	5.52445e-06
C33G8.4	WBGene00016362	protein_coding_gene	-1.31359	0.402319	4.60064e-07
F11E6.6	WBGene00008709	protein_coding_gene	-1.31418	0.402155	0.0191497
nlp-7	WBGene00003745	protein_coding_gene	-1.31453	0.402058	2.51596e-07
pgp-15	WBGene00004009	pseudogene	-1.31455	0.402051	0.0120691
cdkl-1	WBGene00012779	protein_coding_gene	-1.31516	0.401882	0.0432911
C14H10.3	WBGene00007593	protein_coding_gene	-1.31578	0.401707	1.36314e-08
M04C9.4	WBGene00010859	protein_coding_gene	-1.31617	0.4016	6.79079e-05
R03D7.3	WBGene00014814	pseudogene	-1.3168	0.401423	0.0351395
unc-25	WBGene00006762	protein_coding_gene	-1.31769	0.401176	2.77578e-05
fbxa-180	WBGene00009295	pseudogene	-1.3195	0.400675	4.30265e-05
kvs-2	WBGene00007862	protein_coding_gene	-1.31971	0.400616	0.00654178
nlp-55	WBGene00008820	protein_coding_gene	-1.32132	0.400169	0.000103746
klp-13	WBGene00002224	protein_coding_gene	-1.32166	0.400075	0.0115952
nhr-80	WBGene00003670	protein_coding_gene	-1.32357	0.399544	7.30117e-09
acr-12	WBGene00000051	protein_coding_gene	-1.32407	0.399408	0.000594865
F27B10.1	WBGene00017850	protein_coding_gene	-1.32466	0.399244	0.00371958
Y34B4A.5	WBGene00021321	protein_coding_gene	-1.32549	0.399014	1.91783e-05
Y57G7A.1	WBGene00021965	protein_coding_gene	-1.32631	0.398786	0.00152635
T25B9.9	WBGene00012015	protein_coding_gene	-1.32847	0.398191	2.13346e-07
egl-47	WBGene00001211	protein_coding_gene	-1.32994	0.397784	0.0387771
aakg-2	WBGene00020633	protein_coding_gene	-1.33058	0.397608	8.26335e-14
aat-5	WBGene00000006	protein_coding_gene	-1.33148	0.397361	0.000745646
grk-2	WBGene00001709	protein_coding_gene	-1.33254	0.39707	6.55451e-09
abf-6	WBGene00000017	protein_coding_gene	-1.33354	0.396793	0.000186105
alp-1	WBGene00001132	protein_coding_gene	-1.33374	0.396738	1.1516e-06
trpp-12	WBGene00016614	protein_coding_gene	-1.337	0.395844	2.2261e-08
aqp-9	WBGene00000177	protein_coding_gene	-1.33731	0.395758	3.26016e-06
haf-4	WBGene00001814	protein_coding_gene	-1.34088	0.394779	6.31471e-13
ugt-26	WBGene00015695	protein_coding_gene	-1.34231	0.394388	1.2791e-05
acr-24	WBGene00013534	protein_coding_gene	-1.34383	0.393975	0.0280175
Y102A11A.3	WBGene00022413	protein_coding_gene	-1.3456	0.39349	1.36972e-06
srb-16	WBGene00019025	protein_coding_gene	-1.34629	0.393302	0.0393528
Y55D5A.4	WBGene00021918	protein_coding_gene	-1.34661	0.393215	0.0147329
F31B12.3	WBGene00001495	protein_coding_gene	-1.3473	0.393027	0.00482946
C25G6.3	WBGene00016108	protein_coding_gene	-1.34858	0.392679	0.0456399
cri-1	WBGene00010614	protein_coding_gene	-1.35138	0.391918	0.0200484
F09C8.2	WBGene00008622	protein_coding_gene	-1.3531	0.391451	1.68066e-06
nspc-9	WBGene00009634	protein_coding_gene	-1.3534	0.391369	0.000100176
flp-5	WBGene00001448	protein_coding_gene	-1.35342	0.391362	2.0921e-07
F29G9.1	WBGene00017930	protein_coding_gene	-1.35376	0.391271	0.0226775
ttr-33	WBGene00016505	protein_coding_gene	-1.35416	0.391162	2.62964e-06
R13A1.5	WBGene00020043	protein_coding_gene	-1.35487	0.390969	0.00367127
F57A8.4	WBGene00010179	protein_coding_gene	-1.35502	0.39093	0.0229112
gon-2	WBGene00001651	protein_coding_gene	-1.35504	0.390923	3.20082e-09
glb-18	WBGene00009917	protein_coding_gene	-1.3565	0.390529	1.34542e-05
R07E3.2	WBGene00011103	protein_coding_gene	-1.35785	0.390164	0.037918
gln-1	WBGene00001602	protein_coding_gene	-1.35787	0.390158	2.71737e-16
C27A2.12	WBGene00206373	protein_coding_gene	-1.35913	0.389817	0.000532776
asp-3	WBGene00000216	protein_coding_gene	-1.35958	0.389696	5.45115e-15
mctp-1	WBGene00017063	protein_coding_gene	-1.35971	0.389659	4.62057e-09
odr-3	WBGene00003850	protein_coding_gene	-1.3605	0.389448	0.00156054
sid-2	WBGene00004796	protein_coding_gene	-1.3609	0.389338	1.0659e-06
C10G8.8	WBGene00015684	protein_coding_gene	-1.36313	0.388738	1.24715e-07
aat-6	WBGene00000007	protein_coding_gene	-1.36459	0.388346	1.56541e-10
dct-6	WBGene00017773	protein_coding_gene	-1.36512	0.388202	7.25693e-14
aex-1	WBGene00000084	protein_coding_gene	-1.36558	0.388078	2.14584e-09
F57B7.2	WBGene00010192	protein_coding_gene	-1.36566	0.388056	6.47614e-06
D1044.7	WBGene00017032	protein_coding_gene	-1.36581	0.388017	0.00771641
DH11.5	WBGene00008438	protein_coding_gene	-1.36611	0.387936	7.78522e-08
nlp-43	WBGene00016684	protein_coding_gene	-1.3662	0.387913	7.21215e-06
unc-17	WBGene00006756	protein_coding_gene	-1.36826	0.387359	0.000253095
pll-1	WBGene00004045	protein_coding_gene	-1.3704	0.386784	0.00133352
H10E21.5	WBGene00019185	protein_coding_gene	-1.37125	0.386557	0.000196676
twk-9	WBGene00006664	protein_coding_gene	-1.37154	0.386478	0.0283818
C18B2.4	WBGene00015955	protein_coding_gene	-1.37224	0.386291	1.39742e-12
F35F10.4	WBGene00018054	pseudogene	-1.37226	0.386286	0.0133573
ZK652.8	WBGene00022786	protein_coding_gene	-1.37324	0.386023	3.48415e-07
snt-4	WBGene00004924	protein_coding_gene	-1.3743	0.38574	4.58763e-06
suca-1	WBGene00009812	protein_coding_gene	-1.37562	0.385387	1.41927e-11
nhr-263	WBGene00017367	protein_coding_gene	-1.3767	0.385098	0.0336383
rbc-1	WBGene00004313	protein_coding_gene	-1.37688	0.385052	9.15877e-06
mec-2	WBGene00003166	protein_coding_gene	-1.37758	0.384864	9.31531e-05
abu-12	WBGene00004127	protein_coding_gene	-1.37844	0.384634	0.0132355
mab-9	WBGene00003106	protein_coding_gene	-1.37929	0.384408	0.0254927
twk-48	WBGene00010784	protein_coding_gene	-1.37964	0.384315	0.0232394
cest-26	WBGene00017478	protein_coding_gene	-1.38105	0.383939	2.92549e-06
K02E11.5	WBGene00010514	protein_coding_gene	-1.38275	0.383488	4.96039e-05
mocs-1	WBGene00010983	protein_coding_gene	-1.38563	0.382723	1.56141e-09
gab-1	WBGene00001512	protein_coding_gene	-1.38569	0.382705	0.0184963
M7.12	WBGene00010887	protein_coding_gene	-1.38804	0.382083	2.683e-07
F54G2.1	WBGene00018837	protein_coding_gene	-1.38874	0.381897	2.65783e-08
srx-125	WBGene00006016	protein_coding_gene	-1.38941	0.38172	0.0418681
C35B1.7	WBGene00016436	protein_coding_gene	-1.38964	0.381661	0.0349716
C50D2.6	WBGene00016809	protein_coding_gene	-1.38982	0.381613	9.95504e-05
T12G3.2	WBGene00011738	protein_coding_gene	-1.39043	0.38145	7.72892e-13
Y32G9B.1	WBGene00021309	protein_coding_gene	-1.39133	0.381213	0.00215771
ugt-16	WBGene00013901	protein_coding_gene	-1.39344	0.380656	2.14605e-06
npr-30	WBGene00019183	protein_coding_gene	-1.39446	0.380387	0.0037885
tmc-1	WBGene00020490	protein_coding_gene	-1.39649	0.379853	4.89393e-05
dlk-1	WBGene00001008	protein_coding_gene	-1.39705	0.379704	5.53601e-11
Y39B6A.41	WBGene00012699	protein_coding_gene	-1.39711	0.379688	0.0150295
acr-25	WBGene00043066	protein_coding_gene	-1.39756	0.379572	0.0284703
F38B2.6	WBGene00194663	protein_coding_gene	-1.39763	0.379551	0.00948868
his-40	WBGene00001914	protein_coding_gene	-1.39887	0.379226	0.00938785
pgrn-1	WBGene00011936	protein_coding_gene	-1.39911	0.379162	3.48447e-13
unc-103	WBGene00006830	protein_coding_gene	-1.39944	0.379076	1.99975e-06
glb-29	WBGene00012461	protein_coding_gene	-1.40039	0.378825	0.0176741
ZK822.4	WBGene00014091	protein_coding_gene	-1.40058	0.378777	1.74664e-14
nhr-147	WBGene00015395	protein_coding_gene	-1.40104	0.378657	0.0340096
T19D2.2	WBGene00004184	protein_coding_gene	-1.40274	0.37821	0.000217363
ZK622.4	WBGene00022782	protein_coding_gene	-1.40287	0.378177	5.00563e-06
E02A10.4	WBGene00008454	protein_coding_gene	-1.40373	0.37795	0.00227926
oac-59	WBGene00016585	protein_coding_gene	-1.40423	0.377821	1.22533e-10
rdy-2	WBGene00004328	protein_coding_gene	-1.40569	0.377436	0.0192686
dat-1	WBGene00000934	protein_coding_gene	-1.40582	0.377403	0.00331466
F46C8.8	WBGene00018487	protein_coding_gene	-1.40733	0.377008	0.000302392
ccm-2	WBGene00019462	protein_coding_gene	-1.40776	0.376896	5.25398e-05
C55A6.6	WBGene00008335	protein_coding_gene	-1.40796	0.376845	1.07564e-07
C31H5.5	WBGene00007856	protein_coding_gene	-1.40797	0.376843	7.4313e-06
Y45G12C.1	WBGene00021565	protein_coding_gene	-1.40866	0.376663	0.0116421
F10G2.1	WBGene00017362	protein_coding_gene	-1.40875	0.376638	1.50683e-17
H18N23.2	WBGene00019211	protein_coding_gene	-1.40918	0.376525	2.89784e-05
B0361.4	WBGene00015158	protein_coding_gene	-1.40985	0.376352	0.0129658
T05E7.1	WBGene00020258	protein_coding_gene	-1.41058	0.376161	2.06292e-11
nlg-1	WBGene00006412	protein_coding_gene	-1.41255	0.375648	6.19306e-05
M03E7.1	WBGene00019753	protein_coding_gene	-1.4145	0.37514	0.00813639
H41C03.3	WBGene00019270	protein_coding_gene	-1.41543	0.374899	7.33634e-07
Y119D3B.21	WBGene00022497	protein_coding_gene	-1.41598	0.374755	6.97718e-05
vha-13	WBGene00013025	protein_coding_gene	-1.41612	0.37472	9.61064e-09
inx-10	WBGene00002132	protein_coding_gene	-1.41638	0.374652	9.71565e-15
F54F12.2	WBGene00010073	protein_coding_gene	-1.41705	0.374478	0.0134001
C44B7.7	WBGene00016629	protein_coding_gene	-1.42158	0.373304	0.000162097
C02B8.12	WBGene00219375	protein_coding_gene	-1.4216	0.373299	0.00133164
nlp-3	WBGene00003741	protein_coding_gene	-1.42249	0.373067	5.98073e-07
ZK1240.11	WBGene00206413	protein_coding_gene	-1.42608	0.372141	0.00964557
nlp-19	WBGene00003757	protein_coding_gene	-1.42621	0.372108	0.0296199
arrd-17	WBGene00011732	protein_coding_gene	-1.42873	0.371457	0.0001037
daf-11	WBGene00000907	protein_coding_gene	-1.42912	0.371357	0.031742
C36B7.5	WBGene00016468	protein_coding_gene	-1.43014	0.371096	0.00604909
fbxb-105	WBGene00017251	protein_coding_gene	-1.43018	0.371085	0.00183959
nspc-10	WBGene00009640	protein_coding_gene	-1.43085	0.370913	1.93448e-07
cyp-25A1	WBGene00007963	protein_coding_gene	-1.43163	0.370712	0.0300762
B0416.11	WBGene00206483	protein_coding_gene	-1.43222	0.37056	0.0307566
frpr-17	WBGene00011765	protein_coding_gene	-1.43273	0.370429	0.00123205
Y55D5A.3	WBGene00021917	protein_coding_gene	-1.43384	0.370145	0.000452855
feh-1	WBGene00001410	protein_coding_gene	-1.43447	0.369983	6.61812e-07
F36A4.5	WBGene00018084	protein_coding_gene	-1.43535	0.369756	0.00143624
nhr-1	WBGene00003600	protein_coding_gene	-1.43566	0.369677	6.1015e-10
D1044.1	WBGene00017027	protein_coding_gene	-1.43639	0.36949	4.70327e-06
cyp-33C4	WBGene00018413	protein_coding_gene	-1.43647	0.36947	0.0065998
C03H5.5	WBGene00015407	protein_coding_gene	-1.43668	0.369417	3.5668e-10
Y75B7AR.1	WBGene00022287	protein_coding_gene	-1.43672	0.369405	0.000458512
C44B11.6	WBGene00016635	protein_coding_gene	-1.43678	0.369391	9.15769e-06
tnc-2	WBGene00006583	protein_coding_gene	-1.43828	0.369007	6.43389e-07
Y26D4A.21	WBGene00077684	protein_coding_gene	-1.44107	0.368294	0.0375371
gsto-1	WBGene00016204	protein_coding_gene	-1.44208	0.368035	3.13862e-06
C09G9.5	WBGene00007495	protein_coding_gene	-1.44512	0.367262	0.000554561
H10E21.4	WBGene00019184	protein_coding_gene	-1.44588	0.367068	0.00568328
F17C11.2	WBGene00008914	protein_coding_gene	-1.44668	0.366864	9.32976e-10
F15D4.4	WBGene00008861	protein_coding_gene	-1.45172	0.365585	0.000154096
ace-1	WBGene00000035	protein_coding_gene	-1.4525	0.365388	1.28058e-06
K08E7.8	WBGene00010675	protein_coding_gene	-1.45434	0.364921	0.00208997
T09B4.8	WBGene00020382	protein_coding_gene	-1.4556	0.364604	1.37988e-09
W10C8.5	WBGene00021128	protein_coding_gene	-1.45842	0.363892	6.4687e-18
F31F7.2	WBGene00017965	protein_coding_gene	-1.46137	0.363148	0.0368525
ZK1307.1	WBGene00014244	protein_coding_gene	-1.46138	0.363145	7.11628e-06
ZK909.3	WBGene00014148	protein_coding_gene	-1.46252	0.362859	8.46548e-13
lev-9	WBGene00002976	protein_coding_gene	-1.46324	0.362677	6.48153e-06
ric-4	WBGene00004364	protein_coding_gene	-1.46353	0.362605	6.09677e-12
arrd-18	WBGene00018060	protein_coding_gene	-1.46517	0.362194	6.28676e-06
mai-1	WBGene00003124	protein_coding_gene	-1.46678	0.361788	1.93992e-06
glr-1	WBGene00001612	protein_coding_gene	-1.4675	0.361607	0.00721834
F13D12.8	WBGene00008742	protein_coding_gene	-1.46894	0.361247	9.7391e-05
haf-9	WBGene00001819	protein_coding_gene	-1.46919	0.361185	4.94035e-10
Y38C1AA.9	WBGene00021400	protein_coding_gene	-1.46998	0.360987	0.000194686
nlp-13	WBGene00003751	protein_coding_gene	-1.47037	0.360889	9.75411e-09
T02E1.8	WBGene00011380	protein_coding_gene	-1.47058	0.360837	0.00279794
gnrr-1	WBGene00018798	protein_coding_gene	-1.47096	0.360741	0.0303763
unc-38	WBGene00006774	protein_coding_gene	-1.4725	0.360357	8.58909e-05
F52E1.2	WBGene00018692	protein_coding_gene	-1.47334	0.360147	2.81871e-06
clhm-1	WBGene00016626	protein_coding_gene	-1.47376	0.360043	0.00108317
npr-26	WBGene00011372	protein_coding_gene	-1.47441	0.35988	0.00960766
atp-6	WBGene00010960	protein_coding_gene	-1.47558	0.359588	9.80487e-07
gly-12	WBGene00001637	protein_coding_gene	-1.47593	0.359501	1.91801e-11
F23F12.3	WBGene00017751	protein_coding_gene	-1.47864	0.358826	0.00073428
Y119C1B.6	WBGene00022472	protein_coding_gene	-1.4788	0.358787	0.00114618
slc-9B.2	WBGene00010214	protein_coding_gene	-1.47928	0.358667	0.000121834
F55A4.7	WBGene00018859	protein_coding_gene	-1.48031	0.358413	0.018464
dyc-1	WBGene00001116	protein_coding_gene	-1.48081	0.358288	2.27377e-05
C53D5.5	WBGene00016906	protein_coding_gene	-1.48244	0.357883	1.61966e-13
T02B11.3	WBGene00020155	protein_coding_gene	-1.48472	0.357317	1.22356e-13
vap-1	WBGene00006886	protein_coding_gene	-1.48597	0.357007	5.42267e-08
xbx-5	WBGene00011974	protein_coding_gene	-1.48714	0.356718	0.000756356
F57C7.4	WBGene00010200	protein_coding_gene	-1.48749	0.356633	0.0120507
sto-5	WBGene00006067	protein_coding_gene	-1.48761	0.356603	1.7783e-05
math-14	WBGene00015828	protein_coding_gene	-1.48843	0.356401	3.18538e-08
R03C1.1	WBGene00010987	protein_coding_gene	-1.48985	0.35605	0.0441737
R10E8.7	WBGene00014821	pseudogene	-1.4901	0.355988	4.81899e-08
T23F2.2	WBGene00020735	protein_coding_gene	-1.4912	0.355716	1.55657e-05
C49A9.3	WBGene00016757	protein_coding_gene	-1.49296	0.355284	2.36658e-08
unc-97	WBGene00006826	protein_coding_gene	-1.49358	0.355131	3.45585e-15
gnrr-3	WBGene00013871	protein_coding_gene	-1.49378	0.355081	0.0469075
F58B6.1	WBGene00019029	protein_coding_gene	-1.49437	0.354936	0.00855466
Y32F6A.4	WBGene00012529	protein_coding_gene	-1.49608	0.354515	1.98311e-15
C40A11.8	WBGene00016551	protein_coding_gene	-1.49767	0.354125	0.00330006
egl-10	WBGene00001179	protein_coding_gene	-1.49815	0.354007	5.32692e-16
del-1	WBGene00000952	protein_coding_gene	-1.5015	0.353185	0.0185298
F11A5.15	WBGene00008680	protein_coding_gene	-1.50339	0.352723	0.0171452
dct-15	WBGene00012340	protein_coding_gene	-1.50357	0.352679	0.0127848
pde-4	WBGene00020114	protein_coding_gene	-1.50501	0.352328	6.15604e-08
glb-6	WBGene00015969	protein_coding_gene	-1.5068	0.351891	0.0001721
F40E10.6	WBGene00009574	protein_coding_gene	-1.50693	0.35186	6.47509e-07
trpa-2	WBGene00010873	protein_coding_gene	-1.50702	0.351837	7.99636e-08
F36H9.5	WBGene00018113	protein_coding_gene	-1.50709	0.351819	0.0029389
rgs-6	WBGene00004349	protein_coding_gene	-1.50729	0.351771	0.00156424
pgal-1	WBGene00017671	protein_coding_gene	-1.50761	0.351694	6.83293e-11
D1007.18	WBGene00044421	protein_coding_gene	-1.50775	0.35166	0.00240486
sft-4	WBGene00004788	protein_coding_gene	-1.50904	0.351345	5.28307e-14
cest-2.2	WBGene00013874	protein_coding_gene	-1.5092	0.351306	8.72759e-11
fipr-2	WBGene00009097	protein_coding_gene	-1.51148	0.35075	2.02409e-07
T20B6.3	WBGene00020599	protein_coding_gene	-1.51349	0.350262	0.0110725
rund-1	WBGene00020572	protein_coding_gene	-1.51369	0.350213	7.10482e-08
K08D10.14	WBGene00219216	protein_coding_gene	-1.51418	0.350095	3.94012e-06
H40L08.3	WBGene00010434	protein_coding_gene	-1.51514	0.349862	0.000140504
acl-12	WBGene00015295	protein_coding_gene	-1.5183	0.349096	1.16437e-12
F22E12.3	WBGene00009060	protein_coding_gene	-1.51867	0.349008	0.0055762
unc-10	WBGene00006750	protein_coding_gene	-1.51892	0.348947	6.68958e-05
sma-5	WBGene00004859	protein_coding_gene	-1.52215	0.348167	5.34117e-06
ZK669.2	WBGene00014052	protein_coding_gene	-1.52249	0.348085	6.29267e-07
acd-3	WBGene00007775	protein_coding_gene	-1.52412	0.347691	3.43171e-07
C09G1.4	WBGene00007486	protein_coding_gene	-1.52445	0.347611	4.5451e-05
gpc-1	WBGene00001681	protein_coding_gene	-1.52475	0.347539	0.00253037
M02B1.2	WBGene00010827	protein_coding_gene	-1.52572	0.347307	7.99504e-10
R07B1.13	WBGene00138711	protein_coding_gene	-1.52991	0.346298	0.00812112
H38K22.9	WBGene00284844	protein_coding_gene	-1.53236	0.345711	0.00714705
lin-2	WBGene00002991	protein_coding_gene	-1.53273	0.345623	1.70005e-12
ins-3	WBGene00002086	protein_coding_gene	-1.53376	0.345377	0.00262739
R13H4.5	WBGene00011263	protein_coding_gene	-1.53563	0.34493	4.37736e-06
M03A8.3	WBGene00019749	protein_coding_gene	-1.53602	0.344834	1.58397e-08
M03F8.5	WBGene00019764	protein_coding_gene	-1.53758	0.344462	0.0158122
F46C8.1	WBGene00018484	protein_coding_gene	-1.53924	0.344067	0.0129898
F35E12.10	WBGene00009434	protein_coding_gene	-1.54091	0.343668	6.52202e-05
frm-8	WBGene00001494	protein_coding_gene	-1.54366	0.343015	8.98019e-10
kvs-3	WBGene00018402	protein_coding_gene	-1.54409	0.342912	0.00667207
pudl-1	WBGene00044489	protein_coding_gene	-1.54572	0.342525	2.31371e-05
T14G8.3	WBGene00011771	protein_coding_gene	-1.54594	0.342472	7.28109e-07
lron-2	WBGene00022789	protein_coding_gene	-1.54921	0.341697	0.00647428
ttr-36	WBGene00044605	protein_coding_gene	-1.54942	0.341647	3.22807e-09
hum-5	WBGene00002038	protein_coding_gene	-1.55042	0.34141	6.05283e-13
F56C9.7	WBGene00018951	protein_coding_gene	-1.55159	0.341133	2.16527e-09
pfk-1.1	WBGene00022199	protein_coding_gene	-1.55246	0.340929	3.36441e-19
cutl-15	WBGene00011888	protein_coding_gene	-1.55285	0.340837	3.08566e-05
kin-9	WBGene00002195	protein_coding_gene	-1.55314	0.340767	0.000125471
PDB1.1	WBGene00019803	protein_coding_gene	-1.55338	0.340711	1.2398e-06
W05H12.1	WBGene00012289	protein_coding_gene	-1.55343	0.340699	6.43412e-09
F15A4.5	WBGene00008840	protein_coding_gene	-1.55467	0.340407	0.00106416
H23N18.5	WBGene00019236	protein_coding_gene	-1.55511	0.340302	0.0155814
dpy-20	WBGene00001079	protein_coding_gene	-1.55579	0.340141	0.0423442
C17H12.10	WBGene00015935	protein_coding_gene	-1.55696	0.339867	0.00139883
cyp-33C5	WBGene00018261	protein_coding_gene	-1.55718	0.339814	0.00148327
unc-31	WBGene00006767	protein_coding_gene	-1.56178	0.338733	7.69062e-08
F14H12.3	WBGene00017471	protein_coding_gene	-1.563	0.338447	5.56105e-05
M05D6.9	WBGene00010881	protein_coding_gene	-1.56351	0.338328	0.0321074
F10A3.4	WBGene00008634	protein_coding_gene	-1.56374	0.338272	2.04611e-05
T22F3.7	WBGene00020697	protein_coding_gene	-1.56526	0.337918	0.00835991
del-4	WBGene00012116	protein_coding_gene	-1.56531	0.337906	0.0464858
fbxa-42	WBGene00044676	protein_coding_gene	-1.56619	0.337699	0.00348007
F41F3.3	WBGene00018297	protein_coding_gene	-1.56682	0.337552	0.00229899
C12D5.9	WBGene00015710	protein_coding_gene	-1.56685	0.337544	6.83393e-09
twk-49	WBGene00019904	protein_coding_gene	-1.56697	0.337517	4.30508e-10
Y102A11A.7	WBGene00022417	protein_coding_gene	-1.56747	0.337401	0.0235282
clec-50	WBGene00012253	protein_coding_gene	-1.56788	0.337303	5.57372e-07
scd-2	WBGene00004740	protein_coding_gene	-1.57085	0.336609	0.000184305
T08E11.8	WBGene00020364	protein_coding_gene	-1.5712	0.336527	0.034559
T05H10.8	WBGene00011512	protein_coding_gene	-1.57642	0.335313	0.000358732
eppl-1	WBGene00020139	protein_coding_gene	-1.57979	0.33453	2.30809e-13
flp-11	WBGene00001454	protein_coding_gene	-1.57996	0.334492	8.58213e-07
ZC239.13	WBGene00022571	protein_coding_gene	-1.58167	0.334094	0.0152732
F13H8.5	WBGene00017438	protein_coding_gene	-1.58292	0.333806	0.000259173
F49H12.4	WBGene00018655	protein_coding_gene	-1.58324	0.333731	0.0397454
cgt-2	WBGene00017625	protein_coding_gene	-1.58454	0.333431	2.83033e-09
C18E9.7	WBGene00007687	protein_coding_gene	-1.58687	0.332894	0.000815195
Y41C4A.17	WBGene00012760	protein_coding_gene	-1.5884	0.332541	0.0220748
Y57G11B.5	WBGene00013297	protein_coding_gene	-1.59138	0.331853	2.7537e-10
F07H5.7	WBGene00008558	protein_coding_gene	-1.59167	0.331787	0.00226325
nhr-172	WBGene00016927	protein_coding_gene	-1.59184	0.331747	0.0466861
unc-8	WBGene00006748	protein_coding_gene	-1.59211	0.331686	0.017394
cbs-1	WBGene00013866	protein_coding_gene	-1.59224	0.331657	4.6641e-20
arrd-26	WBGene00019873	protein_coding_gene	-1.59363	0.331337	0.000689871
kin-29	WBGene00002210	protein_coding_gene	-1.5941	0.331229	5.10867e-11
T11B7.5	WBGene00011708	protein_coding_gene	-1.59434	0.331173	3.17935e-08
flp-18	WBGene00001461	protein_coding_gene	-1.59436	0.33117	1.29309e-08
twk-24	WBGene00006677	protein_coding_gene	-1.59636	0.330711	2.53506e-09
Y82E9BR.5	WBGene00022338	protein_coding_gene	-1.59638	0.330705	1.59545e-05
pde-1	WBGene00011433	protein_coding_gene	-1.59665	0.330643	1.30766e-07
C38C3.10	WBGene00045390	protein_coding_gene	-1.59713	0.330535	0.00136069
srx-45	WBGene00005936	protein_coding_gene	-1.59768	0.330407	0.0196151
nucb-1	WBGene00009674	protein_coding_gene	-1.59771	0.3304	1.6913e-13
pqn-35	WBGene00004122	protein_coding_gene	-1.59813	0.330305	1.48016e-08
F58E2.3	WBGene00019047	protein_coding_gene	-1.59829	0.330269	0.000124727
D1086.7	WBGene00008394	protein_coding_gene	-1.59919	0.330062	8.17199e-09
C03H5.9	WBGene00206366	protein_coding_gene	-1.60237	0.329337	0.0467428
cest-13	WBGene00010116	protein_coding_gene	-1.60253	0.3293	4.90688e-07
unc-80	WBGene00006812	protein_coding_gene	-1.60304	0.329183	7.28341e-08
dop-1	WBGene00001052	protein_coding_gene	-1.60327	0.329129	0.000668076
npr-22	WBGene00022004	protein_coding_gene	-1.60488	0.328764	1.84711e-06
T05C12.11	WBGene00011473	protein_coding_gene	-1.60598	0.328514	0.00862034
gbb-1	WBGene00021528	protein_coding_gene	-1.60603	0.328501	3.50345e-06
F57E7.1	WBGene00010202	protein_coding_gene	-1.60762	0.328139	0.00142784
flp-13	WBGene00001456	protein_coding_gene	-1.6093	0.327756	2.03097e-08
chw-1	WBGene00009059	protein_coding_gene	-1.60981	0.327642	5.27919e-08
ZK1067.4	WBGene00014210	protein_coding_gene	-1.61077	0.327423	2.69033e-05
F15E6.6	WBGene00017487	protein_coding_gene	-1.61107	0.327355	1.10957e-09
crn-6	WBGene00000799	protein_coding_gene	-1.61402	0.326688	2.12719e-11
nlp-12	WBGene00003750	protein_coding_gene	-1.61456	0.326565	9.63583e-06
vha-11	WBGene00006920	protein_coding_gene	-1.61488	0.326492	3.15719e-10
T16A9.3	WBGene00011793	protein_coding_gene	-1.61506	0.326452	6.52951e-05
F41G3.10	WBGene00018303	protein_coding_gene	-1.61722	0.325962	2.76803e-10
vha-20	WBGene00010993	protein_coding_gene	-1.61871	0.325626	3.80858e-14
Y38F1A.4	WBGene00012607	protein_coding_gene	-1.62167	0.32496	0.021146
nrf-6	WBGene00003813	protein_coding_gene	-1.62282	0.324701	1.4093e-17
C08B6.11	WBGene00007431	protein_coding_gene	-1.6232	0.324615	1.19704e-08
mab-10	WBGene00003107	protein_coding_gene	-1.62499	0.324211	4.13865e-06
srp-6	WBGene00005647	protein_coding_gene	-1.6277	0.323604	5.93612e-14
C15F1.2	WBGene00015795	protein_coding_gene	-1.62914	0.323282	0.00311303
lgc-10	WBGene00022247	protein_coding_gene	-1.62914	0.323281	0.00195394
idhb-1	WBGene00007993	protein_coding_gene	-1.62936	0.323233	1.06877e-22
Y51H7BR.4	WBGene00021776	protein_coding_gene	-1.63041	0.322996	0.0232298
M02D8.2	WBGene00019728	protein_coding_gene	-1.63208	0.322624	6.07712e-05
C09F12.2	WBGene00007482	protein_coding_gene	-1.63235	0.322562	0.0147582
hsp-25	WBGene00002023	protein_coding_gene	-1.63254	0.322521	3.29342e-10
Y60A9.3	WBGene00013370	protein_coding_gene	-1.63346	0.322315	0.00270665
T04F8.3	WBGene00011442	protein_coding_gene	-1.63548	0.321863	0.00657504
R02E4.2	WBGene00044021	protein_coding_gene	-1.63624	0.321693	0.00479032
ins-6	WBGene00002089	protein_coding_gene	-1.63727	0.321464	0.000819202
sbt-1	WBGene00011392	protein_coding_gene	-1.64002	0.320852	2.24006e-12
F35F10.5	WBGene00018055	protein_coding_gene	-1.64039	0.320769	0.00450232
gst-23	WBGene00001771	protein_coding_gene	-1.64265	0.320268	0.0309633
T19D7.7	WBGene00020575	protein_coding_gene	-1.64269	0.320258	0.0130519
C49A9.4	WBGene00016758	protein_coding_gene	-1.64452	0.319853	6.95022e-10
lys-8	WBGene00003097	protein_coding_gene	-1.6456	0.319613	1.2043e-16
hot-8	WBGene00020489	protein_coding_gene	-1.64946	0.31876	7.00676e-05
tbx-37	WBGene00006556	protein_coding_gene	-1.64965	0.318718	0.0108764
immt-1	WBGene00020511	protein_coding_gene	-1.65143	0.318324	1.79959e-22
ldh-1	WBGene00002262	protein_coding_gene	-1.65364	0.317837	3.23929e-09
lgc-35	WBGene00012915	protein_coding_gene	-1.65512	0.317511	0.0124371
F57B1.5	WBGene00010188	protein_coding_gene	-1.65582	0.317358	4.1437e-08
rsbp-1	WBGene00011531	protein_coding_gene	-1.65625	0.317262	1.45322e-08
C49C3.4	WBGene00008194	protein_coding_gene	-1.65727	0.317039	1.17142e-07
nlp-14	WBGene00003752	protein_coding_gene	-1.65748	0.316993	1.62791e-06
pdi-6	WBGene00015168	protein_coding_gene	-1.65887	0.316686	9.59301e-07
gcy-23	WBGene00001548	protein_coding_gene	-1.66075	0.316275	0.00563817
Y17D7B.10	WBGene00194982	protein_coding_gene	-1.66206	0.315987	0.0283793
nas-8	WBGene00003527	protein_coding_gene	-1.66342	0.31569	0.00271065
pks-1	WBGene00016558	protein_coding_gene	-1.6641	0.315541	7.65128e-05
phat-3	WBGene00016782	protein_coding_gene	-1.66674	0.314963	2.13988e-08
Y53G8AR.7	WBGene00021814	protein_coding_gene	-1.67193	0.313832	1.59029e-10
F46G10.4	WBGene00009798	protein_coding_gene	-1.67218	0.313779	1.42477e-06
Y102A11A.1	WBGene00022411	protein_coding_gene	-1.67293	0.313616	0.00438293
T28C6.7	WBGene00012121	protein_coding_gene	-1.6737	0.313449	2.03091e-09
dhcr-7	WBGene00007126	protein_coding_gene	-1.67425	0.313328	0.00146085
T08B1.1	WBGene00020340	protein_coding_gene	-1.67577	0.313	4.6994e-12
hyl-2	WBGene00002044	protein_coding_gene	-1.67577	0.312998	2.449e-21
F36G3.1	WBGene00009482	protein_coding_gene	-1.67854	0.312399	6.1381e-12
F52D10.4	WBGene00009931	protein_coding_gene	-1.68015	0.31205	0.0244331
paqr-3	WBGene00013457	protein_coding_gene	-1.68031	0.312017	0.0004244
smoc-1	WBGene00011437	protein_coding_gene	-1.68122	0.311819	2.7145e-06
W05B5.1	WBGene00012274	protein_coding_gene	-1.68804	0.310349	4.60729e-06
vha-12	WBGene00006921	protein_coding_gene	-1.6883	0.310293	7.19176e-08
ncx-4	WBGene00003569	protein_coding_gene	-1.68882	0.31018	6.08229e-06
nlp-10	WBGene00003748	protein_coding_gene	-1.69277	0.309332	1.8171e-09
ugt-61	WBGene00018206	protein_coding_gene	-1.69513	0.308828	8.56967e-11
nas-1	WBGene00003520	protein_coding_gene	-1.69529	0.308793	0.0256134
sul-1	WBGene00006308	protein_coding_gene	-1.69555	0.308737	7.67419e-07
F30A10.14	WBGene00045473	protein_coding_gene	-1.69792	0.30823	4.18898e-08
fipr-3	WBGene00009090	protein_coding_gene	-1.69817	0.308177	3.92143e-05
F13B6.2	WBGene00017417	protein_coding_gene	-1.70163	0.307438	2.62524e-05
T07F12.1	WBGene00020321	protein_coding_gene	-1.70293	0.307161	4.41224e-12
lec-3	WBGene00002266	protein_coding_gene	-1.70431	0.306868	3.73682e-09
inx-1	WBGene00002123	protein_coding_gene	-1.7048	0.306765	1.33412e-07
T11F9.12	WBGene00011713	protein_coding_gene	-1.70617	0.306473	7.79214e-07
C29F3.7	WBGene00007807	protein_coding_gene	-1.70927	0.305814	5.40027e-07
kcnl-4	WBGene00008265	protein_coding_gene	-1.71068	0.305517	0.000374677
F15G9.6	WBGene00008869	protein_coding_gene	-1.71108	0.305432	0.037175
ZK813.4	WBGene00022823	protein_coding_gene	-1.71357	0.304905	2.12184e-09
fbl-1	WBGene00001403	protein_coding_gene	-1.71482	0.304641	5.22281e-10
gcy-32	WBGene00001552	protein_coding_gene	-1.71516	0.304569	0.0138264
hsp-3	WBGene00002007	protein_coding_gene	-1.7158	0.304433	1.50544e-10
C01G5.25	WBGene00235291	protein_coding_gene	-1.71714	0.304152	0.00180406
M153.2	WBGene00010925	protein_coding_gene	-1.718	0.30397	3.91885e-06
lgc-53	WBGene00020657	protein_coding_gene	-1.71931	0.303694	0.00203912
nspc-4	WBGene00044339	protein_coding_gene	-1.71939	0.303678	3.14353e-06
C17C3.1	WBGene00015887	protein_coding_gene	-1.72053	0.303438	2.35174e-21
Y38A10A.2	WBGene00021389	protein_coding_gene	-1.72255	0.303013	0.000663134
Y54G11A.7	WBGene00013216	protein_coding_gene	-1.72263	0.302995	1.15065e-12
R10H10.3	WBGene00011222	protein_coding_gene	-1.72388	0.302733	1.64191e-16
F37H8.2	WBGene00009511	protein_coding_gene	-1.72398	0.302714	5.65259e-08
D1046.4	WBGene00008365	protein_coding_gene	-1.72539	0.302417	1.702e-06
daf-37	WBGene00016246	protein_coding_gene	-1.72547	0.302399	5.54552e-05
ptr-16	WBGene00004230	protein_coding_gene	-1.72637	0.302212	0.000539989
fat-6	WBGene00001398	protein_coding_gene	-1.7269	0.302101	1.04564e-14
Y37A1A.3	WBGene00012536	protein_coding_gene	-1.72702	0.302075	2.14335e-09
B0457.6	WBGene00007180	protein_coding_gene	-1.7327	0.300887	2.14705e-09
B0238.12	WBGene00015076	protein_coding_gene	-1.73299	0.300828	0.00215636
F19C6.3	WBGene00008952	protein_coding_gene	-1.73468	0.300475	0.000189609
egl-23	WBGene00001190	protein_coding_gene	-1.7356	0.300283	4.19919e-08
acox-1.1	WBGene00008564	protein_coding_gene	-1.7373	0.29993	3.45047e-19
F59B10.3	WBGene00010319	protein_coding_gene	-1.74104	0.299155	0.00406848
F32D8.7	WBGene00009331	protein_coding_gene	-1.74135	0.299089	0.00156032
C09G9.8	WBGene00007497	protein_coding_gene	-1.74272	0.298805	0.0187725
dnj-7	WBGene00001025	protein_coding_gene	-1.74511	0.298312	3.82262e-10
Y48G10A.6	WBGene00013023	protein_coding_gene	-1.74559	0.298212	0.000184285
ubc-23	WBGene00006718	protein_coding_gene	-1.74621	0.298085	1.95568e-05
EGAP4.1	WBGene00017149	protein_coding_gene	-1.7467	0.297983	0.00558809
lgc-30	WBGene00019069	protein_coding_gene	-1.74728	0.297864	0.00101229
cpn-4	WBGene00000780	protein_coding_gene	-1.74759	0.297798	9.77085e-17
F16F9.1	WBGene00017513	protein_coding_gene	-1.74775	0.297766	7.34008e-09
C23H5.11	WBGene00044649	protein_coding_gene	-1.74883	0.297543	0.0279677
pcdr-1	WBGene00010329	protein_coding_gene	-1.74977	0.297349	2.01961e-05
unc-9	WBGene00006749	protein_coding_gene	-1.74998	0.297305	2.64257e-11
B0395.3	WBGene00007175	protein_coding_gene	-1.75022	0.297256	1.10958e-19
fpn-1.2	WBGene00019977	protein_coding_gene	-1.75107	0.297081	1.06986e-06
F26F12.8	WBGene00044544	protein_coding_gene	-1.75169	0.296953	0.00047546
cht-4	WBGene00021252	protein_coding_gene	-1.75192	0.296907	0.008464
F46A8.11	WBGene00014761	protein_coding_gene	-1.75623	0.296021	0.000313521
C45G9.8	WBGene00016679	protein_coding_gene	-1.75624	0.296018	0.0187166
F46C5.6	WBGene00009781	protein_coding_gene	-1.75737	0.295787	2.27504e-09
Y102A11A.9	WBGene00022419	protein_coding_gene	-1.75922	0.295407	5.54302e-08
H09G03.1	WBGene00019174	protein_coding_gene	-1.75926	0.2954	0.00555363
clec-223	WBGene00007282	protein_coding_gene	-1.75962	0.295326	3.65033e-11
R05A10.2	WBGene00011019	protein_coding_gene	-1.76052	0.295141	1.48622e-12
C04G2.14	WBGene00255426	ncRNA_gene	-1.76175	0.29489	9.58075e-06
unc-105	WBGene00006832	protein_coding_gene	-1.76238	0.294762	1.08746e-09
F53H4.3	WBGene00010008	protein_coding_gene	-1.763	0.294636	9.12952e-05
snet-1	WBGene00015354	protein_coding_gene	-1.76328	0.294577	1.85326e-07
tre-3	WBGene00006609	protein_coding_gene	-1.76925	0.293361	5.98135e-14
F46C5.2	WBGene00009779	protein_coding_gene	-1.76942	0.293326	0.000397551
F27C1.11	WBGene00017858	protein_coding_gene	-1.77057	0.293093	2.66358e-05
C26B9.5	WBGene00016134	protein_coding_gene	-1.77072	0.293062	1.06778e-08
C30G7.2	WBGene00044176	protein_coding_gene	-1.77339	0.29252	2.07454e-06
asp-9	WBGene00015700	protein_coding_gene	-1.7744	0.292315	0.0344399
scl-3	WBGene00009896	protein_coding_gene	-1.77483	0.292228	5.03951e-07
phf-33	WBGene00010708	protein_coding_gene	-1.77652	0.291886	0.037175
D1025.10	WBGene00044134	protein_coding_gene	-1.77863	0.29146	2.83802e-06
F09E5.16	WBGene00017292	protein_coding_gene	-1.77978	0.291229	2.8246e-07
spds-1	WBGene00012909	protein_coding_gene	-1.77989	0.291206	7.55727e-10
dhc-4	WBGene00012272	protein_coding_gene	-1.78014	0.291156	7.02652e-07
ncx-8	WBGene00003573	protein_coding_gene	-1.78311	0.290556	7.03028e-09
odc-1	WBGene00003844	protein_coding_gene	-1.78514	0.290147	1.83178e-28
tni-3	WBGene00006585	protein_coding_gene	-1.78587	0.29	9.09095e-11
clec-224	WBGene00044790	protein_coding_gene	-1.78643	0.289888	0.0164707
pcp-4	WBGene00003959	protein_coding_gene	-1.78782	0.289609	1.99757e-08
nspc-17	WBGene00008359	protein_coding_gene	-1.78806	0.289561	5.827e-07
egl-3	WBGene00001172	protein_coding_gene	-1.78957	0.289259	3.3856e-08
rhr-1	WBGene00004358	protein_coding_gene	-1.79106	0.288959	7.63691e-11
C26D10.6	WBGene00007746	protein_coding_gene	-1.7912	0.288932	1.92906e-13
flp-16	WBGene00001459	protein_coding_gene	-1.79136	0.288899	1.0086e-14
pgp-13	WBGene00004007	protein_coding_gene	-1.79139	0.288893	2.79889e-11
T24C12.4	WBGene00020766	protein_coding_gene	-1.79306	0.28856	0.0330911
nekl-4	WBGene00017033	protein_coding_gene	-1.79349	0.288473	0.000938855
exp-1	WBGene00001373	protein_coding_gene	-1.79458	0.288256	0.00476323
sto-2	WBGene00006064	protein_coding_gene	-1.7958	0.288012	0.00216422
glb-22	WBGene00011251	protein_coding_gene	-1.79703	0.287766	0.00860465
F49E12.8	WBGene00009901	protein_coding_gene	-1.79759	0.287654	0.0129349
frpr-5	WBGene00008342	protein_coding_gene	-1.8022	0.286738	2.364e-05
prmt-6	WBGene00016023	protein_coding_gene	-1.80573	0.286037	9.14108e-05
T18D3.9	WBGene00011826	protein_coding_gene	-1.80861	0.285466	0.00700004
C11H1.5	WBGene00007530	protein_coding_gene	-1.80864	0.28546	0.0292031
fkb-3	WBGene00001428	protein_coding_gene	-1.80865	0.285458	4.1983e-07
fbxa-187	WBGene00009838	pseudogene	-1.8093	0.28533	0.00585159
pdi-2	WBGene00003963	protein_coding_gene	-1.80932	0.285325	1.25435e-12
F23H11.7	WBGene00017762	protein_coding_gene	-1.80968	0.285254	4.48554e-06
pgp-4	WBGene00003998	protein_coding_gene	-1.81095	0.285004	3.04616e-10
C36C5.5	WBGene00016474	protein_coding_gene	-1.81379	0.284442	6.63723e-14
ilcr-1	WBGene00013415	protein_coding_gene	-1.81629	0.28395	4.02644e-15
H28G03.1	WBGene00019249	protein_coding_gene	-1.81731	0.283749	9.96342e-08
B0310.2	WBGene00015138	protein_coding_gene	-1.81862	0.283492	1.4861e-08
F34H10.5	WBGene00009382	protein_coding_gene	-1.81971	0.283278	0.0312477
dyla-1	WBGene00018307	protein_coding_gene	-1.82187	0.282854	6.42753e-06
C06E7.2	WBGene00015539	protein_coding_gene	-1.82601	0.282043	6.50069e-13
clec-118	WBGene00021032	protein_coding_gene	-1.82701	0.281849	0.0340882
C02F5.14	WBGene00044445	protein_coding_gene	-1.82802	0.28165	2.14584e-09
prx-1	WBGene00004191	protein_coding_gene	-1.83061	0.281145	1.72302e-19
col-38	WBGene00000615	protein_coding_gene	-1.83148	0.280975	1.98598e-08
fut-4	WBGene00001507	protein_coding_gene	-1.83287	0.280706	0.000284942
R13A5.10	WBGene00020052	protein_coding_gene	-1.83324	0.280634	1.24234e-05
clec-246	WBGene00008892	protein_coding_gene	-1.83584	0.280128	0.0352641
pxmp-4	WBGene00017574	protein_coding_gene	-1.83763	0.27978	2.44319e-18
calu-1	WBGene00019760	protein_coding_gene	-1.83768	0.279772	1.34727e-12
twk-26	WBGene00006679	protein_coding_gene	-1.83821	0.279669	4.18711e-09
grl-8	WBGene00001717	protein_coding_gene	-1.84059	0.279208	0.00408549
npr-2	WBGene00003808	protein_coding_gene	-1.84281	0.278779	0.000256152
T05A1.5	WBGene00011456	protein_coding_gene	-1.84292	0.278757	0.000427286
C26C6.9	WBGene00007743	protein_coding_gene	-1.84487	0.278381	4.66709e-09
ins-24	WBGene00002107	protein_coding_gene	-1.84838	0.277704	0.000276963
K10C8.4	WBGene00010737	protein_coding_gene	-1.84871	0.27764	0.0192746
gpx-3	WBGene00007517	protein_coding_gene	-1.84951	0.277486	3.07531e-11
dbl-1	WBGene00000936	protein_coding_gene	-1.84973	0.277445	2.08451e-08
F58F9.1	WBGene00019055	protein_coding_gene	-1.84989	0.277413	0.0177606
F35A5.4	WBGene00018026	protein_coding_gene	-1.85016	0.277362	0.00584002
daf-36	WBGene00007536	protein_coding_gene	-1.85159	0.277087	2.63896e-05
myo-1	WBGene00002348	protein_coding_gene	-1.8518	0.277046	4.16496e-08
drn-1	WBGene00016911	protein_coding_gene	-1.85251	0.276909	3.54351e-08
F35H10.3	WBGene00018069	protein_coding_gene	-1.853	0.276816	3.53431e-05
nlp-49	WBGene00019160	protein_coding_gene	-1.8541	0.276606	2.15448e-10
bli-5	WBGene00000255	protein_coding_gene	-1.85443	0.276542	0.00747386
alh-9	WBGene00000115	protein_coding_gene	-1.85568	0.276302	1.35408e-08
ent-4	WBGene00008123	protein_coding_gene	-1.85579	0.276281	9.05782e-15
mrp-2	WBGene00003408	protein_coding_gene	-1.85672	0.276104	1.30773e-21
T07G12.2	WBGene00011593	protein_coding_gene	-1.85722	0.276008	0.0371156
F41E6.17	WBGene00194909	protein_coding_gene	-1.85963	0.275548	0.0141112
lipl-5	WBGene00022642	protein_coding_gene	-1.86059	0.275365	5.08445e-15
C18A11.3	WBGene00015949	protein_coding_gene	-1.86123	0.275242	1.15929e-11
chil-1	WBGene00007465	protein_coding_gene	-1.86197	0.275099	0.00998475
ZK105.1	WBGene00022653	protein_coding_gene	-1.86842	0.273873	3.09589e-11
frpr-6	WBGene00017661	protein_coding_gene	-1.86977	0.273617	0.0105867
F09B9.5	WBGene00008604	protein_coding_gene	-1.8703	0.273516	0.00100629
ucr-2.2	WBGene00011679	protein_coding_gene	-1.87076	0.27343	9.67157e-30
jud-4	WBGene00007262	protein_coding_gene	-1.87081	0.27342	0.0365701
slc-25A18.1	WBGene00008979	protein_coding_gene	-1.8714	0.273308	1.15135e-19
nhx-4	WBGene00003732	protein_coding_gene	-1.87223	0.273152	1.20422e-10
F55G7.1	WBGene00010119	protein_coding_gene	-1.87329	0.272951	0.00152871
otpl-7	WBGene00018480	protein_coding_gene	-1.87678	0.272291	0.0237332
gcy-12	WBGene00001538	protein_coding_gene	-1.877	0.27225	7.45573e-12
nlp-80	WBGene00011428	protein_coding_gene	-1.87713	0.272225	1.17778e-10
gar-2	WBGene00001518	protein_coding_gene	-1.87786	0.272087	1.8713e-09
rft-1	WBGene00044637	protein_coding_gene	-1.87818	0.272026	8.34101e-06
F26D2.3	WBGene00009148	protein_coding_gene	-1.87931	0.271814	0.0076594
F53F4.17	WBGene00045195	protein_coding_gene	-1.87983	0.271715	0.00612189
F11D5.7	WBGene00043980	protein_coding_gene	-1.88172	0.27136	1.62835e-06
cpz-1	WBGene00000788	protein_coding_gene	-1.88368	0.270992	4.05244e-18
C53C7.5	WBGene00014294	pseudogene	-1.88469	0.270802	4.52308e-09
F54D5.17	WBGene00195146	protein_coding_gene	-1.88796	0.270188	0.000512751
B0334.13	WBGene00007149	protein_coding_gene	-1.88835	0.270117	0.0100814
F52G3.3	WBGene00018711	pseudogene	-1.88939	0.269921	0.0445671
shk-1	WBGene00014261	protein_coding_gene	-1.88954	0.269893	6.23263e-10
hot-9	WBGene00044484	protein_coding_gene	-1.8903	0.269751	0.000498444
C04E6.8	WBGene00015424	protein_coding_gene	-1.89152	0.269523	0.0249221
frpr-10	WBGene00019019	protein_coding_gene	-1.89407	0.269046	0.0403107
E04F6.10	WBGene00017129	protein_coding_gene	-1.89435	0.268994	0.00137333
F28H7.3	WBGene00009237	protein_coding_gene	-1.89689	0.268521	1.15128e-09
T05C1.2	WBGene00020249	protein_coding_gene	-1.89859	0.268205	0.0137812
T06F4.1	WBGene00020294	protein_coding_gene	-1.89867	0.268191	1.86718e-06
tni-4	WBGene00006586	protein_coding_gene	-1.89933	0.268067	2.81551e-15
myo-5	WBGene00019064	protein_coding_gene	-1.90001	0.267942	6.22534e-12
linc-56	WBGene00219650	lincRNA_gene	-1.90071	0.267812	0.0285609
hacd-1	WBGene00019978	protein_coding_gene	-1.90377	0.267245	9.3589e-08
nep-12	WBGene00017842	protein_coding_gene	-1.90519	0.266981	6.39586e-07
arrd-7	WBGene00012464	protein_coding_gene	-1.90654	0.266731	9.90729e-11
C45E5.4	WBGene00016667	protein_coding_gene	-1.90736	0.26658	4.77826e-09
gst-40	WBGene00001788	protein_coding_gene	-1.9087	0.266332	0.00834703
avr-14	WBGene00000232	protein_coding_gene	-1.91137	0.26584	3.46634e-12
hsd-2	WBGene00022498	protein_coding_gene	-1.91233	0.265662	0.00138212
H11E01.3	WBGene00019188	protein_coding_gene	-1.91287	0.265564	1.52622e-09
ZK896.1	WBGene00014132	protein_coding_gene	-1.91346	0.265455	0.000182084
ZK721.3	WBGene00022810	protein_coding_gene	-1.91381	0.265391	0.00158965
C18E9.5	WBGene00007685	protein_coding_gene	-1.91607	0.264976	2.51259e-12
pmp-1	WBGene00004058	protein_coding_gene	-1.91723	0.264763	1.77586e-12
T01B7.8	WBGene00011313	protein_coding_gene	-1.91747	0.264718	0.0265263
Y77E11A.12	WBGene00022313	protein_coding_gene	-1.91772	0.264672	4.20417e-08
T27A10.2	WBGene00020844	protein_coding_gene	-1.91904	0.26443	0.00222243
gst-19	WBGene00001767	protein_coding_gene	-1.91927	0.264389	0.026481
T24C12.3	WBGene00020765	protein_coding_gene	-1.91953	0.264341	7.67424e-15
srm-6	WBGene00009810	protein_coding_gene	-1.92075	0.264117	0.0381761
ZK816.1	WBGene00022825	protein_coding_gene	-1.92233	0.263828	2.30413e-05
vha-15	WBGene00020507	protein_coding_gene	-1.92351	0.263612	5.23775e-16
C33E10.8	WBGene00016349	protein_coding_gene	-1.92367	0.263583	0.000307645
cest-1.1	WBGene00011362	protein_coding_gene	-1.92598	0.263162	0.000585192
Y113G7B.12	WBGene00013762	protein_coding_gene	-1.9302	0.262394	1.77965e-12
hpo-34	WBGene00009259	protein_coding_gene	-1.93067	0.262307	1.56184e-15
oig-8	WBGene00020582	protein_coding_gene	-1.93116	0.262218	9.60494e-05
daf-12	WBGene00000908	protein_coding_gene	-1.93356	0.261782	1.17209e-06
T03F7.7	WBGene00011404	protein_coding_gene	-1.93707	0.261147	4.21758e-19
T10E10.3	WBGene00020420	protein_coding_gene	-1.93898	0.260801	0.0474737
itr-1	WBGene00002173	protein_coding_gene	-1.94037	0.260549	1.00941e-14
flr-4	WBGene00001468	protein_coding_gene	-1.94096	0.260444	3.59211e-10
cubn-1	WBGene00013855	protein_coding_gene	-1.94248	0.260169	8.46416e-08
AH9.6	WBGene00044701	protein_coding_gene	-1.94559	0.259609	0.000115754
C18B2.1	WBGene00015952	protein_coding_gene	-1.94744	0.259275	0.0352072
clec-80	WBGene00043062	protein_coding_gene	-1.95025	0.258771	9.55769e-16
lgc-40	WBGene00020767	protein_coding_gene	-1.95208	0.258444	3.94604e-07
pqn-8	WBGene00004100	protein_coding_gene	-1.95286	0.258304	1.29095e-07
F44G4.6	WBGene00009715	protein_coding_gene	-1.95401	0.258098	0.000887091
F56D6.16	WBGene00219304	pseudogene	-1.95413	0.258077	9.94385e-07
tmem-135	WBGene00019345	protein_coding_gene	-1.95481	0.257955	4.29886e-24
ttr-28	WBGene00011285	protein_coding_gene	-1.95496	0.257927	0.000261512
F16H6.7	WBGene00008897	protein_coding_gene	-1.95502	0.257918	0.000647748
lat-2	WBGene00002252	protein_coding_gene	-1.95537	0.257854	6.2397e-09
K03B4.4	WBGene00019355	protein_coding_gene	-1.96133	0.256792	4.61055e-06
C43F9.7	WBGene00008075	protein_coding_gene	-1.965	0.256139	0.0266266
F22F1.2	WBGene00017714	protein_coding_gene	-1.96726	0.255739	0.00336143
C01H6.4	WBGene00007254	protein_coding_gene	-1.96738	0.255717	1.09854e-08
C04E12.2	WBGene00015433	protein_coding_gene	-1.96825	0.255563	6.56547e-10
nlp-67	WBGene00011227	protein_coding_gene	-1.96891	0.255447	0.000240508
F48B9.3	WBGene00018589	protein_coding_gene	-1.96951	0.255341	1.09626e-05
phy-2	WBGene00004025	protein_coding_gene	-1.96993	0.255265	6.13928e-11
gnrr-7	WBGene00008737	protein_coding_gene	-1.96994	0.255264	0.0106722
T20G5.8	WBGene00011870	protein_coding_gene	-1.97017	0.255223	1.21351e-08
K09F6.13	WBGene00235164	protein_coding_gene	-1.97019	0.25522	0.0206648
B0310.6	WBGene00015142	protein_coding_gene	-1.9711	0.255058	0.0311526
C34E11.2	WBGene00007935	protein_coding_gene	-1.97116	0.255047	0.000114034
unc-47	WBGene00006783	protein_coding_gene	-1.9717	0.254953	0.000159766
ver-4	WBGene00006897	protein_coding_gene	-1.97403	0.254541	3.1516e-06
spp-19	WBGene00005004	protein_coding_gene	-1.97612	0.254173	0.0108302
nas-15	WBGene00003534	protein_coding_gene	-1.98151	0.253224	0.00457268
[truncated: 712 more rows]

## Sheet: CB DEGs
CB4856-exclusive DEGs in response to P. aeruginosa (vs. OP50)
Gene Name	Wormbase Gene ID	Type	log2Fold Change	Fold Change	Adjusted P-value
T24B8.5	WBGene00011979	protein_coding_gene	5.94165	61.463	1.87155e-73
sri-74	WBGene00005586	protein_coding_gene	5.37438	41.4811	1.6151e-07
fbxa-20	WBGene00022332	protein_coding_gene	5.08424	33.9241	8.91185e-06
pqn-98	WBGene00004177	protein_coding_gene	4.77406	27.3612	1.3891e-05
C30E1.6	WBGene00016255	pseudogene	4.55675	23.5353	6.98738e-06
Y6G8.5	WBGene00044207	protein_coding_gene	4.38118	20.8385	4.53204e-05
rab-11.2	WBGene00004275	protein_coding_gene	4.32073	19.9834	5.53064e-05
F01D5.2	WBGene00008493	protein_coding_gene	4.24784	18.9988	4.23604e-05
F35E12.2	WBGene00009426	protein_coding_gene	4.03913	16.44	0.000490912
Y37H2A.11	WBGene00012571	protein_coding_gene	3.95563	15.5154	0.00154764
srz-100	WBGene00012026	protein_coding_gene	3.78126	13.749	1.51786e-08
sri-38	WBGene00005550	protein_coding_gene	3.66247	12.6623	0.0014599
C55B6.5	WBGene00016941	protein_coding_gene	3.5773	11.9364	0.000538981
pud-2.1	WBGene00017490	protein_coding_gene	3.3698	10.3374	0.00405952
drd-50	WBGene00018643	protein_coding_gene	3.35484	10.2308	7.17137e-25
Y53F4B.16	WBGene00013162	protein_coding_gene	3.32197	10.0003	9.29172e-07
C15H11.16	WBGene00206494	antisense_lncRNA_gene	3.30896	9.91049	0.00113562
F01D5.1	WBGene00008492	protein_coding_gene	3.30488	9.88251	1.65917e-21
F14H3.15	WBGene00219414	protein_coding_gene	3.30274	9.86787	0.00628009
F11D11.22	WBGene00271804	protein_coding_gene	3.19423	9.15288	0.00903158
F09C6.12	WBGene00044182	protein_coding_gene	3.14862	8.86807	0.0111858
F20G2.9	WBGene00195065	antisense_lncRNA_gene	3.13505	8.78508	0.00738423
ZK250.14	WBGene00235354	protein_coding_gene	3.12883	8.74726	5.09299e-07
math-47	WBGene00022688	pseudogene	3.12132	8.70187	1.13835e-24
T20B6.1	WBGene00020597	protein_coding_gene	3.06423	8.36422	3.91328e-05
arrd-3	WBGene00006429	protein_coding_gene	3.0215	8.12014	0.000452552
C35A5.10	WBGene00044016	protein_coding_gene	2.97802	7.87904	5.71101e-05
F55G11.2	WBGene00010123	protein_coding_gene	2.97499	7.8625	1.51108e-07
Y39G8B.9	WBGene00012728	protein_coding_gene	2.96055	7.78418	3.74845e-07
hsp-16.41	WBGene00002018	protein_coding_gene	2.94314	7.69084	0.000287752
hsp-17	WBGene00002021	protein_coding_gene	2.9166	7.55063	1.85272e-47
F09C6.13	WBGene00044183	protein_coding_gene	2.88857	7.40536	6.93285e-06
F22E5.6	WBGene00017705	protein_coding_gene	2.87125	7.317	6.2834e-07
Y54G2A.45	WBGene00044488	protein_coding_gene	2.86849	7.30301	2.04415e-08
T01H10.4	WBGene00011357	pseudogene	2.83745	7.14754	0.00745163
Y106G6E.1	WBGene00013705	protein_coding_gene	2.81298	7.02736	0.00147913
M28.2	WBGene00010894	protein_coding_gene	2.80303	6.97903	0.00834725
C04G6.6	WBGene00015456	protein_coding_gene	2.80269	6.97741	3.99348e-09
K11H12.3	WBGene00019659	protein_coding_gene	2.8015	6.97164	5.10388e-05
Y9C9A.8	WBGene00021178	protein_coding_gene	2.78044	6.87059	3.06437e-11
Y53F4B.17	WBGene00013163	protein_coding_gene	2.77972	6.86721	0.000783311
F26D2.10	WBGene00009149	protein_coding_gene	2.73431	6.65443	0.015148
oac-34	WBGene00010157	protein_coding_gene	2.73299	6.64832	3.2659e-13
str-131	WBGene00006180	protein_coding_gene	2.72946	6.63208	0.00409587
C27D9.2	WBGene00016164	protein_coding_gene	2.72635	6.61779	0.00509568
F28B1.10	WBGene00050958	pseudogene	2.7082	6.53507	0.0178885
srg-62	WBGene00005219	protein_coding_gene	2.7043	6.51743	0.0190017
abf-4	WBGene00000015	protein_coding_gene	2.69398	6.47098	0.000117663
F58G1.9	WBGene00010271	pseudogene	2.66301	6.33351	0.000259994
K09D9.11	WBGene00019568	pseudogene	2.65132	6.28241	2.30501e-05
Y57G11C.51	WBGene00044258	protein_coding_gene	2.64911	6.27281	5.21644e-34
clp-6	WBGene00000546	protein_coding_gene	2.63898	6.2289	1.13918e-06
arl-7	WBGene00000191	pseudogene	2.59574	6.04499	1.15974e-07
ZC15.3	WBGene00013832	protein_coding_gene	2.58946	6.01872	0.00405447
B0303.16	WBGene00044678	protein_coding_gene	2.5856	6.00264	0.0134108
Y53C10A.1	WBGene00014915	pseudogene	2.57077	5.94125	1.65399e-19
C17H12.8	WBGene00015933	protein_coding_gene	2.54633	5.84148	7.5038e-43
ferl-1	WBGene00020262	protein_coding_gene	2.54606	5.84036	0.000799828
K08D10.5	WBGene00019529	pseudogene	2.52634	5.7611	1.10222e-05
T08D2.7	WBGene00011612	protein_coding_gene	2.51933	5.73315	1.38323e-09
F28A10.9	WBGene00017877	pseudogene	2.50018	5.65756	0.00840109
F17C11.14	WBGene00045151	snoRNA_gene	2.48434	5.5958	0.0174998
K08H2.5	WBGene00010692	protein_coding_gene	2.47878	5.57426	0.013569
clec-230	WBGene00007806	protein_coding_gene	2.47761	5.56974	0.00388172
Y82E9BL.12	WBGene00022328	protein_coding_gene	2.46939	5.53808	4.08225e-05
fbxa-178	WBGene00017533	pseudogene	2.46426	5.51844	9.89536e-07
nduo-2	WBGene00010961	protein_coding_gene	2.43325	5.4011	1.75257e-12
clpr-2	WBGene00023410	protein_coding_gene	2.41803	5.34442	0.000426912
dod-20	WBGene00015259	protein_coding_gene	2.41339	5.32723	0.000861394
hrg-4	WBGene00009493	protein_coding_gene	2.41294	5.32558	9.29874e-07
Y43F4B.12	WBGene00045113	snoRNA_gene	2.40676	5.30282	0.0304166
K09F6.3	WBGene00019586	protein_coding_gene	2.38112	5.20943	0.0343239
C32H11.6	WBGene00007869	protein_coding_gene	2.36899	5.1658	0.0409095
F21D9.2	WBGene00009016	protein_coding_gene	2.36155	5.13924	0.000216729
sdz-35	WBGene00022570	protein_coding_gene	2.34889	5.09431	0.0283935
F16B12.7	WBGene00008883	protein_coding_gene	2.34676	5.0868	0.0360688
F14H3.8	WBGene00008827	pseudogene	2.34491	5.08029	0.032635
F17B5.8	WBGene00045458	protein_coding_gene	2.34416	5.07764	2.66987e-05
fbxa-100	WBGene00008826	protein_coding_gene	2.3381	5.05638	1.24953e-11
C14A6.5	WBGene00007569	protein_coding_gene	2.32633	5.01529	0.0051643
C28C12.4	WBGene00016180	protein_coding_gene	2.32229	5.00124	9.21679e-11
otpl-5	WBGene00018478	protein_coding_gene	2.30838	4.95327	0.0243542
srw-96	WBGene00005843	pseudogene	2.30486	4.9412	0.0373874
C08G5.3	WBGene00015616	pseudogene	2.30131	4.92904	0.00271774
cyp-35D2	WBGene00014735	pseudogene	2.29955	4.92305	0.0135899
hsp-16.2	WBGene00002016	protein_coding_gene	2.29595	4.91076	0.000545608
pqn-97	WBGene00004176	protein_coding_gene	2.29578	4.91021	0.0165092
Y37H9A.2	WBGene00012577	protein_coding_gene	2.29339	4.90205	0.0347262
H11L12.1	WBGene00019189	protein_coding_gene	2.27898	4.85335	3.46623e-05
F57G4.11	WBGene00195165	protein_coding_gene	2.26591	4.80959	0.0440171
F53C11.1	WBGene00009971	protein_coding_gene	2.25226	4.7643	1.89379e-22
F14F9.3	WBGene00017466	protein_coding_gene	2.24987	4.75639	2.73869e-06
Y44A6B.3	WBGene00012848	protein_coding_gene	2.24707	4.74718	0.00489864
Y26D4A.22	WBGene00077789	pseudogene	2.2455	4.74201	0.0490571
B0457.3	WBGene00014660	pseudogene	2.24267	4.73273	0.00029024
F54B3.4	WBGene00175034	protein_coding_gene	2.23499	4.70759	0.00744128
R193.6	WBGene00304820	protein_coding_gene	2.21959	4.65762	0.044015
nhr-216	WBGene00020385	protein_coding_gene	2.21912	4.65611	0.00274535
T23E1.1	WBGene00020728	protein_coding_gene	2.21076	4.62918	0.0039481
Y43B11AR.7	WBGene00045086	snoRNA_gene	2.207	4.61714	7.92995e-07
B0250.7	WBGene00007124	protein_coding_gene	2.20697	4.61704	5.73058e-23
C50H2.7	WBGene00008243	protein_coding_gene	2.20183	4.60062	0.00159459
fbxa-89	WBGene00013555	protein_coding_gene	2.19802	4.58849	3.91543e-06
enu-3.5	WBGene00012552	protein_coding_gene	2.18283	4.54044	9.8208e-06
pqn-29	WBGene00004118	protein_coding_gene	2.18068	4.53366	0.00513034
fbxa-74	WBGene00021262	protein_coding_gene	2.17566	4.51794	3.21698e-25
F13B6.1	WBGene00017416	protein_coding_gene	2.17487	4.51546	2.32619e-09
F27C1.18	WBGene00219918	ncRNA_gene	2.16854	4.49568	3.05515e-05
H25P06.5	WBGene00219319	protein_coding_gene	2.16739	4.49209	0.000718549
T28A11.3	WBGene00020870	protein_coding_gene	2.16421	4.48221	0.0165781
tyr-3	WBGene00009001	protein_coding_gene	2.15359	4.44934	0.0209874
K09E2.1	WBGene00019570	protein_coding_gene	2.14706	4.42924	0.0369508
oac-5	WBGene00007829	protein_coding_gene	2.14445	4.42125	0.000278968
chk-2	WBGene00000499	protein_coding_gene	2.13661	4.39727	2.59238e-25
ZC373.3	WBGene00013868	protein_coding_gene	2.13652	4.397	0.00401547
T23B12.14	WBGene00220084	ncRNA_gene	2.12345	4.35734	0.00385947
W03F9.3	WBGene00021001	pseudogene	2.11924	4.34465	0.000488183
F12A10.2	WBGene00017391	pseudogene	2.11911	4.34426	0.0317583
ZC15.4	WBGene00014977	pseudogene	2.11797	4.34083	0.00428492
F14F8.8	WBGene00008816	protein_coding_gene	2.10683	4.30744	0.0239717
nhr-38	WBGene00003629	protein_coding_gene	2.08964	4.2564	0.0456967
nep-15	WBGene00018227	protein_coding_gene	2.0862	4.24628	0.0392023
B0041.1	WBGene00015006	protein_coding_gene	2.0818	4.23334	0.00977337
Y14H12A.4	WBGene00220133	ncRNA_gene	2.07827	4.22301	0.0169232
ZK856.14	WBGene00044020	protein_coding_gene	2.06654	4.18882	0.0439955
Y24F12A.4	WBGene00012499	pseudogene	2.05944	4.16823	0.00041774
F23B2.10	WBGene00009077	protein_coding_gene	2.05826	4.16485	0.0176321
F20D6.2	WBGene00017634	protein_coding_gene	2.04304	4.12113	0.038742
ZK795.6	WBGene00194644	pseudogene	2.0382	4.10733	0.00530173
basl-2	WBGene00017392	pseudogene	2.01406	4.03919	4.25718e-06
wago-2	WBGene00018862	pseudogene	2.01207	4.03362	8.06484e-30
twk-28	WBGene00006680	protein_coding_gene	2.00332	4.00921	0.000112484
fbxa-84	WBGene00011670	protein_coding_gene	1.99967	3.99907	6.68424e-10
C07D8.2	WBGene00015562	pseudogene	1.9963	3.98975	0.0470956
T25B9.2	WBGene00012008	protein_coding_gene	1.99486	3.98578	0.011765
F35F10.13	WBGene00018062	protein_coding_gene	1.99097	3.97503	1.71719e-11
F59E12.3	WBGene00019119	protein_coding_gene	1.97571	3.93321	0.00366857
R11D1.2	WBGene00011243	protein_coding_gene	1.97458	3.93014	0.0453175
oac-58	WBGene00019580	protein_coding_gene	1.96412	3.90174	3.25687e-09
irld-57	WBGene00012401	protein_coding_gene	1.95827	3.88597	0.0224414
C53D6.5	WBGene00008282	pseudogene	1.95531	3.878	0.0163019
T20H9.6	WBGene00020642	protein_coding_gene	1.9533	3.87259	0.0047089
zipt-2.3	WBGene00013207	protein_coding_gene	1.95144	3.86759	0.000481068
C50E3.12	WBGene00016823	protein_coding_gene	1.94561	3.85201	2.33639e-07
Y48G1BM.6	WBGene00021671	pseudogene	1.94106	3.83988	7.56918e-12
F41G4.7	WBGene00018310	protein_coding_gene	1.93319	3.819	0.011277
gcy-7	WBGene00001534	protein_coding_gene	1.93108	3.81339	0.0401608
T08D2.4	WBGene00011609	protein_coding_gene	1.92845	3.80645	0.0487469
H20E11.3	WBGene00019215	protein_coding_gene	1.92488	3.79705	3.08498e-13
C06A1.12	WBGene00219803	ncRNA_gene	1.92395	3.7946	2.14086e-16
F40E12.2	WBGene00018235	protein_coding_gene	1.91757	3.77785	2.61516e-08
clec-265	WBGene00019738	protein_coding_gene	1.90924	3.75611	8.13014e-28
C47E8.10	WBGene00044216	pseudogene	1.90706	3.75045	7.30721e-05
gcy-29	WBGene00007314	protein_coding_gene	1.90217	3.73775	0.0244349
mpst-4	WBGene00017387	protein_coding_gene	1.89625	3.72244	4.66681e-06
T16H12.13	WBGene00194725	protein_coding_gene	1.89518	3.71968	0.0328805
dod-19	WBGene00022644	protein_coding_gene	1.8906	3.7079	2.0403e-06
F19B6.3	WBGene00008949	protein_coding_gene	1.88543	3.69462	2.13857e-05
hrg-3	WBGene00010256	protein_coding_gene	1.8843	3.69175	0.00056133
T13A10.1	WBGene00020468	protein_coding_gene	1.88282	3.68795	0.00661667
R02C2.8	WBGene00255728	pseudogene	1.88148	3.68453	0.000655045
C50E3.13	WBGene00016824	protein_coding_gene	1.87858	3.67713	7.97481e-10
M01E5.1	WBGene00010804	pseudogene	1.87677	3.67252	0.0115444
H43E16.1	WBGene00019273	protein_coding_gene	1.87474	3.66734	1.35965e-20
clec-152	WBGene00008658	pseudogene	1.86971	3.65458	2.71614e-07
F22B3.5	WBGene00009036	protein_coding_gene	1.86357	3.63908	4.40695e-14
F26A1.4	WBGene00017803	protein_coding_gene	1.86334	3.63848	1.1366e-05
D1081.10	WBGene00045508	protein_coding_gene	1.85701	3.62257	0.00233362
T05F1.5	WBGene00011491	protein_coding_gene	1.84714	3.59786	7.18127e-05
F58A4.12	WBGene00014777	pseudogene	1.84154	3.58392	0.0397255
ctc-3	WBGene00010962	protein_coding_gene	1.83287	3.56245	3.78338e-13
Y73B3A.18	WBGene00022219	pseudogene	1.82887	3.55259	4.86077e-11
F23C8.1	WBGene00017731	pseudogene	1.82853	3.55176	0.00866683
Y41D4A.1	WBGene00021504	protein_coding_gene	1.82325	3.53877	0.0121833
T20D3.2	WBGene00011856	protein_coding_gene	1.82195	3.5356	4.5039e-13
B0001.5	WBGene00007090	protein_coding_gene	1.81753	3.52478	3.34036e-47
Y34B4A.6	WBGene00021322	protein_coding_gene	1.81594	3.52088	9.82032e-10
R07C3.13	WBGene00019929	protein_coding_gene	1.8142	3.51664	9.40745e-06
C38C6.5	WBGene00007998	protein_coding_gene	1.80968	3.50564	0.000650168
math-2	WBGene00015606	protein_coding_gene	1.80649	3.49789	1.1168e-05
K01A6.5	WBGene00010447	protein_coding_gene	1.80414	3.49222	0.0189773
Y51A2B.5	WBGene00013069	protein_coding_gene	1.80179	3.48652	0.025611
K08D8.12	WBGene00194926	protein_coding_gene	1.79936	3.48066	5.72963e-06
fbxa-173	WBGene00044960	pseudogene	1.79275	3.46474	0.0453175
Y102A5C.38	WBGene00050883	pseudogene	1.78673	3.45031	0.0157602
ift-74	WBGene00016005	protein_coding_gene	1.7854	3.44714	1.22192e-07
miro-3	WBGene00021651	pseudogene	1.7778	3.42902	0.00251056
oac-27	WBGene00009609	protein_coding_gene	1.77407	3.42018	0.00413457
wht-9	WBGene00013032	pseudogene	1.77385	3.41964	0.0289206
srd-64	WBGene00005141	protein_coding_gene	1.76906	3.40831	0.0106539
Y62E10A.3	WBGene00013374	protein_coding_gene	1.76862	3.40728	0.00768903
C38D9.5	WBGene00008013	pseudogene	1.76596	3.40101	1.6054e-05
fbxa-195	WBGene00019976	pseudogene	1.75997	3.3869	0.0368373
B0524.4	WBGene00015243	protein_coding_gene	1.7555	3.37644	0.0388541
C26E6.1	WBGene00016137	protein_coding_gene	1.75484	3.3749	0.01888
F09C6.1	WBGene00008615	protein_coding_gene	1.75376	3.37236	0.00106681
nhr-234	WBGene00012596	protein_coding_gene	1.75197	3.36818	0.0447405
ZK218.8	WBGene00013942	pseudogene	1.74647	3.35537	2.65446e-05
Y54G11A.19	WBGene00235256	protein_coding_gene	1.74448	3.35075	1.19917e-05
ctc-1	WBGene00010964	protein_coding_gene	1.74274	3.34671	5.55055e-28
F10B5.3	WBGene00008640	protein_coding_gene	1.74158	3.34401	0.0100673
eat-2	WBGene00001133	protein_coding_gene	1.74039	3.34125	0.00118206
R08F11.7	WBGene00019970	protein_coding_gene	1.73857	3.33705	0.00970902
mth-1	WBGene00017948	protein_coding_gene	1.737	3.33342	5.54261e-09
T25D10.1	WBGene00020799	protein_coding_gene	1.73642	3.33207	8.79643e-25
F22E5.1	WBGene00017703	protein_coding_gene	1.73396	3.3264	1.0156e-05
ppw-2	WBGene00004094	protein_coding_gene	1.73288	3.3239	7.8905e-29
C49C8.8	WBGene00235271	protein_coding_gene	1.71889	3.29182	0.0156905
K01G12.3	WBGene00010483	protein_coding_gene	1.71585	3.2849	4.12913e-06
snf-4	WBGene00004903	pseudogene	1.7138	3.28024	5.57344e-05
tag-244	WBGene00044073	protein_coding_gene	1.71308	3.27861	1.89321e-17
Y105E8A.13	WBGene00013673	protein_coding_gene	1.70604	3.26263	0.00478262
T23F6.1	WBGene00011949	protein_coding_gene	1.69716	3.24262	0.0356185
AC8.1	WBGene00004054	pseudogene	1.69535	3.23856	0.0224443
fbxa-8	WBGene00016526	pseudogene	1.69068	3.2281	0.0345822
C40H5.8	WBGene00044585	pseudogene	1.68894	3.2242	0.00838951
Y105C5B.15	WBGene00013654	protein_coding_gene	1.68787	3.22181	2.55803e-05
Y60A3A.11	WBGene00014933	pseudogene	1.68546	3.21643	0.0359902
T27E7.10	WBGene00044268	pseudogene	1.6852	3.21585	0.000827672
H01G02.4	WBGene00045108	protein_coding_gene	1.68459	3.21448	0.013573
C01G10.1	WBGene00007230	protein_coding_gene	1.68173	3.20813	7.19408e-05
Y47H9C.12	WBGene00012955	protein_coding_gene	1.67366	3.19022	0.000140309
Y55B1AR.3	WBGene00021907	protein_coding_gene	1.67175	3.186	0.0438018
linc-76	WBGene00219619	lincRNA_gene	1.66766	3.17698	0.0022403
gcsh-1	WBGene00008354	protein_coding_gene	1.6657	3.17268	2.16644e-09
Y67D8C.23	WBGene00235353	pseudogene	1.66529	3.17178	1.58176e-05
C18H2.3	WBGene00015990	pseudogene	1.665	3.17114	0.000238513
fbxc-47	WBGene00019723	protein_coding_gene	1.66211	3.16479	0.00276329
C55C3.8	WBGene00044501	protein_coding_gene	1.66172	3.16393	0.0205014
dod-17	WBGene00010745	protein_coding_gene	1.65304	3.14495	0.00847396
timm-17B.2	WBGene00017069	protein_coding_gene	1.64876	3.13564	1.03241e-10
R155.4	WBGene00020118	protein_coding_gene	1.64846	3.13498	1.30813e-05
ZK783.6	WBGene00044448	protein_coding_gene	1.64512	3.12774	0.000296156
Y59E9AL.8	WBGene00044346	protein_coding_gene	1.64503	3.12754	0.0176012
Y39G8C.2	WBGene00012731	protein_coding_gene	1.64499	3.12747	8.10465e-06
Y111B2A.1	WBGene00013727	protein_coding_gene	1.64075	3.11828	7.94152e-13
F10C1.8	WBGene00017327	protein_coding_gene	1.6236	3.08144	0.00601139
glb-12	WBGene00008256	protein_coding_gene	1.61712	3.06761	0.00798843
ctb-1	WBGene00000829	protein_coding_gene	1.61507	3.06327	1.08001e-21
C49C8.5	WBGene00016769	protein_coding_gene	1.6127	3.05824	4.2017e-19
ptp-5.3	WBGene00021207	protein_coding_gene	1.60753	3.04729	0.00246254
Y69A2AR.14	WBGene00022085	pseudogene	1.59634	3.02375	2.64951e-05
T20B6.2	WBGene00020598	protein_coding_gene	1.58697	3.00418	0.00151483
W05F2.8	WBGene00195045	protein_coding_gene	1.58665	3.00352	0.000145908
Y65B4BL.4	WBGene00022036	protein_coding_gene	1.58565	3.00142	4.68842e-19
F44B9.9	WBGene00018410	protein_coding_gene	1.57688	2.98324	0.0113168
nbs-1	WBGene00007504	protein_coding_gene	1.57648	2.98242	6.66351e-28
C09B9.1	WBGene00015626	protein_coding_gene	1.5764	2.98224	0.0213572
Y73B3A.3	WBGene00022205	pseudogene	1.5729	2.97501	1.08888e-08
ugt-29	WBGene00021709	protein_coding_gene	1.57144	2.97201	3.65125e-08
F47H4.12	WBGene00043053	pseudogene	1.57116	2.97143	3.49446e-05
dot-1.3	WBGene00012302	protein_coding_gene	1.56935	2.96771	0.0184727
nduo-4	WBGene00010963	protein_coding_gene	1.56685	2.96257	3.61035e-22
T25E12.16	WBGene00194715	protein_coding_gene	1.55844	2.94535	0.0108855
lec-9	WBGene00002272	protein_coding_gene	1.55827	2.94501	7.44221e-17
acs-23	WBGene00011174	pseudogene	1.55527	2.93888	0.00408939
Y49F6A.5	WBGene00021713	protein_coding_gene	1.55347	2.93523	0.0149116
taf-11.2	WBGene00006394	protein_coding_gene	1.55021	2.92859	1.52451e-34
F19C7.1	WBGene00017591	protein_coding_gene	1.54856	2.92525	4.59063e-08
nep-13	WBGene00018196	protein_coding_gene	1.54307	2.91414	0.00197817
msh-4	WBGene00003420	pseudogene	1.54171	2.9114	4.27629e-07
C14B1.7	WBGene00007578	pseudogene	1.54041	2.90878	4.39037e-27
math-46	WBGene00021175	protein_coding_gene	1.53897	2.90587	0.0414068
K09H9.7	WBGene00019598	protein_coding_gene	1.53099	2.88985	0.000821294
Y32G9A.3	WBGene00021302	protein_coding_gene	1.52693	2.88173	0.016288
M05D6.1	WBGene00010874	protein_coding_gene	1.52025	2.86841	0.00504144
Y59E9AL.5	WBGene00021995	pseudogene	1.51832	2.86458	0.00238891
best-12	WBGene00008821	protein_coding_gene	1.51135	2.85076	0.0015971
F27B3.7	WBGene00017849	pseudogene	1.50696	2.8421	1.04876e-10
nspd-7	WBGene00012781	protein_coding_gene	1.50425	2.83676	0.0161691
C24H12.2	WBGene00016072	protein_coding_gene	1.50353	2.83535	0.00108898
sdz-3	WBGene00016211	pseudogene	1.50346	2.83521	0.00488916
F19C7.4	WBGene00017594	protein_coding_gene	1.50345	2.83521	0.00019777
R155.3	WBGene00020117	protein_coding_gene	1.50052	2.82945	4.06632e-07
ZK1236.8	WBGene00023223	pseudogene	1.50013	2.82867	0.036033
C30F2.2	WBGene00007816	protein_coding_gene	1.49131	2.81145	0.0475673
ttr-57	WBGene00050892	protein_coding_gene	1.49117	2.81117	0.0196001
Y48B6A.10	WBGene00012981	protein_coding_gene	1.48678	2.80262	0.0440685
C45G9.6	WBGene00016677	protein_coding_gene	1.4865	2.80209	2.71488e-16
T07A9.14	WBGene00044789	protein_coding_gene	1.48634	2.80177	3.94296e-28
nep-7	WBGene00017552	protein_coding_gene	1.48494	2.79905	0.0102906
T03F6.8	WBGene00044229	pseudogene	1.48452	2.79823	0.000327319
T04A8.13	WBGene00011414	protein_coding_gene	1.48356	2.79638	2.40093e-05
R144.10	WBGene00020098	protein_coding_gene	1.48253	2.79438	1.86223e-25
oac-19	WBGene00009413	protein_coding_gene	1.48101	2.79145	0.00201437
fbxa-196	WBGene00020265	protein_coding_gene	1.48074	2.79093	1.16727e-05
D1065.3	WBGene00017035	pseudogene	1.47538	2.78056	0.000194041
R11H6.7	WBGene00077579	pseudogene	1.47517	2.78016	0.00796116
nas-6	WBGene00003525	protein_coding_gene	1.47307	2.77612	0.00940997
C34B4.2	WBGene00007907	protein_coding_gene	1.47045	2.77108	7.05654e-20
fbxa-192	WBGene00010212	protein_coding_gene	1.46751	2.76544	1.76724e-08
T02C12.4	WBGene00011369	pseudogene	1.46661	2.76372	0.021051
F14D7.6	WBGene00008793	protein_coding_gene	1.46158	2.75411	7.43764e-09
fbxa-31	WBGene00013838	protein_coding_gene	1.45943	2.74999	1.44159e-06
Y22D7AR.7	WBGene00021261	protein_coding_gene	1.45812	2.74749	0.000843728
tipn-1	WBGene00017738	protein_coding_gene	1.45654	2.74449	6.00251e-27
W01G7.2	WBGene00014851	pseudogene	1.45522	2.74199	0.00299869
C06E1.7	WBGene00015522	protein_coding_gene	1.45477	2.74112	0.000454928
F21H12.7	WBGene00044287	protein_coding_gene	1.45409	2.73984	0.0247768
F08H9.2	WBGene00008590	protein_coding_gene	1.45336	2.73846	1.55116e-11
tag-51	WBGene00006430	protein_coding_gene	1.45295	2.73768	2.73466e-19
cye-1	WBGene00000871	protein_coding_gene	1.44769	2.72771	5.08612e-33
fbxa-201	WBGene00020342	protein_coding_gene	1.44761	2.72756	0.0344923
C49G7.13	WBGene00269425	protein_coding_gene	1.44124	2.71555	0.000319616
Y54G2A.21	WBGene00021886	pseudogene	1.43999	2.71319	5.70742e-08
F25E5.2	WBGene00017783	protein_coding_gene	1.43791	2.70928	0.0173275
T05C3.2	WBGene00020254	protein_coding_gene	1.4376	2.7087	0.00467939
fbxa-190	WBGene00018939	protein_coding_gene	1.43488	2.7036	0.000729085
klp-20	WBGene00002230	protein_coding_gene	1.43459	2.70305	3.34167e-12
F01D4.3	WBGene00008487	pseudogene	1.42708	2.68902	0.000375378
nduo-5	WBGene00010967	protein_coding_gene	1.4263	2.68757	6.16166e-08
C25G4.7	WBGene00007734	protein_coding_gene	1.42613	2.68724	0.000139578
cdr-7	WBGene00010472	protein_coding_gene	1.42527	2.68564	3.36654e-08
F36G9.13	WBGene00009489	protein_coding_gene	1.42343	2.68223	6.80603e-05
hpr-9	WBGene00001997	protein_coding_gene	1.4206	2.67697	9.29763e-24
T09F5.10	WBGene00011669	protein_coding_gene	1.42053	2.67683	0.0312056
scrm-4	WBGene00008681	protein_coding_gene	1.41979	2.67546	2.69778e-06
Y50D4B.2	WBGene00021741	protein_coding_gene	1.41707	2.67042	0.000242351
K09B11.4	WBGene00010711	protein_coding_gene	1.41706	2.67041	0.0173811
zip-11	WBGene00021082	protein_coding_gene	1.41373	2.66425	3.54898e-10
C33H5.16	WBGene00016382	protein_coding_gene	1.41337	2.66359	0.00113848
C18D11.3	WBGene00007681	protein_coding_gene	1.41266	2.66227	7.5172e-33
B0334.5	WBGene00007145	protein_coding_gene	1.41245	2.66189	6.60324e-29
fbxa-79	WBGene00022329	protein_coding_gene	1.41037	2.65805	0.000231551
F18A11.6	WBGene00008933	pseudogene	1.40941	2.65629	0.000103537
K09C6.2	WBGene00019556	protein_coding_gene	1.40888	2.65531	2.14814e-05
set-24	WBGene00012845	protein_coding_gene	1.40421	2.64673	2.16948e-24
prde-1	WBGene00008995	protein_coding_gene	1.40346	2.64535	2.91219e-17
Y105C5B.14	WBGene00013653	protein_coding_gene	1.39933	2.6378	0.0447801
csp-2	WBGene00000820	protein_coding_gene	1.3992	2.63755	0.00213736
gpx-8	WBGene00018850	protein_coding_gene	1.39207	2.62456	0.047818
Y73B3A.20	WBGene00022221	protein_coding_gene	1.38771	2.61662	5.80855e-12
E02H9.3	WBGene00017101	protein_coding_gene	1.38128	2.60499	3.37916e-19
C28D4.5	WBGene00007793	protein_coding_gene	1.38118	2.60481	0.0163695
F19F10.11	WBGene00017607	protein_coding_gene	1.37965	2.60206	8.98798e-31
nhr-168	WBGene00008221	protein_coding_gene	1.37618	2.59581	2.90351e-05
snpc-3.3	WBGene00021662	protein_coding_gene	1.37326	2.59055	9.56743e-07
C09E7.6	WBGene00015640	pseudogene	1.37157	2.58753	5.70372e-16
snpc-3.1	WBGene00015098	protein_coding_gene	1.37077	2.58608	2.22854e-05
enu-3.2	WBGene00008003	protein_coding_gene	1.36944	2.58371	3.29893e-11
T05E12.8	WBGene00045382	protein_coding_gene	1.36889	2.58271	0.0318197
rbmx-2	WBGene00016245	protein_coding_gene	1.36617	2.57784	1.74519e-32
gpx-1	WBGene00009165	protein_coding_gene	1.36547	2.5766	1.72382e-10
C09G4.4	WBGene00044001	protein_coding_gene	1.36476	2.57533	1.95722e-05
C06A5.6	WBGene00015504	protein_coding_gene	1.36454	2.57493	4.06053e-23
D1086.18	WBGene00045405	protein_coding_gene	1.36426	2.57445	0.000488839
clp-2	WBGene00000543	protein_coding_gene	1.35958	2.56611	7.95999e-26
F07E5.8	WBGene00017213	protein_coding_gene	1.35767	2.56271	0.0101387
ife-5	WBGene00002063	protein_coding_gene	1.35719	2.56185	4.65987e-20
F55D12.5	WBGene00010113	protein_coding_gene	1.35194	2.55255	4.86687e-33
pgph-2	WBGene00018424	protein_coding_gene	1.34664	2.54319	2.32966e-10
Y71A12B.13	WBGene00013510	pseudogene	1.34604	2.54214	0.0218907
clec-155	WBGene00011405	pseudogene	1.34558	2.54132	0.0117373
C05B5.2	WBGene00007320	protein_coding_gene	1.34206	2.53514	3.59713e-12
H04J21.1	WBGene00019150	protein_coding_gene	1.34157	2.53428	0.0003062
nduo-3	WBGene00010966	protein_coding_gene	1.33934	2.53035	0.0267436
wago-4	WBGene00010263	protein_coding_gene	1.33227	2.51798	3.54294e-24
syp-5	WBGene00021832	protein_coding_gene	1.33032	2.51458	1.2958e-25
ZK809.1	WBGene00014085	protein_coding_gene	1.32913	2.5125	0.0425722
F43G6.10	WBGene00009662	protein_coding_gene	1.32572	2.50658	5.33806e-10
ppw-1	WBGene00004093	protein_coding_gene	1.32566	2.50648	1.39182e-12
T08D2.9	WBGene00044700	pseudogene	1.32415	2.50385	0.00504582
R05D3.12	WBGene00019884	protein_coding_gene	1.32311	2.50205	1.53674e-22
D2005.7	WBGene00086551	protein_coding_gene	1.32289	2.50166	4.89917e-19
F10C2.5	WBGene00008646	protein_coding_gene	1.32249	2.50097	2.0395e-27
C25H3.1	WBGene00016111	protein_coding_gene	1.31909	2.49508	0.0204265
lsl-1	WBGene00009937	protein_coding_gene	1.31895	2.49485	1.32499e-21
tofu-7	WBGene00022737	protein_coding_gene	1.31822	2.49359	1.39837e-24
Y24F12A.3	WBGene00012498	pseudogene	1.31624	2.49017	0.00644014
C17C3.11	WBGene00015893	protein_coding_gene	1.31346	2.48537	0.0257475
nas-25	WBGene00003544	protein_coding_gene	1.31275	2.48415	0.00336727
F54H5.3	WBGene00018840	protein_coding_gene	1.31028	2.4799	0.00062056
cpb-1	WBGene00000770	protein_coding_gene	1.30942	2.47842	1.44804e-21
R04F11.5	WBGene00011017	protein_coding_gene	1.30754	2.47519	4.30485e-19
rpl-31	WBGene00004445	protein_coding_gene	1.30563	2.47192	2.47634e-24
M02B7.2	WBGene00019724	protein_coding_gene	1.3038	2.46879	7.74591e-11
nep-5	WBGene00017393	protein_coding_gene	1.30224	2.46611	0.0216877
cln-3.3	WBGene00000541	protein_coding_gene	1.3016	2.46503	1.85865e-06
T08D2.3	WBGene00011608	pseudogene	1.30037	2.46292	1.06298e-05
fbxa-183	WBGene00018428	protein_coding_gene	1.30034	2.46286	0.0165858
F14H3.3	WBGene00008822	protein_coding_gene	1.29824	2.45928	8.89742e-15
T10B11.8	WBGene00020404	protein_coding_gene	1.29624	2.45589	1.00616e-20
set-5	WBGene00008145	protein_coding_gene	1.29204	2.44875	1.50236e-18
nhr-266	WBGene00018993	pseudogene	1.2919	2.4485	0.0265225
C14C10.1	WBGene00007584	protein_coding_gene	1.28651	2.43936	1.45557e-11
scrm-7	WBGene00013052	protein_coding_gene	1.28346	2.43423	0.00279981
D2024.1	WBGene00017050	protein_coding_gene	1.28139	2.43073	0.0154279
Y53C10A.6	WBGene00013137	protein_coding_gene	1.28114	2.43032	1.29109e-24
F54A3.6	WBGene00018785	protein_coding_gene	1.27829	2.42551	3.51609e-16
C33F10.1	WBGene00016351	protein_coding_gene	1.27678	2.42297	3.46396e-10
C14C11.1	WBGene00015765	protein_coding_gene	1.27633	2.42221	1.1139e-05
ZK354.3	WBGene00022706	protein_coding_gene	1.27512	2.42019	7.60904e-06
Y52E8A.3	WBGene00021796	protein_coding_gene	1.27445	2.41907	0.00297948
Y73B6BL.12	WBGene00022236	protein_coding_gene	1.27235	2.41555	0.00284944
F22E5.7	WBGene00017706	protein_coding_gene	1.27032	2.41215	0.000434459
yars-2	WBGene00006968	protein_coding_gene	1.26846	2.40904	1.09504e-28
H25P19.1	WBGene00019244	protein_coding_gene	1.26819	2.40859	1.70678e-13
math-48	WBGene00022689	protein_coding_gene	1.26784	2.40801	0.000573513
CD4.8	WBGene00016993	protein_coding_gene	1.26777	2.40789	7.26539e-12
clec-143	WBGene00014063	protein_coding_gene	1.26687	2.4064	0.0278125
F36D1.6	WBGene00009465	protein_coding_gene	1.26462	2.40264	0.0458166
C08F11.14	WBGene00007461	pseudogene	1.26329	2.40042	4.82845e-05
linc-82	WBGene00219570	lincRNA_gene	1.26276	2.39955	0.0211901
hrg-7	WBGene00007605	protein_coding_gene	1.25897	2.39325	0.000994843
B0035.15	WBGene00007113	protein_coding_gene	1.256	2.38833	1.88616e-25
C04E6.4	WBGene00015421	protein_coding_gene	1.25516	2.38693	0.00536281
set-32	WBGene00008062	protein_coding_gene	1.25392	2.38488	3.54203e-13
ubl-1	WBGene00006725	protein_coding_gene	1.25275	2.38296	1.54242e-21
D2096.11	WBGene00017078	protein_coding_gene	1.25263	2.38275	0.0133884
abt-1	WBGene00000019	protein_coding_gene	1.25126	2.38049	0.000208486
Y66D12A.3	WBGene00013429	protein_coding_gene	1.25075	2.37966	0.000230282
dnj-17	WBGene00001035	protein_coding_gene	1.2501	2.37858	4.95417e-23
Y94H6A.3	WBGene00022376	protein_coding_gene	1.2495	2.37759	3.73448e-15
fbxa-218	WBGene00013036	protein_coding_gene	1.24815	2.37536	0.0121439
T05F1.7	WBGene00011492	protein_coding_gene	1.24624	2.37223	0.0160341
Y57G11C.23	WBGene00013318	protein_coding_gene	1.24518	2.37049	0.028172
elo-5	WBGene00001243	protein_coding_gene	1.2439	2.36838	2.30845e-15
Y97E10AR.8	WBGene00044552	protein_coding_gene	1.24317	2.36717	0.0320963
lip-1	WBGene00003043	protein_coding_gene	1.24252	2.36612	3.19518e-25
Y54G2A.73	WBGene00219425	protein_coding_gene	1.24172	2.36481	6.4095e-10
pigg-1	WBGene00009204	protein_coding_gene	1.24168	2.36474	2.21024e-23
Y75B12A.1	WBGene00014949	pseudogene	1.23873	2.3599	0.000833304
C34H4.2	WBGene00016425	protein_coding_gene	1.2383	2.35921	1.77009e-05
hrg-1	WBGene00019830	protein_coding_gene	1.23786	2.35848	5.16583e-09
K12C11.5	WBGene00044896	protein_coding_gene	1.23683	2.3568	0.0228897
mog-3	WBGene00003391	protein_coding_gene	1.23481	2.3535	2.17514e-20
M05D6.3	WBGene00010876	protein_coding_gene	1.23299	2.35053	0.0142545
aars-1	WBGene00000196	protein_coding_gene	1.22888	2.34385	1.49258e-18
clec-186	WBGene00014138	protein_coding_gene	1.22764	2.34184	5.88789e-14
puf-7	WBGene00004243	protein_coding_gene	1.22344	2.33503	8.42373e-16
pid-5	WBGene00021555	protein_coding_gene	1.22334	2.33487	4.94782e-22
fbxa-210	WBGene00012565	protein_coding_gene	1.22228	2.33315	2.02386e-12
Y73B3A.21	WBGene00022222	pseudogene	1.21849	2.32703	0.001382
hil-5	WBGene00001856	protein_coding_gene	1.21758	2.32556	5.26965e-24
ZK938.1	WBGene00014158	protein_coding_gene	1.21684	2.32437	1.74945e-12
Y39B6A.18	WBGene00012679	pseudogene	1.21616	2.32327	0.00491987
Y48A6C.1	WBGene00012974	pseudogene	1.21398	2.31977	8.15387e-05
memi-2	WBGene00013380	protein_coding_gene	1.20902	2.31181	5.68147e-15
R08D7.1	WBGene00011142	protein_coding_gene	1.20894	2.31167	4.02152e-27
hil-4	WBGene00001855	protein_coding_gene	1.20481	2.30508	3.55774e-19
swp-1	WBGene00006359	protein_coding_gene	1.20414	2.304	5.10109e-22
C06C6.6	WBGene00007380	pseudogene	1.20319	2.30249	0.0348886
T14G10.8	WBGene00011777	protein_coding_gene	1.20274	2.30176	5.80745e-10
Y39B6A.43	WBGene00012701	protein_coding_gene	1.1992	2.29613	1.06012e-14
trpl-5	WBGene00004149	protein_coding_gene	1.19818	2.2945	0.00114004
C17H12.12	WBGene00015937	protein_coding_gene	1.19465	2.28889	2.2571e-08
F54A3.2	WBGene00018781	protein_coding_gene	1.19427	2.28829	3.12452e-07
kup-1	WBGene00002241	protein_coding_gene	1.19404	2.28793	1.52675e-32
F53B2.5	WBGene00009956	protein_coding_gene	1.19161	2.28407	3.00279e-07
F56H1.3	WBGene00018994	protein_coding_gene	1.19158	2.28403	0.00436315
coa-1	WBGene00195063	protein_coding_gene	1.19141	2.28376	1.0189e-11
F56G4.4	WBGene00010159	protein_coding_gene	1.18965	2.28097	1.93922e-21
T28A11.25	WBGene00269355	protein_coding_gene	1.18903	2.28	0.0493811
W03H9.2	WBGene00012228	protein_coding_gene	1.18863	2.27936	0.0205647
asp-14	WBGene00019619	protein_coding_gene	1.18845	2.27908	8.56218e-19
Y14H12B.2	WBGene00021192	protein_coding_gene	1.18822	2.27871	5.40981e-14
syx-16	WBGene00022534	protein_coding_gene	1.18793	2.27826	8.85916e-22
trul-1	WBGene00015194	protein_coding_gene	1.18776	2.27799	9.96181e-17
wip-1	WBGene00020094	protein_coding_gene	1.18775	2.27796	1.56415e-14
ulp-5	WBGene00006740	protein_coding_gene	1.18706	2.27688	1.81206e-16
F56C9.6	WBGene00018950	protein_coding_gene	1.18599	2.27519	3.46033e-23
Y22D7AR.12	WBGene00021265	pseudogene	1.18529	2.27408	0.000309048
Y67A10A.3	WBGene00013452	protein_coding_gene	1.18496	2.27358	0.000172825
K05F1.1	WBGene00019405	protein_coding_gene	1.18434	2.2726	0.0200253
F54D5.2	WBGene00010048	protein_coding_gene	1.1843	2.27254	2.32986e-17
W03F8.2	WBGene00020992	pseudogene	1.18309	2.27062	0.000341215
lido-18	WBGene00015988	protein_coding_gene	1.18022	2.26611	5.69328e-13
R144.11	WBGene00020099	protein_coding_gene	1.17906	2.26429	2.15973e-17
K03H9.3	WBGene00019372	protein_coding_gene	1.17899	2.26418	0.0463576
VH15N14R.1	WBGene00012151	protein_coding_gene	1.17775	2.26223	1.17968e-05
T13F3.8	WBGene00044205	protein_coding_gene	1.17734	2.26159	0.000160469
B0207.7	WBGene00015030	protein_coding_gene	1.1761	2.25965	0.000232374
rpl-28	WBGene00004442	protein_coding_gene	1.17593	2.25939	5.11781e-16
T28A8.5	WBGene00012111	protein_coding_gene	1.17344	2.25549	2.24809e-15
bgnt-1.4	WBGene00015982	protein_coding_gene	1.17339	2.25542	0.020145
F01G4.4	WBGene00008503	protein_coding_gene	1.17218	2.25352	2.03752e-23
ZK809.5	WBGene00014087	protein_coding_gene	1.1718	2.25293	3.50856e-22
mbtr-1	WBGene00021661	protein_coding_gene	1.16966	2.24958	1.7927e-11
ints-11	WBGene00008642	protein_coding_gene	1.16936	2.24912	2.21647e-23
syp-6	WBGene00019002	protein_coding_gene	1.16909	2.24869	2.32677e-23
rps-22	WBGene00004491	protein_coding_gene	1.16826	2.2474	9.83083e-15
rps-0	WBGene00004469	protein_coding_gene	1.16823	2.24736	1.46607e-16
ZK1127.6	WBGene00022853	protein_coding_gene	1.16554	2.24318	3.33309e-12
him-6	WBGene00001865	protein_coding_gene	1.16401	2.24079	4.69249e-21
K12D12.5	WBGene00010787	protein_coding_gene	1.16226	2.23808	1.57994e-18
F10G7.9	WBGene00017372	protein_coding_gene	1.16226	2.23807	3.41e-22
F54F2.9	WBGene00018836	protein_coding_gene	1.16187	2.23748	8.6796e-20
wago-11	WBGene00021711	protein_coding_gene	1.16156	2.23699	0.00189043
C48B4.11	WBGene00008174	protein_coding_gene	1.16013	2.23477	4.98877e-22
R06C1.4	WBGene00011059	protein_coding_gene	1.15966	2.23405	2.25309e-27
rnf-1	WBGene00004380	protein_coding_gene	1.15432	2.2258	2.22019e-20
zhp-4	WBGene00012678	protein_coding_gene	1.15249	2.22297	2.17534e-08
hrde-2	WBGene00011324	protein_coding_gene	1.15165	2.22167	2.21913e-18
tmed-12	WBGene00011606	protein_coding_gene	1.15111	2.22085	0.0166068
K07A1.17	WBGene00044987	protein_coding_gene	1.15098	2.22065	2.46737e-26
C49C3.2	WBGene00008192	pseudogene	1.15075	2.22029	0.0123148
rpl-17	WBGene00004429	protein_coding_gene	1.14946	2.2183	4.84338e-20
let-504	WBGene00002696	protein_coding_gene	1.14916	2.21785	7.53536e-21
Y106G6H.16	WBGene00013726	protein_coding_gene	1.14795	2.21599	0.00168258
K08H10.5	WBGene00014805	pseudogene	1.14782	2.21579	0.0497735
ubxn-5	WBGene00011336	protein_coding_gene	1.14651	2.21378	9.94319e-07
T07A5.7	WBGene00045475	protein_coding_gene	1.14597	2.21295	0.0180638
Y54G2A.15	WBGene00021880	protein_coding_gene	1.14473	2.21105	6.13234e-06
gly-10	WBGene00001635	protein_coding_gene	1.14373	2.20951	6.9142e-24
htp-1	WBGene00002032	protein_coding_gene	1.14317	2.20865	1.76241e-18
Y48G1A.1	WBGene00021657	protein_coding_gene	1.14055	2.20466	1.56059e-12
fbxc-50	WBGene00015912	protein_coding_gene	1.14046	2.20451	1.63722e-07
such-1	WBGene00013443	protein_coding_gene	1.13933	2.20279	2.14028e-16
T12E12.3	WBGene00020464	protein_coding_gene	1.13717	2.1995	3.66256e-19
coa-6	WBGene00013893	protein_coding_gene	1.13699	2.19922	9.54703e-21
F18C12.3	WBGene00008934	protein_coding_gene	1.13647	2.19842	1.86106e-22
Y75B8A.44	WBGene00194855	protein_coding_gene	1.13607	2.19782	0.00464108
T08D2.2	WBGene00011607	pseudogene	1.13486	2.19597	0.0021664
H14A12.3	WBGene00019196	protein_coding_gene	1.13254	2.19245	1.36021e-19
F43G6.3	WBGene00009656	pseudogene	1.13141	2.19072	4.60965e-12
R04B5.11	WBGene00011008	protein_coding_gene	1.13051	2.18936	0.0463278
gei-14	WBGene00001571	protein_coding_gene	1.13021	2.1889	8.1553e-21
fbf-2	WBGene00001402	protein_coding_gene	1.12976	2.18822	4.976e-11
ZK1251.5	WBGene00014996	pseudogene	1.1296	2.18798	0.00455051
emr-1	WBGene00001309	protein_coding_gene	1.12908	2.18719	1.11125e-18
rrp-1	WBGene00008151	protein_coding_gene	1.12902	2.18709	3.84459e-18
ZK287.9	WBGene00013968	protein_coding_gene	1.12872	2.18664	3.68359e-07
slr-2	WBGene00013350	protein_coding_gene	1.1287	2.18662	3.24862e-11
C33F10.11	WBGene00016357	protein_coding_gene	1.12819	2.18584	2.89181e-06
znfx-1	WBGene00014208	protein_coding_gene	1.12781	2.18527	1.53146e-19
R148.4	WBGene00020103	protein_coding_gene	1.12739	2.18463	6.59147e-15
math-43	WBGene00022432	pseudogene	1.127	2.18404	0.031616
lido-16	WBGene00020898	protein_coding_gene	1.12638	2.1831	0.0171377
F47B3.4	WBGene00018528	protein_coding_gene	1.12599	2.18252	0.0274743
kca-1	WBGene00015698	protein_coding_gene	1.12596	2.18246	3.94256e-19
rnh-1.3	WBGene00007303	protein_coding_gene	1.12462	2.18044	6.47777e-06
duo-1	WBGene00001110	protein_coding_gene	1.12458	2.18038	5.17068e-21
gfl-1	WBGene00001585	protein_coding_gene	1.12416	2.17975	2.8938e-18
cus-2	WBGene00022025	protein_coding_gene	1.12359	2.17888	3.37561e-18
C06G4.1	WBGene00015557	protein_coding_gene	1.12326	2.17838	5.5051e-22
rpl-15	WBGene00004427	protein_coding_gene	1.12308	2.17812	3.03141e-17
ZK550.5	WBGene00013999	protein_coding_gene	1.12269	2.17753	2.23342e-05
T28A8.6	WBGene00012112	protein_coding_gene	1.12206	2.17658	9.89017e-20
klp-10	WBGene00002221	pseudogene	1.12085	2.17476	5.85983e-14
Y116F11B.8	WBGene00013824	protein_coding_gene	1.11826	2.17086	0.0281503
dpf-7	WBGene00001060	protein_coding_gene	1.11756	2.1698	1.35219e-18
vps-36	WBGene00008919	protein_coding_gene	1.11722	2.16929	1.37518e-22
F59A6.2	WBGene00019084	protein_coding_gene	1.1161	2.1676	0.000757664
plp-2	WBGene00008976	protein_coding_gene	1.11577	2.16711	4.45202e-10
ZK1290.14	WBGene00044396	protein_coding_gene	1.11419	2.16473	6.73094e-07
rps-29	WBGene00004498	protein_coding_gene	1.11283	2.1627	5.04441e-15
rps-4	WBGene00004473	protein_coding_gene	1.11273	2.16254	2.64648e-21
ZK1098.1	WBGene00014218	protein_coding_gene	1.11124	2.16032	1.04051e-29
igeg-2	WBGene00009842	protein_coding_gene	1.11094	2.15987	0.00502167
lurp-4	WBGene00077698	protein_coding_gene	1.1104	2.15906	0.0341634
C08B11.9	WBGene00007436	protein_coding_gene	1.10962	2.15789	4.0783e-15
aptf-3	WBGene00009203	protein_coding_gene	1.10957	2.15782	1.87675e-13
nud-1	WBGene00003829	protein_coding_gene	1.10887	2.15677	2.38694e-23
fbxa-51	WBGene00020448	protein_coding_gene	1.10831	2.15593	0.0115062
F55H2.7	WBGene00010132	protein_coding_gene	1.10617	2.15274	3.28386e-22
glh-1	WBGene00001598	protein_coding_gene	1.10496	2.15093	3.83189e-25
rtel-1	WBGene00009124	protein_coding_gene	1.1041	2.14965	3.15059e-19
R09E10.6	WBGene00011176	protein_coding_gene	1.10376	2.14915	1.89745e-11
Y44F5A.1	WBGene00012858	protein_coding_gene	1.10254	2.14732	3.52048e-15
T03D3.5	WBGene00020183	protein_coding_gene	1.10146	2.14571	7.62944e-09
Y73B3A.9	WBGene00022211	pseudogene	1.10078	2.1447	1.0729e-13
him-18	WBGene00011415	protein_coding_gene	1.10048	2.14426	1.27432e-21
clec-142	WBGene00010460	protein_coding_gene	1.09887	2.14187	0.0136473
mppe-1	WBGene00015238	protein_coding_gene	1.09853	2.14136	5.17677e-12
F56D6.12	WBGene00044474	protein_coding_gene	1.09671	2.13867	0.0426127
C36B1.11	WBGene00007978	protein_coding_gene	1.09476	2.13578	1.33103e-18
C05C10.5	WBGene00007332	protein_coding_gene	1.09106	2.13031	2.28026e-13
ekl-7	WBGene00021465	protein_coding_gene	1.08955	2.12807	8.70752e-14
F58B3.4	WBGene00010231	protein_coding_gene	1.08906	2.12735	5.23498e-23
C24G6.8	WBGene00016062	protein_coding_gene	1.08855	2.12661	2.812e-16
ZK896.3	WBGene00014134	pseudogene	1.0884	2.12637	0.00628545
F08F8.6	WBGene00017271	protein_coding_gene	1.08807	2.1259	0.00141465
F35C11.2	WBGene00009401	protein_coding_gene	1.08785	2.12557	0.00284944
Y32B12B.2	WBGene00012522	protein_coding_gene	1.0874	2.12491	4.02532e-17
F46F5.1	WBGene00018493	protein_coding_gene	1.08735	2.12483	0.00310037
C45E1.4	WBGene00016663	protein_coding_gene	1.08696	2.12426	3.36866e-05
F38B2.2	WBGene00009529	protein_coding_gene	1.08622	2.12317	0.0120247
K11H3.4	WBGene00010781	protein_coding_gene	1.08506	2.12147	1.87494e-13
C50E10.1	WBGene00016825	protein_coding_gene	1.08444	2.12055	1.19138e-05
T08G3.4	WBGene00011617	pseudogene	1.08302	2.11846	0.000443299
R07E5.1	WBGene00011109	protein_coding_gene	1.08269	2.11799	9.02657e-20
C17E4.19	WBGene00219310	protein_coding_gene	1.08208	2.11708	4.79888e-11
ZC155.2	WBGene00022530	protein_coding_gene	1.08175	2.11661	0.0106804
mrpl-11	WBGene00015133	protein_coding_gene	1.08174	2.11659	2.85671e-17
cdk-11.1	WBGene00015203	protein_coding_gene	1.08133	2.11598	3.32342e-22
T06E6.1	WBGene00011538	protein_coding_gene	1.08035	2.11455	1.63174e-13
Y111B2A.3	WBGene00013729	protein_coding_gene	1.07987	2.11385	1.56198e-24
eif-2D	WBGene00016113	protein_coding_gene	1.07831	2.11156	2.40653e-17
eea-1	WBGene00011696	protein_coding_gene	1.07827	2.1115	1.92156e-17
gtf-2F2	WBGene00012694	protein_coding_gene	1.07826	2.11148	3.13758e-19
F25E5.1	WBGene00017782	protein_coding_gene	1.07708	2.10975	3.75145e-13
Y20F4.8	WBGene00044435	protein_coding_gene	1.077	2.10965	0.0439939
spd-2	WBGene00004953	protein_coding_gene	1.07667	2.10917	1.25824e-19
Y4C6A.3	WBGene00021153	protein_coding_gene	1.07466	2.10622	1.1639e-16
syp-4	WBGene00019247	protein_coding_gene	1.07398	2.10523	3.19627e-27
Y110A7A.15	WBGene00022462	protein_coding_gene	1.07358	2.10466	7.01315e-18
daz-1	WBGene00000935	protein_coding_gene	1.07186	2.10215	3.83335e-27
pst-2	WBGene00018827	protein_coding_gene	1.07118	2.10114	9.93545e-14
zhp-2	WBGene00008387	protein_coding_gene	1.07092	2.10078	8.26934e-09
Y80D3A.8	WBGene00013586	protein_coding_gene	1.0708	2.10059	0.00768658
lin-9	WBGene00002998	protein_coding_gene	1.06933	2.09846	1.69532e-18
Y4C6A.1	WBGene00021151	pseudogene	1.06926	2.09835	0.00694944
F14H3.4	WBGene00008823	protein_coding_gene	1.06868	2.09751	3.9749e-11
F28A10.4	WBGene00017872	protein_coding_gene	1.06832	2.09699	0.0296998
pid-2	WBGene00021676	protein_coding_gene	1.06758	2.09591	4.44526e-10
rpl-36	WBGene00004450	protein_coding_gene	1.06722	2.09539	1.507e-21
Y46G5A.43	WBGene00077636	pseudogene	1.06703	2.09512	0.0114233
hmg-20	WBGene00012209	protein_coding_gene	1.066	2.09361	1.2032e-12
F43C1.5	WBGene00009649	protein_coding_gene	1.06581	2.09334	0.0155741
hal-3	WBGene00011788	protein_coding_gene	1.06571	2.09319	7.70442e-13
C18E3.9	WBGene00015976	protein_coding_gene	1.06555	2.09297	7.66902e-17
Y23H5B.6	WBGene00021277	protein_coding_gene	1.06538	2.09272	4.7615e-18
cogc-2	WBGene00000585	protein_coding_gene	1.06486	2.09197	1.76724e-18
Y48G1BL.5	WBGene00021664	pseudogene	1.06452	2.09147	2.91762e-05
F44E7.5	WBGene00018427	protein_coding_gene	1.06444	2.09135	9.22622e-14
set-9	WBGene00017482	protein_coding_gene	1.06432	2.09119	1.93114e-17
snpc-1.1	WBGene00015513	protein_coding_gene	1.06397	2.09068	2.1376e-16
him-10	WBGene00001869	protein_coding_gene	1.06394	2.09063	2.72333e-21
ztf-8	WBGene00022598	protein_coding_gene	1.06369	2.09027	1.92845e-20
Y47G6A.9	WBGene00021638	protein_coding_gene	1.06278	2.08895	8.90034e-17
C30G7.3	WBGene00044177	protein_coding_gene	1.06264	2.08875	6.20358e-07
cyp-31A3	WBGene00021200	protein_coding_gene	1.06189	2.08766	2.7793e-15
T02E1.6	WBGene00011378	protein_coding_gene	1.06138	2.08692	1.51892e-05
cebp-2	WBGene00016754	protein_coding_gene	1.0609	2.08623	8.341e-11
lpd-2	WBGene00003059	protein_coding_gene	1.06049	2.08564	4.36963e-18
dnsn-1	WBGene00016074	protein_coding_gene	1.06	2.08493	8.64485e-14
C15C8.4	WBGene00007606	protein_coding_gene	1.05994	2.08484	6.04564e-23
T08B2.12	WBGene00020350	protein_coding_gene	1.05756	2.08141	0.0023152
R07B7.2	WBGene00011087	protein_coding_gene	1.05699	2.08059	5.37165e-15
rbd-1	WBGene00004315	protein_coding_gene	1.05676	2.08025	3.36306e-20
fbxa-63	WBGene00022485	protein_coding_gene	1.05634	2.07965	0.00147177
K07C5.6	WBGene00010629	protein_coding_gene	1.05587	2.07897	2.65357e-22
mrps-14	WBGene00011334	protein_coding_gene	1.0554	2.07829	7.62936e-15
thoc-7	WBGene00007195	protein_coding_gene	1.05536	2.07824	3.22069e-19
K08F9.4	WBGene00010687	protein_coding_gene	1.05467	2.07724	4.1869e-15
F15D4.6	WBGene00008863	protein_coding_gene	1.05401	2.07629	0.0109221
F55A11.7	WBGene00010080	protein_coding_gene	1.05369	2.07584	2.36757e-14
F02H6.2	WBGene00008535	protein_coding_gene	1.05369	2.07583	3.81511e-14
aqp-4	WBGene00000172	protein_coding_gene	1.05358	2.07568	4.03296e-07
tofu-4	WBGene00019013	protein_coding_gene	1.05287	2.07465	1.58316e-11
T01G5.7	WBGene00011342	protein_coding_gene	1.04956	2.0699	8.44363e-08
T10C6.7	WBGene00011689	protein_coding_gene	1.04837	2.06819	5.3542e-08
fbxa-82	WBGene00007716	protein_coding_gene	1.04827	2.06804	0.00237299
F30F8.9	WBGene00009276	protein_coding_gene	1.04763	2.06713	4.37542e-16
Y48G1C.5	WBGene00021678	protein_coding_gene	1.04752	2.06698	0.0044252
nep-9	WBGene00017554	protein_coding_gene	1.04649	2.0655	0.0125142
ZK616.5	WBGene00022775	protein_coding_gene	1.04595	2.06472	2.31742e-15
Y71F9AL.2	WBGene00022108	protein_coding_gene	1.04489	2.06321	1.3604e-05
ZK632.2	WBGene00014011	protein_coding_gene	1.04488	2.0632	6.33623e-23
C16A11.4	WBGene00015817	protein_coding_gene	1.04438	2.06247	5.43975e-17
chaf-2	WBGene00022141	protein_coding_gene	1.04425	2.06229	3.08242e-15
polh-1	WBGene00018721	protein_coding_gene	1.04415	2.06215	4.75369e-18
cars-2	WBGene00000801	pseudogene	1.04413	2.06212	9.07992e-06
pole-4	WBGene00013150	protein_coding_gene	1.04378	2.06162	4.28436e-12
F48F5.2	WBGene00009846	pseudogene	1.04334	2.061	9.23274e-05
B0001.3	WBGene00007088	protein_coding_gene	1.04287	2.06033	2.06085e-15
F09E5.8	WBGene00017286	protein_coding_gene	1.04203	2.05913	2.41042e-14
B0207.1	WBGene00015026	protein_coding_gene	1.04153	2.05841	0.00204736
F36A2.10	WBGene00009457	protein_coding_gene	1.0412	2.05794	5.7375e-07
F10G8.1	WBGene00008661	protein_coding_gene	1.04065	2.05716	0.000206995
coh-4	WBGene00021560	protein_coding_gene	1.04058	2.05705	2.31188e-11
gld-1	WBGene00001595	protein_coding_gene	1.03986	2.05603	9.82668e-28
ZK688.12	WBGene00044763	protein_coding_gene	1.03912	2.05497	0.0104826
ptps-1	WBGene00015010	protein_coding_gene	1.03839	2.05394	2.66059e-05
ceh-99	WBGene00044032	protein_coding_gene	1.03812	2.05355	9.97191e-06
T28A11.16	WBGene00020878	protein_coding_gene	1.037	2.05195	0.0479539
cec-6	WBGene00020463	protein_coding_gene	1.03642	2.05112	2.54272e-17
Y47D9A.5	WBGene00021632	protein_coding_gene	1.03619	2.0508	0.0339474
cin-4	WBGene00022854	protein_coding_gene	1.03589	2.05038	1.16189e-11
K07F5.14	WBGene00010638	protein_coding_gene	1.03493	2.04901	3.35045e-18
lec-8	WBGene00002271	protein_coding_gene	1.03457	2.0485	0.00104637
hrde-4	WBGene00020403	protein_coding_gene	1.03434	2.04817	1.6406e-19
parp-1	WBGene00004049	protein_coding_gene	1.03346	2.04693	8.26941e-16
vrp-1	WBGene00021869	protein_coding_gene	1.03335	2.04677	2.76796e-21
ZK792.5	WBGene00014078	protein_coding_gene	1.03262	2.04573	7.43423e-22
R05H5.4	WBGene00011039	protein_coding_gene	1.03207	2.04496	3.1195e-11
prp-38	WBGene00008380	protein_coding_gene	1.03162	2.04432	1.06691e-17
Y47H9C.8	WBGene00012951	protein_coding_gene	1.03142	2.04403	1.42071e-14
C15C6.2	WBGene00007601	protein_coding_gene	1.03075	2.04309	7.14361e-08
snpc-1.3	WBGene00017265	protein_coding_gene	1.03069	2.043	0.00029499
ZK418.7	WBGene00022736	protein_coding_gene	1.03017	2.04226	9.87918e-05
K06A9.1	WBGene00019435	protein_coding_gene	1.03016	2.04225	3.83706e-05
C08F8.3	WBGene00007445	protein_coding_gene	1.03003	2.04207	1.17159e-16
F54C9.9	WBGene00010044	protein_coding_gene	1.02959	2.04144	2.60924e-27
smgl-2	WBGene00021365	protein_coding_gene	1.02904	2.04067	1.34311e-17
pqbp-1.2	WBGene00020295	pseudogene	1.02849	2.03989	2.57182e-06
C15H11.1	WBGene00007613	protein_coding_gene	1.02836	2.03971	5.51315e-05
rpl-19	WBGene00004431	protein_coding_gene	1.02758	2.0386	1.71373e-15
ufm-1	WBGene00044324	protein_coding_gene	1.02668	2.03733	4.91046e-12
M151.3	WBGene00019795	protein_coding_gene	1.02645	2.03701	0.000621385
F26H11.4	WBGene00009182	protein_coding_gene	1.02643	2.03697	0.00353768
bre-5	WBGene00000270	protein_coding_gene	1.02606	2.03646	3.77539e-11
utp-20	WBGene00007050	protein_coding_gene	1.02528	2.03536	2.65062e-13
B0001.2	WBGene00007087	protein_coding_gene	1.02507	2.03506	7.84079e-23
F29D10.1	WBGene00009250	protein_coding_gene	1.02462	2.03443	0.0338412
spd-3	WBGene00004954	protein_coding_gene	1.02418	2.03381	6.95315e-12
puf-6	WBGene00004242	protein_coding_gene	1.02394	2.03346	1.7394e-11
T10B5.2	WBGene00020388	pseudogene	1.02284	2.03191	0.00192981
W03C9.2	WBGene00012220	protein_coding_gene	1.02178	2.03042	1.89321e-17
kri-1	WBGene00013955	protein_coding_gene	1.02166	2.03026	0.00764535
sumv-1	WBGene00016409	protein_coding_gene	1.021	2.02932	1.5167e-18
abhd-11.2	WBGene00011029	protein_coding_gene	1.02034	2.0284	3.37141e-15
pgl-1	WBGene00003992	protein_coding_gene	1.02027	2.0283	6.97447e-21
xnd-1	WBGene00001514	protein_coding_gene	1.01988	2.02775	4.76262e-14
pie-1	WBGene00004027	protein_coding_gene	1.0189	2.02637	2.33021e-11
K10C3.5	WBGene00010732	protein_coding_gene	1.0185	2.02582	8.09545e-15
clec-236	WBGene00013495	pseudogene	1.01811	2.02526	0.0104309
nifk-1	WBGene00011408	protein_coding_gene	1.0181	2.02525	3.81411e-18
F44E2.6	WBGene00018419	protein_coding_gene	1.01769	2.02467	6.81734e-14
ZK1248.15	WBGene00022883	protein_coding_gene	1.01744	2.02432	1.2552e-15
F57H12.5	WBGene00019020	protein_coding_gene	1.01738	2.02423	0.00499386
Y17G7B.21	WBGene00012472	protein_coding_gene	1.01737	2.02423	4.88981e-20
cux-7	WBGene00000854	protein_coding_gene	1.01726	2.02407	1.1027e-14
plk-3	WBGene00004044	protein_coding_gene	1.01688	2.02354	2.13224e-25
cfim-1	WBGene00009668	protein_coding_gene	1.01641	2.02288	4.45967e-12
dvc-1	WBGene00011834	protein_coding_gene	1.01625	2.02265	5.76218e-12
C14C11.7	WBGene00015769	protein_coding_gene	1.01449	2.02018	2.16633e-07
C09G1.5	WBGene00007487	protein_coding_gene	1.01391	2.01938	0.00723801
ztf-28	WBGene00018099	protein_coding_gene	1.01352	2.01884	2.14705e-07
ZC477.3	WBGene00022618	protein_coding_gene	1.01322	2.01841	4.5794e-19
F54D5.9	WBGene00010053	protein_coding_gene	1.01318	2.01836	4.63696e-13
akir-1	WBGene00017088	protein_coding_gene	1.01316	2.01833	6.61658e-21
H06I04.5	WBGene00019169	protein_coding_gene	1.01282	2.01785	0.000523317
hex-4	WBGene00021766	protein_coding_gene	1.01271	2.01769	4.33324e-17
F09C8.1	WBGene00008621	protein_coding_gene	1.01216	2.01693	0.0158207
pfd-2	WBGene00019220	protein_coding_gene	1.01204	2.01676	6.76874e-16
ZK546.14	WBGene00022765	protein_coding_gene	1.01119	2.01557	1.78801e-21
rps-10	WBGene00004479	protein_coding_gene	1.01069	2.01487	2.98055e-15
T16H12.2	WBGene00011812	protein_coding_gene	1.00992	2.01379	0.0189985
spe-48	WBGene00021771	protein_coding_gene	1.00962	2.01337	1.63768e-14
mcm-10	WBGene00012935	protein_coding_gene	1.00922	2.01283	2.08553e-15
pfn-1	WBGene00003989	protein_coding_gene	1.00911	2.01267	3.38048e-13
C09D4.4	WBGene00015635	protein_coding_gene	1.0088	2.01223	3.60873e-28
C26E6.12	WBGene00016145	protein_coding_gene	1.00825	2.01147	5.19512e-16
glh-4	WBGene00001601	protein_coding_gene	1.00769	2.01069	4.25838e-21
H08M01.1	WBGene00010373	protein_coding_gene	1.00756	2.01051	0.00167686
C47A4.1	WBGene00008122	protein_coding_gene	1.00742	2.01032	0.00524713
mtx-1	WBGene00009559	protein_coding_gene	1.00629	2.00874	2.29634e-14
pges-2	WBGene00011239	protein_coding_gene	1.00611	2.00849	1.74019e-25
F25G6.1	WBGene00017796	protein_coding_gene	1.00481	2.00667	0.000387795
hpr-17	WBGene00001998	protein_coding_gene	1.00467	2.00649	1.15128e-15
eif-3.J	WBGene00012738	protein_coding_gene	1.00452	2.00628	3.25309e-14
F26B1.5	WBGene00017817	protein_coding_gene	1.00416	2.00578	0.0274536
K06G5.1	WBGene00010605	protein_coding_gene	1.00406	2.00564	1.38975e-09
msh-5	WBGene00003421	protein_coding_gene	1.00387	2.00537	1.69303e-16
F25B4.4	WBGene00017767	protein_coding_gene	1.00347	2.00482	9.94329e-05
ubc-6	WBGene00006703	protein_coding_gene	1.00342	2.00475	9.02215e-18
ccm-3	WBGene00007561	protein_coding_gene	1.00331	2.00459	1.47029e-16
C09B9.7	WBGene00015630	protein_coding_gene	1.0033	2.00458	0.000756289
mom-2	WBGene00003395	protein_coding_gene	1.00295	2.0041	5.79293e-15
T19D12.5	WBGene00020580	protein_coding_gene	1.00289	2.00401	0.000224768
inft-2	WBGene00008848	protein_coding_gene	1.00214	2.00297	3.58279e-18
ent-1	WBGene00001320	protein_coding_gene	1.00169	2.00234	5.18768e-17
lec-10	WBGene00002273	protein_coding_gene	1.00141	2.00195	0.0258684
F27C1.1	WBGene00017851	protein_coding_gene	1.00127	2.00176	4.61328e-08
sel-13	WBGene00011411	protein_coding_gene	1.00118	2.00164	1.39171e-14
com-1	WBGene00008082	protein_coding_gene	1.00095	2.00132	5.34163e-14
B0035.3	WBGene00007106	protein_coding_gene	1.00056	2.00078	2.19001e-16
szy-5	WBGene00016154	protein_coding_gene	1.00033	2.00045	6.6436e-22
F44A6.4	WBGene00009676	protein_coding_gene	-1.00085	0.499706	8.14125e-08
egl-38	WBGene00001204	protein_coding_gene	-1.00091	0.499683	0.0376729
nhr-79	WBGene00003669	protein_coding_gene	-1.00236	0.499184	4.90666e-06
anoh-2	WBGene00013326	protein_coding_gene	-1.00347	0.498798	0.000175778
F59A6.12	WBGene00044665	protein_coding_gene	-1.00405	0.498598	0.000322885
hpo-15	WBGene00016061	protein_coding_gene	-1.00528	0.498174	2.5039e-10
2L52.1	WBGene00007063	protein_coding_gene	-1.00586	0.497972	2.02191e-08
crb-1	WBGene00000792	protein_coding_gene	-1.00592	0.497953	1.20723e-08
C23G10.14	WBGene00271647	ncRNA_gene	-1.00767	0.497347	0.0384509
K08B5.2	WBGene00019519	protein_coding_gene	-1.00858	0.497035	8.44858e-05
C18A11.2	WBGene00015948	protein_coding_gene	-1.01239	0.495723	0.0159906
aagr-1	WBGene00017071	protein_coding_gene	-1.0139	0.495206	4.72743e-09
F57A8.1	WBGene00010177	protein_coding_gene	-1.01413	0.495128	7.38476e-12
fkh-2	WBGene00001434	protein_coding_gene	-1.01534	0.494711	0.000818037
nhr-64	WBGene00003654	protein_coding_gene	-1.01549	0.49466	9.32991e-09
nlp-57	WBGene00008589	protein_coding_gene	-1.01595	0.494504	0.00680367
msp-152	WBGene00003470	protein_coding_gene	-1.01603	0.494476	4.45081e-07
dhs-29	WBGene00000992	protein_coding_gene	-1.01655	0.494299	5.42149e-06
C33A11.2	WBGene00007878	protein_coding_gene	-1.01665	0.494262	2.36456e-05
C08A9.10	WBGene00044773	protein_coding_gene	-1.01955	0.493272	2.14523e-08
C05G5.3	WBGene00007349	protein_coding_gene	-1.01981	0.493181	0.000326525
dgn-1	WBGene00000961	protein_coding_gene	-1.02062	0.492904	6.01614e-14
nep-24	WBGene00013786	protein_coding_gene	-1.0221	0.492398	0.0348397
slcf-2	WBGene00006865	protein_coding_gene	-1.02242	0.492289	0.00194648
D2045.8	WBGene00008425	protein_coding_gene	-1.02556	0.49122	1.73255e-05
T04F8.9	WBGene00011447	protein_coding_gene	-1.0281	0.490354	0.0313253
ncr-1	WBGene00003561	protein_coding_gene	-1.02929	0.489951	2.70198e-10
T19C3.4	WBGene00020562	protein_coding_gene	-1.02953	0.489868	2.01489e-16
K10D6.4	WBGene00010744	protein_coding_gene	-1.03029	0.489612	1.32859e-08
T14A8.2	WBGene00020497	protein_coding_gene	-1.03053	0.489529	0.00209646
F26F2.8	WBGene00023504	protein_coding_gene	-1.03093	0.489394	0.0407441
iglr-1	WBGene00008977	protein_coding_gene	-1.03106	0.489352	0.0110535
agr-1	WBGene00018304	protein_coding_gene	-1.03217	0.488975	5.02349e-05
pqn-89	WBGene00004169	protein_coding_gene	-1.0347	0.488117	1.68616e-11
T23F2.3	WBGene00020736	protein_coding_gene	-1.03502	0.488008	2.11137e-05
dmd-5	WBGene00017326	protein_coding_gene	-1.03523	0.487938	0.00894091
C35B8.3	WBGene00016438	protein_coding_gene	-1.03582	0.487738	1.16762e-06
rcan-1	WBGene00004321	protein_coding_gene	-1.03585	0.487727	4.63738e-10
F59C12.3	WBGene00019102	protein_coding_gene	-1.03615	0.487628	1.27067e-12
cutl-25	WBGene00021919	protein_coding_gene	-1.03633	0.487566	0.00535581
F09G2.1	WBGene00017310	protein_coding_gene	-1.03679	0.487411	1.85944e-08
ags-3	WBGene00000092	protein_coding_gene	-1.03689	0.487376	8.73559e-11
Y20C6A.1	WBGene00012491	protein_coding_gene	-1.03758	0.487144	5.59286e-08
D1086.5	WBGene00008392	protein_coding_gene	-1.04002	0.486321	4.52099e-06
C16H3.3	WBGene00015868	protein_coding_gene	-1.04016	0.486272	6.38168e-10
lin-33	WBGene00003019	protein_coding_gene	-1.04077	0.486066	2.5593e-07
F13C5.1	WBGene00017422	protein_coding_gene	-1.04106	0.485971	4.94868e-06
sol-1	WBGene00004944	protein_coding_gene	-1.0412	0.485924	0.0153665
F13D12.10	WBGene00008744	protein_coding_gene	-1.04148	0.485828	0.0251947
K10C9.1	WBGene00019623	protein_coding_gene	-1.04214	0.485608	0.0337422
Y41G9A.5	WBGene00021529	protein_coding_gene	-1.04387	0.485024	0.0223302
somi-1	WBGene00010868	protein_coding_gene	-1.04397	0.484993	1.02145e-09
clec-83	WBGene00021879	protein_coding_gene	-1.04414	0.484935	1.4015e-10
rig-5	WBGene00004372	protein_coding_gene	-1.04432	0.484873	0.000712826
nfm-1	WBGene00003593	protein_coding_gene	-1.04645	0.484158	6.88135e-16
cpna-4	WBGene00006441	protein_coding_gene	-1.0474	0.483839	0.0141229
dct-11	WBGene00021060	protein_coding_gene	-1.04785	0.483687	1.2736e-11
rrf-2	WBGene00004509	protein_coding_gene	-1.04882	0.483364	2.75166e-16
ugt-28	WBGene00015693	protein_coding_gene	-1.04885	0.483353	0.0127836
F53C11.9	WBGene00044921	protein_coding_gene	-1.05044	0.482822	0.000728921
R03E9.2	WBGene00019843	protein_coding_gene	-1.05051	0.482796	0.000776773
C36A4.11	WBGene00044167	protein_coding_gene	-1.05071	0.482731	0.00956188
H12D21.9	WBGene00010385	protein_coding_gene	-1.05076	0.482712	0.00966396
Y75B8A.19	WBGene00013554	protein_coding_gene	-1.05147	0.482477	7.15196e-06
R11H6.4	WBGene00011252	protein_coding_gene	-1.05176	0.482379	9.8609e-08
epg-9	WBGene00022078	protein_coding_gene	-1.05307	0.481941	1.28232e-11
vem-1	WBGene00006890	protein_coding_gene	-1.0546	0.481431	1.29963e-14
ttbk-7	WBGene00011283	protein_coding_gene	-1.0563	0.480864	1.41749e-08
ceh-31	WBGene00000452	protein_coding_gene	-1.0565	0.480797	0.0401558
hst-3.2	WBGene00044303	protein_coding_gene	-1.05708	0.480605	0.00104462
K10G6.9	WBGene00206374	protein_coding_gene	-1.05752	0.480458	0.0308349
C36C5.15	WBGene00016484	protein_coding_gene	-1.0577	0.480397	0.0392522
ceh-62	WBGene00011069	protein_coding_gene	-1.0581	0.480263	0.0489601
ssr-2	WBGene00006055	protein_coding_gene	-1.05935	0.479847	0.0286363
nphp-4	WBGene00011261	protein_coding_gene	-1.05947	0.479808	0.00473102
ser-4	WBGene00004779	protein_coding_gene	-1.05962	0.479759	0.000584665
ddr-1	WBGene00016104	protein_coding_gene	-1.06024	0.479554	1.49094e-05
dhs-27	WBGene00000990	protein_coding_gene	-1.06135	0.479183	7.63564e-08
cutl-21	WBGene00018861	protein_coding_gene	-1.06365	0.478421	0.00414631
mthf-1	WBGene00015512	protein_coding_gene	-1.06443	0.47816	2.24126e-34
bre-2	WBGene00000267	protein_coding_gene	-1.06475	0.478056	4.24695e-05
F59F5.7	WBGene00010345	protein_coding_gene	-1.06723	0.477233	0.0225791
ZK512.11	WBGene00013989	protein_coding_gene	-1.06832	0.476875	0.00128059
cwn-2	WBGene00000858	protein_coding_gene	-1.0685	0.476813	1.13216e-06
ins-17	WBGene00002100	protein_coding_gene	-1.06852	0.476807	1.71382e-07
mnm-2	WBGene00003380	protein_coding_gene	-1.07493	0.474693	0.013665
ceh-6	WBGene00000431	protein_coding_gene	-1.07499	0.474674	0.00160012
C05E11.3	WBGene00015494	protein_coding_gene	-1.07876	0.473436	1.66321e-07
pho-6	WBGene00018696	protein_coding_gene	-1.07977	0.473103	3.30961e-05
igcm-3	WBGene00020160	protein_coding_gene	-1.0807	0.472799	1.77047e-13
kel-1	WBGene00002184	protein_coding_gene	-1.08371	0.471815	0.00143274
zmp-2	WBGene00019212	protein_coding_gene	-1.08402	0.471713	0.00165841
ceh-37	WBGene00000458	protein_coding_gene	-1.08408	0.471691	2.03736e-08
ttr-10	WBGene00017600	protein_coding_gene	-1.08467	0.4715	0.000102675
lad-2	WBGene00002243	protein_coding_gene	-1.08535	0.471278	0.000682151
B0228.1	WBGene00015059	protein_coding_gene	-1.08592	0.471093	2.81781e-07
fbxa-69	WBGene00010018	protein_coding_gene	-1.08786	0.470458	6.00635e-09
K02E10.1	WBGene00019317	protein_coding_gene	-1.08883	0.470142	1.18951e-07
nmtn-1	WBGene00019434	protein_coding_gene	-1.09036	0.469645	0.00222638
wht-1	WBGene00015479	protein_coding_gene	-1.09037	0.469642	0.000188613
C18C4.7	WBGene00015968	protein_coding_gene	-1.09041	0.469629	7.79703e-16
Y65B4A.2	WBGene00022026	protein_coding_gene	-1.09346	0.468637	1.02277e-05
lron-15	WBGene00016974	protein_coding_gene	-1.09382	0.468519	0.000292278
rnst-2	WBGene00019624	protein_coding_gene	-1.09565	0.467926	3.74686e-13
unc-120	WBGene00006844	protein_coding_gene	-1.09615	0.467764	2.03631e-08
C38C3.4	WBGene00016513	protein_coding_gene	-1.09651	0.467647	5.02514e-08
F56H9.2	WBGene00010174	protein_coding_gene	-1.09661	0.467615	2.70969e-05
Y57A10A.26	WBGene00013266	protein_coding_gene	-1.10184	0.46592	1.23851e-11
C25F6.7	WBGene00016106	protein_coding_gene	-1.10247	0.465718	0.00658866
mig-18	WBGene00003249	protein_coding_gene	-1.10263	0.465668	8.25336e-07
ZK262.3	WBGene00013950	protein_coding_gene	-1.10518	0.464844	0.0119342
fkb-7	WBGene00001432	protein_coding_gene	-1.10583	0.464636	3.81392e-05
F07A5.4	WBGene00008543	protein_coding_gene	-1.10609	0.464551	0.0282773
linc-15	WBGene00219571	lincRNA_gene	-1.10624	0.464504	2.54335e-05
tub-2	WBGene00022139	protein_coding_gene	-1.10802	0.46393	1.71148e-17
mks-3	WBGene00018042	protein_coding_gene	-1.10847	0.463785	0.0409757
M01H9.4	WBGene00019720	protein_coding_gene	-1.10876	0.463691	2.89617e-06
fkh-8	WBGene00001440	protein_coding_gene	-1.10949	0.463459	0.00615596
ttx-1	WBGene00006652	protein_coding_gene	-1.10954	0.463441	3.45546e-05
aakb-1	WBGene00010115	protein_coding_gene	-1.11158	0.462786	6.42659e-13
F56C3.9	WBGene00018946	protein_coding_gene	-1.11256	0.462472	0.0245074
tag-304	WBGene00018757	protein_coding_gene	-1.11341	0.4622	3.47668e-16
sma-1	WBGene00004855	protein_coding_gene	-1.11586	0.461417	2.77491e-22
C32E12.4	WBGene00016330	protein_coding_gene	-1.11644	0.46123	1.53166e-13
lron-11	WBGene00022129	protein_coding_gene	-1.11687	0.461092	1.96144e-09
eya-1	WBGene00001377	protein_coding_gene	-1.11695	0.461068	7.43047e-08
F14B6.6	WBGene00008787	protein_coding_gene	-1.11741	0.460922	0.000257883
F20C5.6	WBGene00008971	protein_coding_gene	-1.11876	0.460489	5.47442e-06
clc-2	WBGene00000523	protein_coding_gene	-1.12011	0.460057	0.000416878
ham-1	WBGene00001820	protein_coding_gene	-1.1206	0.459904	5.1455e-09
K02C4.5	WBGene00010503	protein_coding_gene	-1.12506	0.458482	1.20475e-12
aff-1	WBGene00016625	protein_coding_gene	-1.12727	0.457781	0.00569725
ZC123.4	WBGene00022519	protein_coding_gene	-1.1276	0.457676	7.23436e-06
F59F5.3	WBGene00010342	protein_coding_gene	-1.12849	0.457395	0.000795504
pals-34	WBGene00017823	protein_coding_gene	-1.12909	0.457204	0.00172769
ugt-39	WBGene00017329	protein_coding_gene	-1.12983	0.45697	0.000182541
let-381	WBGene00002601	protein_coding_gene	-1.13153	0.45643	0.00637867
F46H6.5	WBGene00023460	protein_coding_gene	-1.13187	0.456325	0.0411521
W08E3.4	WBGene00012345	protein_coding_gene	-1.13411	0.455616	0.0162209
marc-4	WBGene00016903	protein_coding_gene	-1.13414	0.455607	0.000160099
dlg-1	WBGene00001006	protein_coding_gene	-1.13548	0.455184	1.4182e-18
pals-14	WBGene00009061	protein_coding_gene	-1.13559	0.455148	0.0426127
C37E2.2	WBGene00007994	protein_coding_gene	-1.13706	0.454685	0.0321497
jkk-1	WBGene00002177	protein_coding_gene	-1.13717	0.45465	0.0313124
mab-5	WBGene00003102	protein_coding_gene	-1.13736	0.45459	0.00117684
F07H5.4	WBGene00014308	pseudogene	-1.13758	0.454522	2.02714e-13
mec-6	WBGene00003170	protein_coding_gene	-1.14051	0.453599	0.00834013
egas-4	WBGene00018906	protein_coding_gene	-1.14242	0.452998	0.0101856
aqp-2	WBGene00000170	protein_coding_gene	-1.14405	0.452487	9.76256e-10
shn-1	WBGene00006444	protein_coding_gene	-1.14523	0.452118	1.65354e-11
phlp-2	WBGene00009647	protein_coding_gene	-1.14534	0.452082	0.0140682
snx-27	WBGene00009116	protein_coding_gene	-1.14696	0.451576	1.49556e-13
atg-2	WBGene00019748	protein_coding_gene	-1.14978	0.450694	3.47668e-16
hum-6	WBGene00002039	protein_coding_gene	-1.15007	0.450603	2.4918e-07
nhr-110	WBGene00003700	protein_coding_gene	-1.15015	0.450579	3.21722e-09
daao-1	WBGene00022076	protein_coding_gene	-1.15055	0.450453	5.60602e-05
frm-7	WBGene00001493	protein_coding_gene	-1.15157	0.450134	4.19927e-20
Y38F1A.8	WBGene00012610	protein_coding_gene	-1.15232	0.449903	2.01218e-05
Y49A3A.4	WBGene00013027	protein_coding_gene	-1.15247	0.449854	0.0154978
cdh-9	WBGene00000401	protein_coding_gene	-1.15514	0.449023	0.00298818
Y62H9A.16	WBGene00304791	protein_coding_gene	-1.15577	0.448827	0.0096706
trhr-1	WBGene00016265	protein_coding_gene	-1.15758	0.448263	0.000182734
unc-5	WBGene00006745	protein_coding_gene	-1.15853	0.447969	4.34106e-15
C05A9.2	WBGene00007317	protein_coding_gene	-1.16021	0.447447	8.24795e-08
K12B6.9	WBGene00023432	protein_coding_gene	-1.16143	0.44707	1.18253e-10
K02E10.6	WBGene00019320	protein_coding_gene	-1.16161	0.447015	0.000738026
T05H4.4	WBGene00020267	protein_coding_gene	-1.16302	0.446576	0.0191794
memo-1	WBGene00016500	protein_coding_gene	-1.16324	0.446509	5.36024e-18
ugt-57	WBGene00017154	protein_coding_gene	-1.16458	0.446094	0.0283158
T12A7.6	WBGene00011727	protein_coding_gene	-1.16476	0.446039	9.39896e-09
F59C6.8	WBGene00010327	protein_coding_gene	-1.16601	0.445652	0.00756503
grdn-1	WBGene00013082	protein_coding_gene	-1.16705	0.445331	1.30188e-12
F10G8.8	WBGene00008666	protein_coding_gene	-1.16767	0.445139	7.76006e-12
F53A2.1	WBGene00009949	protein_coding_gene	-1.16799	0.445041	0.00535034
lim-4	WBGene00002987	protein_coding_gene	-1.16851	0.444881	0.0152252
ncx-3	WBGene00003568	protein_coding_gene	-1.17023	0.44435	2.55135e-09
dhs-18	WBGene00000981	protein_coding_gene	-1.17051	0.444265	9.61249e-18
hhat-2	WBGene00013312	protein_coding_gene	-1.17092	0.444138	0.00114717
T09B9.3	WBGene00011644	protein_coding_gene	-1.1712	0.444052	0.0447852
F58H1.7	WBGene00010290	protein_coding_gene	-1.17133	0.444011	2.73023e-07
H29C22.1	WBGene00045261	protein_coding_gene	-1.17167	0.443908	1.54483e-11
lag-2	WBGene00002246	protein_coding_gene	-1.17179	0.443871	0.0459557
nhr-134	WBGene00003724	protein_coding_gene	-1.17263	0.443611	2.67874e-08
vab-15	WBGene00006881	protein_coding_gene	-1.17533	0.442782	0.00250847
F59B10.5	WBGene00010321	protein_coding_gene	-1.17581	0.442636	0.00413226
clec-264	WBGene00009291	protein_coding_gene	-1.17582	0.442631	1.21469e-06
acs-21	WBGene00016849	protein_coding_gene	-1.17678	0.442338	0.00130227
cest-35.2	WBGene00016863	protein_coding_gene	-1.17752	0.442109	0.00176857
ssp-19	WBGene00006047	protein_coding_gene	-1.17818	0.441908	4.80601e-08
K01F9.2	WBGene00010475	protein_coding_gene	-1.17848	0.441817	3.43247e-06
nhr-103	WBGene00003693	protein_coding_gene	-1.17866	0.441762	1.68138e-06
bro-1	WBGene00000272	protein_coding_gene	-1.17922	0.441591	0.0016292
ins-4	WBGene00002087	protein_coding_gene	-1.1811	0.441015	0.0004343
lbp-1	WBGene00002253	protein_coding_gene	-1.18132	0.440947	2.87272e-13
F53F10.1	WBGene00018763	protein_coding_gene	-1.18196	0.440751	4.37212e-07
msp-10	WBGene00003425	protein_coding_gene	-1.18336	0.440324	0.00245787
F57C12.2	WBGene00019014	protein_coding_gene	-1.1846	0.439948	5.16939e-05
ZC168.2	WBGene00013856	protein_coding_gene	-1.18463	0.439939	0.0162209
sym-2	WBGene00006367	protein_coding_gene	-1.18472	0.439911	1.39219e-07
cest-34	WBGene00019652	protein_coding_gene	-1.18492	0.43985	0.0146467
unc-6	WBGene00006746	protein_coding_gene	-1.18553	0.439662	3.03253e-08
F28H7.2	WBGene00009236	protein_coding_gene	-1.18564	0.439629	0.0421166
crn-7	WBGene00007056	protein_coding_gene	-1.18641	0.439396	6.27409e-07
clec-1	WBGene00017772	protein_coding_gene	-1.1877	0.439001	1.20836e-09
Y34D9A.8	WBGene00021333	protein_coding_gene	-1.18895	0.438623	3.17228e-06
acdh-10	WBGene00020366	protein_coding_gene	-1.18896	0.438619	2.89409e-22
madd-2	WBGene00016539	protein_coding_gene	-1.18991	0.438331	1.08542e-11
cyp-33C3	WBGene00018262	protein_coding_gene	-1.19006	0.438284	6.32741e-06
ccep-290	WBGene00021643	protein_coding_gene	-1.19026	0.438223	0.000692547
unc-3	WBGene00006743	protein_coding_gene	-1.19133	0.4379	0.00095466
dpy-1	WBGene00001063	protein_coding_gene	-1.19342	0.437264	0.00912268
snt-7	WBGene00011682	protein_coding_gene	-1.19345	0.437257	0.0226494
fkb-4	WBGene00001429	protein_coding_gene	-1.19413	0.437051	0.00129917
F53C11.3	WBGene00009973	protein_coding_gene	-1.19674	0.436259	5.20991e-26
subs-4	WBGene00012939	protein_coding_gene	-1.19711	0.436149	0.0132607
Y67A10A.7	WBGene00013456	protein_coding_gene	-1.19729	0.436095	0.0180615
cnd-1	WBGene00000561	protein_coding_gene	-1.20031	0.435181	0.000280316
Y55D5A.1	WBGene00021915	protein_coding_gene	-1.20128	0.434888	1.41601e-06
bus-12	WBGene00010442	protein_coding_gene	-1.20179	0.434737	0.0195587
R06C1.6	WBGene00011060	protein_coding_gene	-1.20512	0.433733	5.7304e-07
igdb-3	WBGene00020691	protein_coding_gene	-1.20645	0.433332	0.00255574
Y54E5A.8	WBGene00013203	protein_coding_gene	-1.20932	0.432472	1.94818e-06
ppm-1.H	WBGene00016580	protein_coding_gene	-1.21057	0.432097	0.0297302
tba-4	WBGene00006530	protein_coding_gene	-1.21067	0.432068	2.02748e-10
T13H5.6	WBGene00011760	protein_coding_gene	-1.21087	0.43201	1.51863e-06
ltd-1	WBGene00003089	protein_coding_gene	-1.21111	0.431937	4.78777e-06
ceh-32	WBGene00000453	protein_coding_gene	-1.21132	0.431874	4.42332e-11
cpn-2	WBGene00000778	protein_coding_gene	-1.21231	0.431576	0.0234132
R05G9R.1	WBGene00019906	protein_coding_gene	-1.21242	0.431545	0.0116586
prkl-1	WBGene00022727	protein_coding_gene	-1.21437	0.430961	1.64936e-07
unc-129	WBGene00006852	protein_coding_gene	-1.21607	0.430453	7.66882e-07
F47G4.4	WBGene00009825	protein_coding_gene	-1.21743	0.430049	6.46477e-12
ceh-30	WBGene00000451	protein_coding_gene	-1.21957	0.429409	0.0185049
T22F3.10	WBGene00020699	protein_coding_gene	-1.22018	0.429228	0.0391328
ttr-20	WBGene00018085	protein_coding_gene	-1.22092	0.429008	0.000365018
rsf-1	WBGene00011995	protein_coding_gene	-1.222	0.428688	5.6355e-13
mig-13	WBGene00003245	protein_coding_gene	-1.22267	0.428488	7.64032e-08
Y57A10A.14	WBGene00013257	protein_coding_gene	-1.22541	0.427676	1.13855e-05
K12G11.6	WBGene00010792	protein_coding_gene	-1.22568	0.427595	0.0295108
BE0003N10.3	WBGene00015268	protein_coding_gene	-1.2257	0.427591	0.000192584
Y48A6B.9	WBGene00012970	protein_coding_gene	-1.2274	0.427087	3.09465e-10
twk-11	WBGene00006666	protein_coding_gene	-1.23064	0.426128	0.00169088
magu-3	WBGene00016841	protein_coding_gene	-1.23123	0.425955	0.000419819
T27E4.7	WBGene00020865	protein_coding_gene	-1.23168	0.425822	4.22728e-11
let-653	WBGene00002827	protein_coding_gene	-1.23255	0.425565	0.00581912
tag-243	WBGene00044078	protein_coding_gene	-1.23269	0.425525	5.92261e-07
C28H8.2	WBGene00016193	protein_coding_gene	-1.23325	0.425359	0.0078953
oig-3	WBGene00003861	protein_coding_gene	-1.23411	0.425104	5.42932e-08
R03H10.1	WBGene00019854	protein_coding_gene	-1.23515	0.424798	1.12216e-05
syd-9	WBGene00044068	protein_coding_gene	-1.23568	0.424643	1.05474e-08
F21D9.4	WBGene00009018	protein_coding_gene	-1.23593	0.424569	0.00736881
dyf-5	WBGene00001121	protein_coding_gene	-1.23685	0.424297	0.00687625
R10H1.1	WBGene00019998	protein_coding_gene	-1.23743	0.424127	1.56979e-11
Y54F10BM.3	WBGene00021858	protein_coding_gene	-1.23755	0.424092	1.46004e-07
C08F11.12	WBGene00007459	protein_coding_gene	-1.23759	0.424082	4.78443e-06
T01D1.8	WBGene00044641	protein_coding_gene	-1.24034	0.423273	0.0248996
unc-30	WBGene00006766	protein_coding_gene	-1.24087	0.423116	0.00195159
Y67D8C.9	WBGene00022073	protein_coding_gene	-1.24268	0.422586	6.4813e-10
K10B3.5	WBGene00019611	protein_coding_gene	-1.24395	0.422214	1.00154e-10
C02D5.4	WBGene00043097	protein_coding_gene	-1.24412	0.422167	3.38197e-21
B0334.10	WBGene00007148	protein_coding_gene	-1.24627	0.421537	0.045362
H03G16.7	WBGene00304793	protein_coding_gene	-1.24662	0.421435	0.0455702
cpna-5	WBGene00007044	protein_coding_gene	-1.24704	0.42131	2.64256e-12
Y22D7AL.6	WBGene00021245	protein_coding_gene	-1.24763	0.42114	0.0212074
plpr-1	WBGene00011524	protein_coding_gene	-1.24905	0.420724	0.00172862
C17G1.5	WBGene00007652	protein_coding_gene	-1.24926	0.420664	7.83021e-07
C26B9.6	WBGene00016135	protein_coding_gene	-1.2493	0.420652	4.43996e-07
Y79H2A.2	WBGene00013579	protein_coding_gene	-1.2497	0.420535	5.497e-08
K02E7.6	WBGene00019311	pseudogene	-1.25269	0.419664	0.0349159
ctn-1	WBGene00000832	protein_coding_gene	-1.25349	0.419431	3.31686e-12
cuti-1	WBGene00022591	protein_coding_gene	-1.2572	0.418355	0.00215293
F10E7.9	WBGene00017350	protein_coding_gene	-1.26056	0.417382	6.57627e-07
F36F12.1	WBGene00018092	protein_coding_gene	-1.2631	0.416648	0.0463765
kcc-3	WBGene00019289	protein_coding_gene	-1.26322	0.416614	7.50393e-06
hlh-33	WBGene00021446	protein_coding_gene	-1.2637	0.416474	7.73852e-06
C06B8.7	WBGene00007372	protein_coding_gene	-1.26483	0.41615	1.53626e-16
nhr-88	WBGene00003678	protein_coding_gene	-1.26699	0.415526	3.30604e-12
cyp-13A3	WBGene00011675	protein_coding_gene	-1.2674	0.415407	0.00750222
K01A2.4	WBGene00019279	protein_coding_gene	-1.2697	0.414746	1.08753e-06
trx-3	WBGene00019717	protein_coding_gene	-1.27028	0.41458	1.26776e-07
slt-1	WBGene00004854	protein_coding_gene	-1.27135	0.414273	3.5519e-07
xdh-1	WBGene00010083	protein_coding_gene	-1.27169	0.414175	7.85394e-17
cyp-13A6	WBGene00011673	protein_coding_gene	-1.27171	0.414167	0.00260796
F58G11.4	WBGene00010282	protein_coding_gene	-1.27207	0.414064	0.0116243
pes-4	WBGene00003978	protein_coding_gene	-1.27218	0.414035	1.18328e-14
R08A2.7	WBGene00011137	protein_coding_gene	-1.27271	0.413882	0.0236176
Y48A6B.7	WBGene00012968	protein_coding_gene	-1.27358	0.413631	2.22835e-19
tmed-13	WBGene00022255	protein_coding_gene	-1.27367	0.413608	0.000738047
W07E11.1	WBGene00012326	protein_coding_gene	-1.27367	0.413606	8.1312e-28
gsto-3	WBGene00019636	protein_coding_gene	-1.27553	0.413072	7.11478e-09
Y116F11A.6	WBGene00013819	protein_coding_gene	-1.27734	0.412554	0.014125
clec-25	WBGene00044331	protein_coding_gene	-1.27837	0.41226	0.00418135
C15B12.8	WBGene00015788	protein_coding_gene	-1.28021	0.411736	0.00286489
4R79.2	WBGene00007067	protein_coding_gene	-1.281	0.411511	0.00257908
bus-17	WBGene00044630	protein_coding_gene	-1.28103	0.411502	0.00816841
gly-19	WBGene00001644	protein_coding_gene	-1.28222	0.411163	6.32189e-07
vab-3	WBGene00006870	protein_coding_gene	-1.28334	0.410844	1.60795e-09
kal-1	WBGene00002181	protein_coding_gene	-1.28346	0.410809	4.6854e-10
D2030.2	WBGene00008412	protein_coding_gene	-1.28348	0.410803	2.79931e-39
F42G2.7	WBGene00044362	protein_coding_gene	-1.28508	0.410348	0.00592048
npr-31	WBGene00020319	protein_coding_gene	-1.2862	0.410028	0.0177057
F57C9.6	WBGene00019012	protein_coding_gene	-1.28856	0.40936	0.0193193
chil-28	WBGene00008842	pseudogene	-1.28993	0.408971	0.00630403
nlr-1	WBGene00003772	protein_coding_gene	-1.29045	0.408825	1.92932e-09
mam-5	WBGene00011572	protein_coding_gene	-1.29115	0.408625	0.034474
lgc-55	WBGene00013746	protein_coding_gene	-1.29139	0.408556	0.00249154
unc-24	WBGene00006761	protein_coding_gene	-1.29166	0.40848	0.00104461
nhr-18	WBGene00003617	protein_coding_gene	-1.29527	0.407461	1.36781e-08
lin-22	WBGene00003008	protein_coding_gene	-1.29637	0.407149	0.0172596
F33G12.6	WBGene00018018	protein_coding_gene	-1.29685	0.407015	2.84838e-17
D2005.6	WBGene00008401	protein_coding_gene	-1.29824	0.406623	0.000110559
ceh-22	WBGene00000445	protein_coding_gene	-1.29908	0.406384	0.00128922
F54C8.6	WBGene00010039	protein_coding_gene	-1.29952	0.406262	1.13581e-05
ncam-1	WBGene00017184	protein_coding_gene	-1.29969	0.406213	3.50802e-12
F38B6.6	WBGene00018175	protein_coding_gene	-1.2998	0.406182	3.14927e-05
cutl-17	WBGene00009541	protein_coding_gene	-1.29998	0.406131	0.0327089
C26E1.2	WBGene00007748	protein_coding_gene	-1.30038	0.406018	8.22223e-15
F02A9.7	WBGene00044406	protein_coding_gene	-1.301	0.405844	0.0362187
sox-2	WBGene00004949	protein_coding_gene	-1.30217	0.405517	1.33392e-15
lipl-6	WBGene00021963	protein_coding_gene	-1.30299	0.405286	0.00783022
cht-1	WBGene00000503	protein_coding_gene	-1.30372	0.405082	1.40523e-20
zig-4	WBGene00006981	protein_coding_gene	-1.30431	0.404914	1.30813e-05
K09E4.4	WBGene00010722	protein_coding_gene	-1.30653	0.404291	5.83942e-05
C14A11.2	WBGene00015748	protein_coding_gene	-1.30711	0.40413	0.00560789
nlp-52	WBGene00018363	protein_coding_gene	-1.30829	0.403798	0.0157587
F32D8.3	WBGene00009328	protein_coding_gene	-1.309	0.4036	0.0448861
B0478.3	WBGene00015202	protein_coding_gene	-1.30946	0.403472	0.00543802
Y79H2A.12	WBGene00043997	protein_coding_gene	-1.30957	0.40344	0.0413217
sulp-8	WBGene00013963	protein_coding_gene	-1.31221	0.402704	5.56297e-09
F35D2.3	WBGene00018041	protein_coding_gene	-1.31371	0.402285	5.98993e-09
ZK809.9	WBGene00194934	protein_coding_gene	-1.32171	0.400059	4.49983e-06
F13B12.4	WBGene00008732	protein_coding_gene	-1.32292	0.399725	0.030857
unc-86	WBGene00006818	protein_coding_gene	-1.32382	0.399477	6.73702e-05
M03D4.4	WBGene00019751	protein_coding_gene	-1.32505	0.399136	7.52436e-08
T21B4.15	WBGene00043054	protein_coding_gene	-1.32601	0.39887	0.0384335
C27B7.7	WBGene00007764	protein_coding_gene	-1.32715	0.398554	5.78034e-11
B0365.9	WBGene00219208	protein_coding_gene	-1.32774	0.398392	0.00644216
cutl-13	WBGene00021025	protein_coding_gene	-1.32876	0.398112	0.011361
F14F9.5	WBGene00017468	protein_coding_gene	-1.32907	0.398025	2.74119e-05
C35E7.4	WBGene00016456	protein_coding_gene	-1.32935	0.397947	8.5274e-07
dhs-16	WBGene00000979	protein_coding_gene	-1.3315	0.397355	0.0216789
F26G1.11	WBGene00045455	protein_coding_gene	-1.33208	0.397194	0.0259093
lin-17	WBGene00003006	protein_coding_gene	-1.33311	0.396912	1.21002e-09
best-18	WBGene00011868	protein_coding_gene	-1.33349	0.396807	3.23239e-08
C18F10.2	WBGene00015977	protein_coding_gene	-1.33495	0.396407	0.00451078
F55B12.10	WBGene00077439	protein_coding_gene	-1.33707	0.395825	0.0135591
T14B1.1	WBGene00011763	protein_coding_gene	-1.3401	0.394993	3.60683e-09
sma-2	WBGene00004856	protein_coding_gene	-1.34191	0.394497	1.00406e-09
C10G8.4	WBGene00015683	protein_coding_gene	-1.34394	0.393944	2.34198e-20
mop-25.1	WBGene00019827	protein_coding_gene	-1.34585	0.393423	2.05581e-33
ZC196.3	WBGene00022547	protein_coding_gene	-1.35327	0.391403	0.0201261
ZK822.1	WBGene00014089	protein_coding_gene	-1.35375	0.391275	3.14168e-05
nhr-32	WBGene00003626	protein_coding_gene	-1.35384	0.391249	3.54866e-17
Y58A7A.2	WBGene00021976	protein_coding_gene	-1.3545	0.391071	0.0351887
K07A1.6	WBGene00010613	protein_coding_gene	-1.3561	0.390636	9.63277e-20
Y51H4A.5	WBGene00013101	protein_coding_gene	-1.35798	0.390128	0.000128947
tric-1B.1	WBGene00013255	protein_coding_gene	-1.36044	0.389465	1.41967e-22
try-3	WBGene00006621	protein_coding_gene	-1.36247	0.388915	2.60614e-05
ZC262.13	WBGene00284846	protein_coding_gene	-1.36568	0.388052	0.00457347
Y47G6A.5	WBGene00021635	protein_coding_gene	-1.36737	0.387598	1.6406e-19
cbp-2	WBGene00010545	protein_coding_gene	-1.36756	0.387545	1.51804e-12
ttr-43	WBGene00007590	protein_coding_gene	-1.36801	0.387426	0.000241828
C17C3.3	WBGene00015889	protein_coding_gene	-1.36834	0.387337	0.0209635
tba-5	WBGene00006531	protein_coding_gene	-1.36963	0.386992	0.00551767
nmur-3	WBGene00017176	protein_coding_gene	-1.36965	0.386986	0.018315
R12G8.1	WBGene00011254	protein_coding_gene	-1.3702	0.386837	0.0330976
Y50E8A.5	WBGene00013048	protein_coding_gene	-1.37062	0.386725	3.90936e-06
R11F4.1	WBGene00020007	protein_coding_gene	-1.37092	0.386646	1.32235e-13
jmjd-3.3	WBGene00007813	protein_coding_gene	-1.37313	0.386052	0.000280779
lgc-1	WBGene00020236	protein_coding_gene	-1.37332	0.386001	0.0246496
Y48G8AL.13	WBGene00021691	protein_coding_gene	-1.3738	0.385873	3.539e-21
drr-1	WBGene00009741	protein_coding_gene	-1.37461	0.385658	4.3608e-14
mab-21	WBGene00003112	protein_coding_gene	-1.37682	0.385067	1.19466e-06
M01G12.9	WBGene00010822	protein_coding_gene	-1.37725	0.384953	0.0325351
C45E5.3	WBGene00016666	pseudogene	-1.37828	0.384676	0.000245502
T05E11.9	WBGene00014505	ncRNA_gene	-1.37906	0.38447	2.84314e-20
F49C12.6	WBGene00009876	protein_coding_gene	-1.38052	0.38408	8.31098e-05
unc-122	WBGene00006845	protein_coding_gene	-1.38103	0.383945	0.0122762
Y39B6A.7	WBGene00012669	protein_coding_gene	-1.3818	0.38374	0.0337291
egl-43	WBGene00001207	protein_coding_gene	-1.38367	0.383244	1.32947e-08
nhr-171	WBGene00016926	protein_coding_gene	-1.38371	0.383233	0.0120643
fipr-4	WBGene00007541	protein_coding_gene	-1.38454	0.38301	0.0423383
lam-3	WBGene00002248	protein_coding_gene	-1.38516	0.382848	1.38201e-14
Y6B3B.7	WBGene00012391	protein_coding_gene	-1.38558	0.382735	0.0146883
R57.2	WBGene00020083	protein_coding_gene	-1.3857	0.382704	0.00979124
ztf-11	WBGene00009939	protein_coding_gene	-1.38648	0.382498	9.69588e-19
D1069.1	WBGene00017036	protein_coding_gene	-1.3873	0.38228	0.0162211
T27D12.6	WBGene00194848	protein_coding_gene	-1.38784	0.382135	0.0418005
F55A4.4	WBGene00018856	pseudogene	-1.38916	0.381788	0.0176372
fkh-7	WBGene00001439	protein_coding_gene	-1.38925	0.381762	4.81651e-20
linc-84	WBGene00219592	lincRNA_gene	-1.39631	0.379899	0.0398772
Y43F8B.2	WBGene00012813	protein_coding_gene	-1.39722	0.379659	1.53967e-26
F56C9.8	WBGene00018952	protein_coding_gene	-1.39748	0.379592	1.07321e-13
cest-16	WBGene00020330	protein_coding_gene	-1.39775	0.379521	0.000448463
C07B5.4	WBGene00007409	protein_coding_gene	-1.39795	0.379468	7.81035e-09
tub-1	WBGene00006655	protein_coding_gene	-1.39917	0.379147	0.00158175
metr-1	WBGene00010988	protein_coding_gene	-1.39979	0.378983	2.79918e-21
cest-17	WBGene00019477	protein_coding_gene	-1.40217	0.37836	2.75625e-11
T16G1.2	WBGene00011796	protein_coding_gene	-1.40227	0.378333	0.00737225
ZK1073.1	WBGene00014213	protein_coding_gene	-1.40469	0.3777	9.56626e-21
glb-23	WBGene00020045	protein_coding_gene	-1.4061	0.377329	0.0221376
lgc-20	WBGene00007191	protein_coding_gene	-1.40895	0.376585	0.0107045
ZC239.16	WBGene00022574	protein_coding_gene	-1.41238	0.375692	0.034376
T19A6.4	WBGene00011829	protein_coding_gene	-1.41334	0.375441	0.000144509
ham-2	WBGene00001821	protein_coding_gene	-1.41349	0.375403	4.70004e-12
Y87G2A.25	WBGene00219288	protein_coding_gene	-1.41649	0.374623	0.00157096
C06G3.5	WBGene00015551	protein_coding_gene	-1.41999	0.373715	4.40532e-16
col-53	WBGene00000630	protein_coding_gene	-1.42	0.373712	0.00226786
cut-6	WBGene00000853	protein_coding_gene	-1.42298	0.372941	0.000562741
tsp-16	WBGene00006642	protein_coding_gene	-1.42498	0.372423	2.93953e-06
F40G9.5	WBGene00018241	protein_coding_gene	-1.42693	0.371923	3.48618e-07
cyp-23A1	WBGene00015135	protein_coding_gene	-1.4275	0.371773	0.0179086
mam-1	WBGene00022504	protein_coding_gene	-1.42801	0.371642	0.0113929
Y71H2AM.15	WBGene00022180	protein_coding_gene	-1.42823	0.371587	1.0265e-05
nhr-120	WBGene00003710	protein_coding_gene	-1.42932	0.371305	4.70407e-10
K01D12.1	WBGene00010461	protein_coding_gene	-1.42969	0.371211	0.0143078
F08G2.8	WBGene00008579	protein_coding_gene	-1.43065	0.370963	0.0126141
eva-1	WBGene00009304	protein_coding_gene	-1.43079	0.370928	7.99158e-10
F09F9.1	WBGene00017306	protein_coding_gene	-1.43499	0.369851	1.89615e-08
skr-19	WBGene00004825	protein_coding_gene	-1.4354	0.369744	1.35779e-17
F58E6.11	WBGene00010258	protein_coding_gene	-1.43552	0.369715	0.00435527
dep-1	WBGene00009717	protein_coding_gene	-1.43654	0.369453	1.17333e-13
F28G4.2	WBGene00009227	protein_coding_gene	-1.43846	0.368962	0.020776
R148.5	WBGene00020104	protein_coding_gene	-1.44141	0.368207	1.54288e-21
F01D5.6	WBGene00008496	protein_coding_gene	-1.44314	0.367766	0.00445512
fozi-1	WBGene00010453	protein_coding_gene	-1.44376	0.367609	6.64978e-15
cdh-12	WBGene00022103	protein_coding_gene	-1.44544	0.367179	0.0206287
C26B9.3	WBGene00016133	protein_coding_gene	-1.44601	0.367035	0.0248053
ace-3	WBGene00000037	protein_coding_gene	-1.44896	0.366284	1.81155e-05
K01A12.3	WBGene00019287	protein_coding_gene	-1.45002	0.366017	0.0494881
ZK287.1	WBGene00013962	protein_coding_gene	-1.45189	0.365543	2.35568e-06
pals-33	WBGene00021081	protein_coding_gene	-1.45306	0.365247	0.000904224
F08F1.21	WBGene00304789	ncRNA_gene	-1.45518	0.364709	0.00403664
cest-27	WBGene00018958	protein_coding_gene	-1.45582	0.364548	3.11796e-16
hbl-1	WBGene00001824	protein_coding_gene	-1.4563	0.364427	3.56191e-07
efn-4	WBGene00001165	protein_coding_gene	-1.45667	0.364333	5.19083e-18
Y75B8A.6	WBGene00013543	protein_coding_gene	-1.45754	0.364112	3.83405e-15
dma-1	WBGene00011345	protein_coding_gene	-1.46125	0.363179	1.34828e-10
C24A8.5	WBGene00016039	protein_coding_gene	-1.46317	0.362695	0.0201363
klf-1	WBGene00018990	protein_coding_gene	-1.4647	0.362311	1.80215e-17
H10D18.1	WBGene00019177	protein_coding_gene	-1.46502	0.362231	0.00984018
F55B11.5	WBGene00010087	protein_coding_gene	-1.46586	0.36202	4.10562e-05
K12C11.7	WBGene00045053	protein_coding_gene	-1.46763	0.361576	3.77003e-07
aex-3	WBGene00000086	protein_coding_gene	-1.46805	0.361471	1.06205e-14
K10D3.4	WBGene00010738	protein_coding_gene	-1.46811	0.361456	0.00758326
C29A12.6	WBGene00007800	protein_coding_gene	-1.46865	0.361319	0.0031125
F17C8.3	WBGene00008910	protein_coding_gene	-1.46922	0.361178	7.20128e-08
nhr-25	WBGene00003623	protein_coding_gene	-1.46962	0.361078	1.80014e-12
glb-5	WBGene00015964	protein_coding_gene	-1.47185	0.36052	0.00244379
C36E8.4	WBGene00007983	protein_coding_gene	-1.47369	0.36006	2.7147e-10
Y82E9BL.19	WBGene00194735	protein_coding_gene	-1.47406	0.359968	0.0206584
siah-1	WBGene00021369	protein_coding_gene	-1.47531	0.359657	1.19734e-26
F23A7.5	WBGene00009070	protein_coding_gene	-1.47535	0.359646	0.000758927
zmp-5	WBGene00010423	protein_coding_gene	-1.47675	0.359296	0.0121851
Y6E2A.5	WBGene00012399	protein_coding_gene	-1.47722	0.359179	9.11457e-06
Y69A2AR.31	WBGene00022100	protein_coding_gene	-1.47744	0.359125	3.32447e-08
ptr-17	WBGene00004231	protein_coding_gene	-1.47782	0.359032	0.00821679
cwp-4	WBGene00000862	protein_coding_gene	-1.47816	0.358947	0.00399942
F46A8.1	WBGene00014759	pseudogene	-1.47883	0.35878	2.94923e-05
F55H12.2	WBGene00010133	protein_coding_gene	-1.48102	0.358236	5.80258e-16
C24H10.1	WBGene00016067	protein_coding_gene	-1.48182	0.358036	5.70264e-05
K09F5.6	WBGene00044698	protein_coding_gene	-1.4831	0.35772	6.3471e-15
T17H7.7	WBGene00020551	protein_coding_gene	-1.48339	0.357648	0.00130197
R05G6.1	WBGene00019896	protein_coding_gene	-1.4866	0.356852	0.00151206
F07C3.9	WBGene00017197	protein_coding_gene	-1.48683	0.356795	4.00994e-07
C29H12.6	WBGene00016237	protein_coding_gene	-1.48836	0.356418	1.82203e-07
ZC487.1	WBGene00022623	protein_coding_gene	-1.49044	0.355904	0.000226763
osm-6	WBGene00003886	protein_coding_gene	-1.49093	0.355784	0.00167722
hlh-30	WBGene00020930	protein_coding_gene	-1.49251	0.355394	4.24336e-35
dhrs-4	WBGene00010063	protein_coding_gene	-1.49266	0.355356	1.36671e-22
E02H4.4	WBGene00008462	protein_coding_gene	-1.49501	0.354779	1.80699e-20
W05B2.2	WBGene00012271	protein_coding_gene	-1.49501	0.354777	0.0189985
clec-260	WBGene00013357	protein_coding_gene	-1.49783	0.354087	5.58926e-05
T13C2.3	WBGene00020479	protein_coding_gene	-1.49925	0.353737	1.21409e-06
C13E3.1	WBGene00015740	protein_coding_gene	-1.50044	0.353445	3.02202e-09
F40G9.20	WBGene00195034	ncRNA_gene	-1.50071	0.35338	0.00629345
ttr-17	WBGene00012383	protein_coding_gene	-1.50167	0.353144	3.65692e-20
rei-2	WBGene00019365	protein_coding_gene	-1.5041	0.352549	3.71117e-22
gtr-1	WBGene00017779	protein_coding_gene	-1.5042	0.352527	0.0166804
C27A12.4	WBGene00016155	protein_coding_gene	-1.50739	0.351747	0.039452
unc-29	WBGene00006765	protein_coding_gene	-1.50752	0.351715	6.62798e-06
igcm-2	WBGene00020130	protein_coding_gene	-1.50793	0.351614	3.04691e-05
F32D1.11	WBGene00044530	protein_coding_gene	-1.50798	0.351603	0.00120736
C06C3.4	WBGene00007375	protein_coding_gene	-1.5091	0.351331	0.00920497
F38E9.1	WBGene00018184	protein_coding_gene	-1.51056	0.350974	8.09508e-24
ugt-51	WBGene00015369	protein_coding_gene	-1.51082	0.350911	5.84263e-08
ZC449.2	WBGene00022612	protein_coding_gene	-1.51124	0.350809	0.000698882
F49B2.4	WBGene00009864	pseudogene	-1.51281	0.350428	0.0277121
F15E6.9	WBGene00017489	protein_coding_gene	-1.51346	0.350271	0.00010302
bkip-1	WBGene00014569	protein_coding_gene	-1.51908	0.348909	0.00199265
T03G11.9	WBGene00044584	protein_coding_gene	-1.5211	0.348421	0.0420268
F46G11.6	WBGene00045269	protein_coding_gene	-1.5228	0.34801	0.0350366
igcm-1	WBGene00018215	protein_coding_gene	-1.52497	0.347487	4.19838e-08
F48E3.8	WBGene00018607	protein_coding_gene	-1.52508	0.34746	3.75737e-11
Y51A2D.13	WBGene00013080	protein_coding_gene	-1.52514	0.347445	9.87244e-30
pals-19	WBGene00044761	protein_coding_gene	-1.52515	0.347444	0.00214359
F52D1.2	WBGene00018683	protein_coding_gene	-1.52643	0.347135	1.60269e-06
T05F1.11	WBGene00011495	protein_coding_gene	-1.52681	0.347044	1.56566e-09
C54F6.18	WBGene00235093	protein_coding_gene	-1.52687	0.347029	0.0245835
ZK1128.7	WBGene00014233	protein_coding_gene	-1.5313	0.345966	9.31149e-21
F08F1.3	WBGene00017257	protein_coding_gene	-1.5331	0.345535	3.03957e-07
nsy-4	WBGene00021415	protein_coding_gene	-1.53313	0.345528	3.69213e-10
cest-19	WBGene00020125	protein_coding_gene	-1.53782	0.344407	0.00700646
cdf-2	WBGene00011821	protein_coding_gene	-1.53915	0.344087	1.53405e-12
cpt-1	WBGene00012907	protein_coding_gene	-1.53942	0.344023	7.86862e-24
ceh-48	WBGene00015934	protein_coding_gene	-1.54346	0.343061	5.86934e-07
lgc-27	WBGene00022283	protein_coding_gene	-1.54386	0.342967	9.84475e-05
F43G6.17	WBGene00219378	protein_coding_gene	-1.54531	0.342622	0.000533192
tag-138	WBGene00006484	protein_coding_gene	-1.54539	0.342604	1.61168e-09
F32D1.3	WBGene00017983	protein_coding_gene	-1.54644	0.342353	4.43928e-10
zig-10	WBGene00020800	protein_coding_gene	-1.54656	0.342324	9.75016e-06
mks-5	WBGene00007490	protein_coding_gene	-1.54869	0.341821	0.00165067
gei-13	WBGene00001570	protein_coding_gene	-1.54897	0.341754	2.1435e-05
osm-5	WBGene00003885	protein_coding_gene	-1.55293	0.340818	0.00110357
T28F4.5	WBGene00012140	protein_coding_gene	-1.5554	0.340234	1.86885e-18
F30H5.3	WBGene00017937	protein_coding_gene	-1.55566	0.340173	0.0129122
dex-1	WBGene00017028	protein_coding_gene	-1.55572	0.340159	4.7126e-15
cgt-1	WBGene00011517	protein_coding_gene	-1.556	0.340093	1.81876e-06
lido-15	WBGene00018804	protein_coding_gene	-1.55852	0.3395	3.2443e-08
T04A6.2	WBGene00020201	protein_coding_gene	-1.55892	0.339405	0.00474691
tpra-1	WBGene00008366	protein_coding_gene	-1.55919	0.339342	2.81629e-24
F53E10.1	WBGene00018758	protein_coding_gene	-1.56307	0.338431	9.37831e-23
F20D6.10	WBGene00017639	protein_coding_gene	-1.56327	0.338383	3.62364e-08
ddo-1	WBGene00008127	protein_coding_gene	-1.56364	0.338297	1.21917e-11
dct-1	WBGene00015776	protein_coding_gene	-1.56734	0.33743	1.47192e-24
F10E7.3	WBGene00017345	pseudogene	-1.56821	0.337226	0.0311309
C32D5.12	WBGene00016319	protein_coding_gene	-1.56964	0.336893	2.3899e-06
ZK721.4	WBGene00022811	protein_coding_gene	-1.57085	0.336611	0.0420596
F45E1.5	WBGene00018466	protein_coding_gene	-1.57268	0.336183	0.00698566
nhr-91	WBGene00003681	protein_coding_gene	-1.57271	0.336175	1.43444e-06
C03A3.1	WBGene00007266	protein_coding_gene	-1.57274	0.336169	3.48673e-06
ZK836.3	WBGene00014099	protein_coding_gene	-1.57597	0.335417	1.3135e-06
spp-8	WBGene00004993	protein_coding_gene	-1.57623	0.335357	1.09226e-10
cpr-2	WBGene00000782	protein_coding_gene	-1.57789	0.334972	0.019098
Y65B4BL.1	WBGene00022033	protein_coding_gene	-1.58053	0.334358	0.000580725
F56F11.1	WBGene00018988	protein_coding_gene	-1.58574	0.333153	0.0247652
mksr-1	WBGene00019364	protein_coding_gene	-1.59016	0.332135	0.0059918
noah-1	WBGene00016422	protein_coding_gene	-1.5928	0.331527	0.00836057
comt-4	WBGene00021491	protein_coding_gene	-1.60033	0.329802	0.037305
Y105C5A.15	WBGene00013639	protein_coding_gene	-1.60073	0.32971	7.28899e-16
tmem-231	WBGene00020825	protein_coding_gene	-1.60177	0.329474	0.00225059
R02E12.12	WBGene00303425	protein_coding_gene	-1.60356	0.329065	0.0263258
F09F9.4	WBGene00017309	protein_coding_gene	-1.60432	0.32889	2.97347e-06
ZK381.2	WBGene00022725	protein_coding_gene	-1.60445	0.32886	0.0427016
cutl-16	WBGene00019426	protein_coding_gene	-1.60468	0.328809	8.38202e-09
Y97E10AR.1	WBGene00022396	protein_coding_gene	-1.60661	0.328369	1.7998e-11
arrd-8	WBGene00012467	protein_coding_gene	-1.60874	0.327885	0.0112428
C07A4.2	WBGene00007397	protein_coding_gene	-1.60902	0.32782	0.00575821
fmil-1	WBGene00021362	protein_coding_gene	-1.6093	0.327758	1.12935e-07
unk-1	WBGene00016407	protein_coding_gene	-1.61012	0.327572	4.97099e-29
wrt-1	WBGene00006947	protein_coding_gene	-1.6104	0.327507	0.0496198
noah-2	WBGene00009926	protein_coding_gene	-1.6126	0.327009	0.0153374
C44H9.5	WBGene00008100	protein_coding_gene	-1.61354	0.326795	1.34338e-18
F25C8.1	WBGene00009104	pseudogene	-1.61538	0.326379	0.00129786
ssp-37	WBGene00012211	protein_coding_gene	-1.61663	0.326096	9.26631e-08
ttr-54	WBGene00011774	protein_coding_gene	-1.61665	0.326091	1.7394e-11
K03H1.5	WBGene00010540	protein_coding_gene	-1.61769	0.325856	1.79131e-23
C48B4.3	WBGene00008168	protein_coding_gene	-1.61894	0.325575	7.76599e-05
C07A4.3	WBGene00007398	protein_coding_gene	-1.62018	0.325294	1.87565e-05
pef-1	WBGene00003969	protein_coding_gene	-1.62128	0.325046	1.69085e-10
sups-1	WBGene00017716	protein_coding_gene	-1.62393	0.324451	0.0141359
T28H10.3	WBGene00012144	protein_coding_gene	-1.62485	0.324244	2.61077e-47
T01D3.3	WBGene00011328	protein_coding_gene	-1.62599	0.323988	8.72523e-08
F17C11.4	WBGene00008915	protein_coding_gene	-1.62769	0.323606	5.19058e-20
ZC84.1	WBGene00013846	protein_coding_gene	-1.63058	0.322959	0.002099
W10C8.4	WBGene00021127	protein_coding_gene	-1.632	0.322641	0.000443299
F23H12.5	WBGene00009094	protein_coding_gene	-1.63261	0.322504	0.0103698
gcy-5	WBGene00001532	protein_coding_gene	-1.6328	0.322461	0.0322645
T19C4.1	WBGene00011838	protein_coding_gene	-1.63372	0.322257	1.14309e-06
W03G1.5	WBGene00021011	protein_coding_gene	-1.63465	0.32205	1.8109e-06
osm-9	WBGene00003889	protein_coding_gene	-1.63508	0.321953	0.00781735
acs-16	WBGene00018579	protein_coding_gene	-1.63653	0.321628	1.99428e-06
R05A10.4	WBGene00011021	protein_coding_gene	-1.64049	0.320748	0.0033847
mlt-11	WBGene00012186	protein_coding_gene	-1.64145	0.320533	0.0414654
F43G6.8	WBGene00009660	protein_coding_gene	-1.64163	0.320493	3.19784e-23
exc-5	WBGene00001366	protein_coding_gene	-1.64252	0.320296	2.17923e-33
R06B10.2	WBGene00019913	protein_coding_gene	-1.64265	0.320268	0.0245231
Y46C8AM.1	WBGene00271795	protein_coding_gene	-1.64424	0.319914	0.00260105
ptr-15	WBGene00004229	protein_coding_gene	-1.64445	0.319869	0.000123259
F22B7.9	WBGene00017698	protein_coding_gene	-1.64553	0.319629	4.60318e-17
bath-25	WBGene00020859	protein_coding_gene	-1.64846	0.318982	0.00527934
Y43F8C.3	WBGene00012825	protein_coding_gene	-1.64846	0.318981	2.94714e-25
ttm-2	WBGene00017840	protein_coding_gene	-1.65269	0.318047	1.51931e-10
T14B4.19	WBGene00302993	protein_coding_gene	-1.65283	0.318015	0.0240559
max-1	WBGene00003143	protein_coding_gene	-1.65354	0.317858	3.34358e-12
ceh-5	WBGene00000430	protein_coding_gene	-1.65428	0.317696	0.000397705
M03F4.6	WBGene00019759	protein_coding_gene	-1.65613	0.317288	4.55526e-05
T14E8.4	WBGene00043981	protein_coding_gene	-1.65971	0.316504	0.000827672
zag-1	WBGene00006970	protein_coding_gene	-1.66104	0.316211	3.8987e-12
ZK593.2	WBGene00014002	protein_coding_gene	-1.66182	0.316039	3.55687e-08
linc-103	WBGene00219743	lincRNA_gene	-1.66841	0.314601	0.024477
W08G11.1	WBGene00012346	protein_coding_gene	-1.66895	0.314482	0.0186564
F58F12.4	WBGene00044756	protein_coding_gene	-1.6708	0.314079	9.49257e-05
glb-8	WBGene00007741	protein_coding_gene	-1.67083	0.314072	0.000151873
F53A2.9	WBGene00009953	protein_coding_gene	-1.67698	0.312737	3.27169e-13
C07E3.9	WBGene00007419	protein_coding_gene	-1.67807	0.3125	5.9334e-20
Y57G11C.22	WBGene00013317	protein_coding_gene	-1.6796	0.312169	2.1365e-09
tig-2	WBGene00006570	protein_coding_gene	-1.68048	0.311979	6.15888e-11
ugt-5	WBGene00013906	protein_coding_gene	-1.68199	0.311653	2.35773e-20
plx-2	WBGene00004048	protein_coding_gene	-1.68259	0.311524	4.58285e-14
pros-1	WBGene00000448	protein_coding_gene	-1.68266	0.311507	8.26289e-11
B0393.5	WBGene00007170	protein_coding_gene	-1.68376	0.311271	0.00123144
gst-15	WBGene00001763	protein_coding_gene	-1.68584	0.310823	2.55817e-09
K04A8.21	WBGene00271815	protein_coding_gene	-1.6866	0.310657	0.00908326
nphp-1	WBGene00010898	protein_coding_gene	-1.68715	0.31054	6.28883e-05
lpr-5	WBGene00012256	protein_coding_gene	-1.68747	0.310471	0.0394995
srp-5	WBGene00005646	pseudogene	-1.69143	0.309621	2.45762e-06
F15H9.7	WBGene00077535	pseudogene	-1.6937	0.309132	0.0194696
K07G5.5	WBGene00010644	protein_coding_gene	-1.6979	0.308235	1.62224e-10
nhr-69	WBGene00003659	protein_coding_gene	-1.69795	0.308224	3.70342e-23
kpc-1	WBGene00002232	protein_coding_gene	-1.69923	0.307951	5.39125e-39
clc-5	WBGene00000526	protein_coding_gene	-1.70419	0.306893	1.97654e-08
R07E3.6	WBGene00011107	protein_coding_gene	-1.70525	0.306668	0.0494149
rhgf-2	WBGene00006476	protein_coding_gene	-1.70638	0.306428	3.72216e-14
nab-1	WBGene00003516	protein_coding_gene	-1.70758	0.306173	1.46612e-13
K02D7.1	WBGene00019298	protein_coding_gene	-1.70892	0.305889	6.78831e-32
F31D5.6	WBGene00017949	protein_coding_gene	-1.71328	0.304967	0.000576676
M7.8	WBGene00010884	protein_coding_gene	-1.71805	0.303959	2.97655e-13
K08E7.6	WBGene00010674	protein_coding_gene	-1.72079	0.303382	0.000276103
C13C12.2	WBGene00007552	protein_coding_gene	-1.72133	0.30327	0.000758222
F42C5.4	WBGene00018346	protein_coding_gene	-1.72546	0.302402	5.14445e-14
ddr-2	WBGene00017381	protein_coding_gene	-1.72626	0.302234	1.39989e-14
C29F7.2	WBGene00007811	protein_coding_gene	-1.72635	0.302215	3.8298e-38
R03H10.6	WBGene00019858	protein_coding_gene	-1.73118	0.301206	8.18108e-12
clec-68	WBGene00018970	protein_coding_gene	-1.73241	0.300949	0.0396484
glc-3	WBGene00001593	protein_coding_gene	-1.7336	0.300701	0.00765698
F16G10.15	WBGene00017529	pseudogene	-1.73406	0.300605	3.4229e-10
ncx-5	WBGene00003570	protein_coding_gene	-1.73804	0.299777	0.0367982
bgnt-1.3	WBGene00009032	protein_coding_gene	-1.73997	0.299375	0.0274502
nhr-180	WBGene00017961	protein_coding_gene	-1.74001	0.299367	4.86351e-09
F36D1.7	WBGene00009466	protein_coding_gene	-1.74183	0.298991	8.54859e-10
W05B10.4	WBGene00012279	protein_coding_gene	-1.74234	0.298886	5.12342e-07
W03F9.4	WBGene00021002	protein_coding_gene	-1.74257	0.298837	1.98489e-05
F33H2.8	WBGene00009371	protein_coding_gene	-1.74929	0.297447	0.00013076
dpy-2	WBGene00001064	protein_coding_gene	-1.75128	0.297038	0.0203805
D1086.2	WBGene00008389	protein_coding_gene	-1.75488	0.296298	1.72647e-06
acs-3	WBGene00020343	protein_coding_gene	-1.7601	0.295228	9.75055e-16
cyp-33C12	WBGene00021168	protein_coding_gene	-1.76305	0.294625	0.0151919
F48F7.3	WBGene00009849	protein_coding_gene	-1.76389	0.294453	0.0088157
tmem-218	WBGene00044771	protein_coding_gene	-1.76489	0.294248	0.042324
F36F2.2	WBGene00009476	protein_coding_gene	-1.76913	0.293386	6.67863e-16
ZC84.6	WBGene00013849	protein_coding_gene	-1.77382	0.292434	0.000703048
K11H12.6	WBGene00019662	protein_coding_gene	-1.77722	0.291745	0.0165375
ZK180.8	WBGene00195011	protein_coding_gene	-1.78324	0.29053	0.0290474
F33E2.6	WBGene00009362	protein_coding_gene	-1.78814	0.289545	0.0292889
F13D11.3	WBGene00017428	protein_coding_gene	-1.78967	0.289238	7.5875e-19
C54F6.3	WBGene00016921	protein_coding_gene	-1.79163	0.288846	0.046246
F22F7.3	WBGene00017721	protein_coding_gene	-1.7926	0.288651	0.00138211
M04C9.2	WBGene00010857	protein_coding_gene	-1.79435	0.288302	0.00644427
cyp-33C2	WBGene00016697	protein_coding_gene	-1.79491	0.28819	0.00454601
snb-5	WBGene00004899	protein_coding_gene	-1.79532	0.288108	0.00906603
chpf-2	WBGene00019108	protein_coding_gene	-1.79648	0.287877	2.35061e-11
F11A5.9	WBGene00008677	protein_coding_gene	-1.79662	0.287848	7.09757e-16
afmd-2	WBGene00012866	protein_coding_gene	-1.79665	0.287843	4.5481e-12
F21A3.11	WBGene00219316	protein_coding_gene	-1.79691	0.287791	3.53137e-18
tbb-4	WBGene00006538	protein_coding_gene	-1.79724	0.287725	5.86735e-11
cpr-4	WBGene00000784	protein_coding_gene	-1.79767	0.287639	3.9426e-11
C17G10.10	WBGene00195182	protein_coding_gene	-1.79917	0.28734	0.0051153
acn-1	WBGene00000039	protein_coding_gene	-1.79961	0.287253	0.0167534
C09F9.2	WBGene00007479	protein_coding_gene	-1.80296	0.286585	2.39812e-05
K02G10.15	WBGene00206361	protein_coding_gene	-1.80483	0.286215	0.0187851
ZK470.14	WBGene00219362	protein_coding_gene	-1.80533	0.286116	0.00199034
ptr-10	WBGene00004224	protein_coding_gene	-1.8068	0.285824	8.48548e-06
col-121	WBGene00000695	protein_coding_gene	-1.80728	0.285729	7.55782e-10
Y116A8C.40	WBGene00013812	protein_coding_gene	-1.80759	0.285668	0.0190364
swip-10	WBGene00018738	protein_coding_gene	-1.80973	0.285244	4.08811e-05
tor-1	WBGene00006597	protein_coding_gene	-1.81006	0.285178	0.025286
ZC239.14	WBGene00022572	protein_coding_gene	-1.81219	0.284759	0.000731009
R11D1.3	WBGene00011244	protein_coding_gene	-1.8133	0.28454	1.64658e-07
F38B2.3	WBGene00009530	protein_coding_gene	-1.81392	0.284418	0.04829
F18C5.10	WBGene00017563	protein_coding_gene	-1.81534	0.284138	4.4865e-53
K10D6.2	WBGene00010742	protein_coding_gene	-1.81561	0.284085	4.27869e-13
C55A1.6	WBGene00008323	protein_coding_gene	-1.81915	0.283388	0.00277767
Y48G9A.6	WBGene00021700	protein_coding_gene	-1.82225	0.28278	0.0389747
hot-2	WBGene00001987	protein_coding_gene	-1.82251	0.282729	0.00218827
C38H2.3	WBGene00008020	protein_coding_gene	-1.82614	0.282017	2.61559e-07
glr-3	WBGene00001614	protein_coding_gene	-1.8282	0.281616	0.0480451
T10B10.8	WBGene00011684	protein_coding_gene	-1.82874	0.28151	1.17006e-11
C55C3.7	WBGene00043065	protein_coding_gene	-1.82914	0.281433	0.0392377
anr-20	WBGene00219581	antisense_lncRNA_gene	-1.82974	0.281316	0.0266946
pxd-1	WBGene00007982	protein_coding_gene	-1.83123	0.281025	1.95091e-35
W02D7.8	WBGene00020943	protein_coding_gene	-1.8316	0.280952	8.08087e-08
C01C4.2	WBGene00015292	protein_coding_gene	-1.83239	0.280799	0.0364389
F13E9.11	WBGene00008760	protein_coding_gene	-1.83275	0.28073	1.22977e-14
cut-5	WBGene00011104	protein_coding_gene	-1.83974	0.279371	0.000183398
moe-3	WBGene00003388	protein_coding_gene	-1.84251	0.278836	3.80377e-21
F53H2.1	WBGene00010004	protein_coding_gene	-1.8431	0.278722	0.000552083
gcy-8	WBGene00001535	protein_coding_gene	-1.84678	0.278013	0.00211907
F43D9.1	WBGene00009653	protein_coding_gene	-1.8495	0.277488	1.83779e-06
ZK105.13	WBGene00235114	protein_coding_gene	-1.84955	0.277479	5.50779e-05
T04C12.8	WBGene00011430	protein_coding_gene	-1.85308	0.2768	3.42714e-08
bbs-1	WBGene00000241	protein_coding_gene	-1.85348	0.276724	0.00203391
F21H7.3	WBGene00009029	protein_coding_gene	-1.85578	0.276283	0.0285212
C02F4.4	WBGene00007264	protein_coding_gene	-1.85643	0.276159	0.00147968
insc-1	WBGene00018392	protein_coding_gene	-1.86256	0.274989	2.30671e-16
R07G3.8	WBGene00019944	protein_coding_gene	-1.86397	0.27472	4.47549e-19
F58G6.9	WBGene00044107	protein_coding_gene	-1.86485	0.274552	0.0014853
Y77E11A.14	WBGene00022314	protein_coding_gene	-1.86544	0.274439	8.2938e-08
fax-1	WBGene00001400	protein_coding_gene	-1.87152	0.273286	0.00261635
rga-2	WBGene00013135	protein_coding_gene	-1.87207	0.273182	1.8307e-12
F19H6.6	WBGene00008961	protein_coding_gene	-1.87448	0.272725	0.00406327
Y53F4B.20	WBGene00013166	protein_coding_gene	-1.87495	0.272636	0.000673781
tbc-6	WBGene00015410	protein_coding_gene	-1.88047	0.271595	4.6787e-23
Y6G8.2	WBGene00012404	protein_coding_gene	-1.8818	0.271345	2.14655e-08
ZK550.2	WBGene00013996	protein_coding_gene	-1.88221	0.271268	1.43844e-12
grh-1	WBGene00001707	protein_coding_gene	-1.88301	0.271118	1.63818e-12
F40F8.12	WBGene00044917	protein_coding_gene	-1.88651	0.270461	0.0113801
C16C10.9	WBGene00007629	protein_coding_gene	-1.88939	0.269922	0.00989669
F16B12.1	WBGene00008879	protein_coding_gene	-1.89358	0.269138	0.0209801
cfz-2	WBGene00000478	protein_coding_gene	-1.89863	0.268199	7.18175e-11
F58A6.1	WBGene00019022	protein_coding_gene	-1.89932	0.26807	2.39224e-20
hpo-36	WBGene00020855	protein_coding_gene	-1.89975	0.26799	0.000289954
C31H5.7	WBGene00007858	protein_coding_gene	-1.90361	0.267273	0.000990758
pals-31	WBGene00018614	protein_coding_gene	-1.90507	0.267004	0.00254257
T24C2.5	WBGene00011984	protein_coding_gene	-1.90726	0.266598	4.36928e-15
T01C3.11	WBGene00011325	protein_coding_gene	-1.90897	0.266282	0.0342336
Y52B11A.4	WBGene00013124	protein_coding_gene	-1.91117	0.265877	2.41663e-10
F32D8.15	WBGene00009325	protein_coding_gene	-1.91405	0.265346	0.000232965
C17H12.37	WBGene00236786	protein_coding_gene	-1.91493	0.265186	0.00780014
T01B10.5	WBGene00020137	protein_coding_gene	-1.91524	0.265129	7.67328e-06
crtc-1	WBGene00021237	protein_coding_gene	-1.91665	0.264869	3.97688e-26
C06G3.3	WBGene00015549	protein_coding_gene	-1.91777	0.264663	1.04779e-06
npr-20	WBGene00011578	protein_coding_gene	-1.91805	0.264613	5.47503e-10
F10D7.4	WBGene00017341	protein_coding_gene	-1.92238	0.263819	0.00628009
trx-1	WBGene00015062	protein_coding_gene	-1.92503	0.263334	0.0276256
K12C11.6	WBGene00045052	protein_coding_gene	-1.92746	0.262891	2.56383e-15
hda-5	WBGene00009663	protein_coding_gene	-1.92891	0.262627	2.04091e-14
F34H10.3	WBGene00009380	protein_coding_gene	-1.93085	0.262275	1.83052e-37
unc-75	WBGene00006807	protein_coding_gene	-1.93212	0.262043	5.95385e-05
Y57G11B.2	WBGene00013295	protein_coding_gene	-1.93455	0.261603	1.60207e-15
ptr-9	WBGene00004223	protein_coding_gene	-1.93536	0.261457	0.0239638
cutl-9	WBGene00010893	protein_coding_gene	-1.9364	0.261267	4.20718e-11
fmi-1	WBGene00001475	protein_coding_gene	-1.93649	0.261252	3.09332e-15
M151.1	WBGene00019793	protein_coding_gene	-1.93731	0.261102	0.0141229
Y71G12B.31	WBGene00044348	protein_coding_gene	-1.93927	0.260748	5.17847e-06
mab-3	WBGene00003100	protein_coding_gene	-1.9398	0.260653	1.43159e-09
her-1	WBGene00001842	protein_coding_gene	-1.9409	0.260453	5.02672e-07
F25D7.5	WBGene00009114	protein_coding_gene	-1.94354	0.259977	0.00137235
F57B1.6	WBGene00010189	protein_coding_gene	-1.95761	0.257455	7.52834e-07
ubc-8	WBGene00006705	protein_coding_gene	-1.95963	0.257094	1.67511e-56
R08E5.4	WBGene00019964	protein_coding_gene	-1.96014	0.257004	0.014159
arl-6	WBGene00000193	protein_coding_gene	-1.961	0.25685	0.00131153
K01A6.8	WBGene00194869	protein_coding_gene	-1.96309	0.256478	0.00409587
M01G12.10	WBGene00010823	protein_coding_gene	-1.96915	0.255404	2.5471e-05
F08F1.4	WBGene00017258	protein_coding_gene	-1.97241	0.254827	5.44658e-12
aqp-3	WBGene00000171	protein_coding_gene	-1.97401	0.254545	0.000124527
F31C3.6	WBGene00009288	protein_coding_gene	-1.97462	0.254436	8.51059e-19
Y46H3A.5	WBGene00021601	protein_coding_gene	-1.97555	0.254273	0.00474056
akt-2	WBGene00000103	protein_coding_gene	-1.97953	0.253572	1.7227e-28
clec-55	WBGene00008597	protein_coding_gene	-1.97963	0.253554	4.11402e-09
ifa-3	WBGene00002051	protein_coding_gene	-1.98146	0.253234	8.08804e-06
T20B3.1	WBGene00011850	protein_coding_gene	-1.98244	0.253061	2.969e-20
nas-19	WBGene00003538	protein_coding_gene	-1.98467	0.252671	0.0291038
cpt-4	WBGene00019644	protein_coding_gene	-1.98843	0.252013	3.44478e-18
nlp-45	WBGene00020136	protein_coding_gene	-1.98973	0.251786	1.01315e-07
F02D10.3	WBGene00008524	protein_coding_gene	-1.99202	0.251387	0.0486017
T18D3.7	WBGene00011824	protein_coding_gene	-2.00224	0.249613	4.69269e-26
nep-14	WBGene00018225	pseudogene	-2.00437	0.249244	3.08499e-11
nlp-46	WBGene00012145	protein_coding_gene	-2.00445	0.24923	0.00166812
C36B1.6	WBGene00007973	protein_coding_gene	-2.00474	0.24918	2.2172e-18
T20F5.8	WBGene00077599	protein_coding_gene	-2.007	0.248789	0.0413379
rocf-1	WBGene00011948	protein_coding_gene	-2.00924	0.248404	1.14967e-05
F59A1.2	WBGene00014779	pseudogene	-2.01152	0.248012	0.0488335
T19E7.6	WBGene00044500	protein_coding_gene	-2.01234	0.247871	1.83382e-19
folr-1	WBGene00007648	protein_coding_gene	-2.01453	0.247495	0.0112473
Y39H10B.3	WBGene00194902	protein_coding_gene	-2.01692	0.247085	0.0215654
F17B5.1	WBGene00008905	protein_coding_gene	-2.02407	0.245863	0.00233445
C09F5.1	WBGene00015647	protein_coding_gene	-2.02486	0.245729	3.10283e-20
F32H2.11	WBGene00043049	protein_coding_gene	-2.02685	0.245391	0.0163978
klp-11	WBGene00002222	protein_coding_gene	-2.0276	0.245263	5.96827e-14
linc-116	WBGene00219726	lincRNA_gene	-2.02868	0.24508	0.0241291
clec-78	WBGene00018547	protein_coding_gene	-2.03058	0.244756	1.49773e-14
clec-44	WBGene00019928	protein_coding_gene	-2.03451	0.244091	0.00168258
Y46E12BR.1	WBGene00021598	protein_coding_gene	-2.04537	0.24226	0.00033062
W05B10.3	WBGene00012278	protein_coding_gene	-2.04857	0.241724	0.0102973
F01G12.18	WBGene00206382	protein_coding_gene	-2.04875	0.241694	0.0253239
ZK180.7	WBGene00045248	protein_coding_gene	-2.0489	0.241668	0.00267529
srr-6	WBGene00005657	protein_coding_gene	-2.0562	0.240449	2.53434e-09
ztf-30	WBGene00015523	protein_coding_gene	-2.05636	0.240423	2.80712e-06
lgc-18	WBGene00011360	protein_coding_gene	-2.05687	0.240338	0.017924
AC3.9	WBGene00044022	pseudogene	-2.06518	0.238956	0.0206844
F09E10.6	WBGene00017296	protein_coding_gene	-2.06721	0.23862	0.000567525
srt-63	WBGene00020877	protein_coding_gene	-2.06973	0.238204	0.00748547
lgc-23	WBGene00007594	protein_coding_gene	-2.07029	0.238112	0.0205188
F11C1.9	WBGene00195213	protein_coding_gene	-2.07144	0.237921	0.0485872
Y47D7A.18	WBGene00235165	protein_coding_gene	-2.073	0.237665	0.044326
clec-23	WBGene00011851	pseudogene	-2.07671	0.237055	0.000248919
fbn-1	WBGene00022816	protein_coding_gene	-2.07985	0.236538	1.64612e-06
Y6E2A.1	WBGene00012397	protein_coding_gene	-2.08329	0.235976	0.023284
R160.4	WBGene00020121	protein_coding_gene	-2.10388	0.232632	0.00231625
F52C9.5	WBGene00018675	protein_coding_gene	-2.10519	0.232421	0.000681075
B0310.3	WBGene00015139	protein_coding_gene	-2.10591	0.232304	2.18983e-10
clec-40	WBGene00011853	protein_coding_gene	-2.1077	0.232017	0.000124059
K09C8.7	WBGene00010717	protein_coding_gene	-2.10772	0.232014	0.000583842
C39D10.5	WBGene00016532	protein_coding_gene	-2.10875	0.231847	0.00398946
Y37F4.8	WBGene00044289	protein_coding_gene	-2.11173	0.23137	6.48526e-07
H08J19.1	WBGene00010372	protein_coding_gene	-2.11764	0.230423	0.0465299
F34H10.9	WBGene00219417	pseudogene	-2.11785	0.23039	0.0406604
M01A8.1	WBGene00010795	protein_coding_gene	-2.12058	0.229955	2.08623e-15
unc-51	WBGene00006786	protein_coding_gene	-2.12974	0.228499	4.70892e-52
F53F4.2	WBGene00009986	protein_coding_gene	-2.13802	0.227192	0.0438145
dlc-5	WBGene00043067	protein_coding_gene	-2.14972	0.225356	1.48164e-05
R10F2.5	WBGene00019996	protein_coding_gene	-2.14977	0.225348	0.0351345
C43H6.6	WBGene00016619	protein_coding_gene	-2.15142	0.225092	0.00186691
F26F12.3	WBGene00017834	protein_coding_gene	-2.15259	0.224908	5.97663e-91
K11D5.2	WBGene00235318	ncRNA_gene	-2.15774	0.224107	0.0446132
F21C10.10	WBGene00017659	protein_coding_gene	-2.16059	0.223664	1.35405e-06
H23N18.4	WBGene00019235	protein_coding_gene	-2.16217	0.22342	0.00218968
F44E2.4	WBGene00018418	protein_coding_gene	-2.1628	0.223323	0.000156645
Y2H9A.6	WBGene00086568	protein_coding_gene	-2.16578	0.222861	5.5422e-06
T04C12.32	WBGene00235086	ncRNA_gene	-2.16694	0.222683	0.0043961
ugt-54	WBGene00012013	protein_coding_gene	-2.16885	0.222389	5.24393e-26
F10G2.2	WBGene00017363	protein_coding_gene	-2.16943	0.222299	0.0366539
B0462.1	WBGene00007181	pseudogene	-2.16957	0.222276	4.25668e-08
C54F6.6	WBGene00016924	protein_coding_gene	-2.17409	0.221582	0.00878192
dhp-1	WBGene00000963	protein_coding_gene	-2.1749	0.221457	5.50559e-21
gstk-2	WBGene00017054	protein_coding_gene	-2.17626	0.221249	1.36926e-13
aqp-5	WBGene00000173	protein_coding_gene	-2.18053	0.220595	0.0026137
chil-16	WBGene00011158	protein_coding_gene	-2.18376	0.220102	0.0231841
C32E8.13	WBGene00284853	protein_coding_gene	-2.18556	0.219827	0.0426127
R03H10.5	WBGene00019857	protein_coding_gene	-2.18623	0.219725	0.0472426
B0222.15	WBGene00235316	protein_coding_gene	-2.19281	0.218726	0.0367141
K06A4.10	WBGene00077497	protein_coding_gene	-2.19371	0.218588	0.00970282
F59A1.18	WBGene00206506	protein_coding_gene	-2.19761	0.217999	0.0301871
mltn-8	WBGene00021451	protein_coding_gene	-2.1987	0.217834	0.031616
hsp-12.6	WBGene00002013	protein_coding_gene	-2.20597	0.216739	5.49587e-11
F23F12.8	WBGene00017754	protein_coding_gene	-2.20696	0.21659	0.000186289
ugt-52	WBGene00018931	protein_coding_gene	-2.20771	0.216477	3.23692e-16
clec-2	WBGene00015198	protein_coding_gene	-2.20909	0.216271	0.0344073
F58E6.4	WBGene00010253	protein_coding_gene	-2.21777	0.214974	0.0261736
pitr-2	WBGene00015054	protein_coding_gene	-2.22074	0.214531	0.0333008
ptr-4	WBGene00004219	protein_coding_gene	-2.222	0.214344	0.000174517
gcy-34	WBGene00001554	protein_coding_gene	-2.22674	0.21364	0.000426124
srab-3	WBGene00015448	protein_coding_gene	-2.23143	0.212947	0.0321338
C23G10.12	WBGene00219827	snoRNA_gene	-2.23278	0.212749	0.0309253
T10H4.13	WBGene00045339	protein_coding_gene	-2.24484	0.210978	0.00112505
mboa-1	WBGene00007174	protein_coding_gene	-2.24817	0.210492	4.73674e-11
T21B4.21	WBGene00220076	ncRNA_gene	-2.2496	0.210283	2.16104e-13
C39E6.2	WBGene00016537	protein_coding_gene	-2.25041	0.210164	0.028339
F41C6.6	WBGene00018279	protein_coding_gene	-2.2546	0.209555	0.00770016
C14C6.13	WBGene00015764	protein_coding_gene	-2.25705	0.209199	0.0379408
gst-29	WBGene00001777	protein_coding_gene	-2.25983	0.208796	2.40954e-05
M199.9	WBGene00044998	protein_coding_gene	-2.26461	0.208106	0.0186823
ptr-19	WBGene00004233	protein_coding_gene	-2.2669	0.207777	0.000169993
nlp-23	WBGene00003761	protein_coding_gene	-2.27266	0.206948	0.0295886
C03A7.2	WBGene00015366	protein_coding_gene	-2.27833	0.206136	0.000215968
R10D12.1	WBGene00011185	protein_coding_gene	-2.27906	0.206032	2.21105e-10
F57C12.6	WBGene00194687	protein_coding_gene	-2.28067	0.205802	1.63184e-07
tig-3	WBGene00021594	protein_coding_gene	-2.28156	0.205675	2.16131e-06
T06H11.11	WBGene00197930	ncRNA_gene	-2.28631	0.204999	0.0294973
srbc-20	WBGene00016693	protein_coding_gene	-2.2875	0.20483	0.0323548
T24E12.3	WBGene00020773	protein_coding_gene	-2.29123	0.204301	0.0212843
E04A4.3	WBGene00017118	pseudogene	-2.29154	0.204258	0.00186731
F16H6.8	WBGene00008898	protein_coding_gene	-2.29841	0.203287	0.030042
Y42A5A.3	WBGene00012778	protein_coding_gene	-2.29958	0.203122	3.38484e-07
ZC443.3	WBGene00013898	protein_coding_gene	-2.30938	0.201747	2.33879e-53
W04A4.3	WBGene00012232	protein_coding_gene	-2.31289	0.201256	0.0314249
K10H10.10	WBGene00010765	protein_coding_gene	-2.32421	0.199684	0.000362628
C25B8.8	WBGene00044297	protein_coding_gene	-2.32424	0.19968	0.000449914
nas-3	WBGene00003522	protein_coding_gene	-2.32512	0.199558	0.00918421
clec-11	WBGene00008294	protein_coding_gene	-2.32753	0.199226	0.0454036
clec-242	WBGene00013471	protein_coding_gene	-2.32764	0.19921	0.00131051
Y6E2A.4	WBGene00012398	protein_coding_gene	-2.32958	0.198942	2.82277e-19
F47G9.6	WBGene00009833	protein_coding_gene	-2.33184	0.198631	0.0304946
F20A1.8	WBGene00017619	protein_coding_gene	-2.3319	0.198623	0.00139104
R10E8.8	WBGene00011213	protein_coding_gene	-2.33319	0.198445	7.82948e-19
R05A10.5	WBGene00011022	pseudogene	-2.33394	0.198342	0.0235568
ZK1307.2	WBGene00014245	protein_coding_gene	-2.34136	0.197325	2.95508e-07
K08E3.2	WBGene00010662	protein_coding_gene	-2.34249	0.197169	0.000200337
pag-3	WBGene00003909	protein_coding_gene	-2.34785	0.196438	1.08892e-05
Y53C12B.7	WBGene00013146	protein_coding_gene	-2.34865	0.196329	3.94324e-19
C54F6.5	WBGene00016923	protein_coding_gene	-2.35302	0.195735	1.64706e-16
hmit-1.3	WBGene00010811	protein_coding_gene	-2.35603	0.195327	1.31108e-54
W05H9.3	WBGene00021050	ncRNA_gene	-2.35655	0.195258	1.0224e-42
chil-11	WBGene00016665	protein_coding_gene	-2.36277	0.194417	0.000622013
trf-1	WBGene00006612	protein_coding_gene	-2.36499	0.194119	0.000496813
dod-23	WBGene00009898	protein_coding_gene	-2.36623	0.193952	3.33463e-12
M03A1.8	WBGene00077490	protein_coding_gene	-2.36777	0.193745	1.63724e-07
W06D12.6	WBGene00012305	protein_coding_gene	-2.36784	0.193735	0.0261736
F19H6.5	WBGene00008960	protein_coding_gene	-2.37307	0.193035	0.000366779
dos-3	WBGene00019331	protein_coding_gene	-2.38129	0.191937	0.0172367
cyp-35A1	WBGene00015399	protein_coding_gene	-2.3816	0.191896	0.00436387
coel-1	WBGene00016866	protein_coding_gene	-2.38994	0.19079	5.77216e-49
pals-7	WBGene00007661	protein_coding_gene	-2.39176	0.19055	0.00219591
F11D5.5	WBGene00017382	protein_coding_gene	-2.39378	0.190284	1.20054e-10
C54C8.4	WBGene00008292	protein_coding_gene	-2.39572	0.190027	0.00262133
F16H6.10	WBGene00008900	protein_coding_gene	-2.40037	0.189416	0.00191735
T26H5.8	WBGene00012070	protein_coding_gene	-2.41028	0.18812	1.852e-24
ZK402.5	WBGene00022731	protein_coding_gene	-2.42082	0.18675	0.00018649
C38C5.1	WBGene00016518	protein_coding_gene	-2.42957	0.185621	0.0144296
T03E6.8	WBGene00011397	protein_coding_gene	-2.43083	0.185459	1.61432e-06
R09E10.5	WBGene00011175	protein_coding_gene	-2.43416	0.185031	1.4518e-05
ZC15.5	WBGene00013833	protein_coding_gene	-2.44277	0.18393	0.0190327
T09D3.8	WBGene00044538	protein_coding_gene	-2.44645	0.183462	0.00554978
C29F9.5	WBGene00016220	protein_coding_gene	-2.44714	0.183374	0.0143162
nmr-1	WBGene00003774	protein_coding_gene	-2.44955	0.183068	0.00176396
linc-23	WBGene00219692	lincRNA_gene	-2.46258	0.181422	0.0159119
C04H5.9	WBGene00044054	pseudogene	-2.47961	0.179293	0.0140216
clec-109	WBGene00008907	protein_coding_gene	-2.49455	0.177446	0.0125939
F38A1.11	WBGene00009524	protein_coding_gene	-2.49783	0.177043	0.0131293
F02H6.7	WBGene00008540	protein_coding_gene	-2.50517	0.176144	0.019808
F17B5.6	WBGene00044058	protein_coding_gene	-2.50569	0.176081	0.00402533
K09C4.4	WBGene00019549	protein_coding_gene	-2.50609	0.176032	0.00345545
chil-9	WBGene00014162	protein_coding_gene	-2.50674	0.175953	0.0151919
F14D7.11	WBGene00008798	protein_coding_gene	-2.51363	0.175114	0.0165146
ins-19	WBGene00002102	protein_coding_gene	-2.51446	0.175013	9.83063e-06
F17E9.15	WBGene00194833	protein_coding_gene	-2.51684	0.174725	0.0163623
clec-216	WBGene00017822	protein_coding_gene	-2.51819	0.174562	0.0226972
C34C12.7	WBGene00007926	protein_coding_gene	-2.52507	0.173731	1.14292e-21
F13H6.5	WBGene00017433	protein_coding_gene	-2.52508	0.17373	3.17882e-14
F42C5.3	WBGene00018345	protein_coding_gene	-2.53152	0.172956	1.539e-08
F18G5.5	WBGene00017581	pseudogene	-2.54847	0.170936	0.0168805
K09C4.1	WBGene00019547	protein_coding_gene	-2.54891	0.170884	1.10174e-19
K01A2.10	WBGene00019284	protein_coding_gene	-2.55019	0.170733	7.34142e-34
nlp-48	WBGene00008002	protein_coding_gene	-2.55773	0.169843	6.26285e-06
cutl-11	WBGene00011443	protein_coding_gene	-2.55891	0.169704	7.56529e-06
Y19D10B.1	WBGene00021230	pseudogene	-2.57128	0.168255	0.00283777
T09A12.8	WBGene00235275	protein_coding_gene	-2.57691	0.167599	5.70402e-05
E02C12.12	WBGene00017097	protein_coding_gene	-2.57711	0.167577	0.0144277
rom-2	WBGene00004401	protein_coding_gene	-2.57938	0.167313	1.31653e-08
Y71F9B.9	WBGene00022130	protein_coding_gene	-2.58664	0.166473	1.23952e-30
Y51H4A.937	WBGene00194927	protein_coding_gene	-2.58845	0.166264	0.0172367
slc-17.9	WBGene00011643	protein_coding_gene	-2.58861	0.166246	1.55284e-08
T16G1.4	WBGene00011798	protein_coding_gene	-2.59375	0.165655	5.19401e-13
C44C10.15	WBGene00219301	protein_coding_gene	-2.59739	0.165237	0.0179786
T19B10.12	WBGene00050898	protein_coding_gene	-2.59861	0.165097	0.0160232
pals-32	WBGene00016281	protein_coding_gene	-2.60213	0.164695	3.75565e-19
Y7A5A.5	WBGene00012411	protein_coding_gene	-2.60424	0.164455	0.0208513
F52E1.12	WBGene00018699	pseudogene	-2.60474	0.164398	0.00730217
F19C7.2	WBGene00017592	protein_coding_gene	-2.60674	0.16417	2.05681e-35
F45D3.15	WBGene00201625	ncRNA_gene	-2.60825	0.163998	0.0172068
Y54G2A.11	WBGene00021876	protein_coding_gene	-2.60885	0.16393	1.42215e-49
Y47D7A.12	WBGene00021624	protein_coding_gene	-2.61379	0.163369	2.10805e-06
C05C9.1	WBGene00007325	protein_coding_gene	-2.62076	0.162582	0.00079997
Y50E8A.1	WBGene00013046	protein_coding_gene	-2.62124	0.162528	1.72425e-14
ZK546.19	WBGene00195246	protein_coding_gene	-2.62446	0.162165	0.00345548
fbxb-1	WBGene00012063	protein_coding_gene	-2.62685	0.161898	0.00475357
xtr-2	WBGene00006966	protein_coding_gene	-2.62894	0.161663	0.00435647
Y47H10A.5	WBGene00012961	protein_coding_gene	-2.63314	0.161193	1.2541e-16
M01B2.13	WBGene00045338	protein_coding_gene	-2.63596	0.160878	1.45336e-11
R09D1.12	WBGene00011168	protein_coding_gene	-2.64739	0.159608	1.46433e-10
F33E2.7	WBGene00009363	protein_coding_gene	-2.65079	0.159233	0.00989061
pals-5	WBGene00007659	protein_coding_gene	-2.65397	0.158882	0.00587674
F40H6.2	WBGene00018254	protein_coding_gene	-2.65457	0.158816	0.0146975
C08D8.1	WBGene00015592	protein_coding_gene	-2.6796	0.156085	2.60804e-12
Y70C5A.3	WBGene00050904	protein_coding_gene	-2.69214	0.154734	1.05404e-20
C49C8.6	WBGene00016770	protein_coding_gene	-2.69323	0.154617	0.00326754
btb-15	WBGene00015594	pseudogene	-2.69915	0.153984	0.000471953
B0228.8	WBGene00015065	protein_coding_gene	-2.69938	0.15396	0.00241801
C25H3.10	WBGene00016119	protein_coding_gene	-2.70326	0.153545	3.45908e-39
F54F3.2	WBGene00014770	pseudogene	-2.7196	0.151817	0.0110044
clec-69	WBGene00044642	pseudogene	-2.72342	0.151415	0.000139639
F17A2.16	WBGene00304215	protein_coding_gene	-2.73201	0.150516	0.00554523
T11F9.22	WBGene00194784	protein_coding_gene	-2.73449	0.150257	9.07629e-06
F53B7.7	WBGene00009969	protein_coding_gene	-2.75291	0.148351	0.000187701
nspe-6	WBGene00012603	protein_coding_gene	-2.76515	0.147099	0.00012111
cyp-13A11	WBGene00008809	protein_coding_gene	-2.78822	0.144764	0.0049021
K06A9.2	WBGene00019436	protein_coding_gene	-2.7899	0.144596	5.26098e-30
C54F6.12	WBGene00016929	protein_coding_gene	-2.79478	0.144108	6.3037e-08
Y57E12B.10	WBGene00202501	protein_coding_gene	-2.80009	0.143579	0.00051476
F16G10.2	WBGene00017517	protein_coding_gene	-2.80158	0.143431	0.00567786
F41C3.2	WBGene00018268	protein_coding_gene	-2.80722	0.142871	5.41431e-28
clec-77	WBGene00044343	pseudogene	-2.81455	0.142147	7.29414e-73
K07E8.1	WBGene00019494	pseudogene	-2.81787	0.141819	0.00525854
K04F1.8	WBGene00019387	protein_coding_gene	-2.82249	0.141366	0.00569725
C35C5.9	WBGene00007958	protein_coding_gene	-2.82977	0.140655	2.45721e-36
C44B12.9	WBGene00044462	protein_coding_gene	-2.83472	0.140173	8.07545e-13
R160.10	WBGene00219369	protein_coding_gene	-2.84986	0.13871	3.00381e-06
C04A11.5	WBGene00007288	protein_coding_gene	-2.85469	0.138247	6.18717e-11
ugt-4	WBGene00013905	protein_coding_gene	-2.85777	0.137952	2.51173e-32
scl-18	WBGene00011724	protein_coding_gene	-2.85893	0.137841	0.000266762
C42D4.1	WBGene00016594	protein_coding_gene	-2.85893	0.13784	7.96674e-79
F29C4.4	WBGene00017927	protein_coding_gene	-2.86013	0.137726	0.00923513
R09E10.13	WBGene00194658	protein_coding_gene	-2.86023	0.137716	2.29845e-07
cyp-13A5	WBGene00011672	protein_coding_gene	-2.86242	0.137508	2.10345e-65
Y32B12C.1	WBGene00012525	protein_coding_gene	-2.86523	0.137239	0.00226721
C27A7.8	WBGene00007758	protein_coding_gene	-2.87082	0.136709	1.4766e-27
C39B5.10	WBGene00016528	protein_coding_gene	-2.87807	0.136024	7.1289e-44
cyp-33C7	WBGene00018260	protein_coding_gene	-2.88863	0.135032	2.29504e-41
cyp-35B1	WBGene00019472	protein_coding_gene	-2.89377	0.134551	8.36189e-11
faah-2	WBGene00015048	protein_coding_gene	-2.91227	0.132837	1.34161e-20
F49C5.12	WBGene00184956	protein_coding_gene	-2.91513	0.132574	0.00152146
cyp-13B1	WBGene00008519	protein_coding_gene	-2.91926	0.132195	3.94324e-19
Y70G10A.2	WBGene00013498	protein_coding_gene	-2.94245	0.130087	0.00112113
W05H9.1	WBGene00021048	protein_coding_gene	-2.94649	0.129724	5.52083e-100
W08F4.7	WBGene00021096	protein_coding_gene	-2.94668	0.129706	1.646e-10
Y54G2A.37	WBGene00023484	protein_coding_gene	-2.95046	0.129367	5.73841e-10
F49C5.10	WBGene00044162	protein_coding_gene	-2.96191	0.128344	0.00244307
tyr-5	WBGene00021553	protein_coding_gene	-2.96628	0.127956	1.71254e-23
C54E10.10	WBGene00206523	protein_coding_gene	-2.9763	0.12707	0.00395616
Y71A12B.24	WBGene00195228	protein_coding_gene	-2.98475	0.126328	8.27676e-06
Y32B12C.5	WBGene00194769	pseudogene	-3.00629	0.124456	2.32247e-13
Y50E8A.8	WBGene00013051	pseudogene	-3.01384	0.123807	0.00119865
F10D7.3	WBGene00017340	protein_coding_gene	-3.02107	0.123188	1.40384e-45
F25E5.4	WBGene00017785	protein_coding_gene	-3.02719	0.122666	4.65303e-70
F56H9.9	WBGene00206460	protein_coding_gene	-3.03196	0.122261	0.000347393
clec-52	WBGene00015052	protein_coding_gene	-3.03489	0.122013	1.33273e-15
ugt-64	WBGene00015577	protein_coding_gene	-3.03973	0.121604	9.20149e-76
C29F7.11	WBGene00206531	ncRNA_gene	-3.04243	0.121377	0.00053067
F55G11.10	WBGene00010129	protein_coding_gene	-3.05014	0.12073	0.00511738
oac-29	WBGene00018295	protein_coding_gene	-3.06387	0.119587	9.53978e-08
clec-93	WBGene00013929	protein_coding_gene	-3.08376	0.117949	0.0015909
str-163	WBGene00006208	protein_coding_gene	-3.08717	0.117671	2.11553e-07
nspe-5	WBGene00012594	protein_coding_gene	-3.08882	0.117537	0.000486413
clec-33	WBGene00009859	protein_coding_gene	-3.09376	0.117135	8.64962e-07
sodh-1	WBGene00010790	protein_coding_gene	-3.10496	0.116229	3.86788e-11
asp-11	WBGene00017677	pseudogene	-3.10991	0.115831	4.86305e-08
C35A11.3	WBGene00016430	protein_coding_gene	-3.12057	0.114978	0.00165689
Y39H10A.1	WBGene00021478	protein_coding_gene	-3.1235	0.114745	0.000480555
Y69H2.10	WBGene00013485	protein_coding_gene	-3.14961	0.112686	3.84415e-08
srbc-82	WBGene00007832	protein_coding_gene	-3.15448	0.112307	0.00159943
clec-27	WBGene00013607	protein_coding_gene	-3.15688	0.11212	0.00157955
chil-18	WBGene00011161	protein_coding_gene	-3.16273	0.111666	9.75897e-06
Y18H1A.8	WBGene00021212	protein_coding_gene	-3.16583	0.111427	5.54412e-14
aat-8	WBGene00000009	protein_coding_gene	-3.17239	0.110921	7.11759e-12
F55C9.12	WBGene00044196	pseudogene	-3.17631	0.110621	0.00152895
Y62H9A.8	WBGene00013396	protein_coding_gene	-3.18331	0.110085	0.00175266
bigr-1	WBGene00009512	protein_coding_gene	-3.18851	0.109689	1.96081e-06
K08C9.10	WBGene00086564	protein_coding_gene	-3.1954	0.109167	0.00111244
T19H5.6	WBGene00044807	protein_coding_gene	-3.21234	0.107892	6.40453e-24
ZK512.7	WBGene00013986	protein_coding_gene	-3.22433	0.106999	4.71909e-18
Y71F9AM.9	WBGene00271781	lincRNA_gene	-3.22647	0.106841	1.70102e-06
C23G10.11	WBGene00016017	protein_coding_gene	-3.23777	0.106007	0.000259297
T08G5.1	WBGene00011622	protein_coding_gene	-3.24367	0.105574	2.06478e-05
ZC204.17	WBGene00194714	protein_coding_gene	-3.2447	0.105499	0.00181266
fil-1	WBGene00011321	protein_coding_gene	-3.24926	0.105166	4.4313e-41
Y39A1A.27	WBGene00194731	protein_coding_gene	-3.25256	0.104926	4.11266e-14
F25B3.2	WBGene00009099	protein_coding_gene	-3.26333	0.104145	1.83739e-07
lov-1	WBGene00003058	protein_coding_gene	-3.26927	0.103717	6.05028e-05
Y26G10.3	WBGene00050973	pseudogene	-3.27061	0.103621	0.00118917
W10G11.1	WBGene00021134	protein_coding_gene	-3.2792	0.103006	7.40199e-05
C07G3.10	WBGene00015578	protein_coding_gene	-3.28025	0.102931	0.000764972
swt-1	WBGene00019300	protein_coding_gene	-3.29347	0.101992	3.41727e-40
F13E9.4	WBGene00008753	protein_coding_gene	-3.29412	0.101946	0.000162597
C05B5.1	WBGene00007319	protein_coding_gene	-3.29533	0.101861	0.00113963
clec-75	WBGene00021586	protein_coding_gene	-3.31597	0.100414	5.28176e-07
F09F3.8	WBGene00014732	pseudogene	-3.32128	0.100045	7.43806e-07
Y19D10B.4	WBGene00021233	pseudogene	-3.33472	0.0991172	0.000124924
D2096.5	WBGene00017072	protein_coding_gene	-3.34668	0.0982989	5.08825e-23
sri-23	WBGene00005535	pseudogene	-3.35628	0.0976469	0.00050218
F28B1.3	WBGene00009197	pseudogene	-3.35827	0.0975122	0.000865542
E02H9.1	WBGene00017099	protein_coding_gene	-3.36585	0.0970016	7.35418e-19
Y57G11C.1132	WBGene00194666	antisense_lncRNA_gene	-3.36943	0.0967612	0.000269265
ftn-1	WBGene00001500	protein_coding_gene	-3.37178	0.0966035	9.44275e-15
Y43C5A.3	WBGene00012783	protein_coding_gene	-3.37233	0.0965664	5.40213e-82
K01A6.7	WBGene00045096	protein_coding_gene	-3.37831	0.0961674	9.53171e-06
grsp-3	WBGene00016403	protein_coding_gene	-3.38083	0.0959992	7.85604e-21
K01A6.4	WBGene00010446	protein_coding_gene	-3.39037	0.095367	3.14164e-08
C45B2.3	WBGene00016660	protein_coding_gene	-3.39556	0.095024	0.000685026
F11E6.11	WBGene00023501	protein_coding_gene	-3.39604	0.0949926	1.12429e-41
cwp-5	WBGene00009844	protein_coding_gene	-3.39788	0.0948719	0.000168391
ZK666.14	WBGene00194952	protein_coding_gene	-3.41476	0.0937682	5.02571e-05
C14E2.4	WBGene00015773	protein_coding_gene	-3.43493	0.0924663	0.000242299
clec-32	WBGene00009860	protein_coding_gene	-3.44725	0.0916801	1.4542e-12
F28B1.2	WBGene00009196	protein_coding_gene	-3.45693	0.0910672	0.000509623
abf-1	WBGene00000012	protein_coding_gene	-3.46041	0.0908473	1.43483e-14
dod-3	WBGene00016052	protein_coding_gene	-3.47862	0.0897079	2.75379e-14
F29A7.3	WBGene00017913	protein_coding_gene	-3.49002	0.0890021	0.000149047
Y17G7B.23	WBGene00044030	protein_coding_gene	-3.49152	0.0889093	8.48874e-09
C41G7.15	WBGene00219284	protein_coding_gene	-3.49934	0.0884287	7.40237e-05
tre-5	WBGene00006611	protein_coding_gene	-3.5421	0.0858461	5.37301e-43
C54E10.11	WBGene00206524	protein_coding_gene	-3.54572	0.085631	0.00053067
Y75B12B.13	WBGene00045402	protein_coding_gene	-3.55648	0.0849949	0.000343218
F21H7.12	WBGene00009033	protein_coding_gene	-3.56087	0.0847366	1.04356e-05
C37A5.6	WBGene00014700	protein_coding_gene	-3.56176	0.0846844	0.000566299
hil-1	WBGene00001852	protein_coding_gene	-3.57331	0.0840093	2.29337e-30
fipr-24	WBGene00007992	protein_coding_gene	-3.58843	0.0831331	3.05408e-08
T10D4.7	WBGene00020409	protein_coding_gene	-3.59445	0.0827871	0.000557044
F28C6.10	WBGene00009209	protein_coding_gene	-3.59888	0.0825335	2.46384e-40
clec-94	WBGene00013928	protein_coding_gene	-3.60386	0.0822488	0.000243443
pitr-4	WBGene00007141	protein_coding_gene	-3.6074	0.0820473	2.63214e-06
C27D6.15	WBGene00303362	protein_coding_gene	-3.6222	0.0812098	0.000331618
clec-162	WBGene00007399	protein_coding_gene	-3.62714	0.0809326	2.06917e-08
far-7	WBGene00001391	protein_coding_gene	-3.63249	0.0806329	8.03316e-56
F26C11.3	WBGene00009147	protein_coding_gene	-3.64665	0.079845	4.95491e-05
T12A2.6	WBGene00020440	protein_coding_gene	-3.65768	0.0792371	0.000311752
Y43F8C.23	WBGene00045344	protein_coding_gene	-3.67264	0.0784196	0.000202492
F59C6.16	WBGene00077764	protein_coding_gene	-3.69061	0.0774488	3.899e-66
F02H6.6	WBGene00008539	protein_coding_gene	-3.69924	0.0769868	1.796e-16
H32K16.2	WBGene00010422	protein_coding_gene	-3.70277	0.0767988	9.89571e-20
F16B4.7	WBGene00017509	protein_coding_gene	-3.70808	0.0765169	3.21445e-11
F46B3.14	WBGene00009765	protein_coding_gene	-3.71409	0.0761988	0.000146223
F46C5.1	WBGene00009778	protein_coding_gene	-3.72355	0.0757006	8.11977e-11
W07G1.7	WBGene00012334	protein_coding_gene	-3.7345	0.0751284	1.32549e-06
E02C12.10	WBGene00017095	protein_coding_gene	-3.73571	0.0750655	0.000191771
M02E1.4	WBGene00284848	protein_coding_gene	-3.74235	0.0747204	6.29955e-12
F13E9.9	WBGene00008758	protein_coding_gene	-3.75162	0.0742419	5.17215e-10
C18D11.6	WBGene00007682	protein_coding_gene	-3.78952	0.072317	1.02659e-08
fipr-26	WBGene00009963	protein_coding_gene	-3.80119	0.0717346	1.8446e-05
try-5	WBGene00006623	protein_coding_gene	-3.80534	0.0715283	3.02799e-18
Y73F8A.10	WBGene00013519	protein_coding_gene	-3.81498	0.0710521	2.65547e-08
Y64G10A.10	WBGene00045144	protein_coding_gene	-3.83191	0.0702232	6.85889e-05
C16C8.17	WBGene00015854	protein_coding_gene	-3.86003	0.0688676	7.61647e-07
T02E9.6	WBGene00044203	protein_coding_gene	-3.86396	0.0686801	6.17781e-06
clec-232	WBGene00009487	protein_coding_gene	-3.86474	0.0686431	1.39115e-33
clec-24	WBGene00009856	protein_coding_gene	-3.8743	0.0681897	5.58478e-36
C35B1.8	WBGene00016437	protein_coding_gene	-3.87706	0.0680593	8.19853e-13
C37A5.3	WBGene00014698	protein_coding_gene	-3.8933	0.0672974	4.14138e-05
cnc-11	WBGene00044900	protein_coding_gene	-3.90731	0.0666473	1.39097e-14
F59A6.3	WBGene00019085	protein_coding_gene	-3.91236	0.0664145	1.91631e-05
clec-183	WBGene00011855	protein_coding_gene	-3.9423	0.0650504	2.50219e-05
F49F1.2	WBGene00235363	protein_coding_gene	-3.96574	0.0640019	4.70826e-05
cwp-2	WBGene00000860	protein_coding_gene	-3.98911	0.0629734	4.62093e-05
T16G12.10	WBGene00044222	protein_coding_gene	-4.00622	0.0622312	1.01934e-68
C05C10.8	WBGene00086567	protein_coding_gene	-4.02041	0.0616218	2.80869e-05
C06A12.8	WBGene00007359	protein_coding_gene	-4.03991	0.0607945	6.15612e-05
F46A8.4	WBGene00009747	protein_coding_gene	-4.08897	0.0587621	3.67818e-07
LLC1.121	WBGene00235121	pseudogene	-4.12491	0.0573163	3.4893e-05
T07G12.5	WBGene00011596	protein_coding_gene	-4.1375	0.0568184	1.49576e-123
F56D6.9	WBGene00044471	protein_coding_gene	-4.1657	0.0557184	2.82224e-05
C17G10.6	WBGene00015918	protein_coding_gene	-4.17158	0.0554918	6.46672e-06
B0207.5	WBGene00015028	protein_coding_gene	-4.17894	0.0552096	4.22967e-88
Y46D2A.3	WBGene00021591	protein_coding_gene	-4.19333	0.0546616	1.24953e-11
clec-98	WBGene00013932	protein_coding_gene	-4.19936	0.0544336	3.05052e-05
scl-26	WBGene00016821	protein_coding_gene	-4.20549	0.0542027	5.39541e-10
Y37F4.3	WBGene00021384	protein_coding_gene	-4.21239	0.0539442	1.12868e-05
F58F9.9	WBGene00044307	protein_coding_gene	-4.24477	0.0527467	3.64049e-06
F46B3.15	WBGene00009766	protein_coding_gene	-4.24757	0.0526446	5.18663e-06
ugt-34	WBGene00009255	protein_coding_gene	-4.27907	0.0515075	4.2091e-05
T28C12.15	WBGene00271821	protein_coding_gene	-4.29346	0.0509964	1.27076e-05
C08E3.14	WBGene00044415	protein_coding_gene	-4.32043	0.0500518	2.00854e-05
scl-2	WBGene00009895	protein_coding_gene	-4.3484	0.0490909	1.06518e-147
F57A8.7	WBGene00010182	protein_coding_gene	-4.35623	0.0488254	2.09327e-05
Y47D7A.11	WBGene00021623	protein_coding_gene	-4.37704	0.0481258	2.03187e-06
C10G8.2	WBGene00015681	protein_coding_gene	-4.37939	0.0480478	5.35469e-06
ZC204.6	WBGene00022556	protein_coding_gene	-4.38385	0.0478994	1.55972e-05
ZC328.5	WBGene00022594	protein_coding_gene	-4.43296	0.0462962	9.11663e-31
fipr-23	WBGene00007990	protein_coding_gene	-4.43481	0.0462368	2.35353e-07
F56D2.8	WBGene00018968	protein_coding_gene	-4.46543	0.045266	9.91893e-16
thn-1	WBGene00009213	protein_coding_gene	-4.5097	0.043898	4.90196e-16
R11E3.19	WBGene00235374	protein_coding_gene	-4.53487	0.0431389	7.1173e-08
F17E9.19	WBGene00249825	pseudogene	-4.5457	0.0428163	1.06083e-06
nspe-1	WBGene00012591	protein_coding_gene	-4.54835	0.0427376	4.277e-10
T23E7.6	WBGene00044772	protein_coding_gene	-4.55025	0.0426812	2.80693e-42
Y116A8C.44	WBGene00013815	protein_coding_gene	-4.56453	0.0422611	9.02031e-13
F13H6.4	WBGene00017432	pseudogene	-4.6064	0.0410521	1.00103e-17
Y43F8C.16	WBGene00012837	protein_coding_gene	-4.63795	0.0401641	1.87061e-06
clec-129	WBGene00021145	protein_coding_gene	-4.64061	0.0400902	1.89438e-06
F56D6.8	WBGene00044292	protein_coding_gene	-4.6423	0.0400432	2.37604e-09
F47C12.8	WBGene00018551	protein_coding_gene	-4.6546	0.0397032	1.83141e-26
T02D1.7	WBGene00011373	protein_coding_gene	-4.67136	0.0392446	1.08036e-06
Y57E12AL.4	WBGene00021958	protein_coding_gene	-4.68529	0.0388676	2.64639e-06
F48C1.11	WBGene00195179	protein_coding_gene	-4.69438	0.0386235	2.41611e-06
C41D11.10	WBGene00195180	protein_coding_gene	-4.71838	0.0379862	1.055e-11
Y116F11A.3	WBGene00013817	protein_coding_gene	-4.73123	0.0376494	2.27688e-07
F26H11.8	WBGene00195149	protein_coding_gene	-4.73233	0.0376207	2.40011e-25
F17E9.18	WBGene00235282	protein_coding_gene	-4.73576	0.0375314	8.46091e-07
C16C8.8	WBGene00015846	protein_coding_gene	-4.7405	0.0374082	9.41223e-07
flp-23	WBGene00017693	protein_coding_gene	-4.76262	0.036839	2.90202e-07
fip-7	WBGene00013105	protein_coding_gene	-4.77529	0.0365168	3.3827e-07
C16C8.10	WBGene00015848	protein_coding_gene	-4.77731	0.0364658	4.81571e-07
clec-221	WBGene00008916	protein_coding_gene	-4.7809	0.0363752	5.35376e-93
F58F9.8	WBGene00044306	protein_coding_gene	-4.79366	0.0360549	3.58464e-14
K09C8.2	WBGene00010715	protein_coding_gene	-4.84097	0.0348917	2.905e-15
C06E2.9	WBGene00044579	protein_coding_gene	-4.84808	0.0347203	7.71118e-16
F58A4.1	WBGene00010226	protein_coding_gene	-4.84927	0.0346917	2.10387e-40
R05G6.3	WBGene00043466	protein_coding_gene	-4.8935	0.0336441	2.72041e-07
F59A6.11	WBGene00044664	protein_coding_gene	-4.89477	0.0336146	1.12591e-07
Y6G8.16	WBGene00194801	protein_coding_gene	-4.90295	0.0334245	6.82951e-07
pkd-2	WBGene00004035	protein_coding_gene	-4.90853	0.0332955	8.34587e-08
T22C1.12	WBGene00011921	protein_coding_gene	-4.9718	0.0318669	2.35506e-13
C14F11.7	WBGene00015782	protein_coding_gene	-4.97592	0.0317759	4.03807e-50
ZC178.2	WBGene00022536	protein_coding_gene	-4.98269	0.0316273	6.2462e-08
F59A1.16	WBGene00010301	protein_coding_gene	-4.98778	0.0315159	7.476e-08
Y82E9BR.8	WBGene00022341	protein_coding_gene	-4.98958	0.0314765	1.07592e-07
nspf-1	WBGene00044364	protein_coding_gene	-4.99219	0.0314196	1.6659e-07
F56C3.8	WBGene00018945	protein_coding_gene	-4.99941	0.0312629	3.0109e-24
T04C12.7	WBGene00011429	protein_coding_gene	-5.00285	0.0311883	8.48732e-19
F59A1.6	WBGene00010292	protein_coding_gene	-5.01123	0.0310076	4.50904e-07
fipr-19	WBGene00044451	protein_coding_gene	-5.01342	0.0309607	1.18066e-07
Y110A2AL.6	WBGene00022443	protein_coding_gene	-5.02059	0.0308072	4.23164e-14
R11G10.4	WBGene00050968	protein_coding_gene	-5.02149	0.030788	1.2734e-09
C45G9.10	WBGene00016681	protein_coding_gene	-5.03369	0.0305287	2.97192e-33
R09E10.8	WBGene00011177	protein_coding_gene	-5.03526	0.0304956	1.03718e-29
nas-24	WBGene00003543	protein_coding_gene	-5.06893	0.0297921	1.32573e-62
W09G12.6	WBGene00021120	protein_coding_gene	-5.07066	0.0297563	7.56793e-08
glc-1	WBGene00001591	protein_coding_gene	-5.10964	0.028963	4.68696e-122
oac-4	WBGene00015873	protein_coding_gene	-5.11359	0.0288839	2.01376e-08
Y64G10A.2	WBGene00013412	protein_coding_gene	-5.11409	0.0288739	2.87697e-08
F47C12.6	WBGene00018549	protein_coding_gene	-5.13207	0.0285164	4.52331e-08
fipr-16	WBGene00015521	protein_coding_gene	-5.14216	0.0283176	3.10745e-35
F47C12.12	WBGene00219377	pseudogene	-5.15049	0.0281545	1.16513e-24
linc-1	WBGene00194659	lincRNA_gene	-5.15476	0.0280713	2.89604e-45
clec-100	WBGene00013179	protein_coding_gene	-5.16047	0.0279604	1.63186e-08
clec-108	WBGene00012504	protein_coding_gene	-5.19241	0.0273483	1.69605e-08
T14G12.11	WBGene00219411	protein_coding_gene	-5.23751	0.0265065	2.43143e-19
F30A10.11	WBGene00009268	protein_coding_gene	-5.23817	0.0264944	2.27254e-36
Y17G9A.4	WBGene00021197	protein_coding_gene	-5.26089	0.0260804	4.98697e-47
F40G9.7	WBGene00018243	protein_coding_gene	-5.26472	0.0260112	9.52993e-09
B0222.10	WBGene00015058	ncRNA_gene	-5.27016	0.0259133	3.08598e-62
C49C3.11	WBGene00008201	protein_coding_gene	-5.28041	0.0257299	7.61602e-113
T12A2.5	WBGene00020439	protein_coding_gene	-5.28379	0.0256697	4.95645e-30
F13E9.19	WBGene00194922	protein_coding_gene	-5.28829	0.0255897	1.77074e-11
nspf-2	WBGene00044365	protein_coding_gene	-5.32658	0.0249195	1.22115e-08
fip-3	WBGene00015520	protein_coding_gene	-5.33902	0.0247055	6.78558e-08
T12A7.10	WBGene00194933	protein_coding_gene	-5.38956	0.0238551	6.07356e-09
scl-8	WBGene00008030	protein_coding_gene	-5.42739	0.0232376	3.65692e-20
ins-8	WBGene00002091	protein_coding_gene	-5.43473	0.0231198	3.68536e-07
F40G9.15	WBGene00077531	protein_coding_gene	-5.46659	0.0226148	3.54805e-08
F35C5.3	WBGene00009391	protein_coding_gene	-5.47772	0.0224409	1.82787e-08
F13E9.10	WBGene00008759	protein_coding_gene	-5.4953	0.0221692	2.74566e-29
F16H6.9	WBGene00008899	protein_coding_gene	-5.5174	0.0218322	1.86615e-12
Y51A2D.1	WBGene00013072	protein_coding_gene	-5.57006	0.0210497	7.34709e-09
clec-130	WBGene00021144	protein_coding_gene	-5.58025	0.0209014	1.02075e-11
B0513.90	WBGene00235301	protein_coding_gene	-5.5926	0.0207234	8.42185e-09
W02B12.16	WBGene00195148	protein_coding_gene	-5.59557	0.0206807	3.45712e-17
scl-9	WBGene00009890	protein_coding_gene	-5.61036	0.0204698	8.77429e-33
clec-126	WBGene00021117	protein_coding_gene	-5.64872	0.0199327	1.51014e-35
Y43F8C.24	WBGene00045345	pseudogene	-5.6804	0.0194998	1.18351e-09
clec-157	WBGene00017810	protein_coding_gene	-5.68102	0.0194914	1.89754e-57
K08C9.6	WBGene00010653	protein_coding_gene	-5.75615	0.0185023	5.84167e-10
R53.8	WBGene00011277	protein_coding_gene	-5.75958	0.0184584	1.66564e-38
F07G6.8	WBGene00017227	protein_coding_gene	-5.76777	0.0183539	2.01181e-21
T22F3.11	WBGene00020700	protein_coding_gene	-5.77995	0.0181996	6.99865e-13
cwp-1	WBGene00000859	protein_coding_gene	-5.82356	0.0176577	2.2233e-09
clec-136	WBGene00018047	protein_coding_gene	-5.85936	0.0172249	7.98268e-14
K03B8.14	WBGene00194783	protein_coding_gene	-5.86949	0.0171044	2.13019e-13
K12H6.5	WBGene00019685	protein_coding_gene	-5.89564	0.0167972	7.77119e-11
F46A8.3	WBGene00009746	protein_coding_gene	-5.90284	0.0167136	3.37916e-19
F17E9.3	WBGene00017540	protein_coding_gene	-5.90907	0.0166415	1.39913e-13
Y49F6B.13	WBGene00044377	protein_coding_gene	-5.92517	0.0164568	3.53392e-10
clec-181	WBGene00044511	protein_coding_gene	-5.93693	0.0163232	1.40237e-09
F25E5.3	WBGene00017784	protein_coding_gene	-5.94318	0.0162527	4.63869e-44
Y43F8B.19	WBGene00077688	protein_coding_gene	-5.94326	0.0162517	1.17861e-10
Y18D10A.2	WBGene00012475	protein_coding_gene	-5.95325	0.0161396	1.64927e-14
T26A8.3	WBGene00020826	protein_coding_gene	-5.96346	0.0160258	2.34697e-31
F38E1.10	WBGene00018182	protein_coding_gene	-5.9749	0.0158992	7.88037e-10
clec-105	WBGene00012488	protein_coding_gene	-5.97617	0.0158852	9.29248e-11
D1022.2	WBGene00017021	protein_coding_gene	-5.98023	0.0158406	2.17044e-17
C35E7.7	WBGene00016459	protein_coding_gene	-5.98146	0.0158271	9.41005e-14
R05H10.7	WBGene00011046	protein_coding_gene	-5.99693	0.0156583	2.79034e-33
ZK1225.10	WBGene00044714	pseudogene	-6.00377	0.0155843	9.7424e-11
H25K10.4	WBGene00010413	protein_coding_gene	-6.01992	0.0154108	7.56079e-19
clec-135	WBGene00015821	protein_coding_gene	-6.02257	0.0153824	5.91815e-21
F26C11.4	WBGene00044159	protein_coding_gene	-6.04971	0.0150957	9.78582e-18
clec-132	WBGene00021143	protein_coding_gene	-6.05363	0.0150549	1.98949e-17
W02D7.12	WBGene00044356	protein_coding_gene	-6.07594	0.0148238	3.08921e-11
K03B8.11	WBGene00010526	protein_coding_gene	-6.10326	0.0145458	4.01685e-10
K12H6.8	WBGene00019688	protein_coding_gene	-6.13958	0.0141841	1.3168e-11
[truncated: 81 more rows]

## Sheet: DEGs common to N2 & CB
Shared (N2&CB4856) DEGs in response to P. aeruginosa (vs. OP50)
			N2			CB4856
Gene Name	Wormbase Gene ID	Type	log2Fold Change	Fold Change	Adjusted P-value	log2Fold Change	Fold Change	Adjusted P-value
dod-21	WBGene00007873	protein_coding_gene	9.1285	559.695	1.42058e-15	3.66753	12.7068	0.00795634
clec-45	WBGene00017199	protein_coding_gene	8.45241	350.292	2.92532e-13	4.15358	17.7972	0.000266441
Y53G8AM.5	WBGene00021805	protein_coding_gene	6.229	75.0094	1.07631e-08	6.94526	123.234	1.15972e-12
F49H6.13	WBGene00009914	protein_coding_gene	6.16709	71.8589	7.25237e-08	4.74934	26.8964	1.62568e-05
Y26D4A.3	WBGene00012501	protein_coding_gene	5.92621	60.8088	7.44818e-09	3.50887	11.3835	0.00174792
sri-36	WBGene00005548	protein_coding_gene	5.60766	48.7611	7.15977e-07	4.69487	25.8998	1.49055e-15
B0024.4	WBGene00007097	protein_coding_gene	5.56425	47.3158	3.401e-26	4.13711	17.5952	2.41026e-25
Y65B4BR.1	WBGene00022040	protein_coding_gene	5.39712	42.1401	3.326e-39	3.58488	11.9993	3.50026e-13
F08G2.5	WBGene00008577	protein_coding_gene	5.2738	38.6876	4.92401e-46	2.86151	7.26775	1.74725e-11
F44G3.10	WBGene00009710	protein_coding_gene	5.18022	36.2579	5.10622e-24	3.97009	15.6717	1.65288e-31
C49G7.12	WBGene00077593	protein_coding_gene	5.16734	35.9355	2.29801e-12	5.64062	49.8879	2.01985e-97
clec-17	WBGene00008477	protein_coding_gene	5.15378	35.5994	7.72802e-10	2.67348	6.37967	1.13004e-05
T24C4.4	WBGene00020760	protein_coding_gene	5.08785	34.0092	5.67514e-33	3.03912	8.21987	1.69958e-27
dod-22	WBGene00010125	protein_coding_gene	4.92384	30.3545	9.00572e-63	3.21216	9.26739	6.35498e-61
srj-29	WBGene00005616	protein_coding_gene	4.91465	30.1617	5.98967e-07	4.06963	16.7911	7.83892e-12
F55G11.6	WBGene00010126	protein_coding_gene	4.88601	29.5689	2.14374e-05	5.82144	56.5495	1.98924e-07
tsp-1	WBGene00006627	protein_coding_gene	4.86292	29.0994	5.18663e-23	1.73535	3.32959	0.00109438
srz-99	WBGene00012028	protein_coding_gene	4.63345	24.8204	8.80583e-06	2.66278	6.33254	3.95649e-08
linc-37	WBGene00219709	lincRNA_gene	4.51935	22.933	8.89764e-07	2.28779	4.88306	1.50846e-05
nlp-39	WBGene00008295	protein_coding_gene	4.4594	21.9995	4.63526e-08	-2.38492	0.191456	1.01218e-05
F55G11.7	WBGene00010127	protein_coding_gene	4.44237	21.7414	1.67978e-05	4.06662	16.7561	7.75588e-12
H02F09.2	WBGene00019145	protein_coding_gene	4.44177	21.7323	2.61527e-05	4.12218	17.414	6.25891e-05
Y17D7B.3	WBGene00012451	protein_coding_gene	4.33156	20.134	3.86468e-05	3.68759	12.8848	1.41493e-07
tsp-2	WBGene00006628	protein_coding_gene	4.26547	19.2325	8.10454e-20	1.88914	3.70413	4.09008e-11
irg-6	WBGene00007864	protein_coding_gene	4.20274	18.4142	4.41921e-07	1.71427	3.28131	2.44265e-07
irg-5	WBGene00009429	protein_coding_gene	4.19417	18.305	4.72709e-22	7.43686	173.268	2.13188e-102
ZK1290.10	WBGene00022891	protein_coding_gene	4.08404	16.9597	4.52319e-22	2.83493	7.1351	6.53433e-16
cyp-37B1	WBGene00009226	protein_coding_gene	4.07708	16.8781	3.97852e-07	-2.10183	0.232962	6.04406e-11
irg-1	WBGene00015574	protein_coding_gene	4.064	16.7257	1.20767e-10	4.41224	21.2921	2.15325e-28
F35E12.4	WBGene00009428	pseudogene	4.05065	16.5717	7.62376e-08	2.73077	6.63811	1.04224e-19
Y51B9A.8	WBGene00013090	protein_coding_gene	4.01376	16.1533	0.000558827	5.80784	56.0187	3.92575e-08
F11D11.3	WBGene00008698	protein_coding_gene	4.00626	16.0696	0.0122371	5.04405	32.9922	5.53813e-10
H02F09.3	WBGene00019146	protein_coding_gene	3.99991	15.9989	6.87216e-21	6.72213	105.575	1.47051e-30
fbxa-88	WBGene00008632	protein_coding_gene	3.98962	15.8853	4.31496e-07	4.11748	17.3574	1.06411e-13
F10A3.1	WBGene00008631	protein_coding_gene	3.96784	15.6472	0.0330656	3.21813	9.30582	1.3209e-09
C35B1.3	WBGene00016433	protein_coding_gene	3.96587	15.626	0.00151207	-4.93286	0.0327387	6.9711e-16
C50F7.5	WBGene00016845	protein_coding_gene	3.93687	15.3149	7.02698e-06	-3.83216	0.0702108	4.57286e-127
C01G10.5	WBGene00007232	protein_coding_gene	3.80033	13.932	0.00138166	5.10301	34.3685	5.36855e-17
C04G6.5	WBGene00015455	protein_coding_gene	3.73036	13.2724	6.24236e-09	1.5902	3.01092	3.75923e-05
F49F1.15	WBGene00235365	protein_coding_gene	3.70167	13.0111	0.000537914	-5.9599	0.0160654	4.67462e-26
clec-158	WBGene00020067	protein_coding_gene	3.64964	12.5502	7.67536e-05	-5.69568	0.0192943	2.93804e-23
F15E6.10	WBGene00044479	protein_coding_gene	3.61222	12.2289	0.000943349	-1.84766	0.277842	0.00206375
fbxa-163	WBGene00015598	protein_coding_gene	3.60005	12.1261	6.24433e-09	-1.37519	0.385503	1.88958e-05
gst-38	WBGene00001786	protein_coding_gene	3.58993	12.0414	2.50702e-16	7.80049	222.937	7.06234e-14
dod-24	WBGene00007875	protein_coding_gene	3.58048	11.9628	1.00923e-05	2.96199	7.792	1.66337e-69
C06E7.88	WBGene00189995	protein_coding_gene	3.57379	11.9074	1.94362e-06	-1.05327	0.481875	0.0225998
C18C4.17	WBGene00219824	ncRNA_gene	3.55861	11.7828	0.00610985	3.50912	11.3854	0.0034094
irg-3	WBGene00018760	protein_coding_gene	3.49281	11.2574	5.72095e-31	3.85603	14.4804	1.00213e-57
lys-2	WBGene00003091	protein_coding_gene	3.47346	11.1075	1.52781e-27	3.25594	9.5529	3.21174e-13
C17H12.6	WBGene00015932	protein_coding_gene	3.44483	10.8892	2.7546e-18	6.64551	100.115	6.50604e-15
ZC47.11	WBGene00014979	pseudogene	3.43722	10.8319	0.00447789	2.53334	5.78912	0.0272244
F33H12.7	WBGene00045457	protein_coding_gene	3.41857	10.6929	9.03488e-05	2.6014	6.06875	2.99182e-08
clec-174	WBGene00021580	protein_coding_gene	3.40221	10.5723	5.4109e-08	3.82122	14.1352	8.86461e-13
T24A6.7	WBGene00020747	protein_coding_gene	3.39474	10.5177	2.95225e-05	3.40216	10.5719	0.000126189
C06B3.7	WBGene00007366	protein_coding_gene	3.39172	10.4956	0.000163018	3.16787	8.98718	6.63858e-12
tts-1	WBGene00006650	ncRNA_gene	3.34295	10.1468	2.06083e-06	-1.87552	0.272528	1.18004e-12
Y41D4B.15	WBGene00021517	protein_coding_gene	3.33266	10.0746	0.0011319	2.78398	6.88749	0.00273834
C01G10.17	WBGene00044658	protein_coding_gene	3.31666	9.96353	0.00113557	3.0989	8.56767	5.21676e-11
Y17D7B.2	WBGene00012450	protein_coding_gene	3.24	9.44793	0.000699411	1.6395	3.11558	0.00124609
clec-67	WBGene00018971	protein_coding_gene	3.21601	9.29211	1.7808e-11	3.36966	10.3364	1.93419e-14
F46A8.13	WBGene00219950	ncRNA_gene	3.17144	9.00947	0.000824396	-1.53233	0.345718	4.6863e-05
F15B9.6	WBGene00008850	protein_coding_gene	3.16173	8.94899	9.35868e-10	1.81457	3.51754	0.001318
F47B8.4	WBGene00009805	protein_coding_gene	3.14888	8.86968	0.0015052	-2.16592	0.22284	5.93906e-11
dct-17	WBGene00009431	protein_coding_gene	3.12924	8.74972	1.64343e-09	3.12814	8.74306	1.09203e-07
Y46H3C.6	WBGene00021606	pseudogene	3.12902	8.74842	5.32152e-07	3.58265	11.9808	9.10645e-07
scl-7	WBGene00008029	protein_coding_gene	3.11268	8.64986	0.00655777	-6.38273	0.0119842	4.53524e-30
fbxa-128	WBGene00012923	protein_coding_gene	3.08252	8.47094	2.74727e-21	2.64643	6.26114	1.59907e-18
C32H11.4	WBGene00007867	protein_coding_gene	3.07811	8.44504	2.54221e-33	3.80339	13.9616	9.54362e-30
valv-1	WBGene00015216	protein_coding_gene	3.05111	8.28851	2.4957e-20	1.73596	3.33102	1.4145e-15
F47B8.10	WBGene00009811	protein_coding_gene	3.04937	8.2785	0.000746769	-1.88197	0.271314	1.79177e-05
F20G2.5	WBGene00008988	protein_coding_gene	3.04354	8.24513	1.91175e-08	2.92165	7.5771	4.44526e-10
Y51H4A.25	WBGene00013119	protein_coding_gene	2.96542	7.81051	8.71387e-29	2.65932	6.31736	2.20841e-31
comt-2	WBGene00012518	protein_coding_gene	2.95154	7.73574	5.33499e-07	3.06423	8.36422	1.01582e-05
C01G10.4	WBGene00007231	protein_coding_gene	2.9486	7.72	0.000196676	5.13091	35.0394	8.72416e-22
C56G3.2	WBGene00016985	protein_coding_gene	2.92859	7.61367	0.00801572	3.06961	8.39544	0.000725343
pgp-5	WBGene00003999	protein_coding_gene	2.91099	7.52135	1.50923e-05	3.50343	11.3407	4.22605e-24
Y22D7AL.15	WBGene00021253	protein_coding_gene	2.89982	7.46336	3.16336e-24	1.29358	2.45135	2.27132e-10
T24C4.8	WBGene00044681	protein_coding_gene	2.88487	7.38638	2.84301e-07	2.32143	4.99828	1.8728e-06
Y47H9C.1	WBGene00012947	protein_coding_gene	2.83496	7.13525	1.40047e-06	3.37229	10.3553	3.13313e-10
F54B8.4	WBGene00010019	protein_coding_gene	2.81805	7.05208	5.41367e-23	1.09994	2.14346	2.5832e-05
best-5	WBGene00007404	protein_coding_gene	2.78639	6.89902	1.7929e-08	1.16824	2.24738	5.70144e-07
Y7A5A.6	WBGene00012412	protein_coding_gene	2.78257	6.88078	0.00150774	-1.07839	0.473557	0.0214779
C54C8.12	WBGene00044242	protein_coding_gene	2.77765	6.85736	0.0145313	-2.48878	0.178157	0.0162815
W03D8.7	WBGene00020988	protein_coding_gene	2.77328	6.8366	2.33523e-09	1.93092	3.81298	3.93158e-07
F54E2.2	WBGene00018824	protein_coding_gene	2.77172	6.82919	0.0110054	-1.45864	0.363836	0.016741
irg-2	WBGene00016783	protein_coding_gene	2.75979	6.77297	0.00206856	1.22172	2.33224	0.0367576
Y41D4B.6	WBGene00021513	protein_coding_gene	2.69855	6.49149	0.000615811	-1.53042	0.346176	4.03662e-05
oac-18	WBGene00009230	pseudogene	2.68461	6.42906	0.00462503	1.64645	3.13062	0.0294323
F46B6.13	WBGene00044192	protein_coding_gene	2.67577	6.3898	0.0188183	-7.34601	0.00614654	7.09176e-16
F49H6.5	WBGene00009908	protein_coding_gene	2.67503	6.38654	1.20844e-06	-1.96357	0.256393	3.64655e-12
F53F4.4	WBGene00009988	protein_coding_gene	2.66284	6.33278	2.97654e-12	2.53343	5.78946	6.06412e-07
E02C12.8	WBGene00017093	protein_coding_gene	2.65167	6.28395	7.05475e-10	2.64151	6.23983	2.13675e-21
fbxc-43	WBGene00045297	protein_coding_gene	2.6451	6.25539	6.91085e-21	2.16722	4.49158	7.17832e-07
F40D4.13	WBGene00009572	protein_coding_gene	2.64187	6.24141	0.000385192	2.11827	4.34172	2.01169e-06
W09H1.4	WBGene00012374	protein_coding_gene	2.63696	6.22018	4.85056e-09	2.11895	4.34377	7.8256e-05
fbxa-66	WBGene00021865	protein_coding_gene	2.6293	6.18725	0.00501868	1.43526	2.70431	0.0126141
linc-40	WBGene00219770	lincRNA_gene	2.60889	6.10034	1.24667e-09	2.54366	5.83065	2.61759e-07
cpr-3	WBGene00000783	protein_coding_gene	2.60565	6.08667	1.04578e-14	2.52053	5.73792	7.16226e-36
C34H4.1	WBGene00016424	protein_coding_gene	2.59855	6.05678	5.38884e-08	3.29509	9.81568	5.47948e-26
Y58A7A.4	WBGene00021978	protein_coding_gene	2.59815	6.05508	0.00285773	1.93787	3.83139	0.00121629
F43C1.7	WBGene00023423	protein_coding_gene	2.59161	6.02771	0.000838878	3.12879	8.74698	4.53229e-07
nhr-127	WBGene00003717	protein_coding_gene	2.57495	5.9585	0.00275143	-1.11357	0.46215	0.00717549
Y41D4B.17	WBGene00021519	protein_coding_gene	2.54887	5.85176	3.89074e-12	3.54106	11.6403	1.27409e-17
Y52B11A.12	WBGene00077539	protein_coding_gene	2.52252	5.74585	1.78034e-07	1.25113	2.38027	5.38735e-05
ZK930.5	WBGene00014155	protein_coding_gene	2.52085	5.73921	1.15303e-05	1.32829	2.51105	4.39196e-05
W09G12.7	WBGene00021121	protein_coding_gene	2.50409	5.6729	2.46223e-06	-1.02807	0.490367	1.26638e-05
B0334.9	WBGene00007147	pseudogene	2.48601	5.60228	9.74557e-08	1.38555	2.61271	0.0122493
W02D7.11	WBGene00020946	protein_coding_gene	2.4811	5.58322	0.00606947	-3.10442	0.116273	3.18479e-15
gly-14	WBGene00001639	protein_coding_gene	2.48087	5.58233	3.75677e-14	1.58582	3.00178	7.82336e-07
T05F1.9	WBGene00011494	protein_coding_gene	2.46306	5.51383	2.47739e-07	3.24817	9.50159	1.76778e-11
ins-20	WBGene00002103	protein_coding_gene	2.45632	5.48816	0.0106908	-2.3014	0.202867	8.94151e-10
clec-60	WBGene00014046	protein_coding_gene	2.44405	5.44167	0.00164211	-2.06738	0.238592	6.63872e-07
Y105C5B.7	WBGene00013648	pseudogene	2.43926	5.42362	0.0132357	-1.10133	0.466086	0.0471117
T05A7.11	WBGene00044383	protein_coding_gene	2.42877	5.38433	0.00609838	-1.81176	0.284843	9.51464e-08
Y71G12B.32	WBGene00044349	protein_coding_gene	2.42178	5.35831	2.63363e-06	2.71421	6.56236	7.63564e-08
srv-7	WBGene00005718	protein_coding_gene	2.42173	5.35812	4.70127e-08	1.60838	3.04909	0.000173114
C02B8.1	WBGene00015320	protein_coding_gene	2.41442	5.33105	2.75566e-08	1.16809	2.24715	0.0157759
irg-4	WBGene00008584	protein_coding_gene	2.40406	5.29291	7.17324e-09	5.48855	44.8972	1.95996e-106
dpy-14	WBGene00001075	protein_coding_gene	2.38686	5.23018	0.00035615	-1.09569	0.467912	0.0115921
C06E1.11	WBGene00015526	protein_coding_gene	2.36597	5.15498	2.85019e-13	1.26475	2.40286	2.85224e-12
C15H7.2	WBGene00014678	pseudogene	2.34014	5.06352	0.0100864	1.6859	3.21742	0.00178224
Y48B6A.16	WBGene00050948	pseudogene	2.33709	5.05281	1.61593e-12	1.49827	2.82504	3.64049e-06
hic-1	WBGene00020887	protein_coding_gene	2.31418	4.97322	2.01525e-10	2.81805	7.0521	2.12453e-31
F25A2.1	WBGene00017764	protein_coding_gene	2.29992	4.9243	0.000124783	2.65653	6.30515	8.72515e-09
dsl-6	WBGene00001108	protein_coding_gene	2.29726	4.91524	0.00398902	-1.61393	0.326707	0.00168588
fbxa-198	WBGene00011514	pseudogene	2.2892	4.88784	3.1458e-19	1.07963	2.11349	1.02787e-06
F21C10.18	WBGene00235330	protein_coding_gene	2.28386	4.86979	7.02647e-06	2.59676	6.04927	6.7228e-09
bath-35	WBGene00012196	protein_coding_gene	2.26971	4.82227	6.31504e-18	1.41015	2.65766	0.000356591
Y32G9A.13	WBGene00044517	pseudogene	2.26861	4.81858	3.72835e-12	1.16603	2.24393	0.00152745
fbxa-184	WBGene00018439	protein_coding_gene	2.26445	4.8047	4.34908e-07	1.66217	3.16492	0.000289825
T11F8.2	WBGene00020434	pseudogene	2.25711	4.78033	4.76883e-21	1.19436	2.28844	3.9801e-06
C44H9.7	WBGene00008102	protein_coding_gene	2.25271	4.76576	0.000724489	-1.43165	0.370707	0.000113103
C03C10.5	WBGene00007271	protein_coding_gene	2.2426	4.7325	0.00153534	-1.09144	0.469293	0.00526439
Y67D8C.6	WBGene00022070	protein_coding_gene	2.23057	4.69319	0.0165098	1.76403	3.39646	0.000783852
fbxa-181	WBGene00009427	protein_coding_gene	2.23053	4.69308	2.77805e-07	2.03153	4.08837	0.00027538
K10G6.4	WBGene00019641	protein_coding_gene	2.22543	4.67649	0.0154896	-1.25338	0.419463	0.011028
Y71H2B.11	WBGene00022198	protein_coding_gene	2.21199	4.63315	2.49422e-30	2.23168	4.69681	4.49911e-27
BE0003N10.6	WBGene00255598	protein_coding_gene	2.20261	4.60312	2.21675e-07	1.28195	2.43167	0.00202271
Y54G11A.14	WBGene00013221	protein_coding_gene	2.19503	4.57899	2.33622e-10	3.17272	9.01746	3.25786e-32
F32D8.13	WBGene00009335	protein_coding_gene	2.18269	4.54	3.07531e-11	1.03849	2.05407	0.000290152
F41B5.1	WBGene00023284	protein_coding_gene	2.17412	4.51312	2.81651e-22	1.93232	3.81667	5.6049e-11
cky-1	WBGene00000521	protein_coding_gene	2.17252	4.50809	0.0187764	-1.93087	0.262271	0.0050621
Y71G12B.2	WBGene00022142	protein_coding_gene	2.16077	4.47154	2.41147e-05	3.09618	8.55153	2.11376e-08
F48G7.13	WBGene00018624	protein_coding_gene	2.15899	4.46601	0.0151624	3.48299	11.1811	2.30978e-05
fbxc-46	WBGene00012569	pseudogene	2.15227	4.44528	8.05103e-25	1.36253	2.57136	1.12835e-08
parg-2	WBGene00004052	protein_coding_gene	2.13002	4.37723	0.00148766	2.3694	5.16725	3.29589e-07
F40D4.17	WBGene00194682	protein_coding_gene	2.1261	4.36537	7.25796e-16	1.28643	2.43924	4.81268e-07
fbxa-94	WBGene00009225	protein_coding_gene	2.12404	4.35912	2.15215e-05	1.70252	3.25469	0.0241252
fbxa-93	WBGene00012368	pseudogene	2.12057	4.34866	1.01524e-16	1.32532	2.50589	3.02003e-05
B0348.2	WBGene00015152	protein_coding_gene	2.11872	4.34307	0.00234227	1.71752	3.2887	1.75557e-06
C49G7.7	WBGene00016785	protein_coding_gene	2.11692	4.33768	0.000895419	1.91407	3.76871	7.15196e-06
linc-20	WBGene00219736	lincRNA_gene	2.09912	4.28448	3.96845e-07	1.34583	2.54176	0.000926036
E04D5.4	WBGene00008483	protein_coding_gene	2.08141	4.23221	0.000145977	1.71347	3.27948	0.00132007
T26C12.2	WBGene00020832	protein_coding_gene	2.07769	4.2213	0.00464881	1.44971	2.73154	0.00708652
Y55F3AM.11	WBGene00021928	protein_coding_gene	2.07702	4.21933	6.35265e-20	1.04571	2.06438	3.58821e-06
C08F1.11	WBGene00044417	protein_coding_gene	2.0767	4.21841	0.0010347	-1.51496	0.349905	0.0438018
C49C8.3	WBGene00016767	protein_coding_gene	2.07567	4.21541	1.13406e-24	1.36624	2.57798	1.64751e-10
T24A6.1	WBGene00020744	protein_coding_gene	2.0687	4.19508	1.0471e-05	1.62957	3.0942	0.00406104
his-63	WBGene00001937	protein_coding_gene	2.06614	4.18763	0.00511576	1.46984	2.76992	0.040171
hpo-38	WBGene00021755	protein_coding_gene	2.06526	4.18511	2.43649e-07	1.99042	3.97352	7.57961e-08
inx-20	WBGene00002142	protein_coding_gene	2.06463	4.18326	0.000155862	1.01944	2.02713	0.0322435
F54D10.4	WBGene00018805	protein_coding_gene	2.06447	4.18279	2.40438e-10	1.68692	3.21969	6.09606e-08
ZC443.2	WBGene00013897	protein_coding_gene	2.0406	4.11417	0.0162104	-1.64627	0.319465	0.000203192
D2096.10	WBGene00017077	protein_coding_gene	2.03907	4.10979	1.13178e-17	1.61919	3.07202	7.06686e-14
C07D10.6	WBGene00044673	protein_coding_gene	2.0367	4.10307	0.0258297	1.52147	2.87083	0.0465518
Y17G9B.4	WBGene00021201	protein_coding_gene	2.03438	4.09646	3.70584e-21	1.57993	2.98954	2.26379e-16
fbxa-203	WBGene00021037	pseudogene	2.03431	4.09627	2.86891e-18	2.13578	4.39473	4.9982e-22
hpo-6	WBGene00021518	protein_coding_gene	2.02056	4.05742	3.12831e-12	3.03989	8.22427	1.20466e-11
bath-7	WBGene00018667	protein_coding_gene	2.01486	4.0414	1.92733e-14	2.61147	6.11128	0.0173565
dyf-3	WBGene00001119	protein_coding_gene	2.01315	4.03662	2.75666e-07	1.29449	2.4529	9.91249e-12
C18H7.11	WBGene00044457	protein_coding_gene	2.00315	4.00875	4.53064e-05	1.12231	2.17695	0.00755622
M02H5.8	WBGene00019744	protein_coding_gene	1.99228	3.97866	2.25738e-15	1.03942	2.05541	0.00742573
C37A2.6	WBGene00016492	protein_coding_gene	1.97985	3.94452	6.66362e-14	1.23176	2.34853	5.10548e-05
linc-63	WBGene00219725	lincRNA_gene	1.97175	3.92242	0.000692768	2.21461	4.64157	0.002971
Y34F4.3	WBGene00021338	protein_coding_gene	1.97065	3.91945	0.000235823	1.21108	2.31511	0.000476904
MTCE.7	WBGene00014454	rRNA_gene	1.97044	3.91889	3.22323e-09	1.70269	3.25506	0.0449774
selt-1.2	WBGene00009238	protein_coding_gene	1.96418	3.9019	9.50556e-06	1.58023	2.99018	5.33682e-05
hsf-2	WBGene00013134	pseudogene	1.95761	3.88419	4.20417e-08	1.4774	2.78447	0.00422524
linc-61	WBGene00195170	lincRNA_gene	1.95058	3.86531	0.00750981	3.20883	9.24599	9.16122e-07
Y37H2A.14	WBGene00045416	protein_coding_gene	1.95017	3.86419	2.56898e-05	4.29465	19.6254	2.86241e-35
asm-3	WBGene00000213	protein_coding_gene	1.94897	3.861	0.0083311	2.0861	4.24598	3.96672e-08
clc-1	WBGene00000522	protein_coding_gene	1.94561	3.85201	1.11426e-07	1.51379	2.85559	2.20642e-05
crn-2	WBGene00000795	protein_coding_gene	1.9449	3.8501	7.0156e-32	1.49393	2.81656	6.0282e-17
btb-1	WBGene00001963	pseudogene	1.92885	3.80752	2.64163e-07	1.29204	2.44875	0.00529048
fbxa-18	WBGene00008633	protein_coding_gene	1.92792	3.80506	0.0194871	4.13894	17.6176	1.11195e-08
T28A8.8	WBGene00194852	protein_coding_gene	1.92757	3.80415	6.31173e-18	1.14102	2.20537	1.32238e-07
K11D2.1	WBGene00010768	protein_coding_gene	1.92386	3.79436	1.27782e-13	1.13634	2.19823	7.67039e-05
fbxa-105	WBGene00015362	protein_coding_gene	1.92044	3.78538	4.33172e-09	1.69895	3.24666	2.60021e-15
abf-2	WBGene00000013	protein_coding_gene	1.91359	3.76746	0.00172415	-1.85873	0.275718	3.78781e-08
T20F5.4	WBGene00020626	protein_coding_gene	1.90946	3.75668	0.000185947	-1.26924	0.414878	0.000333286
dpy-17	WBGene00001076	protein_coding_gene	1.90937	3.75645	3.21615e-05	-1.24872	0.420821	9.16569e-05
B0205.4	WBGene00015019	protein_coding_gene	1.90862	3.75449	0.00252142	-1.01474	0.494918	0.0113588
linc-29	WBGene00189951	lincRNA_gene	1.90239	3.73833	9.16124e-09	2.52066	5.73845	1.64217e-22
F57A10.4	WBGene00010185	protein_coding_gene	1.8971	3.72463	5.86135e-21	1.11404	2.16451	9.44661e-12
F14F9.4	WBGene00017467	protein_coding_gene	1.89203	3.71158	0.00183074	1.13936	2.20284	9.74331e-08
mul-1	WBGene00018646	protein_coding_gene	1.8917	3.71072	8.10394e-05	1.60797	3.04823	2.80575e-06
C15H9.11	WBGene00015805	protein_coding_gene	1.88762	3.70026	6.06119e-20	2.53925	5.81286	2.97082e-50
Y58A7A.3	WBGene00021977	protein_coding_gene	1.88168	3.68505	4.19973e-05	1.25477	2.38629	2.47152e-11
F02H6.1	WBGene00008534	pseudogene	1.87632	3.67137	1.83255e-15	1.89804	3.72707	8.1428e-08
nduo-6	WBGene00010957	protein_coding_gene	1.87346	3.66409	2.48992e-11	1.61537	3.06391	7.73873e-11
Y66D12A.6	WBGene00013432	protein_coding_gene	1.87016	3.65574	9.86532e-21	1.93842	3.83286	6.48051e-19
anr-32	WBGene00219683	antisense_lncRNA_gene	1.86521	3.64321	0.0384085	2.58044	5.98124	0.000307116
T16G1.5	WBGene00011799	protein_coding_gene	1.86437	3.64109	0.000196676	1.98489	3.95831	2.2564e-10
bath-6	WBGene00018666	pseudogene	1.85987	3.62974	2.27398e-11	1.96166	3.89509	0.00641281
bath-34	WBGene00012195	protein_coding_gene	1.85329	3.61322	3.68093e-18	1.49857	2.82562	1.37245e-08
enu-3.6	WBGene00010477	protein_coding_gene	1.85279	3.61199	3.97783e-05	2.12119	4.35053	6.45733e-08
cutl-28	WBGene00018256	protein_coding_gene	1.84593	3.59484	0.0014835	-1.42451	0.372547	0.0205925
C48D1.9	WBGene00194643	protein_coding_gene	1.84578	3.59448	0.000206152	1.22408	2.33606	0.000714587
oac-57	WBGene00019579	protein_coding_gene	1.8416	3.58408	9.19467e-07	2.11173	4.32209	1.54653e-13
Y48G1BM.8	WBGene00021673	pseudogene	1.83521	3.56823	5.18657e-05	2.25387	4.76961	1.27442e-06
C18H7.1	WBGene00015993	protein_coding_gene	1.83292	3.56257	0.0223495	-5.80715	0.0178596	3.22716e-31
acd-4	WBGene00017879	protein_coding_gene	1.83234	3.56113	0.0293023	2.40528	5.29737	0.000844635
fbxa-124	WBGene00014916	pseudogene	1.82812	3.55075	3.40187e-21	1.01776	2.02478	1.29385e-07
F40F12.8	WBGene00014755	pseudogene	1.82446	3.54175	0.00640358	1.49632	2.82123	2.56194e-05
F55H12.7	WBGene00219283	protein_coding_gene	1.81994	3.53065	0.0351625	-1.59626	0.330734	0.00424858
sws-1	WBGene00012698	protein_coding_gene	1.8197	3.53008	3.44178e-19	1.25155	2.38096	2.45612e-13
unc-42	WBGene00006778	protein_coding_gene	1.81314	3.51407	0.0030545	-1.10738	0.464137	0.00563892
E02H9.9	WBGene00017106	protein_coding_gene	1.80995	3.5063	0.00152211	-3.65827	0.0792046	1.25012e-31
Y68A4A.13	WBGene00044212	protein_coding_gene	1.80216	3.48743	0.0142529	2.36477	5.15071	0.0460586
ugt-31	WBGene00021464	protein_coding_gene	1.79622	3.47309	2.6213e-05	2.5442	5.83283	1.30045e-08
C15F1.8	WBGene00015797	protein_coding_gene	1.78697	3.4509	2.10872e-20	1.68611	3.21788	3.75804e-15
F55G11.8	WBGene00010128	protein_coding_gene	1.78488	3.4459	4.08561e-05	2.27746	4.84823	4.8403e-18
fbxa-191	WBGene00010209	pseudogene	1.78365	3.44297	3.33939e-10	1.21694	2.32453	3.18238e-08
spe-5	WBGene00004959	protein_coding_gene	1.77332	3.41839	4.14304e-20	1.01457	2.0203	5.50972e-10
clec-74	WBGene00021585	protein_coding_gene	1.77327	3.41827	0.00397618	1.88893	3.7036	7.52929e-09
Y17G7B.8	WBGene00012462	protein_coding_gene	1.77246	3.41637	9.14809e-12	2.47672	5.56631	1.01641e-36
C10C6.9	WBGene00045175	pseudogene	1.76817	3.40621	0.000756356	1.08608	2.12296	0.0120772
T08B2.4	WBGene00020345	protein_coding_gene	1.76482	3.39831	4.0595e-08	1.15736	2.23049	0.000907282
F53G12.4	WBGene00018772	protein_coding_gene	1.76252	3.3929	0.000499941	1.07299	2.10379	0.0434243
F54B11.10	WBGene00010033	protein_coding_gene	1.76216	3.39207	0.0197627	-1.53892	0.344142	0.0188084
mtl-1	WBGene00003473	protein_coding_gene	1.76068	3.38858	0.0414161	-5.3314	0.0248365	8.99535e-44
trp-4	WBGene00006616	protein_coding_gene	1.74866	3.36045	2.33418e-06	2.8483	7.20153	5.02865e-09
C38D4.7	WBGene00008007	protein_coding_gene	1.74717	3.35698	2.37801e-09	1.87941	3.67925	3.16724e-07
cutl-2	WBGene00013145	protein_coding_gene	1.74228	3.34564	0.000970849	-1.19437	0.436976	8.88574e-06
linc-9	WBGene00219678	lincRNA_gene	1.73838	3.33661	1.27688e-06	1.31116	2.48141	3.8351e-06
Y53G8B.3	WBGene00021819	pseudogene	1.73033	3.31804	0.00108579	1.7466	3.35567	0.000244802
E02D9.3	WBGene00304811	protein_coding_gene	1.73007	3.31744	1.21804e-13	1.12066	2.17446	3.80339e-09
B0304.4	WBGene00015136	protein_coding_gene	1.72784	3.31231	2.02982e-27	1.34884	2.54707	1.15168e-17
fbxa-95	WBGene00009222	protein_coding_gene	1.72187	3.29865	3.89216e-09	1.14358	2.20929	0.00429655
F58D5.3	WBGene00010243	protein_coding_gene	1.71965	3.29356	0.00604909	1.31029	2.47991	0.0347723
Y71A12B.14	WBGene00014947	pseudogene	1.71762	3.28892	1.01732e-08	1.43407	2.70208	1.03351e-06
B0416.10	WBGene00206482	protein_coding_gene	1.71756	3.28881	1.21708e-05	1.35754	2.56248	0.00379426
F53G12.9	WBGene00018774	protein_coding_gene	1.7171	3.28774	2.83263e-05	1.31508	2.48817	0.00195151
Y38F2AL.6	WBGene00021418	pseudogene	1.71282	3.27801	0.00153235	1.56539	2.95957	0.00234619
kbp-1	WBGene00020064	protein_coding_gene	1.71072	3.27323	2.99609e-12	1.10097	2.14499	5.49751e-14
bath-13	WBGene00018223	protein_coding_gene	1.71019	3.27203	0.00102567	2.28974	4.88967	0.000405871
fbxa-123	WBGene00014918	pseudogene	1.7096	3.27069	4.47788e-18	1.23864	2.35975	1.64751e-10
T07F10.5	WBGene00011591	protein_coding_gene	1.70638	3.26341	2.07289e-08	1.62344	3.08108	5.10981e-09
E_BE45912.2	WBGene00017153	protein_coding_gene	1.70547	3.26136	2.27886e-14	1.02865	2.04012	3.78482e-07
Y37H9A.4	WBGene00014870	pseudogene	1.70257	3.25479	1.79313e-05	1.53737	2.90265	0.0009965
oac-14	WBGene00008602	protein_coding_gene	1.69906	3.24688	0.0382519	-2.21706	0.21508	1.05369e-15
fbxa-122	WBGene00014917	pseudogene	1.68724	3.22041	1.92655e-11	1.06496	2.09212	9.13818e-06
F07F6.7	WBGene00017219	protein_coding_gene	1.68708	3.22003	2.05584e-08	1.77023	3.41108	5.6469e-10
T19D12.4	WBGene00020579	protein_coding_gene	1.68145	3.20749	3.26421e-05	2.24587	4.74323	3.65048e-10
fbxa-15	WBGene00022327	protein_coding_gene	1.67745	3.19861	0.000825284	4.9831	31.6273	1.67815e-07
K10D2.8	WBGene00189952	protein_coding_gene	1.67342	3.1897	2.81458e-05	1.02476	2.03462	5.25658e-05
F26F4.8	WBGene00005011	protein_coding_gene	1.67322	3.18925	2.23879e-20	1.04961	2.06998	6.46409e-13
F54H5.2	WBGene00018839	protein_coding_gene	1.6728	3.18832	0.00897731	1.66424	3.16947	8.74384e-06
T08D2.5	WBGene00011610	protein_coding_gene	1.67204	3.18666	0.000105235	1.95638	3.88088	1.05326e-07
F31D4.5	WBGene00009292	protein_coding_gene	1.67088	3.18408	0.00123689	-1.67697	0.312739	0.00207783
nhr-112	WBGene00003702	protein_coding_gene	1.66534	3.17189	4.42861e-06	1.02879	2.04031	0.000107708
K09D9.12	WBGene00019569	pseudogene	1.66466	3.17039	6.63723e-14	1.49137	2.81156	1.62132e-07
fbxa-121	WBGene00012485	pseudogene	1.66181	3.16414	1.52011e-07	1.05877	2.08316	0.00037198
Y71F9AL.4	WBGene00022110	protein_coding_gene	1.66094	3.16222	3.28596e-13	1.1796	2.26514	5.19462e-10
H04D03.3	WBGene00010364	protein_coding_gene	1.66008	3.16035	0.0003203	2.19537	4.58007	0.000617327
C06E4.8	WBGene00015537	protein_coding_gene	1.65308	3.14505	0.000107343	-1.44491	0.367314	2.84267e-09
ndfl-4	WBGene00010958	protein_coding_gene	1.64834	3.13473	0.00156461	1.64378	3.12484	0.0013115
C29A12.2	WBGene00007798	pseudogene	1.64464	3.1267	0.00606069	1.21519	2.32171	0.0302656
fbxc-44	WBGene00015819	protein_coding_gene	1.63774	3.11177	4.69844e-11	1.70012	3.24928	1.56969e-25
Y48G8AL.7	WBGene00021687	protein_coding_gene	1.63394	3.10358	5.79383e-13	1.24685	2.37322	1.57951e-11
C46E10.8	WBGene00016712	protein_coding_gene	1.6312	3.09771	3.22187e-08	1.38548	2.6126	0.000525706
C18H2.2	WBGene00015989	pseudogene	1.63102	3.09731	2.96373e-09	2.0412	4.11588	8.80354e-19
bir-2	WBGene00000250	protein_coding_gene	1.63052	3.09625	4.71473e-21	1.74574	3.35366	1.94392e-39
fbxa-106	WBGene00013348	protein_coding_gene	1.62725	3.08923	1.56877e-11	1.05761	2.08148	1.08777e-08
T08B2.11	WBGene00020349	protein_coding_gene	1.62635	3.08731	2.6202e-21	1.72524	3.30636	6.03981e-23
Y37H2C.1	WBGene00012573	pseudogene	1.62469	3.08376	0.000959627	2.82269	7.07479	3.26532e-12
Y116A8A.10	WBGene00014975	pseudogene	1.60844	3.04922	0.000331345	1.03085	2.04322	0.00037785
nhr-236	WBGene00021417	protein_coding_gene	1.60781	3.0479	0.00655446	1.98508	3.95885	0.00904117
C09G5.7	WBGene00007489	protein_coding_gene	1.6052	3.04237	2.94907e-12	1.0079	2.01098	0.00173937
pqn-73	WBGene00004155	protein_coding_gene	1.60262	3.03695	0.0423465	-1.55082	0.341316	0.00223237
ZC47.8	WBGene00014978	pseudogene	1.59815	3.02755	0.000374677	1.66931	3.18063	9.39102e-06
bath-12	WBGene00019131	pseudogene	1.59764	3.02647	5.09153e-12	2.17579	4.51834	7.67765e-23
W03F9.2	WBGene00021000	protein_coding_gene	1.59631	3.02368	2.13302e-13	1.36425	2.57442	3.41884e-09
T25B9.8	WBGene00012014	protein_coding_gene	1.59603	3.02311	1.03598e-22	1.16626	2.24428	6.46577e-14
chst-1	WBGene00008050	protein_coding_gene	1.58933	3.0091	0.000139978	1.38153	2.60544	0.0287688
F01G10.6	WBGene00008509	protein_coding_gene	1.58384	2.99766	0.00221013	2.4517	5.47061	6.73766e-10
C14C10.2	WBGene00007585	protein_coding_gene	1.58092	2.99161	5.81496e-19	1.00136	2.00189	3.69387e-09
cld-9	WBGene00009432	protein_coding_gene	1.57703	2.98356	4.17061e-06	3.6695	12.7242	1.01485e-49
Y65B4BM.3	WBGene00302974	protein_coding_gene	1.57561	2.98062	0.000112251	-1.02488	0.49145	0.00772774
C16C8.14	WBGene00015852	protein_coding_gene	1.57497	2.97928	1.39288e-21	1.30167	2.46515	2.24691e-11
F32A11.5	WBGene00009310	pseudogene	1.57386	2.97699	0.000184126	2.19237	4.57057	9.65385e-06
spp-18	WBGene00005003	protein_coding_gene	1.57094	2.97098	7.41292e-09	1.16353	2.24004	6.97706e-17
R119.1	WBGene00020087	pseudogene	1.57085	2.9708	2.24539e-19	1.31576	2.48933	3.17913e-17
damt-1	WBGene00015939	protein_coding_gene	1.57015	2.96935	2.53086e-19	1.13689	2.19907	1.25928e-15
peb-1	WBGene00003968	protein_coding_gene	1.56973	2.96849	0.00366268	-1.04235	0.485535	3.866e-06
C30H6.8	WBGene00007825	protein_coding_gene	1.56361	2.95592	1.94712e-16	1.04877	2.06877	2.75868e-16
fbxa-114	WBGene00013758	protein_coding_gene	1.56201	2.95265	3.92876e-26	1.47499	2.77981	2.31555e-14
F28F8.10	WBGene00044219	pseudogene	1.56156	2.95174	9.70133e-11	1.58759	3.00547	7.324e-11
F56D2.5	WBGene00018966	protein_coding_gene	1.56153	2.95168	0.000636418	1.43934	2.71196	5.19109e-10
W01C9.1	WBGene00012175	protein_coding_gene	1.56151	2.95162	0.0355545	-1.41113	0.376016	0.0185866
C16A11.5	WBGene00015818	protein_coding_gene	1.5615	2.95161	9.19695e-28	1.54213	2.91224	4.38831e-22
C28C12.3	WBGene00016179	protein_coding_gene	1.56123	2.95105	0.0396235	-5.67859	0.0195243	3.0796e-62
pot-1	WBGene00015105	protein_coding_gene	1.54678	2.92163	2.16996e-25	1.21517	2.32169	4.49646e-19
C46C2.3	WBGene00008111	protein_coding_gene	1.54592	2.9199	0.00604782	2.22388	4.67149	1.56999e-06
clec-65	WBGene00009396	protein_coding_gene	1.54337	2.91474	7.59435e-25	1.75644	3.37863	2.79488e-30
oac-51	WBGene00020976	protein_coding_gene	1.54061	2.90917	0.00399267	-1.2151	0.430743	0.00243945
M01D1.12	WBGene00269373	protein_coding_gene	1.53791	2.90374	0.0182428	-1.06537	0.477849	0.0268201
F20D6.1	WBGene00017633	protein_coding_gene	1.53771	2.90334	0.0264657	1.23324	2.35094	0.0164718
lido-4	WBGene00015589	protein_coding_gene	1.5333	2.89446	0.000372477	1.26733	2.40715	0.0102997
F19B2.12	WBGene00194812	pseudogene	1.53086	2.88958	4.71351e-12	1.11509	2.16609	4.30104e-06
Y67D2.4	WBGene00022054	protein_coding_gene	1.52646	2.88078	6.28214e-19	1.26008	2.39509	3.78907e-16
C44B12.3	WBGene00016637	protein_coding_gene	1.52407	2.87601	0.0108991	-1.33012	0.397735	1.91105e-05
T02H6.9	WBGene00020179	protein_coding_gene	1.52147	2.87082	0.0499214	-2.25675	0.209242	1.50153e-12
Y37H2A.7	WBGene00012567	protein_coding_gene	1.5204	2.86871	3.97852e-07	1.17395	2.25629	1.5537e-08
ccch-3	WBGene00012277	protein_coding_gene	1.51762	2.86318	2.14695e-25	1.01767	2.02464	7.17753e-21
cup-16	WBGene00007919	protein_coding_gene	1.51728	2.86251	0.0026048	-1.94447	0.25981	3.25648e-20
C16C8.13	WBGene00015851	protein_coding_gene	1.5104	2.84888	3.04288e-09	1.16844	2.24768	3.48995e-05
prg-2	WBGene00004179	pseudogene	1.50974	2.84759	8.5885e-12	2.37439	5.18518	1.28664e-58
ave-1	WBGene00044341	protein_coding_gene	1.50752	2.8432	2.25553e-13	1.09894	2.14197	1.70251e-08
C03E10.3	WBGene00007281	protein_coding_gene	1.50237	2.83308	0.000202023	1.2973	2.45769	0.00266407
C16C8.5	WBGene00015843	protein_coding_gene	1.50141	2.83119	4.5865e-18	1.4166	2.66956	3.16182e-17
Y54E5A.2	WBGene00013198	protein_coding_gene	1.49828	2.82506	5.97152e-06	1.05468	2.07726	3.81504e-06
F14D2.15	WBGene00023427	protein_coding_gene	1.4972	2.82295	2.8987e-16	1.45834	2.74793	0.0183552
kbp-4	WBGene00022357	protein_coding_gene	1.4958	2.8202	8.38059e-27	1.02226	2.0311	1.30839e-13
T08B6.2	WBGene00020352	pseudogene	1.49073	2.81031	0.00596808	1.82315	3.53854	0.000391151
K07D4.1	WBGene00023318	pseudogene	1.48963	2.80817	2.25336e-08	1.41058	2.65844	2.11945e-07
C18H2.4	WBGene00015991	pseudogene	1.4896	2.80812	3.27383e-05	1.6089	3.05018	2.18883e-05
rpl-25.2	WBGene00004439	protein_coding_gene	1.48826	2.80551	2.2136e-17	1.49703	2.8226	6.4865e-35
F37A8.5	WBGene00009503	protein_coding_gene	1.48768	2.80437	0.012957	-1.93136	0.262181	3.73897e-32
Y39B6A.37	WBGene00012695	protein_coding_gene	1.4859	2.80092	1.06535e-09	1.11679	2.16865	4.77467e-12
C48B4.7	WBGene00008170	protein_coding_gene	1.48565	2.80044	1.50634e-10	1.60442	3.04074	1.03373e-20
C46A5.6	WBGene00016702	protein_coding_gene	1.48477	2.79873	5.45929e-28	1.27344	2.41737	2.55667e-22
mttu-1	WBGene00007114	protein_coding_gene	1.48466	2.79852	2.93994e-12	1.06535	2.09267	1.00661e-07
ZK616.3	WBGene00022773	protein_coding_gene	1.48405	2.79734	3.00469e-17	1.11074	2.15956	7.1041e-13
nos-1	WBGene00003783	protein_coding_gene	1.48384	2.79692	4.44494e-17	1.68402	3.21322	1.81171e-19
C08F11.7	WBGene00007454	protein_coding_gene	1.48323	2.79574	1.19468e-14	2.00461	4.0128	0.0158207
sip-1	WBGene00004798	protein_coding_gene	1.48218	2.79371	1.98169e-19	1.42508	2.6853	4.71799e-30
blos-1	WBGene00011872	protein_coding_gene	1.48212	2.79359	1.43522e-19	1.01595	2.02223	5.81121e-14
W06A11.4	WBGene00021055	protein_coding_gene	1.48134	2.79208	2.84278e-14	1.73771	3.33506	3.86959e-15
rpl-21	WBGene00004433	protein_coding_gene	1.47917	2.78788	4.5141e-36	1.63354	3.10272	5.10853e-39
parn-1	WBGene00010734	protein_coding_gene	1.47796	2.78555	4.20906e-12	1.88367	3.69011	2.32025e-26
Y57A10A.3	WBGene00013248	protein_coding_gene	1.47773	2.7851	2.01279e-13	1.93154	3.81461	1.12725e-16
C56A3.8	WBGene00008346	protein_coding_gene	1.47712	2.78393	2.0829e-21	1.08269	2.11799	7.12483e-09
hil-8	WBGene00001859	protein_coding_gene	1.47681	2.78333	0.00402615	1.86716	3.64815	0.00135003
T07D4.5	WBGene00045407	protein_coding_gene	1.47417	2.77823	3.40424e-15	1.11608	2.16758	4.1665e-18
F15D4.5	WBGene00008862	protein_coding_gene	1.47322	2.77642	0.000732446	2.16637	4.48891	4.53792e-13
F55A3.7	WBGene00018852	pseudogene	1.47291	2.77581	2.15912e-09	3.58859	12.0302	1.1673e-17
Y94H6A.2	WBGene00022375	protein_coding_gene	1.47185	2.77377	0.0157845	1.05448	2.07697	0.0282592
Y39B6A.13	WBGene00012675	protein_coding_gene	1.47062	2.77141	1.87454e-29	1.20271	2.30172	3.75804e-15
nsun-5	WBGene00013151	protein_coding_gene	1.46954	2.76934	1.05908e-13	1.23854	2.35959	8.64764e-14
C32F10.4	WBGene00016332	protein_coding_gene	1.46848	2.7673	3.14692e-06	-1.02987	0.489754	0.000596388
Y37B11A.3	WBGene00021345	protein_coding_gene	1.46784	2.76608	4.04436e-05	1.79118	3.46097	0.000189789
nth-1	WBGene00011201	protein_coding_gene	1.46665	2.7638	5.7041e-14	1.24236	2.36586	3.19917e-12
sir-2.4	WBGene00004803	protein_coding_gene	1.46608	2.7627	4.50986e-17	1.06684	2.09484	8.07504e-15
ogr-2	WBGene00009946	protein_coding_gene	1.46292	2.75666	3.41109e-20	1.04102	2.05768	7.3433e-13
C34B7.1	WBGene00007911	protein_coding_gene	1.46213	2.75515	7.37964e-06	1.99261	3.97956	5.17677e-12
ZK1225.7	WBGene00014994	pseudogene	1.46064	2.75231	1.32329e-05	1.65995	3.16006	0.00039342
C16C8.12	WBGene00015850	protein_coding_gene	1.46063	2.75229	1.81264e-09	1.05721	2.0809	2.61226e-11
trt-1	WBGene00006618	protein_coding_gene	1.45856	2.74834	1.73711e-18	1.33635	2.52512	2.56363e-25
Y54G2A.50	WBGene00044493	protein_coding_gene	1.45546	2.74244	8.55543e-20	1.27314	2.41687	1.01104e-13
C14B1.12	WBGene00184990	protein_coding_gene	1.45463	2.74085	2.62575e-18	1.19376	2.28748	1.08977e-19
F59C6.12	WBGene00044251	protein_coding_gene	1.45051	2.73304	2.43736e-12	1.03838	2.05391	3.28056e-06
C49H3.4	WBGene00016791	protein_coding_gene	1.44952	2.73117	1.19819e-14	1.05616	2.07939	3.18547e-10
F55A11.8	WBGene00010081	protein_coding_gene	1.44677	2.72598	1.0538e-21	1.18437	2.27263	2.01604e-15
T08A9.6	WBGene00020338	pseudogene	1.44625	2.72498	2.25719e-05	1.63822	3.11281	7.83035e-05
C34D4.10	WBGene00016402	protein_coding_gene	1.44607	2.72465	2.20145e-17	1.48407	2.79737	3.21698e-25
R06C7.2	WBGene00011062	protein_coding_gene	1.44575	2.72404	4.94448e-14	1.47022	2.77065	1.80936e-17
him-5	WBGene00001864	protein_coding_gene	1.44481	2.72227	6.09953e-15	1.29219	2.44899	5.09099e-17
K03H6.2	WBGene00019368	protein_coding_gene	1.44325	2.71933	0.000380394	2.19877	4.59087	1.0519e-08
R02D3.8	WBGene00019825	protein_coding_gene	1.43698	2.70753	1.62858e-42	1.22314	2.33454	3.81425e-17
R03H10.2	WBGene00019855	protein_coding_gene	1.43331	2.70066	0.00148766	-1.08513	0.47135	2.64951e-05
Y57A10A.2	WBGene00013247	protein_coding_gene	1.43219	2.69856	5.72249e-15	1.45321	2.73816	1.71659e-23
R11D1.1	WBGene00011242	protein_coding_gene	1.43199	2.69819	2.206e-17	1.06788	2.09635	2.50628e-19
Y57A10A.4	WBGene00013249	protein_coding_gene	1.43156	2.69738	9.63196e-10	1.69466	3.237	9.32908e-10
madf-8	WBGene00008118	protein_coding_gene	1.43025	2.69494	3.57469e-15	1.17014	2.25033	4.94346e-17
C27H6.9	WBGene00077500	protein_coding_gene	1.42755	2.6899	3.22966e-15	1.17972	2.26533	9.55907e-20
C46G7.5	WBGene00044502	protein_coding_gene	1.42616	2.6873	0.000155812	1.69586	3.2397	0.00446615
madf-6	WBGene00016930	protein_coding_gene	1.42497	2.6851	1.19456e-24	1.29491	2.45361	6.05668e-14
C28A5.1	WBGene00007788	protein_coding_gene	1.42415	2.68357	5.5204e-13	1.8077	3.50083	2.11593e-34
R05F9.11	WBGene00019894	protein_coding_gene	1.4194	2.67474	1.19672e-19	1.74102	3.34271	1.34895e-16
F01D5.3	WBGene00008494	protein_coding_gene	1.41836	2.67282	0.0275091	5.68199	51.3393	9.91812e-26
Y38H6C.9	WBGene00012622	protein_coding_gene	1.41793	2.67202	0.000861334	1.92759	3.80419	0.00195988
agt-2	WBGene00000094	protein_coding_gene	1.41522	2.667	6.49176e-10	1.47019	2.77059	1.04233e-20
ndx-7	WBGene00003584	protein_coding_gene	1.41495	2.66651	3.2444e-19	1.24145	2.36436	5.39513e-17
zhp-1	WBGene00018867	protein_coding_gene	1.41165	2.66042	1.09491e-20	1.16068	2.23562	6.57267e-14
Y105E8A.28	WBGene00013685	protein_coding_gene	1.41049	2.65828	0.00278692	1.67669	3.19695	0.000476757
clec-4	WBGene00012583	protein_coding_gene	1.40998	2.65733	0.00111848	1.00511	2.0071	0.022143
T12D8.5	WBGene00011733	protein_coding_gene	1.4095	2.65645	0.00637335	-2.61088	0.163699	1.70085e-17
Y66D12A.7	WBGene00013433	protein_coding_gene	1.40891	2.65537	2.84736e-10	1.00283	2.00392	2.4852e-07
C16C8.4	WBGene00015842	protein_coding_gene	1.4065	2.65094	1.60339e-23	1.07732	2.11012	4.06088e-13
D2096.7	WBGene00017074	protein_coding_gene	1.40608	2.65016	7.12958e-35	1.15774	2.23107	4.83627e-22
tgt-1	WBGene00006566	protein_coding_gene	1.40593	2.64989	8.79913e-32	1.11252	2.16223	3.97176e-18
kxd-1	WBGene00015742	protein_coding_gene	1.40587	2.64978	2.9485e-08	1.22653	2.34003	7.53439e-12
rev-3	WBGene00021344	protein_coding_gene	1.40562	2.64932	1.37107e-13	1.01884	2.0263	2.9448e-10
F46C3.4	WBGene00044702	pseudogene	1.40428	2.64685	9.84348e-09	1.534	2.89587	1.30474e-06
C49C3.9	WBGene00008199	protein_coding_gene	1.40178	2.64227	0.00223445	1.20714	2.30879	0.00433352
F57B9.3	WBGene00018997	protein_coding_gene	1.39307	2.62637	0.0323612	2.4357	5.41025	0.000174517
C49G7.10	WBGene00016788	protein_coding_gene	1.38941	2.61972	0.00334826	1.49098	2.8108	0.000384889
Y43F8B.9	WBGene00012819	protein_coding_gene	1.38768	2.61658	0.00594364	-2.7117	0.15265	2.6636e-05
fbxa-125	WBGene00015229	protein_coding_gene	1.3849	2.61153	0.0142619	1.71876	3.29154	4.13064e-05
W02D7.6	WBGene00020942	protein_coding_gene	1.38397	2.60985	1.42216e-14	1.06581	2.09334	1.64323e-14
Y54G2A.49	WBGene00044492	protein_coding_gene	1.38209	2.60646	0.000555707	1.16005	2.23465	0.00767356
let-49	WBGene00002324	protein_coding_gene	1.38127	2.60498	3.73124e-18	1.40504	2.64826	2.9696e-24
C18D4.6	WBGene00007675	protein_coding_gene	1.3812	2.60485	1.33549e-09	1.12839	2.18614	1.26299e-12
dsb-2	WBGene00194892	protein_coding_gene	1.3794	2.60161	5.15827e-15	1.16314	2.23944	2.35998e-17
F17C11.11	WBGene00008922	protein_coding_gene	1.3779	2.5989	1.41637e-06	1.33497	2.5227	0.000107298
C37A2.8	WBGene00016494	protein_coding_gene	1.37762	2.59839	5.58729e-11	1.34709	2.54399	1.79394e-30
F26F4.9	WBGene00017829	protein_coding_gene	1.3752	2.59404	9.03485e-19	1.27861	2.42604	4.03884e-21
hch-1	WBGene00001828	protein_coding_gene	1.37508	2.59382	0.0306115	-1.12677	0.45794	1.21409e-06
F59G1.8	WBGene00019129	protein_coding_gene	1.37046	2.58553	5.6416e-14	1.02975	2.04168	8.69939e-16
Y32H12A.6	WBGene00021314	protein_coding_gene	1.36989	2.58451	2.92916e-09	1.14449	2.21068	7.89321e-11
T02G5.4	WBGene00020164	pseudogene	1.36853	2.58206	1.49063e-18	2.5534	5.87017	2.03181e-26
F18G5.6	WBGene00017582	protein_coding_gene	1.36616	2.57783	0.00212099	-1.03308	0.488665	9.14778e-13
Y50D4A.6	WBGene00195169	protein_coding_gene	1.36504	2.57584	0.00748898	1.46556	2.76171	0.000414709
Y34B4A.9	WBGene00021325	protein_coding_gene	1.36395	2.57389	1.27716e-07	2.151	4.44137	2.19506e-18
spg-20	WBGene00019006	protein_coding_gene	1.36201	2.57044	1.90213e-19	1.09965	2.14303	6.29138e-17
C42C1.13	WBGene00016591	protein_coding_gene	1.35836	2.56394	1.18477e-15	1.07787	2.11092	1.85838e-11
set-23	WBGene00021515	protein_coding_gene	1.35817	2.5636	1.55808e-16	1.2413	2.36412	1.91092e-16
zhit-2	WBGene00009648	protein_coding_gene	1.3576	2.56258	2.72769e-15	1.08128	2.11592	6.92261e-12
ins-7	WBGene00002090	protein_coding_gene	1.35279	2.55405	0.000819121	-1.70203	0.307354	3.82167e-07
R12C12.7	WBGene00020027	protein_coding_gene	1.35164	2.55202	5.86935e-16	1.32518	2.50564	3.58034e-17
B0391.10	WBGene00007165	pseudogene	1.35075	2.55044	2.61273e-07	2.94069	7.67776	3.18404e-32
F33G12.2	WBGene00018014	protein_coding_gene	1.35048	2.54997	5.74192e-21	1.06006	2.08502	1.68443e-17
rde-4	WBGene00004326	protein_coding_gene	1.35024	2.54954	3.49137e-13	1.45731	2.74597	2.10279e-36
C49C3.6	WBGene00008196	protein_coding_gene	1.35002	2.54915	5.84396e-10	1.10882	2.15669	1.35433e-18
C27F2.7	WBGene00016169	protein_coding_gene	1.34925	2.54779	1.27035e-18	1.22933	2.34459	3.65037e-13
slc-25A32	WBGene00010459	protein_coding_gene	1.34813	2.54581	1.84942e-14	1.02437	2.03406	3.58781e-10
Y57G11C.1130	WBGene00194649	protein_coding_gene	1.34679	2.54345	0.00107052	1.16661	2.24484	0.00186412
K11H12.4	WBGene00019660	protein_coding_gene	1.34603	2.54212	0.000422652	1.90151	3.73603	0.00166268
Y37E11B.6	WBGene00021378	protein_coding_gene	1.34599	2.54204	2.03635e-17	1.36677	2.57892	2.20807e-11
C06A5.8	WBGene00015505	protein_coding_gene	1.34539	2.54098	1.997e-17	1.30328	2.4679	2.32694e-21
C30H6.9	WBGene00007826	protein_coding_gene	1.34269	2.53623	4.0153e-16	1.333	2.51926	2.2419e-17
tsp-17	WBGene00006643	protein_coding_gene	1.33821	2.52838	0.0306412	-1.45517	0.364713	0.000204932
rbm-17	WBGene00010233	protein_coding_gene	1.33793	2.52789	7.47585e-18	1.29262	2.44973	1.99077e-22
enu-3.4	WBGene00021034	protein_coding_gene	1.33751	2.52714	0.000937033	2.10641	4.30617	2.00976e-06
R10H10.7	WBGene00011225	protein_coding_gene	1.33636	2.52513	3.92891e-22	1.0735	2.10453	5.64726e-22
ZK945.4	WBGene00014166	protein_coding_gene	1.3332	2.51961	1.4795e-08	1.49339	2.8155	1.19873e-08
ZK858.5	WBGene00014118	protein_coding_gene	1.33108	2.51591	1.32803e-13	1.12768	2.18507	1.12267e-15
K08D8.4	WBGene00010658	protein_coding_gene	1.32493	2.5052	0.00255367	2.36006	5.13391	6.47506e-06
B0432.8	WBGene00015189	protein_coding_gene	1.32349	2.5027	4.09853e-15	1.20031	2.29789	6.86704e-14
C16A11.3	WBGene00015816	protein_coding_gene	1.32227	2.5006	1.36762e-14	1.06852	2.09728	3.21294e-09
H31G24.3	WBGene00019254	protein_coding_gene	1.32185	2.49987	2.2492e-15	1.10302	2.14804	5.70499e-09
tofu-1	WBGene00007785	protein_coding_gene	1.32032	2.49722	1.07338e-14	1.06428	2.09113	8.33913e-19
R05G6.4	WBGene00019898	protein_coding_gene	1.31879	2.49457	7.25806e-17	1.04821	2.06797	1.3116e-11
K05C4.4	WBGene00010581	protein_coding_gene	1.31872	2.49445	1.89721e-09	1.12857	2.18642	3.15062e-07
M18.6	WBGene00010891	protein_coding_gene	1.31548	2.48886	5.27002e-19	1.02152	2.03006	4.06088e-13
C40H1.2	WBGene00008038	protein_coding_gene	1.31275	2.48415	0.00553208	-1.1938	0.437151	0.000154074
F43D2.2	WBGene00009651	pseudogene	1.31123	2.48153	1.5399e-11	1.16975	2.24972	7.31721e-13
rpl-26	WBGene00004440	protein_coding_gene	1.31095	2.48105	7.2632e-09	1.52691	2.88168	9.76045e-32
K07B1.7	WBGene00019467	protein_coding_gene	1.30862	2.47705	6.83393e-09	1.32092	2.49826	7.77613e-17
pro-1	WBGene00004185	protein_coding_gene	1.30816	2.47626	1.20528e-17	1.01802	2.02513	1.53578e-16
bath-29	WBGene00017452	protein_coding_gene	1.30773	2.47552	2.73938e-11	1.18718	2.27708	2.47757e-08
Y66D12A.16	WBGene00013442	protein_coding_gene	1.30733	2.47484	6.55176e-17	1.56719	2.96328	4.79401e-19
rec-1	WBGene00004332	protein_coding_gene	1.3073	2.47478	6.36419e-25	1.5514	2.93102	5.43173e-29
rdl-1	WBGene00016703	protein_coding_gene	1.30614	2.4728	3.21335e-07	1.28162	2.43111	0.000784742
T26E3.7	WBGene00012040	protein_coding_gene	1.30559	2.47185	0.0280561	1.56674	2.96234	0.00421306
K12B6.8	WBGene00019672	pseudogene	1.30112	2.4642	9.29873e-12	1.26598	2.40491	7.35957e-08
T20G5.9	WBGene00011871	protein_coding_gene	1.29801	2.45889	2.45689e-14	1.28715	2.44046	1.57111e-19
T23E1.2	WBGene00020729	pseudogene	1.29588	2.45527	3.55201e-08	1.10974	2.15807	4.1677e-08
fbxa-197	WBGene00011513	protein_coding_gene	1.29409	2.45222	2.88771e-10	1.14567	2.21248	8.24026e-07
C53A5.17	WBGene00194707	protein_coding_gene	1.29392	2.45194	3.57887e-22	1.00533	2.0074	2.88284e-11
pri-1	WBGene00004180	protein_coding_gene	1.29206	2.44878	6.70671e-24	1.02678	2.03747	6.74478e-15
fbxa-34	WBGene00013842	pseudogene	1.292	2.44868	0.0123964	1.51609	2.86014	1.43181e-05
T07H8.11	WBGene00304201	protein_coding_gene	1.2899	2.44511	0.039493	1.87711	3.6734	2.16772e-08
lin-56	WBGene00003038	protein_coding_gene	1.28976	2.44487	1.72854e-18	1.23651	2.35628	1.04797e-17
C29E4.12	WBGene00016209	protein_coding_gene	1.28835	2.44248	1.80281e-24	1.05261	2.07428	5.04628e-16
bath-15	WBGene00015590	protein_coding_gene	1.28783	2.44161	9.55888e-10	1.12935	2.1876	3.30103e-15
fbxa-53	WBGene00017226	protein_coding_gene	1.28529	2.43731	0.016221	1.4987	2.82588	1.87565e-05
dnj-3	WBGene00001021	protein_coding_gene	1.28439	2.43578	2.16591e-11	1.01754	2.02447	1.67184e-08
oxy-4	WBGene00021902	protein_coding_gene	1.28404	2.4352	2.26721e-18	1.01845	2.02574	2.6644e-14
gro-1	WBGene00001740	protein_coding_gene	1.28265	2.43285	2.17896e-16	1.0629	2.08913	1.43684e-14
C45H4.14	WBGene00016695	protein_coding_gene	1.27889	2.42652	2.6105e-07	1.52322	2.87432	5.12953e-10
cng-1	WBGene00000562	protein_coding_gene	1.27858	2.426	6.73067e-05	1.98317	3.95361	5.9676e-07
F13H10.5	WBGene00008776	protein_coding_gene	1.27853	2.42592	0.0205389	-1.83374	0.280536	1.27633e-06
syx-18	WBGene00020425	protein_coding_gene	1.27786	2.4248	6.22712e-14	1.18514	2.27385	3.76737e-25
Y110A2AL.3	WBGene00022440	protein_coding_gene	1.27705	2.42343	0.00364782	1.07649	2.1089	0.0427852
tbca-1	WBGene00021475	protein_coding_gene	1.27651	2.42252	5.20706e-06	1.18115	2.26758	1.2885e-15
uev-3	WBGene00006732	protein_coding_gene	1.27548	2.42079	7.32212e-18	1.08529	2.12181	4.64256e-18
R11D1.10	WBGene00011248	protein_coding_gene	1.2749	2.41982	3.99654e-15	1.38198	2.60627	4.41203e-25
F10E9.5	WBGene00017357	protein_coding_gene	1.27474	2.41956	1.18967e-11	1.14889	2.21743	9.17744e-15
lpr-6	WBGene00012255	protein_coding_gene	1.27468	2.41945	0.0264786	-1.58999	0.332174	0.0363933
F25H2.4	WBGene00009118	protein_coding_gene	1.27402	2.41834	4.25771e-19	1.00602	2.00836	2.52227e-14
nmat-2	WBGene00009176	protein_coding_gene	1.27392	2.41818	3.29751e-12	1.04143	2.05826	4.89724e-10
use-1	WBGene00022460	protein_coding_gene	1.27193	2.41484	6.98873e-22	1.08775	2.12543	9.53989e-14
F28F8.9	WBGene00044188	protein_coding_gene	1.26942	2.41064	9.62116e-18	1.34822	2.54598	2.3903e-25
R08D7.5	WBGene00011145	protein_coding_gene	1.26887	2.40972	1.96778e-10	1.05161	2.07284	3.76876e-16
lab-1	WBGene00007278	protein_coding_gene	1.26839	2.40893	2.2017e-13	1.24884	2.37651	7.92011e-21
spo-11	WBGene00004985	protein_coding_gene	1.26693	2.40649	1.96386e-12	1.35444	2.55698	4.12964e-26
F26D11.1	WBGene00017818	protein_coding_gene	1.26456	2.40254	7.82575e-07	1.03822	2.05369	1.37729e-05
heri-1	WBGene00016236	protein_coding_gene	1.26208	2.39842	5.85475e-21	1.40296	2.64443	9.53561e-28
ZK1058.3	WBGene00014203	protein_coding_gene	1.25965	2.39437	1.37196e-13	1.01474	2.02053	7.30847e-09
syp-3	WBGene00006377	protein_coding_gene	1.25861	2.39265	1.5015e-22	1.1576	2.23085	5.28514e-18
dom-3	WBGene00001050	protein_coding_gene	1.25334	2.38392	6.86047e-11	1.27141	2.41398	9.4393e-23
ddl-1	WBGene00019125	protein_coding_gene	1.25099	2.38005	5.28497e-09	1.14548	2.2122	8.56927e-14
piga-1	WBGene00008431	protein_coding_gene	1.24942	2.37745	4.80804e-10	1.12944	2.18773	1.56019e-17
ZC317.7	WBGene00022590	protein_coding_gene	1.24935	2.37734	0.000437277	1.27165	2.41437	1.13475e-10
lpr-1	WBGene00002393	protein_coding_gene	1.24929	2.37724	0.0249333	-1.36181	0.389092	0.00714395
C32H11.3	WBGene00007866	protein_coding_gene	1.24618	2.37213	0.0113326	1.17115	2.25191	0.0114813
F12A10.8	WBGene00017397	protein_coding_gene	1.24536	2.37078	1.2385e-10	1.17585	2.25926	2.30111e-14
Y82E9BR.2	WBGene00022335	protein_coding_gene	1.24283	2.36662	8.39448e-15	1.55912	2.94674	1.82201e-17
T16G12.3	WBGene00011804	protein_coding_gene	1.24173	2.36481	6.10262e-09	3.44973	10.9263	1.35697e-11
F08F3.8	WBGene00017264	protein_coding_gene	1.24151	2.36446	0.0232306	1.5672	2.96328	0.0153159
F43C11.7	WBGene00018384	protein_coding_gene	1.23884	2.36009	0.00641894	-2.02591	0.24555	2.30615e-21
zim-2	WBGene00011600	protein_coding_gene	1.23645	2.35617	2.88304e-18	1.30153	2.46489	6.66086e-30
Y87G2A.18	WBGene00013604	protein_coding_gene	1.23506	2.35391	1.19919e-07	1.08496	2.12132	3.28885e-08
hsp-12.1	WBGene00011906	protein_coding_gene	1.23504	2.35388	0.00943169	-1.24956	0.420576	0.000583842
dpy-7	WBGene00001069	protein_coding_gene	1.2348	2.35349	0.0142206	-1.55524	0.340271	0.0456224
set-17	WBGene00011887	protein_coding_gene	1.23395	2.3521	2.50335e-09	1.16511	2.2425	8.96266e-24
nfya-2	WBGene00043056	protein_coding_gene	1.23339	2.35119	2.57282e-07	1.40339	2.64522	2.75868e-16
K08E4.2	WBGene00010666	protein_coding_gene	1.23289	2.35038	1.33755e-06	1.03421	2.04799	1.24684e-08
Y73B3B.5	WBGene00022227	pseudogene	1.23259	2.34989	8.54486e-09	1.4738	2.77753	1.05995e-13
C08H9.16	WBGene00086566	protein_coding_gene	1.23234	2.34947	1.23373e-12	1.54323	2.91447	8.96012e-41
R10D12.13	WBGene00011194	protein_coding_gene	1.23217	2.3492	1.79719e-12	1.30423	2.46953	3.49261e-20
T23B5.4	WBGene00011941	protein_coding_gene	1.22923	2.34442	5.83104e-09	1.32118	2.4987	8.13302e-19
ivph-3	WBGene00022067	protein_coding_gene	1.22853	2.34327	2.28416e-16	1.26731	2.40712	6.00114e-12
H21P03.2	WBGene00010409	protein_coding_gene	1.22728	2.34125	9.23481e-19	1.02173	2.03036	8.77618e-19
W02F12.1	WBGene00023355	pseudogene	1.22676	2.3404	9.68144e-06	1.36247	2.57125	0.000186177
C17G10.13	WBGene00270322	protein_coding_gene	1.22656	2.34008	3.38938e-27	1.20894	2.31167	8.44249e-20
snpc-3.2	WBGene00021667	protein_coding_gene	1.22576	2.33878	0.000662742	1.65219	3.14311	0.000426124
C35B1.2	WBGene00016432	protein_coding_gene	1.22428	2.33639	6.9376e-22	1.25451	2.38586	2.27226e-24
chs-2	WBGene00000497	protein_coding_gene	1.22122	2.33144	4.37388e-06	1.38133	2.60508	0.00228876
F09F7.6	WBGene00017303	protein_coding_gene	1.22092	2.33096	0.00748039	-1.9878	0.252123	1.69205e-24
eri-5	WBGene00021419	protein_coding_gene	1.22044	2.33018	4.29664e-15	1.07448	2.10597	1.89615e-11
cas-2	WBGene00015975	protein_coding_gene	1.21932	2.32837	6.32897e-12	1.16873	2.24814	2.97773e-23
H06H21.11	WBGene00044483	protein_coding_gene	1.21928	2.32831	5.97852e-18	1.01318	2.01835	1.3398e-13
W04A8.4	WBGene00012239	protein_coding_gene	1.21818	2.32654	0.00050825	-1.27131	0.414283	3.76738e-10
W03C9.1	WBGene00012219	protein_coding_gene	1.21684	2.32437	0.0129013	1.23209	2.34907	0.000617741
F46F11.10	WBGene00018513	protein_coding_gene	1.21648	2.3238	5.78747e-10	1.15085	2.22045	6.01255e-10
K08F11.6	WBGene00023323	pseudogene	1.21323	2.31856	2.89707e-06	1.45078	2.73355	3.54775e-08
F10E7.11	WBGene00017352	protein_coding_gene	1.21221	2.31692	0.00127107	1.07231	2.1028	0.0301169
mdt-22	WBGene00007022	protein_coding_gene	1.21127	2.31541	4.90626e-13	1.06424	2.09106	2.3693e-18
K06B9.4	WBGene00019441	pseudogene	1.21018	2.31366	7.00854e-05	2.04358	4.12268	7.57487e-14
set-22	WBGene00012527	protein_coding_gene	1.20981	2.31307	3.49314e-07	1.02331	2.03257	8.71786e-15
Y27F2A.6	WBGene00021298	protein_coding_gene	1.20896	2.31171	0.0214665	1.01733	2.02417	0.0340188
F18A1.1	WBGene00017545	protein_coding_gene	1.20849	2.31096	0.0271026	1.55912	2.94673	0.000312838
mrt-1	WBGene00045237	protein_coding_gene	1.20829	2.31064	1.20582e-24	1.25403	2.38506	3.62471e-26
Y69A2AR.32	WBGene00022101	protein_coding_gene	1.2075	2.30937	9.41132e-14	1.13477	2.19584	2.75887e-13
F32E10.9	WBGene00043068	protein_coding_gene	1.20749	2.30935	9.74768e-11	1.26042	2.39565	1.77481e-09
T24D1.3	WBGene00011986	protein_coding_gene	1.20681	2.30827	4.76791e-12	1.22258	2.33363	9.25918e-15
syp-2	WBGene00006376	protein_coding_gene	1.20474	2.30496	2.18218e-10	1.15074	2.22027	1.22153e-20
T14B4.1	WBGene00020498	protein_coding_gene	1.20359	2.30312	4.32998e-23	1.12757	2.18491	1.03586e-17
enu-3.3	WBGene00021015	protein_coding_gene	1.20325	2.30258	0.000947264	1.88698	3.69861	3.61262e-12
C44B12.6	WBGene00016639	protein_coding_gene	1.20131	2.29948	0.0292014	1.59387	3.01859	0.0247557
F27D4.3	WBGene00014746	pseudogene	1.20035	2.29796	0.00015739	1.60497	3.04189	3.12456e-06
W09C3.4	WBGene00021112	protein_coding_gene	1.19978	2.29705	7.89009e-14	1.02397	2.03351	8.25181e-14
C01B12.8	WBGene00015291	protein_coding_gene	1.19756	2.29352	6.13158e-12	1.25563	2.38771	3.99056e-16
Y50D4C.6	WBGene00021750	protein_coding_gene	1.19706	2.29272	5.68535e-08	1.52819	2.88425	2.61628e-18
Y53G8AR.5	WBGene00021812	protein_coding_gene	1.19693	2.29251	2.0374e-19	1.07826	2.11148	5.7027e-12
zim-3	WBGene00011601	protein_coding_gene	1.19511	2.28962	3.4651e-17	1.06864	2.09745	1.35965e-20
Y17G7B.12	WBGene00012465	protein_coding_gene	1.19466	2.28891	2.76326e-18	1.06543	2.09279	6.5747e-12
Y22D7AL.7	WBGene00021246	protein_coding_gene	1.19407	2.28797	9.57839e-08	1.06664	2.09455	7.19237e-07
Y17G9B.5	WBGene00021202	protein_coding_gene	1.19397	2.28782	1.62171e-19	1.18075	2.26694	2.08133e-21
pnn-1	WBGene00011308	protein_coding_gene	1.19077	2.28275	2.58312e-11	1.17815	2.26286	3.38441e-24
fncm-1	WBGene00018908	protein_coding_gene	1.19019	2.28183	2.76321e-12	1.17632	2.26	1.01114e-18
Y54E2A.8	WBGene00013193	protein_coding_gene	1.18983	2.28125	8.62303e-08	1.38408	2.61006	3.3441e-21
C03B8.2	WBGene00015385	protein_coding_gene	1.18918	2.28023	0.00269276	1.50683	2.84185	0.000227052
bath-46	WBGene00020325	protein_coding_gene	1.18854	2.27922	0.0335236	2.82801	7.10096	1.15236e-11
F33E11.2	WBGene00018010	protein_coding_gene	1.18692	2.27666	6.78002e-09	1.11166	2.16094	7.89905e-14
M03B6.3	WBGene00010835	protein_coding_gene	1.18663	2.27621	0.0160624	-1.94342	0.259999	0.00154726
K06A5.1	WBGene00019429	protein_coding_gene	1.18446	2.27279	6.8036e-20	1.44269	2.71827	4.51611e-35
R07H5.9	WBGene00011129	protein_coding_gene	1.18263	2.2699	0.0109191	1.20637	2.30757	0.000144805
mrrf-1	WBGene00020625	protein_coding_gene	1.18165	2.26836	8.02428e-14	1.22201	2.33271	1.05284e-15
ZK892.6	WBGene00014130	protein_coding_gene	1.18068	2.26684	0.0136696	1.53897	2.90588	0.00868665
hhat-1	WBGene00013852	protein_coding_gene	1.17935	2.26475	0.0273725	-1.81823	0.283568	0.00170809
zgpa-1	WBGene00016383	protein_coding_gene	1.1789	2.26405	2.4463e-14	1.12166	2.17597	2.69297e-15
coh-3	WBGene00000592	protein_coding_gene	1.1782	2.26295	5.22319e-16	1.21253	2.31744	5.22649e-24
syp-1	WBGene00006375	protein_coding_gene	1.17702	2.2611	3.03648e-12	1.12234	2.17701	1.79664e-19
lys-1	WBGene00003090	protein_coding_gene	1.1745	2.25715	2.87428e-05	1.83204	3.56041	2.37647e-10
C30F2.4	WBGene00007818	protein_coding_gene	1.17401	2.25639	0.0445444	2.77118	6.82664	1.80364e-10
Y95D11A.2	WBGene00044262	pseudogene	1.17232	2.25374	0.000662853	1.25637	2.38894	0.000405015
T22B7.3	WBGene00020672	protein_coding_gene	1.1719	2.25308	0.0058245	-1.21817	0.429828	0.000181697
gst-44	WBGene00001792	protein_coding_gene	1.1717	2.25277	0.00699011	1.08148	2.1162	0.0166916
B0391.8	WBGene00014643	pseudogene	1.17145	2.25238	5.71488e-07	1.24405	2.36862	1.72286e-10
F59A3.2	WBGene00019075	protein_coding_gene	1.1712	2.252	2.6677e-12	1.45518	2.74191	5.64726e-22
C39B5.6	WBGene00016524	protein_coding_gene	1.16966	2.24959	5.66614e-13	1.10587	2.15229	4.02537e-15
egl-46	WBGene00001210	protein_coding_gene	1.16828	2.24744	0.0229128	-1.28914	0.409194	1.11809e-06
dnj-4	WBGene00001022	protein_coding_gene	1.16629	2.24433	1.52432e-13	1.21883	2.32757	5.39012e-21
CD4.10	WBGene00022970	ncRNA_gene	1.16595	2.2438	0.000102007	1.56311	2.9549	6.21308e-13
M151.4	WBGene00019796	protein_coding_gene	1.1657	2.24342	0.000146117	1.43171	2.69765	0.000141549
F58H1.8	WBGene00138720	protein_coding_gene	1.16568	2.24339	3.82262e-10	1.11159	2.16084	6.07992e-12
Y39A1A.20	WBGene00012657	protein_coding_gene	1.16417	2.24104	5.0398e-05	1.01856	2.0259	2.3183e-05
snu-23	WBGene00022794	protein_coding_gene	1.16307	2.23934	1.97163e-07	1.2753	2.4205	1.41259e-33
prx-10	WBGene00006946	protein_coding_gene	1.16145	2.23682	5.80206e-12	1.01339	2.01865	5.31509e-15
dnj-26	WBGene00001044	protein_coding_gene	1.16116	2.23637	3.19545e-09	1.03251	2.04558	1.9266e-12
F49F1.5	WBGene00018645	protein_coding_gene	1.16109	2.23626	0.00907975	-2.18979	0.219183	4.39394e-17
K09D9.1	WBGene00019564	protein_coding_gene	1.16075	2.23574	0.0291063	1.35981	2.56652	0.00668155
bath-4	WBGene00018665	protein_coding_gene	1.15877	2.23267	1.37731e-05	1.59127	3.01315	3.29084e-06
mdt-10	WBGene00007014	protein_coding_gene	1.15772	2.23104	5.8821e-13	1.15953	2.23384	9.61249e-18
Y57A10A.1	WBGene00013246	protein_coding_gene	1.15679	2.2296	3.67488e-09	1.13047	2.1893	4.09762e-21
E01B7.2	WBGene00008442	protein_coding_gene	1.15657	2.22927	1.79092e-12	1.03888	2.05463	3.08154e-11
H35B03.2	WBGene00019264	protein_coding_gene	1.15636	2.22894	1.3186e-21	1.04918	2.06936	1.80649e-15
spin-3	WBGene00008598	protein_coding_gene	1.15575	2.228	4.79641e-05	1.99408	3.98363	5.02865e-09
ztf-23	WBGene00021846	protein_coding_gene	1.15398	2.22527	3.73124e-18	1.11198	2.16142	5.01909e-15
lrg-1	WBGene00003067	pseudogene	1.15395	2.22522	1.73777e-15	2.80663	6.99646	1.00036e-38
polq-1	WBGene00020964	protein_coding_gene	1.1522	2.22253	6.13528e-11	1.14968	2.21864	2.32969e-24
C45G9.2	WBGene00016674	protein_coding_gene	1.14928	2.21803	1.70539e-15	1.02343	2.03275	5.38301e-12
clec-125	WBGene00021118	protein_coding_gene	1.14656	2.21386	0.0338802	-4.54644	0.0427943	5.04488e-82
B0024.13	WBGene00007102	protein_coding_gene	1.14625	2.21338	3.41446e-06	1.13097	2.19006	8.4834e-21
ZK384.7	WBGene00269383	ncRNA_gene	1.14401	2.20994	0.00666824	1.07797	2.11107	1.45828e-05
idi-1	WBGene00019460	protein_coding_gene	1.14263	2.20783	1.20036e-11	1.28992	2.44514	1.09857e-30
tbx-36	WBGene00006555	protein_coding_gene	1.1426	2.20779	1.34851e-06	1.0881	2.12593	6.31412e-11
clec-84	WBGene00021895	protein_coding_gene	1.14096	2.20527	3.06394e-07	2.39412	5.25658	3.4295e-51
Y82E9BL.18	WBGene00044402	protein_coding_gene	1.13837	2.20132	0.00836714	2.64704	6.26383	0.0026435
R11A8.1	WBGene00011236	protein_coding_gene	1.13819	2.20104	5.33373e-09	2.4692	5.53737	1.91546e-41
tsen-54	WBGene00018680	protein_coding_gene	1.13694	2.19914	3.22639e-10	1.37729	2.59781	1.11196e-13
C48B4.6	WBGene00008169	protein_coding_gene	1.13693	2.19913	3.83408e-08	1.05259	2.07425	3.65631e-09
fbxa-14	WBGene00022326	protein_coding_gene	1.13659	2.1986	0.00676569	3.14581	8.85084	3.20646e-17
cec-7	WBGene00012551	protein_coding_gene	1.13611	2.19788	5.58312e-22	1.01949	2.0272	6.9711e-16
F49C12.9	WBGene00009878	protein_coding_gene	1.13562	2.19713	7.05083e-12	1.21852	2.32708	9.42841e-25
gbas-1	WBGene00019130	protein_coding_gene	1.13493	2.19608	1.89943e-16	1.01312	2.01827	1.96768e-13
tag-72	WBGene00006447	protein_coding_gene	1.13415	2.19489	2.41875e-12	1.1007	2.14459	1.0579e-17
C29E4.13	WBGene00043051	protein_coding_gene	1.13218	2.1919	1.37426e-11	1.17836	2.26319	5.31253e-16
B0285.3	WBGene00007136	protein_coding_gene	1.13104	2.19016	6.4961e-09	1.19175	2.28429	5.37165e-15
C25G4.3	WBGene00007731	protein_coding_gene	1.13094	2.19001	7.36109e-15	1.0355	2.04982	1.10995e-10
T01C3.2	WBGene00011319	protein_coding_gene	1.13003	2.18864	3.79114e-17	1.0352	2.0494	8.06123e-19
T24H10.4	WBGene00012002	protein_coding_gene	1.12992	2.18846	1.63299e-10	1.37096	2.58644	1.44969e-23
vps-33.2	WBGene00016960	protein_coding_gene	1.12923	2.18742	1.4382e-19	1.12195	2.17641	3.16808e-20
rpl-16	WBGene00004428	protein_coding_gene	1.1264	2.18314	1.46973e-16	1.30006	2.46238	4.68401e-25
brc-1	WBGene00000264	protein_coding_gene	1.1261	2.18268	1.59776e-12	1.15447	2.22603	5.02614e-19
Y53G8AR.8	WBGene00021815	protein_coding_gene	1.12591	2.18239	1.80764e-14	1.13004	2.18865	2.07658e-16
sid-1	WBGene00004795	protein_coding_gene	1.12576	2.18217	2.65151e-06	2.53994	5.81566	7.52455e-49
T10E9.1	WBGene00020411	protein_coding_gene	1.12537	2.18158	9.36952e-08	1.00613	2.00852	1.25718e-15
rps-21	WBGene00004490	protein_coding_gene	1.1223	2.17693	2.86018e-08	1.29366	2.45149	5.69472e-21
T02E9.5	WBGene00011383	protein_coding_gene	1.11918	2.17223	0.011088	-1.20067	0.435073	1.8215e-10
ekl-4	WBGene00013676	protein_coding_gene	1.11841	2.17108	5.39985e-13	1.02917	2.04084	5.22145e-19
Y73F8A.1173	WBGene00206491	pseudogene	1.11744	2.16962	0.000276587	1.0996	2.14296	0.0107579
fan-1	WBGene00015310	protein_coding_gene	1.11539	2.16653	7.12252e-16	1.2173	2.32512	3.21817e-22
W05F2.6	WBGene00021038	protein_coding_gene	1.11504	2.16601	3.15588e-20	1.2787	2.4262	1.33842e-21
C10C6.7	WBGene00007515	protein_coding_gene	1.11481	2.16566	0.00120878	1.11271	2.16252	0.0178055
C14B1.8	WBGene00007579	protein_coding_gene	1.1147	2.1655	6.48679e-15	1.18817	2.27864	2.67958e-20
T10C6.10	WBGene00011691	protein_coding_gene	1.11417	2.1647	6.43189e-08	1.35297	2.55438	1.804e-08
ztf-1	WBGene00018833	protein_coding_gene	1.11392	2.16432	1.68941e-06	1.41016	2.65766	2.13802e-18
Y57G11C.43	WBGene00013332	protein_coding_gene	1.11391	2.16432	5.67765e-13	1.16494	2.24225	4.53469e-20
Y71H2AM.14	WBGene00022179	protein_coding_gene	1.11246	2.16214	0.0239062	2.13208	4.38349	5.81315e-06
C03H5.3	WBGene00015405	protein_coding_gene	1.11235	2.16197	2.59193e-09	1.17429	2.25681	1.20925e-16
F36H12.2	WBGene00018118	protein_coding_gene	1.11214	2.16166	8.99783e-11	1.40218	2.643	5.4665e-17
rnp-3	WBGene00004386	protein_coding_gene	1.11165	2.16093	6.08901e-20	1.0064	2.00889	4.02291e-16
Y58A7A.5	WBGene00021979	protein_coding_gene	1.11156	2.1608	0.0470557	2.95073	7.73142	2.20173e-14
mrpl-19	WBGene00022470	protein_coding_gene	1.11152	2.16073	2.05194e-12	1.04089	2.0575	8.4154e-15
Y71A12B.10	WBGene00013507	protein_coding_gene	1.11133	2.16045	0.0317649	1.83297	3.56271	0.00165188
swsn-2.2	WBGene00015971	protein_coding_gene	1.1109	2.1598	7.44818e-09	1.01259	2.01753	1.55803e-13
orc-5	WBGene00013857	protein_coding_gene	1.10914	2.15716	4.01092e-12	1.12494	2.18093	2.57052e-27
K08E4.7	WBGene00045036	protein_coding_gene	1.10641	2.1531	0.0411844	1.48934	2.8076	1.64634e-05
fbxa-107	WBGene00012564	protein_coding_gene	1.10415	2.14973	5.12395e-07	1.01993	2.02782	2.08918e-06
C49C3.7	WBGene00008197	protein_coding_gene	1.1036	2.1489	1.79719e-12	1.08015	2.11426	5.54844e-24
C30G12.6	WBGene00016277	protein_coding_gene	1.10358	2.14887	6.28214e-19	1.27734	2.42392	2.61838e-29
Y47G6A.25	WBGene00021649	protein_coding_gene	1.10247	2.14722	9.03263e-11	1.12698	2.18401	3.70563e-15
T02G5.11	WBGene00020167	pseudogene	1.10163	2.14596	0.00988274	1.05225	2.07376	0.035588
smut-1	WBGene00021391	protein_coding_gene	1.10084	2.1448	4.9979e-09	1.01336	2.01861	7.05644e-19
T28D9.4	WBGene00020896	protein_coding_gene	1.09926	2.14245	0.00049295	1.35533	2.55856	2.45639e-23
rmh-1	WBGene00019712	protein_coding_gene	1.09662	2.13854	2.65787e-14	1.50072	2.82984	5.64683e-28
xpa-1	WBGene00006963	protein_coding_gene	1.09528	2.13654	1.3844e-14	1.15515	2.22707	4.01284e-21
btb-20	WBGene00010193	protein_coding_gene	1.09511	2.1363	1.211e-11	1.11468	2.16546	2.54099e-12
F25H8.2	WBGene00009132	protein_coding_gene	1.09419	2.13493	6.69483e-12	1.23293	2.35044	4.0718e-26
him-3	WBGene00001862	protein_coding_gene	1.09254	2.13249	2.96759e-14	1.15632	2.22888	1.47093e-21
R11H6.6	WBGene00014822	pseudogene	1.09246	2.13238	4.9701e-06	1.47439	2.77867	5.26949e-06
Y65B4BL.3	WBGene00022035	protein_coding_gene	1.09185	2.13147	2.32837e-12	1.09349	2.1339	1.77033e-09
F44G4.3	WBGene00009713	protein_coding_gene	1.09046	2.12942	4.28198e-06	1.17806	2.26272	3.76636e-13
Y105E8A.20	WBGene00013678	protein_coding_gene	1.0894	2.12785	9.31859e-09	1.03023	2.04235	1.21991e-15
rmh-2	WBGene00011576	protein_coding_gene	1.08923	2.1276	4.84182e-08	1.10456	2.15033	4.93065e-15
C50E3.11	WBGene00016822	protein_coding_gene	1.08708	2.12444	2.45968e-08	1.00272	2.00377	0.000117337
ets-6	WBGene00017606	protein_coding_gene	1.0869	2.12418	1.60346e-11	1.00766	2.01065	4.40389e-12
C04F5.9	WBGene00015451	protein_coding_gene	1.08505	2.12145	2.59999e-11	1.25298	2.38334	3.06762e-17
C01G6.9	WBGene00007229	protein_coding_gene	1.08364	2.11938	0.0322262	-1.3733	0.386008	0.00540171
nduo-1	WBGene00010959	protein_coding_gene	1.08326	2.11881	2.08049e-07	1.74021	3.34084	3.54967e-40
hpo-40	WBGene00014113	protein_coding_gene	1.0829	2.1183	8.1333e-08	1.29588	2.45526	1.77159e-27
rps-11	WBGene00004480	protein_coding_gene	1.08164	2.11644	2.42893e-05	1.1702	2.25043	1.90983e-21
apn-1	WBGene00000151	protein_coding_gene	1.08142	2.11611	1.84286e-11	1.24232	2.36579	1.03468e-30
mans-4	WBGene00013881	protein_coding_gene	1.08139	2.11608	4.51488e-09	1.06354	2.09006	1.62591e-20
F41H10.4	WBGene00018317	protein_coding_gene	1.08134	2.116	1.43888e-15	1.00747	2.01038	5.3562e-16
dnj-22	WBGene00001040	protein_coding_gene	1.07948	2.11327	3.43748e-11	1.30411	2.46931	2.4431e-30
Y39E4B.14	WBGene00014884	pseudogene	1.07887	2.11237	0.0404767	1.63108	3.09744	0.00438423
bath-30	WBGene00017460	protein_coding_gene	1.07765	2.1106	2.80268e-16	1.07112	2.10107	5.76584e-05
algn-1	WBGene00020820	protein_coding_gene	1.07757	2.11048	1.54488e-15	1.16273	2.23881	1.25638e-22
gras-1	WBGene00009272	protein_coding_gene	1.07744	2.1103	2.64126e-11	1.08444	2.12056	1.63657e-14
zhit-1	WBGene00016992	protein_coding_gene	1.07682	2.10938	3.49166e-08	1.00125	2.00173	3.2705e-11
chaf-1	WBGene00011532	protein_coding_gene	1.07598	2.10815	3.81303e-10	1.12767	2.18505	2.59882e-29
coa-7	WBGene00013925	protein_coding_gene	1.07543	2.10735	8.6523e-12	1.22875	2.34364	3.30017e-19
F28F8.7	WBGene00009224	protein_coding_gene	1.07464	2.1062	7.68627e-05	1.25192	2.38159	2.22248e-15
F57B10.8	WBGene00019005	protein_coding_gene	1.07415	2.10549	4.02869e-11	1.1149	2.16579	7.82921e-13
swah-1	WBGene00007985	protein_coding_gene	1.0731	2.10394	2.90474e-08	1.15895	2.23295	1.8693e-18
C50E3.5	WBGene00016816	protein_coding_gene	1.0714	2.10147	3.40451e-07	1.03658	2.05136	1.68929e-15
F57C9.4	WBGene00019011	protein_coding_gene	1.0674	2.09565	1.61691e-12	1.0571	2.08075	8.38231e-20
F43E2.1	WBGene00018390	protein_coding_gene	1.0668	2.09478	3.0563e-10	1.52202	2.87192	3.20985e-24
ZK637.6	WBGene00014987	pseudogene	1.06543	2.0928	1.50364e-10	1.9242	3.79527	7.27314e-18
K10D2.5	WBGene00019631	protein_coding_gene	1.06352	2.09002	5.87127e-10	1.13346	2.19385	5.2442e-15
rec-8	WBGene00004333	protein_coding_gene	1.06297	2.08923	2.50032e-11	1.11544	2.16661	3.31552e-20
tag-124	WBGene00006473	protein_coding_gene	1.06228	2.08823	4.1854e-13	1.07664	2.10912	9.77298e-14
F56C9.11	WBGene00018954	protein_coding_gene	1.06226	2.0882	1.81614e-07	1.1389	2.20213	6.23321e-16
Y50D4A.1	WBGene00021735	protein_coding_gene	1.06204	2.08788	1.54211e-22	1.26477	2.4029	6.08528e-19
dsb-3	WBGene00016701	protein_coding_gene	1.06192	2.0877	5.33992e-13	1.0765	2.10891	2.20297e-13
mei-2	WBGene00003184	protein_coding_gene	1.06144	2.08701	7.75682e-11	1.27039	2.41226	6.5173e-22
F52C6.2	WBGene00018659	protein_coding_gene	1.05807	2.08214	1.97526e-07	1.95176	3.86846	2.09015e-14
gst-6	WBGene00001754	protein_coding_gene	1.05694	2.08051	0.000226825	2.53584	5.79915	3.03884e-34
C09E7.8	WBGene00015642	protein_coding_gene	1.05487	2.07754	1.06376e-09	1.61099	3.05461	7.84654e-33
Y116F11B.10	WBGene00013826	pseudogene	1.05478	2.0774	0.000558032	2.09601	4.27526	1.68534e-09
C25A11.10	WBGene00219374	pseudogene	1.05397	2.07624	0.000157088	1.20742	2.30925	6.14779e-06
Y54G2A.12	WBGene00021877	protein_coding_gene	1.05386	2.07607	1.33767e-09	1.16403	2.24082	3.46824e-21
zip-4	WBGene00021552	protein_coding_gene	1.05374	2.07591	2.62315e-20	1.03771	2.05297	1.34269e-15
C55A6.1	WBGene00008330	protein_coding_gene	1.05181	2.07313	5.38526e-08	1.00792	2.01101	7.1598e-16
cyn-9	WBGene00000885	protein_coding_gene	1.05057	2.07134	4.23732e-16	1.0599	2.08479	1.67729e-17
C28A5.2	WBGene00007789	protein_coding_gene	1.05049	2.07123	2.37112e-09	1.4895	2.80792	8.79538e-19
gcc-2	WBGene00011503	protein_coding_gene	1.05027	2.07091	7.35672e-12	1.16948	2.24931	3.02546e-27
bcs-1	WBGene00010042	protein_coding_gene	1.0481	2.0678	2.42753e-13	1.08758	2.12517	1.75836e-20
bath-36	WBGene00013569	protein_coding_gene	1.04717	2.06647	1.56357e-05	1.00386	2.00536	4.46312e-06
enu-3.1	WBGene00010362	protein_coding_gene	1.04594	2.06472	2.46367e-07	1.52877	2.8854	2.75206e-17
ZC262.2	WBGene00022579	protein_coding_gene	1.04547	2.06404	7.7715e-23	1.07781	2.11083	2.38867e-20
eri-3	WBGene00021103	protein_coding_gene	1.045	2.06336	1.2217e-18	1.22038	2.33008	1.09435e-19
sygl-1	WBGene00012104	protein_coding_gene	1.04371	2.06152	6.66282e-05	1.13639	2.1983	4.56197e-16
clp-3	WBGene00000544	protein_coding_gene	1.04178	2.05877	0.00235593	1.24878	2.37641	0.0151622
nars-2	WBGene00013447	protein_coding_gene	1.04109	2.05778	3.19334e-06	1.17752	2.26188	2.53109e-14
F56D2.2	WBGene00018964	protein_coding_gene	1.04102	2.05767	6.40544e-15	1.05798	2.08201	7.05917e-16
K12H6.2	WBGene00019683	protein_coding_gene	1.03837	2.05391	0.00163948	1.2049	2.30522	4.68384e-06
gkow-1	WBGene00011237	protein_coding_gene	1.0375	2.05266	8.36284e-11	1.14618	2.21327	1.7301e-25
F56D5.4	WBGene00014772	pseudogene	1.03708	2.05207	0.000562387	1.36898	2.58289	5.16614e-20
C17E4.4	WBGene00007644	protein_coding_gene	1.03636	2.05104	8.75116e-07	1.08091	2.11537	4.28637e-13
Y43F11A.6	WBGene00014576	pseudogene	1.03625	2.05089	3.65884e-07	2.04268	4.12011	2.11069e-23
F14H3.5	WBGene00008824	protein_coding_gene	1.03611	2.05069	1.67266e-05	1.23894	2.36025	3.33241e-13
M04F3.2	WBGene00019768	protein_coding_gene	1.036	2.05053	5.76113e-05	1.49891	2.8263	5.92465e-09
R03D7.2	WBGene00010989	protein_coding_gene	1.03526	2.04949	1.11786e-06	2.12138	4.35111	9.88179e-11
suds-3	WBGene00044204	protein_coding_gene	1.03499	2.04909	3.28882e-10	1.24753	2.37435	6.59787e-19
C24D10.4	WBGene00016055	protein_coding_gene	1.03238	2.0454	4.1643e-16	1.23899	2.36033	1.30502e-21
bpl-1	WBGene00000259	protein_coding_gene	1.03211	2.04501	2.78687e-19	1.08723	2.12466	2.43641e-18
hal-2	WBGene00011819	protein_coding_gene	1.03125	2.04379	5.05074e-07	1.22938	2.34466	3.13621e-24
C08F1.10	WBGene00015613	protein_coding_gene	1.03117	2.04368	0.00272278	-1.13219	0.456222	0.00148481
rpl-30	WBGene00004444	protein_coding_gene	1.03113	2.04363	1.1345e-10	1.00214	2.00297	3.03141e-17
sas-4	WBGene00004726	protein_coding_gene	1.02961	2.04147	1.91706e-06	1.15008	2.21927	2.12219e-21
B0416.4	WBGene00015180	protein_coding_gene	1.02805	2.03927	3.61475e-07	1.18941	2.2806	1.27669e-10
F26A3.7	WBGene00009145	protein_coding_gene	1.02742	2.03837	2.47736e-09	1.08187	2.11677	1.51339e-16
npl-4.1	WBGene00019120	protein_coding_gene	1.02385	2.03334	2.05251e-05	1.04418	2.06219	0.00127634
fbf-1	WBGene00001401	protein_coding_gene	1.02341	2.03272	3.53491e-10	1.37497	2.59362	6.31908e-14
mage-1	WBGene00018230	protein_coding_gene	1.02291	2.03201	4.82464e-08	1.01202	2.01673	1.68319e-17
hop-1	WBGene00001985	protein_coding_gene	1.02195	2.03066	2.94472e-14	1.00774	2.01076	1.42176e-13
rps-5	WBGene00004474	protein_coding_gene	1.01932	2.02697	7.16078e-08	1.40547	2.64904	5.56735e-24
mtcu-2	WBGene00009944	protein_coding_gene	1.0188	2.02623	1.72351e-17	1.27624	2.42207	3.64387e-24
C29A12.1	WBGene00007797	protein_coding_gene	1.01864	2.02601	4.55128e-12	1.10643	2.15312	3.19836e-18
F09E5.10	WBGene00017288	protein_coding_gene	1.01848	2.02579	0.00834841	1.07447	2.10595	0.0031923
Y53C12A.6	WBGene00013141	protein_coding_gene	1.01712	2.02388	0.00348451	1.6287	3.09233	1.02817e-07
C53H9.2	WBGene00016907	protein_coding_gene	1.01623	2.02263	1.24538e-09	1.13325	2.19352	7.54428e-19
Y51F10.2	WBGene00021763	protein_coding_gene	1.01594	2.02222	1.93313e-07	1.05246	2.07406	3.17065e-17
micu-1	WBGene00013462	protein_coding_gene	1.01581	2.02204	2.77861e-11	1.12378	2.17917	6.35369e-25
unc-69	WBGene00006802	protein_coding_gene	1.01533	2.02136	3.48693e-10	1.06979	2.09913	5.14445e-14
ani-3	WBGene00012835	protein_coding_gene	1.01296	2.01805	1.03071e-09	1.44948	2.73109	5.81222e-24
B0244.6	WBGene00015081	protein_coding_gene	1.0127	2.01769	0.00545305	1.45839	2.74801	0.000463853
T12C9.7	WBGene00020461	protein_coding_gene	1.01054	2.01467	3.70922e-08	1.18943	2.28062	2.80273e-15
F08F8.4	WBGene00017269	protein_coding_gene	1.00656	2.00911	7.62093e-11	1.1439	2.20977	2.84314e-20
Y71G12B.10	WBGene00022150	protein_coding_gene	1.00583	2.0081	1.63212e-07	1.17739	2.26167	1.08696e-24
uvs-1	WBGene00022812	protein_coding_gene	1.00581	2.00806	9.34493e-11	1.26261	2.39929	5.86089e-19
B0491.6	WBGene00007193	protein_coding_gene	1.00516	2.00717	5.07789e-17	1.08384	2.11967	2.08623e-15
eri-9	WBGene00016143	protein_coding_gene	1.00479	2.00665	1.16448e-10	1.37223	2.5887	1.99496e-28
F39G3.5	WBGene00018210	protein_coding_gene	1.00463	2.00643	0.00266388	1.9452	3.85091	1.17053e-15
rps-27	WBGene00004496	protein_coding_gene	1.00151	2.00209	1.8709e-06	1.0442	2.06222	2.23169e-13
B0025.4	WBGene00015001	protein_coding_gene	1.00113	2.00157	0.00039048	1.12527	2.18143	5.99016e-17
cep-1	WBGene00000467	protein_coding_gene	1.00029	2.00041	1.79244e-08	1.3571	2.5617	1.94222e-29
che-14	WBGene00000493	protein_coding_gene	-1.00097	0.499663	0.00931369	-1.42745	0.371788	0.000186037
lfe-2	WBGene00002979	protein_coding_gene	-1.00182	0.499369	1.84087e-07	-1.4766	0.359334	4.95232e-29
ZK563.7	WBGene00044355	protein_coding_gene	-1.00216	0.499252	0.0054607	-1.10063	0.466313	0.011418
F16C3.2	WBGene00008886	protein_coding_gene	-1.00396	0.498631	0.0229933	-3.93199	0.0655167	1.70031e-72
anmt-1	WBGene00015124	protein_coding_gene	-1.00448	0.498451	0.00176831	-1.27737	0.412546	0.000175716
Y34F4.1	WBGene00021336	protein_coding_gene	-1.00518	0.498207	0.00398111	-2.0962	0.233874	8.4179e-23
Y54G2A.7	WBGene00043702	protein_coding_gene	-1.0063	0.497823	0.00271376	-2.20919	0.216256	1.05157e-19
dyf-7	WBGene00001123	protein_coding_gene	-1.0077	0.497337	0.0455392	-1.78543	0.290089	0.00106822
C07H4.1	WBGene00007421	protein_coding_gene	-1.00779	0.497307	0.0101772	-1.48335	0.357657	3.11463e-10
Y62H9A.5	WBGene00013393	protein_coding_gene	-1.01053	0.496364	0.00107458	-1.49556	0.354643	4.64057e-26
syd-1	WBGene00006363	protein_coding_gene	-1.01128	0.496105	0.0351766	-1.37764	0.384848	1.99945e-05
magu-4	WBGene00009678	protein_coding_gene	-1.01369	0.495279	2.08665e-07	-1.08116	0.472648	4.49415e-13
nhr-106	WBGene00003696	protein_coding_gene	-1.01385	0.495222	0.0144673	-1.06959	0.476453	0.000175708
F16B3.3	WBGene00044774	protein_coding_gene	-1.01491	0.494859	0.0285724	-1.05495	0.481315	0.000400176
W10C8.6	WBGene00044433	protein_coding_gene	-1.01598	0.494491	0.0419633	-1.89704	0.268494	3.04626e-08
svh-2	WBGene00020504	protein_coding_gene	-1.01901	0.493455	0.000437277	-1.09874	0.466925	3.30151e-20
lin-1	WBGene00002990	protein_coding_gene	-1.01936	0.493335	0.00169013	-1.22116	0.428938	1.49883e-07
C27D8.3	WBGene00007779	protein_coding_gene	-1.01992	0.493143	5.00811e-05	-1.33453	0.39652	1.67729e-17
ttr-5	WBGene00008040	protein_coding_gene	-1.02113	0.49273	1.81733e-06	-2.07175	0.23787	2.19847e-24
Y39D8A.1	WBGene00021448	protein_coding_gene	-1.02128	0.492678	0.0368881	1.67335	3.18955	7.20267e-11
droe-4	WBGene00010262	protein_coding_gene	-1.02134	0.492659	0.00351801	-2.42847	0.185762	6.65655e-45
his-71	WBGene00001945	protein_coding_gene	-1.02161	0.492568	0.000110322	-1.56776	0.337332	1.62207e-23
glo-3	WBGene00010341	protein_coding_gene	-1.02281	0.492157	0.000125423	-1.58061	0.334341	9.77224e-09
F41E7.2	WBGene00009618	protein_coding_gene	-1.02656	0.490878	0.00366784	-1.76173	0.294894	4.01848e-08
B0272.4	WBGene00007130	protein_coding_gene	-1.02799	0.490394	0.00626535	-1.60957	0.327696	2.02328e-12
C10B5.3	WBGene00015671	protein_coding_gene	-1.03208	0.489005	2.25384e-05	-1.00749	0.497413	2.40747e-08
twk-7	WBGene00006662	protein_coding_gene	-1.03243	0.488886	0.0299437	-2.02361	0.245941	7.81361e-19
glb-25	WBGene00020279	protein_coding_gene	-1.03502	0.488008	0.0130505	-1.22414	0.428053	0.000317453
osg-1	WBGene00019832	protein_coding_gene	-1.03512	0.487974	0.00842293	-1.63193	0.322656	4.41555e-09
ztf-29	WBGene00013438	protein_coding_gene	-1.03676	0.487419	9.06809e-07	-1.10398	0.465233	1.88332e-09
nhr-135	WBGene00003725	protein_coding_gene	-1.03713	0.487297	0.000406907	-1.26785	0.415278	5.65682e-08
F45D3.2	WBGene00009722	protein_coding_gene	-1.04158	0.485795	0.0112135	-1.04513	0.484601	0.000939057
sma-6	WBGene00004860	protein_coding_gene	-1.04457	0.484788	5.36897e-07	-1.16174	0.446973	1.34182e-11
dhp-2	WBGene00000964	protein_coding_gene	-1.04474	0.484733	0.00110136	-1.33234	0.397123	4.33025e-10
nlp-50	WBGene00018298	protein_coding_gene	-1.04542	0.484504	0.00206441	-1.11075	0.463054	9.2702e-06
C17H11.6	WBGene00015926	protein_coding_gene	-1.04602	0.484303	3.94604e-07	-1.36579	0.388023	5.61938e-22
lips-15	WBGene00012585	protein_coding_gene	-1.04746	0.48382	6.81687e-08	-1.60228	0.329355	2.89987e-14
syd-2	WBGene00006364	protein_coding_gene	-1.04776	0.483718	6.08719e-05	-1.22728	0.427123	2.85463e-14
ipmk-1	WBGene00014081	protein_coding_gene	-1.04888	0.483344	5.458e-06	-1.01603	0.494475	2.31713e-05
crm-1	WBGene00007103	protein_coding_gene	-1.04952	0.48313	1.4286e-05	-1.51811	0.349142	3.61993e-22
dre-1	WBGene00001089	protein_coding_gene	-1.04956	0.483114	4.13344e-07	-1.09494	0.468154	1.02999e-09
ins-18	WBGene00002101	protein_coding_gene	-1.0512	0.482568	0.024588	-1.29317	0.408053	0.000353773
jnk-1	WBGene00002178	protein_coding_gene	-1.05373	0.481722	0.000946324	-1.05501	0.481292	0.000164295
ztf-13	WBGene00018704	protein_coding_gene	-1.05515	0.481248	0.00139879	-1.22606	0.427482	1.49276e-10
C16B8.4	WBGene00015824	protein_coding_gene	-1.05526	0.481212	0.00993912	-1.2994	0.406296	1.77395e-07
spp-15	WBGene00005000	protein_coding_gene	-1.05629	0.480867	0.000272218	-1.09386	0.468505	1.34366e-06
cyp-33A1	WBGene00015709	protein_coding_gene	-1.05653	0.480786	1.38711e-08	-1.56874	0.337104	6.43961e-13
daf-8	WBGene00000904	protein_coding_gene	-1.05669	0.480735	8.54119e-07	-1.01598	0.494492	6.18648e-08
T04A6.1	WBGene00020200	protein_coding_gene	-1.0602	0.479566	6.9583e-05	-1.87933	0.271811	9.63168e-27
cyp-25A3	WBGene00014697	protein_coding_gene	-1.06163	0.47909	0.00590482	-1.81741	0.283731	2.07377e-17
ttr-51	WBGene00010440	protein_coding_gene	-1.06577	0.477717	7.34158e-06	-2.01416	0.247559	1.40268e-38
cex-2	WBGene00023408	protein_coding_gene	-1.06646	0.477489	0.00815912	-1.49215	0.355483	4.00663e-17
frpr-11	WBGene00019444	protein_coding_gene	-1.06731	0.477207	0.00872361	-1.68709	0.310553	5.3694e-09
sma-4	WBGene00004858	protein_coding_gene	-1.07666	0.474126	1.81485e-05	-2.20155	0.217403	2.61311e-49
W02C12.2	WBGene00020929	protein_coding_gene	-1.07723	0.473939	0.0206155	-1.67009	0.314233	7.08941e-05
F56H11.2	WBGene00010175	protein_coding_gene	-1.07771	0.47378	0.0199248	-2.31629	0.200783	1.49556e-13
C34C12.6	WBGene00007925	protein_coding_gene	-1.07859	0.473491	0.00287004	-1.48422	0.357442	0.000101431
rga-6	WBGene00015303	protein_coding_gene	-1.07907	0.473333	0.0136686	-1.23252	0.425574	0.000657157
swm-1	WBGene00023417	protein_coding_gene	-1.07908	0.473331	5.91754e-07	-1.27006	0.414643	6.30926e-16
Y51B9A.9	WBGene00013091	protein_coding_gene	-1.08178	0.472446	0.01883	-1.85531	0.276373	1.50921e-12
C50F2.7	WBGene00016840	protein_coding_gene	-1.08225	0.472292	0.0167258	-1.37031	0.386807	0.00031693
F42C5.9	WBGene00018349	protein_coding_gene	-1.08242	0.472236	1.53275e-11	-1.43489	0.369876	8.08521e-20
F35F10.1	WBGene00018052	protein_coding_gene	-1.08447	0.471565	0.0445444	-1.29096	0.408679	0.00047878
tag-196	WBGene00007055	protein_coding_gene	-1.08475	0.471474	0.000271847	-1.44856	0.366386	9.56347e-27
nnt-1	WBGene00003778	protein_coding_gene	-1.08501	0.471387	0.0362438	-3.29035	0.102213	2.21092e-74
fipr-1	WBGene00009096	protein_coding_gene	-1.08725	0.470659	1.34177e-06	-1.43624	0.369528	2.32191e-15
acox-3	WBGene00019060	protein_coding_gene	-1.09045	0.469616	0.0116675	-1.47394	0.359997	2.89467e-11
nex-2	WBGene00003589	protein_coding_gene	-1.09396	0.468473	9.4177e-07	-1.61317	0.326878	7.42134e-46
nhr-43	WBGene00003633	protein_coding_gene	-1.0948	0.468199	0.00379606	-1.35066	0.392113	8.28535e-06
hid-1	WBGene00001844	protein_coding_gene	-1.09533	0.468028	2.9425e-07	-1.23029	0.426231	6.55528e-18
F43G6.4	WBGene00009657	protein_coding_gene	-1.09565	0.467924	0.0290095	-1.2142	0.431013	6.86202e-07
Y55B1BL.1	WBGene00021909	protein_coding_gene	-1.09756	0.467305	4.16538e-08	-2.30414	0.202482	8.92595e-46
F57F4.4	WBGene00019017	protein_coding_gene	-1.0989	0.466872	0.000436735	1.68226	3.2093	0.00409069
M02D8.6	WBGene00019732	protein_coding_gene	-1.10072	0.466283	0.00124872	-1.65476	0.31759	3.21595e-14
frpr-18	WBGene00020586	protein_coding_gene	-1.10175	0.46595	0.0235883	-1.17131	0.444019	0.00763828
pcp-2	WBGene00003957	protein_coding_gene	-1.10204	0.465856	0.0269887	2.79103	6.92124	9.41959e-10
chil-10	WBGene00016642	protein_coding_gene	-1.10254	0.465696	4.92515e-10	-1.0291	0.490015	2.00799e-11
nhr-62	WBGene00003652	protein_coding_gene	-1.10509	0.464873	1.47183e-08	-1.04054	0.486147	1.60344e-05
let-413	WBGene00002632	protein_coding_gene	-1.10558	0.464715	8.77605e-07	-1.09159	0.469243	6.45872e-17
sma-10	WBGene00020649	protein_coding_gene	-1.10572	0.464669	0.00136639	-2.13042	0.228392	2.10446e-39
C41H7.1	WBGene00016571	protein_coding_gene	-1.10625	0.464498	0.00568479	1.44656	2.72558	0.00867623
F41G4.8	WBGene00018311	protein_coding_gene	-1.10691	0.464288	0.00364031	-1.46034	0.363407	1.52549e-08
twk-31	WBGene00006683	protein_coding_gene	-1.10836	0.463821	0.00943072	-1.34204	0.394463	1.46254e-07
ttr-2	WBGene00010539	protein_coding_gene	-1.11012	0.463256	3.50677e-05	-1.72354	0.302804	2.91931e-26
Y64G10A.7	WBGene00013416	protein_coding_gene	-1.11169	0.462752	0.00144842	-1.2	0.435274	2.14898e-05
flp-12	WBGene00001455	protein_coding_gene	-1.11235	0.462539	0.00058756	-1.17443	0.44306	2.45674e-11
snt-6	WBGene00004926	protein_coding_gene	-1.1129	0.462363	0.00807322	-1.01712	0.494103	0.000570167
rab-28	WBGene00004281	protein_coding_gene	-1.11342	0.462196	0.044189	-1.44299	0.367804	0.00342809
jac-1	WBGene00002175	protein_coding_gene	-1.11438	0.46189	1.38755e-07	-1.27188	0.414121	7.49315e-23
F26A1.19	WBGene00270319	protein_coding_gene	-1.1157	0.461466	0.0326983	-1.0875	0.470575	0.00679608
sul-2	WBGene00006309	protein_coding_gene	-1.11594	0.461391	0.0197595	-1.42508	0.3724	3.68992e-07
nhr-121	WBGene00003711	protein_coding_gene	-1.11859	0.460545	0.000522609	-1.11057	0.463112	1.27476e-07
exc-7	WBGene00001368	protein_coding_gene	-1.12237	0.459339	8.34634e-05	-1.44615	0.366999	1.52423e-12
C03B1.13	WBGene00015381	protein_coding_gene	-1.12455	0.458644	8.79174e-06	-1.48735	0.356668	1.77393e-10
chd-3	WBGene00000482	protein_coding_gene	-1.12594	0.458204	0.000252354	-1.06516	0.477921	1.5472e-14
sth-1	WBGene00006060	protein_coding_gene	-1.12641	0.458053	0.00583795	1.21421	2.32013	0.000295481
Y57G11C.38	WBGene00013327	protein_coding_gene	-1.1288	0.457295	0.000671297	-1.48845	0.356395	4.1986e-07
K01A2.5	WBGene00019280	protein_coding_gene	-1.13052	0.456751	0.000430693	-1.50977	0.351168	3.96606e-14
C32D5.1	WBGene00016310	protein_coding_gene	-1.13167	0.456386	0.0015875	-1.24118	0.423026	6.81334e-05
T07D1.2	WBGene00020301	protein_coding_gene	-1.13182	0.456341	6.68958e-05	-1.21708	0.430152	1.66096e-14
ule-5	WBGene00013394	protein_coding_gene	-1.13369	0.455749	6.91565e-06	-1.35364	0.391303	4.44405e-23
F20G2.7	WBGene00044920	pseudogene	-1.13727	0.45462	0.000592345	-1.02831	0.490283	0.00158845
M60.4	WBGene00019780	protein_coding_gene	-1.13821	0.454324	0.00459258	-3.1786	0.110445	1.33248e-108
mod-5	WBGene00003387	protein_coding_gene	-1.14018	0.453703	0.0124676	-2.34861	0.196334	9.01299e-12
ttr-37	WBGene00017667	protein_coding_gene	-1.14224	0.453055	0.00188727	-2.78983	0.144603	1.08443e-31
pho-4	WBGene00004023	protein_coding_gene	-1.14383	0.452557	1.58044e-09	-1.42928	0.371316	6.06261e-15
qua-1	WBGene00004264	protein_coding_gene	-1.14414	0.45246	0.00824931	-1.87796	0.272069	0.00111237
Y48G9A.9	WBGene00021702	protein_coding_gene	-1.14442	0.452372	6.89205e-05	-1.31685	0.401411	1.29185e-18
Y25C1A.14	WBGene00194985	protein_coding_gene	-1.14451	0.452344	7.56974e-05	-1.74761	0.297795	0.000330865
fbxa-32	WBGene00013839	protein_coding_gene	-1.14569	0.451973	0.00441177	-1.04532	0.484539	0.010511
rig-1	WBGene00004369	protein_coding_gene	-1.14729	0.451473	3.09545e-05	-1.34673	0.393184	4.8438e-20
F45E10.2	WBGene00009729	protein_coding_gene	-1.14813	0.451208	0.00178411	-2.15596	0.224383	9.19333e-18
F45E4.5	WBGene00018470	protein_coding_gene	-1.14944	0.4508	0.00271103	-1.89082	0.269653	2.17357e-08
lite-1	WBGene00001803	protein_coding_gene	-1.1497	0.450719	0.00564505	-1.30952	0.403456	8.45368e-05
fat-3	WBGene00001395	protein_coding_gene	-1.15181	0.450061	4.91557e-05	-2.23337	0.212661	4.14759e-14
flp-27	WBGene00016114	protein_coding_gene	-1.15289	0.449723	0.00361068	-1.40087	0.378701	4.15795e-09
T24B8.4	WBGene00011978	protein_coding_gene	-1.15295	0.449705	0.00217637	-1.31889	0.400843	7.62772e-19
kgb-1	WBGene00002187	protein_coding_gene	-1.15496	0.449079	1.11945e-09	-1.01962	0.493245	6.30701e-18
T16H12.9	WBGene00011817	protein_coding_gene	-1.15504	0.449053	0.0288309	-2.18341	0.220154	1.56239e-12
C29F7.1	WBGene00007810	protein_coding_gene	-1.15528	0.448978	3.23731e-05	-1.16249	0.44674	5.83548e-06
rnf-145	WBGene00022471	protein_coding_gene	-1.15668	0.448544	6.08933e-18	-1.2762	0.412881	1.56979e-11
nhr-173	WBGene00016975	protein_coding_gene	-1.15718	0.448389	0.00289817	-1.13371	0.455744	3.34398e-07
klo-1	WBGene00016848	protein_coding_gene	-1.15799	0.448135	3.16158e-13	-1.46137	0.363148	4.87931e-16
spc-1	WBGene00004951	protein_coding_gene	-1.15924	0.44775	6.94021e-06	-1.21995	0.429298	9.54033e-19
K02D10.8	WBGene00219329	protein_coding_gene	-1.1607	0.447294	0.0119462	-1.77383	0.292431	0.000359592
F59E11.7	WBGene00019113	protein_coding_gene	-1.16086	0.447246	0.0406065	-2.67321	0.156777	4.11499e-14
twk-2	WBGene00006657	protein_coding_gene	-1.16105	0.447188	0.00807401	-1.28762	0.409626	3.15121e-05
odd-1	WBGene00003845	protein_coding_gene	-1.16266	0.446689	0.00532549	-1.32404	0.399414	0.00226359
lron-12	WBGene00013542	protein_coding_gene	-1.16465	0.446074	0.0037324	-1.4833	0.357669	2.81563e-05
tsp-20	WBGene00006646	protein_coding_gene	-1.16552	0.445803	0.000144599	-1.35166	0.39184	3.48988e-07
cutl-12	WBGene00011928	protein_coding_gene	-1.16656	0.445484	0.0351297	-1.3424	0.394365	0.0225317
C30G7.4	WBGene00044178	protein_coding_gene	-1.16765	0.445146	0.0028126	-1.54616	0.342421	9.1192e-07
bam-2	WBGene00000237	protein_coding_gene	-1.16991	0.44445	2.58775e-05	-1.66047	0.316337	1.22795e-21
dhs-5	WBGene00000969	protein_coding_gene	-1.1703	0.44433	2.46351e-07	-1.17511	0.442851	2.62502e-06
syg-1	WBGene00006365	protein_coding_gene	-1.17199	0.44381	0.00235038	-1.29448	0.407684	1.24639e-07
ZC581.3	WBGene00022633	protein_coding_gene	-1.17325	0.443421	0.00467664	-1.69364	0.309145	7.91188e-26
nhr-131	WBGene00003721	protein_coding_gene	-1.17426	0.443111	0.00563907	-1.49102	0.355762	1.12559e-09
fkh-9	WBGene00001441	protein_coding_gene	-1.17485	0.442931	0.00639006	-1.34684	0.393153	1.59731e-22
C53B7.3	WBGene00016894	protein_coding_gene	-1.17509	0.442856	1.88196e-06	-1.3804	0.384112	2.91172e-15
dyf-1	WBGene00001117	protein_coding_gene	-1.17573	0.44266	0.00398668	-1.6214	0.32502	5.20621e-05
F35C5.12	WBGene00009400	protein_coding_gene	-1.17666	0.442373	0.0448169	-1.0975	0.467326	0.00572712
nhr-36	WBGene00017198	protein_coding_gene	-1.17736	0.442159	0.0011319	-1.64525	0.31969	3.44113e-08
octr-1	WBGene00006411	protein_coding_gene	-1.17741	0.442143	0.0145385	-1.41407	0.37525	0.00756503
ZC190.4	WBGene00022538	protein_coding_gene	-1.17755	0.442102	0.000136981	-1.05453	0.481453	8.11977e-11
tag-273	WBGene00013289	protein_coding_gene	-1.17917	0.441607	7.02249e-05	-1.30159	0.405678	4.60979e-10
C46C2.2	WBGene00008110	protein_coding_gene	-1.18054	0.441185	1.89017e-13	-1.14672	0.451652	3.85153e-16
abhd-5.1	WBGene00016506	protein_coding_gene	-1.18415	0.440085	0.00853933	-2.0671	0.238638	9.21625e-13
catp-7	WBGene00022010	protein_coding_gene	-1.18441	0.440004	0.000812975	-2.06813	0.238469	1.16467e-51
dve-1	WBGene00022861	protein_coding_gene	-1.18514	0.439783	0.000818823	-1.09001	0.469759	7.00488e-11
cfap-36	WBGene00022435	protein_coding_gene	-1.18668	0.439312	0.00206627	-1.07294	0.475348	0.00415361
ssu-2	WBGene00013455	protein_coding_gene	-1.18748	0.439068	0.0213398	-1.92747	0.26289	3.29617e-05
ule-2	WBGene00045038	protein_coding_gene	-1.18785	0.438955	1.75805e-05	-1.08932	0.469981	3.63994e-10
cnnm-2	WBGene00019869	protein_coding_gene	-1.18811	0.438877	2.17548e-09	-1.28188	0.41126	3.50307e-11
T28D6.4	WBGene00012124	protein_coding_gene	-1.19006	0.438286	0.00085533	-1.28166	0.411322	1.56067e-05
ajm-1	WBGene00000100	protein_coding_gene	-1.19022	0.438235	0.000155812	-1.23869	0.423758	1.1714e-23
tax-6	WBGene00006527	protein_coding_gene	-1.19138	0.437883	0.000316797	-1.69954	0.307884	3.00093e-43
Y55F3AM.14	WBGene00021931	protein_coding_gene	-1.19179	0.43776	0.0433747	2.49015	5.61838	0.00283777
glt-5	WBGene00001623	protein_coding_gene	-1.19239	0.437579	0.0226406	-1.88681	0.270404	1.8447e-11
F23F12.13	WBGene00044455	protein_coding_gene	-1.19245	0.437558	0.00520612	-1.58097	0.334257	8.81553e-06
tsp-6	WBGene00006632	protein_coding_gene	-1.1949	0.436815	0.0490354	-3.17822	0.110474	1.95745e-09
F37C4.4	WBGene00018144	protein_coding_gene	-1.19498	0.436792	0.000336319	-1.2962	0.407199	9.59673e-06
lron-7	WBGene00019351	protein_coding_gene	-1.19589	0.436516	3.0396e-10	-1.23494	0.42486	4.35603e-27
anp-1	WBGene00011587	protein_coding_gene	-1.19695	0.436196	1.28163e-06	-1.15332	0.44959	3.28532e-17
gcl-1	WBGene00013382	protein_coding_gene	-1.19827	0.435798	0.000613156	-2.32511	0.19956	4.07817e-32
let-383	WBGene00044898	protein_coding_gene	-1.19837	0.435766	0.000465992	1.05918	2.08374	0.00632254
nsy-1	WBGene00003822	protein_coding_gene	-1.19969	0.435368	1.02645e-05	-1.21999	0.429284	7.43742e-23
Y42G9A.3	WBGene00021533	protein_coding_gene	-1.20009	0.435248	0.00157565	-1.67759	0.312605	2.1148e-06
nlp-15	WBGene00003753	protein_coding_gene	-1.20066	0.435075	0.00060917	-1.09069	0.469536	1.97028e-08
atgp-1	WBGene00000224	protein_coding_gene	-1.2011	0.434944	1.63385e-07	-1.70818	0.306046	4.47983e-40
cutl-3	WBGene00008978	protein_coding_gene	-1.20145	0.434839	0.00724155	-1.97493	0.254382	3.03205e-06
chd-7	WBGene00007053	protein_coding_gene	-1.20154	0.434812	0.00177238	-1.31458	0.402043	1.4268e-24
ztf-16	WBGene00019960	protein_coding_gene	-1.20209	0.434646	0.000410918	-1.16195	0.446908	2.50024e-09
dhhc-2	WBGene00012948	protein_coding_gene	-1.20243	0.434544	1.91711e-05	-1.1044	0.465095	2.06845e-06
E02H9.7	WBGene00017105	protein_coding_gene	-1.20426	0.433992	0.000160572	-1.12798	0.457556	1.323e-06
ric-3	WBGene00004363	protein_coding_gene	-1.20516	0.433721	0.000241539	-1.64478	0.319796	1.86286e-10
zig-7	WBGene00006984	protein_coding_gene	-1.20598	0.433474	0.000233164	-1.72824	0.30182	7.245e-35
H06H21.8	WBGene00019164	protein_coding_gene	-1.20631	0.433375	9.4169e-07	-1.53875	0.344183	1.60587e-25
C44E12.1	WBGene00016657	protein_coding_gene	-1.20788	0.432906	7.93952e-06	-2.53361	0.172706	3.86558e-25
olrn-1	WBGene00007260	protein_coding_gene	-1.20815	0.432822	0.00282309	-1.05452	0.481456	1.7363e-05
clec-222	WBGene00007283	protein_coding_gene	-1.20828	0.432784	4.43735e-08	-1.15592	0.448781	5.73652e-11
C54D10.10	WBGene00008304	protein_coding_gene	-1.21022	0.432202	0.00379948	-1.4974	0.354192	0.00357298
cest-1.2	WBGene00011364	protein_coding_gene	-1.21037	0.432159	0.0316235	-4.14088	0.0566853	1.00935e-76
sma-9	WBGene00004862	protein_coding_gene	-1.21101	0.431966	0.000534173	-1.3848	0.382941	1.86223e-25
let-23	WBGene00002299	protein_coding_gene	-1.21214	0.431628	0.000108307	-1.40161	0.378507	1.8298e-23
msrp-7	WBGene00011070	protein_coding_gene	-1.21232	0.431575	0.000113283	-1.16589	0.445691	4.19009e-07
F32B4.5	WBGene00009315	protein_coding_gene	-1.21268	0.431465	0.0226025	-2.45614	0.182233	5.83995e-09
Y87G2A.16	WBGene00013602	protein_coding_gene	-1.21369	0.431164	0.00728479	-2.2858	0.205071	6.08297e-05
F54C9.11	WBGene00010045	protein_coding_gene	-1.21411	0.431039	6.54314e-05	-1.00011	0.499961	8.1947e-05
M60.6	WBGene00019781	protein_coding_gene	-1.21419	0.431016	7.6153e-09	-1.18323	0.440363	1.83987e-07
unc-79	WBGene00006811	protein_coding_gene	-1.21759	0.430001	0.00863353	-1.4668	0.361784	1.37525e-09
Y71H2B.8	WBGene00022197	protein_coding_gene	-1.22354	0.428231	0.00622427	-3.00278	0.124759	5.24196e-17
K09C4.10	WBGene00019554	protein_coding_gene	-1.22367	0.428193	1.7915e-07	-1.3509	0.392047	2.58384e-10
clp-4	WBGene00000545	protein_coding_gene	-1.22375	0.428169	2.85624e-06	-1.74033	0.2993	1.22115e-31
F22B7.1	WBGene00017692	protein_coding_gene	-1.22386	0.428136	0.00400504	-1.71117	0.305411	4.68604e-09
C07A12.7	WBGene00015561	protein_coding_gene	-1.22499	0.4278	8.54486e-09	-1.10721	0.464189	1.36515e-12
C10A4.13	WBGene00206485	protein_coding_gene	-1.22704	0.427194	0.00924115	-1.0954	0.468005	0.0105385
W02B8.1	WBGene00012197	protein_coding_gene	-1.22783	0.42696	0.00727936	-1.32538	0.399045	3.9038e-09
best-1	WBGene00007203	protein_coding_gene	-1.2287	0.426701	0.00252362	-1.88767	0.270243	0.000499983
C54E4.4	WBGene00016919	protein_coding_gene	-1.2293	0.426523	0.000226765	-1.23362	0.425248	0.00141711
ampd-1	WBGene00016415	protein_coding_gene	-1.22947	0.426473	3.40602e-12	-1.13681	0.454763	1.13092e-23
C01A2.2	WBGene00007214	protein_coding_gene	-1.23175	0.425801	0.00187459	-1.86825	0.273906	4.48059e-09
bicd-1	WBGene00016611	protein_coding_gene	-1.23463	0.424953	3.36003e-07	-1.19629	0.436397	1.13844e-17
cof-2	WBGene00000583	protein_coding_gene	-1.2355	0.424695	0.00210611	-1.14541	0.452063	0.00881243
ech-8	WBGene00001157	protein_coding_gene	-1.23703	0.424245	4.86381e-05	-1.54641	0.342361	2.19306e-22
unc-53	WBGene00006788	protein_coding_gene	-1.23786	0.424002	0.00129902	-1.49133	0.355685	6.89661e-20
E01G6.2	WBGene00008450	protein_coding_gene	-1.23878	0.42373	4.51889e-05	-1.33485	0.396433	2.96707e-07
F40F8.5	WBGene00009578	protein_coding_gene	-1.23907	0.423646	6.52274e-05	-1.67088	0.314062	4.59314e-30
F02A9.1	WBGene00008513	protein_coding_gene	-1.24012	0.423337	0.0448868	-1.55095	0.341286	0.000350382
nmy-3	WBGene00012437	protein_coding_gene	-1.24034	0.423273	0.00328084	1.15011	2.21931	3.02217e-05
sulp-3	WBGene00018283	protein_coding_gene	-1.24272	0.422576	0.0252806	-1.66718	0.314868	1.64533e-05
C56G2.4	WBGene00016979	protein_coding_gene	-1.24334	0.422393	0.000470584	-1.75612	0.296044	2.09327e-07
T15B7.10	WBGene00020522	pseudogene	-1.24404	0.42219	0.00386428	-3.10272	0.116409	3.39685e-07
vav-1	WBGene00006887	protein_coding_gene	-1.24524	0.421837	2.48112e-09	-1.00929	0.496791	2.11543e-13
scd-1	WBGene00004739	protein_coding_gene	-1.24576	0.421685	5.51498e-05	-1.14472	0.452279	2.95054e-20
R06F6.14	WBGene00269421	protein_coding_gene	-1.25076	0.420227	1.10047e-05	-1.64149	0.320525	1.45009e-10
endu-1	WBGene00010488	protein_coding_gene	-1.2514	0.42004	6.1628e-08	-1.74952	0.297401	3.26636e-33
C34C6.3	WBGene00007916	protein_coding_gene	-1.25714	0.418371	0.00308356	-1.57991	0.334502	2.44781e-05
smf-3	WBGene00004878	protein_coding_gene	-1.25718	0.41836	0.0108342	-3.97539	0.0635752	5.90409e-29
W03G11.4	WBGene00012226	protein_coding_gene	-1.25792	0.418146	0.00015419	-1.52115	0.348409	1.7179e-15
sta-1	WBGene00013111	protein_coding_gene	-1.25799	0.418125	6.71979e-06	-1.27917	0.412033	9.73267e-10
C05B5.8	WBGene00007324	protein_coding_gene	-1.25822	0.418059	0.00943072	-2.28861	0.204673	8.5984e-21
ccch-1	WBGene00009532	protein_coding_gene	-1.25883	0.417883	0.00271402	-1.31272	0.402561	2.65745e-23
Y45F10C.2	WBGene00012878	protein_coding_gene	-1.25932	0.417741	0.0280015	-1.33381	0.39672	6.14657e-06
cfi-1	WBGene00000476	protein_coding_gene	-1.25961	0.417656	0.00050802	-1.78228	0.290724	3.74087e-11
sek-6	WBGene00012162	protein_coding_gene	-1.2604	0.417429	0.00152646	-1.34097	0.394756	0.00014177
Y40B10A.9	WBGene00021493	protein_coding_gene	-1.26313	0.416638	3.33977e-06	-2.11723	0.230489	2.30632e-23
F23A7.3	WBGene00009068	protein_coding_gene	-1.26661	0.415636	0.00502995	-1.78251	0.290678	3.34761e-08
ptr-3	WBGene00004218	protein_coding_gene	-1.26685	0.415566	0.00890316	-2.93221	0.131014	4.92397e-20
lntl-1	WBGene00016289	protein_coding_gene	-1.27002	0.414655	4.39289e-05	-1.13939	0.453952	1.37983e-10
F52G3.1	WBGene00018710	protein_coding_gene	-1.27567	0.413035	6.11206e-05	-1.16666	0.44545	4.15801e-25
cex-1	WBGene00023407	protein_coding_gene	-1.27671	0.412735	0.000945451	-2.23791	0.211993	6.40575e-31
gst-13	WBGene00001761	protein_coding_gene	-1.27706	0.412636	2.17635e-06	-1.01858	0.493602	1.59276e-14
vab-19	WBGene00006882	protein_coding_gene	-1.27746	0.412522	8.39831e-06	-1.47041	0.360879	1.7395e-14
rgs-4	WBGene00004347	protein_coding_gene	-1.28095	0.411525	5.67693e-07	-1.8047	0.28624	2.39971e-11
ctbp-1	WBGene00006424	protein_coding_gene	-1.28178	0.411288	0.00181791	-1.43444	0.36999	8.98796e-08
C08G9.1	WBGene00015619	protein_coding_gene	-1.28223	0.41116	8.05445e-05	-1.72785	0.301902	1.09351e-18
nhr-202	WBGene00019742	protein_coding_gene	-1.28259	0.411057	0.000130041	-1.63718	0.321484	1.56393e-11
B0393.9	WBGene00044636	protein_coding_gene	-1.28443	0.410534	1.20101e-08	-1.24459	0.422028	8.69463e-10
daf-6	WBGene00000902	protein_coding_gene	-1.28711	0.409772	0.0215225	-1.27483	0.413274	0.0347077
Y41E3.22	WBGene00045146	protein_coding_gene	-1.28736	0.409701	0.0253665	-2.5864	0.166501	1.72606e-05
ceeh-2	WBGene00010628	protein_coding_gene	-1.28776	0.409586	1.67272e-07	-2.10218	0.232906	3.40265e-24
ZK228.4	WBGene00013947	protein_coding_gene	-1.28802	0.409512	1.53815e-06	2.72092	6.59293	7.96206e-38
T01E8.1	WBGene00011331	protein_coding_gene	-1.28954	0.409083	0.000368288	-2.02464	0.245766	2.25748e-29
F40A3.1	WBGene00018216	protein_coding_gene	-1.2898	0.409006	6.00296e-12	-1.02139	0.492642	6.87761e-10
dlc-3	WBGene00012424	protein_coding_gene	-1.29172	0.408464	0.00162618	-1.76863	0.293487	3.62542e-08
gtl-1	WBGene00001795	protein_coding_gene	-1.2925	0.408244	1.54247e-05	-1.12757	0.457687	1.59504e-15
dgk-2	WBGene00000959	protein_coding_gene	-1.29328	0.408022	7.35195e-12	-1.67818	0.312476	1.38312e-35
acox-1.6	WBGene00010336	protein_coding_gene	-1.29389	0.407849	1.65696e-05	-1.44243	0.367947	2.37381e-11
Y51A2D.14	WBGene00013081	protein_coding_gene	-1.2946	0.407648	0.000122023	-1.39691	0.379741	6.71112e-17
T25B2.2	WBGene00020786	protein_coding_gene	-1.29517	0.407488	4.18722e-05	-1.25306	0.419557	1.79519e-11
tsp-9	WBGene00006635	protein_coding_gene	-1.29595	0.407267	5.67766e-08	-1.1674	0.445224	1.57327e-11
T05E7.4	WBGene00020260	protein_coding_gene	-1.2962	0.407198	0.0231064	-2.0843	0.23581	3.25799e-05
twk-29	WBGene00006681	protein_coding_gene	-1.2963	0.407168	0.0143422	-1.38929	0.381752	0.000802927
uggt-1	WBGene00018604	protein_coding_gene	-1.29696	0.406982	4.69585e-08	-1.10187	0.465914	5.3139e-21
ZK355.2	WBGene00022712	protein_coding_gene	-1.29739	0.406862	5.60464e-13	-1.16197	0.446902	2.77323e-12
F52E4.5	WBGene00018702	protein_coding_gene	-1.29787	0.406725	0.000495779	-1.28242	0.411106	4.40105e-07
R07D5.2	WBGene00011101	protein_coding_gene	-1.2991	0.40638	0.00654052	-1.36355	0.388626	0.00137942
asp-12	WBGene00017678	protein_coding_gene	-1.30251	0.405421	0.00103865	-1.59883	0.330145	2.98388e-09
nhr-92	WBGene00003682	protein_coding_gene	-1.30322	0.40522	0.001582	-2.00091	0.249842	2.08788e-08
nhr-142	WBGene00018430	protein_coding_gene	-1.30383	0.405051	0.000736705	-1.03286	0.48874	0.0157093
sod-4	WBGene00004933	protein_coding_gene	-1.30385	0.405044	1.07255e-06	-2.25045	0.210158	4.99093e-32
gad-2	WBGene00015666	protein_coding_gene	-1.30523	0.404657	0.0197395	-1.41766	0.374318	0.000111875
col-99	WBGene00000674	protein_coding_gene	-1.30716	0.404115	0.00174477	-1.81158	0.284879	1.67375e-14
ZC373.2	WBGene00013867	protein_coding_gene	-1.30845	0.403755	1.03241e-06	-1.26077	0.417322	1.29892e-20
Y87G2A.19	WBGene00044260	protein_coding_gene	-1.30907	0.40358	0.00034584	-1.41389	0.375298	2.52399e-15
din-1	WBGene00008549	protein_coding_gene	-1.3101	0.403293	0.00016735	-1.14736	0.451451	9.36178e-21
K02D10.4	WBGene00019304	protein_coding_gene	-1.31348	0.40235	0.000495908	-1.77704	0.291782	7.70364e-11
T10H9.8	WBGene00044779	protein_coding_gene	-1.31466	0.40202	0.00117746	-2.99829	0.125148	1.69009e-32
pqn-18	WBGene00004108	protein_coding_gene	-1.31525	0.401855	0.000387135	-1.07856	0.4735	2.83944e-10
hlh-8	WBGene00001953	protein_coding_gene	-1.31533	0.401834	0.0360748	-1.55579	0.340142	0.0100745
C08G9.2	WBGene00015620	protein_coding_gene	-1.31558	0.401763	0.000125725	-1.15534	0.448959	0.00559747
F58B4.6	WBGene00010239	protein_coding_gene	-1.31641	0.401534	0.00957216	-1.03161	0.489163	0.00219488
aak-2	WBGene00020142	protein_coding_gene	-1.31643	0.401528	3.1752e-12	-1.45141	0.365664	2.71368e-29
acs-22	WBGene00017012	protein_coding_gene	-1.31773	0.401166	2.88818e-05	-2.26573	0.207945	2.58597e-74
C10C5.7	WBGene00007511	protein_coding_gene	-1.31874	0.400885	0.00603042	-1.4954	0.354682	4.05251e-05
T05A8.3	WBGene00020229	protein_coding_gene	-1.32121	0.400198	0.000201104	-1.30663	0.404264	2.52227e-14
egl-8	WBGene00001177	protein_coding_gene	-1.32149	0.400123	5.65799e-07	-1.29866	0.406503	6.70367e-25
D1054.10	WBGene00008377	protein_coding_gene	-1.32183	0.400027	2.34221e-05	-1.3956	0.380086	4.00484e-30
F25F8.1	WBGene00017795	protein_coding_gene	-1.3226	0.399814	7.05868e-06	-1.44077	0.368369	2.67569e-08
Y48A6B.8	WBGene00012969	protein_coding_gene	-1.32294	0.399721	0.0191957	-2.25693	0.209217	1.5351e-07
tag-241	WBGene00044079	protein_coding_gene	-1.32318	0.399654	0.000546124	-1.4379	0.369103	5.65734e-13
C27H5.4	WBGene00016174	protein_coding_gene	-1.3309	0.397521	7.57819e-08	-1.07311	0.475294	9.50477e-08
mlc-7	WBGene00023451	protein_coding_gene	-1.33176	0.397283	0.000400771	-1.05825	0.480214	8.87773e-10
T28C6.8	WBGene00012122	protein_coding_gene	-1.33348	0.39681	7.55204e-12	-1.45214	0.365479	2.65257e-12
nhr-45	WBGene00003635	protein_coding_gene	-1.33448	0.396534	1.89723e-06	-1.21622	0.43041	2.19684e-16
cyp-33E2	WBGene00018334	protein_coding_gene	-1.33562	0.396223	4.58952e-07	-1.04423	0.484903	1.67909e-05
nhr-238	WBGene00021611	protein_coding_gene	-1.33568	0.396205	0.000739209	-2.92738	0.131453	2.65368e-07
bcmo-2	WBGene00018755	protein_coding_gene	-1.33772	0.395646	6.85101e-11	1.25466	2.38611	1.14153e-06
ckr-2	WBGene00021439	protein_coding_gene	-1.33873	0.395369	0.00981994	-1.26874	0.415023	0.000460678
F53B3.3	WBGene00018742	protein_coding_gene	-1.34217	0.394427	0.00738582	-1.25094	0.420174	0.00287619
rrc-1	WBGene00009800	protein_coding_gene	-1.34272	0.394277	7.53272e-05	-1.62264	0.324741	2.25558e-09
R12C12.9	WBGene00020029	protein_coding_gene	-1.34377	0.393989	0.000153634	-1.76183	0.294874	5.57339e-14
Y97E10AR.2	WBGene00022397	protein_coding_gene	-1.3444	0.393819	0.00638965	-1.10728	0.464168	0.0100975
sem-4	WBGene00004773	protein_coding_gene	-1.34502	0.39365	2.09805e-05	-1.1136	0.462139	8.83467e-10
F42H10.3	WBGene00018367	protein_coding_gene	-1.34649	0.393247	3.49248e-08	-1.36355	0.388624	1.12758e-09
dpy-18	WBGene00001077	protein_coding_gene	-1.34709	0.393085	1.63693e-07	-1.12601	0.458181	1.94326e-08
Y39G10AR.11	WBGene00021469	protein_coding_gene	-1.34778	0.392896	1.67677e-05	-2.68035	0.156003	1.01654e-76
F32A5.8	WBGene00017971	protein_coding_gene	-1.34811	0.392807	4.98661e-08	-1.01873	0.493552	1.0174e-08
ZC455.1	WBGene00013902	protein_coding_gene	-1.35123	0.391956	0.000269124	-1.35613	0.390628	8.4214e-11
dpy-31	WBGene00006592	protein_coding_gene	-1.35139	0.391914	1.69927e-09	-2.07666	0.237062	3.07332e-38
sdpn-1	WBGene00018467	protein_coding_gene	-1.35178	0.391808	4.06758e-12	-1.09136	0.469319	2.01912e-13
F28B4.3	WBGene00017892	protein_coding_gene	-1.35361	0.391311	6.06719e-05	1.11343	2.16359	0.0484377
M04B2.6	WBGene00010848	protein_coding_gene	-1.35365	0.391301	0.00229751	-1.29585	0.407295	0.000545133
dgk-5	WBGene00019428	protein_coding_gene	-1.35442	0.391092	3.3696e-06	-1.40568	0.37744	2.0464e-13
ctsa-4.2	WBGene00021503	protein_coding_gene	-1.35635	0.390569	4.23493e-05	1.3906	2.62188	2.32188e-05
Y71G12B.26	WBGene00022161	protein_coding_gene	-1.3573	0.390312	0.019809	-1.69241	0.309409	0.000181386
C10C5.5	WBGene00007509	protein_coding_gene	-1.35756	0.390243	0.000473515	-1.36307	0.388755	0.000444427
F38E9.6	WBGene00018188	protein_coding_gene	-1.35851	0.389984	0.000724721	-1.82219	0.282791	1.82809e-07
nlp-82	WBGene00044006	protein_coding_gene	-1.36503	0.388225	0.00976227	-1.74537	0.298258	0.000860267
ensh-1	WBGene00017013	protein_coding_gene	-1.36592	0.387986	0.00522435	-2.04173	0.242872	1.83717e-06
C48E7.6	WBGene00016751	protein_coding_gene	-1.36611	0.387936	0.000196777	-1.28085	0.411552	7.35819e-10
itx-1	WBGene00002174	protein_coding_gene	-1.3676	0.387536	0.00044544	-1.59912	0.330078	2.03941e-33
ceh-79	WBGene00007749	protein_coding_gene	-1.36859	0.387271	0.00252828	-2.10267	0.232828	2.25465e-17
che-3	WBGene00000485	protein_coding_gene	-1.37037	0.386792	0.00209046	-1.51699	0.349414	1.57285e-08
tpa-1	WBGene00006599	protein_coding_gene	-1.37197	0.386364	8.53009e-08	-1.4716	0.360582	6.92354e-25
nuc-1	WBGene00003828	protein_coding_gene	-1.37225	0.386287	5.15766e-09	-1.29591	0.407278	2.45953e-26
F49H12.3	WBGene00018654	protein_coding_gene	-1.37309	0.386065	0.0259793	-1.45921	0.363691	0.00801094
drl-1	WBGene00017578	protein_coding_gene	-1.37315	0.386048	1.63065e-08	-1.3214	0.400146	9.76762e-12
T05A7.7	WBGene00020224	protein_coding_gene	-1.37594	0.385301	0.00792175	-1.56042	0.339053	0.0002631
hum-4	WBGene00002037	protein_coding_gene	-1.38431	0.383074	1.71402e-06	-1.05543	0.481152	1.12758e-09
T19A5.3	WBGene00020554	protein_coding_gene	-1.3857	0.382705	0.000257522	-1.99628	0.250646	0.00283774
sgk-1	WBGene00004789	protein_coding_gene	-1.38623	0.382562	2.6188e-09	-1.71116	0.305415	2.66454e-36
vpat-1	WBGene00018860	protein_coding_gene	-1.39002	0.381558	1.45177e-11	-1.34522	0.393593	4.12134e-15
T02C5.1	WBGene00020158	protein_coding_gene	-1.39386	0.380546	1.77483e-05	-1.91198	0.265728	2.6096e-53
C39B10.1	WBGene00008021	protein_coding_gene	-1.39388	0.380539	0.00203858	-1.13374	0.455731	0.00478095
ndx-1	WBGene00003578	protein_coding_gene	-1.39453	0.380368	2.00498e-05	-1.21614	0.430433	7.27775e-07
K10D3.6	WBGene00010740	protein_coding_gene	-1.395	0.380244	6.96873e-06	-2.40474	0.188843	5.79827e-19
Y106G6D.8	WBGene00013704	protein_coding_gene	-1.39506	0.380228	1.06736e-05	-1.31053	0.403172	6.77438e-10
F58A3.3	WBGene00010223	protein_coding_gene	-1.39665	0.379809	0.000587426	-2.29058	0.204393	8.41287e-09
W06H8.6	WBGene00021068	protein_coding_gene	-1.39821	0.3794	0.00456652	-1.74172	0.299013	2.46575e-35
H04M03.12	WBGene00019156	protein_coding_gene	-1.39987	0.378963	0.00331668	-1.05744	0.480483	0.000766383
ZK550.6	WBGene00014000	protein_coding_gene	-1.40291	0.378165	0.00133373	-2.70217	0.153662	2.25484e-43
arf-1.1	WBGene00000190	protein_coding_gene	-1.4039	0.377905	0.00200737	1.66356	3.16797	5.76211e-05
W03F8.6	WBGene00020995	protein_coding_gene	-1.40476	0.377682	0.00246346	-2.17666	0.221188	3.17882e-14
VF13D12L.3	WBGene00012149	protein_coding_gene	-1.40493	0.377636	3.63647e-18	-1.01942	0.493316	5.67112e-09
C32D5.6	WBGene00016314	protein_coding_gene	-1.40665	0.377187	2.54533e-06	-1.26718	0.415471	2.51668e-07
D1086.1	WBGene00008388	protein_coding_gene	-1.40707	0.377077	6.84599e-05	-1.52002	0.348681	1.12274e-08
capa-1	WBGene00021268	protein_coding_gene	-1.40911	0.376543	0.00050535	-1.56833	0.337198	1.16044e-09
D2096.13	WBGene00044953	protein_coding_gene	-1.40972	0.376385	0.013223	-2.08482	0.235726	1.64533e-05
mab-7	WBGene00003104	protein_coding_gene	-1.4109	0.376077	0.00373394	-1.91991	0.264271	1.10244e-05
Y116F11A.1	WBGene00013816	protein_coding_gene	-1.41219	0.37574	0.0366104	-1.13415	0.455602	0.0348727
F32B5.6	WBGene00017979	protein_coding_gene	-1.41266	0.375619	4.87675e-11	-1.38986	0.381603	3.13402e-29
ZK185.5	WBGene00044481	protein_coding_gene	-1.41268	0.375614	1.22934e-10	-1.47485	0.359772	3.14028e-11
E04F6.9	WBGene00017128	protein_coding_gene	-1.41647	0.374628	1.01631e-10	-1.9861	0.25242	3.62575e-42
zig-1	WBGene00006978	protein_coding_gene	-1.41731	0.37441	8.52237e-08	-1.34319	0.394147	3.23585e-11
W05F2.4	WBGene00021036	protein_coding_gene	-1.41787	0.374264	0.000103519	-1.34635	0.393286	5.22145e-19
unc-36	WBGene00006772	protein_coding_gene	-1.41942	0.373864	7.94579e-10	-1.04966	0.483081	4.75642e-07
lin-46	WBGene00003031	protein_coding_gene	-1.42055	0.373571	0.00100934	-1.30049	0.405988	0.00868111
sbp-1	WBGene00004735	protein_coding_gene	-1.42111	0.373424	5.47877e-06	-1.19381	0.437146	4.40017e-17
mig-17	WBGene00003248	protein_coding_gene	-1.42732	0.37182	3.86408e-06	-1.21439	0.430956	4.48531e-06
nas-39	WBGene00003555	protein_coding_gene	-1.42745	0.371788	3.50568e-05	-1.06327	0.478545	2.57305e-05
gpx-6	WBGene00020373	protein_coding_gene	-1.42789	0.371674	3.09476e-05	-1.51068	0.350946	0.000236448
W07A12.4	WBGene00012322	protein_coding_gene	-1.43027	0.371062	0.00583609	-1.84872	0.277638	5.44714e-07
F36F2.1	WBGene00009475	protein_coding_gene	-1.43107	0.370856	1.18933e-06	-1.16955	0.444561	4.10834e-11
T11F9.1	WBGene00011709	protein_coding_gene	-1.43248	0.370494	0.0160296	-1.31805	0.401076	0.0342029
ZK899.2	WBGene00014141	protein_coding_gene	-1.43259	0.370466	1.69788e-10	-1.00306	0.498942	2.66041e-10
cyp-37A1	WBGene00008499	protein_coding_gene	-1.43333	0.370274	0.000661193	-3.10416	0.116293	4.31162e-57
C18G1.1	WBGene00015980	protein_coding_gene	-1.43479	0.369902	0.00692433	-1.90071	0.267811	0.000126397
pqn-36	WBGene00004123	protein_coding_gene	-1.43505	0.369834	0.00546571	1.49055	2.80996	1.63127e-05
C14A4.7	WBGene00007558	protein_coding_gene	-1.43507	0.369829	0.000158679	-1.3263	0.398789	3.88865e-06
ephx-1	WBGene00019487	protein_coding_gene	-1.43576	0.369651	6.38682e-16	-1.61053	0.327478	1.58182e-31
W02D7.3	WBGene00020939	protein_coding_gene	-1.43634	0.369502	0.0175668	-1.07824	0.473607	0.0473935
K12C11.3	WBGene00019674	protein_coding_gene	-1.43663	0.369429	0.00877613	-1.18278	0.440501	0.00428492
F55B11.2	WBGene00010084	protein_coding_gene	-1.43717	0.369291	1.6453e-07	-1.394	0.380508	7.26036e-18
ZK813.3	WBGene00022822	protein_coding_gene	-1.43872	0.368894	8.16383e-05	-1.31614	0.401609	8.88133e-22
D2096.6	WBGene00017073	protein_coding_gene	-1.43928	0.368751	0.0047454	1.19052	2.28235	0.0234023
abts-4	WBGene00019844	protein_coding_gene	-1.44328	0.367731	7.68305e-10	-1.66933	0.3144	1.71641e-33
ctl-2	WBGene00000831	protein_coding_gene	-1.44488	0.367324	3.84975e-08	-2.23152	0.212934	3.9998e-72
twk-8	WBGene00006663	protein_coding_gene	-1.44519	0.367244	1.38958e-06	-1.33656	0.395964	2.21392e-11
dhs-15	WBGene00000978	protein_coding_gene	-1.44659	0.366889	0.0229413	-2.24188	0.21141	2.39408e-09
arrd-6	WBGene00009579	protein_coding_gene	-1.44677	0.366841	0.00889889	-1.33169	0.397303	0.00247067
F47G3.4	WBGene00194641	protein_coding_gene	-1.44954	0.366139	6.31061e-07	-3.30334	0.101297	1.6008e-14
slc-28.2	WBGene00017868	protein_coding_gene	-1.4508	0.36582	0.00635555	-2.8484	0.13885	3.81287e-11
lgc-50	WBGene00020605	protein_coding_gene	-1.45306	0.365246	0.000514969	-1.46202	0.362983	1.01491e-06
cdh-8	WBGene00017576	protein_coding_gene	-1.45381	0.365056	7.23454e-05	-1.27213	0.414048	3.8602e-05
nca-2	WBGene00003558	protein_coding_gene	-1.45421	0.364956	5.76601e-05	-1.27258	0.413918	0.000516048
F23F12.12	WBGene00017756	protein_coding_gene	-1.45427	0.36494	0.0119393	-1.75913	0.295426	7.42844e-13
ubc-17	WBGene00006712	protein_coding_gene	-1.45464	0.364846	0.00113374	-1.04226	0.485565	0.00566773
F52H2.4	WBGene00018716	protein_coding_gene	-1.45623	0.364445	5.1875e-05	-1.47834	0.358902	9.70698e-06
acy-2	WBGene00000069	protein_coding_gene	-1.45745	0.364135	0.00506528	-1.12848	0.457397	0.0149033
Y62H9A.3	WBGene00013391	protein_coding_gene	-1.4583	0.363921	7.46743e-06	-1.09131	0.469335	6.75878e-11
T19B10.2	WBGene00011831	protein_coding_gene	-1.4584	0.363898	1.69655e-05	-1.5951	0.330999	0.000552244
ugt-20	WBGene00019516	protein_coding_gene	-1.45858	0.363851	2.23664e-06	-1.67347	0.313499	3.01545e-06
K08D9.9	WBGene00235094	protein_coding_gene	-1.45894	0.36376	0.00640086	-2.17539	0.221382	3.08881e-13
acp-5	WBGene00017427	protein_coding_gene	-1.45904	0.363735	2.30013e-08	-2.13081	0.22833	5.11437e-17
Y43F4A.1	WBGene00012796	protein_coding_gene	-1.4594	0.363645	1.17485e-08	-1.45013	0.365987	1.09667e-07
F07C6.3	WBGene00008554	protein_coding_gene	-1.45952	0.363614	1.166e-07	-1.19837	0.435767	2.25558e-09
gar-1	WBGene00001517	protein_coding_gene	-1.45965	0.36358	0.00160557	-1.18342	0.440306	0.000439987
T08G11.3	WBGene00011630	protein_coding_gene	-1.46067	0.363325	0.0308882	-1.66832	0.314618	0.0176321
npr-18	WBGene00008065	protein_coding_gene	-1.46258	0.362844	0.0254071	-1.25687	0.418451	0.0422125
gana-1	WBGene00011095	protein_coding_gene	-1.46303	0.362731	2.82996e-06	-1.32932	0.397955	1.88418e-14
gpa-7	WBGene00001669	protein_coding_gene	-1.46432	0.362407	4.55438e-08	-1.49545	0.35467	1.76978e-09
prx-5	WBGene00004194	protein_coding_gene	-1.4654	0.362134	8.46581e-15	-1.34059	0.394859	9.08532e-17
pqn-94	WBGene00004173	protein_coding_gene	-1.46564	0.362075	2.06168e-05	-1.19842	0.435753	3.32883e-09
rme-4	WBGene00004375	protein_coding_gene	-1.46673	0.361803	8.93569e-15	-1.07328	0.475237	5.35316e-15
bgal-1	WBGene00011832	protein_coding_gene	-1.46948	0.361113	4.57482e-13	-1.20515	0.433725	1.40848e-10
W04G3.5	WBGene00012258	protein_coding_gene	-1.47034	0.360897	2.00639e-11	-1.05824	0.480217	1.15796e-12
maoc-1	WBGene00017123	protein_coding_gene	-1.4717	0.360556	2.6623e-11	-1.68405	0.311208	2.00985e-52
daam-1	WBGene00018976	protein_coding_gene	-1.47222	0.360426	0.000247359	-2.19547	0.218322	1.98931e-11
[truncated: 1,940 more rows]

## Sheet: Transcription Factors
Gene Name	WormBase Gene ID	Sequence Name	N2 log2Fold Change	CB4856 log2Fold Change
[truncated: 327 more rows]
