# Supplementary material for: Wild-type Caenorhabditis elegans isolates exhibit distinct gene expression profiles in response to microbial infection
Source: BMC Genomics. 2022 Mar 23;23:229. doi: 10.1186/s12864-022-08455-2 (PMC8943956; doi:10.1186/s12864-022-08455-2)
Supplement: Supplementary file 10 — Additional file 10. [file 12864_2022_8455_MOESM10_ESM.xlsx]

## Sheet: N2 DEGs
N2-exclusive DEGs in response to P. rettgeri (vs. OP50)
Gene Name	Wormbase Gene ID	Type	log2Fold Change	Fold Change	Adjusted P-value
fmo-2	WBGene00001477	protein_coding_gene	6.45262	87.5857	8.0697e-10
fipr-22	WBGene00007989	protein_coding_gene	4.50825	22.7572	2.0236e-05
F35E12.4	WBGene00009428	pseudogene	3.69226	12.9265	3.99684e-05
K05B2.4	WBGene00019404	protein_coding_gene	3.66647	12.6975	2.4844e-05
pgp-5	WBGene00003999	protein_coding_gene	3.08538	8.48776	0.000121384
C25F9.11	WBGene00045411	protein_coding_gene	2.96144	7.78899	0.00279814
W01C8.1	WBGene00020918	protein_coding_gene	2.80421	6.98477	0.0308411
Y47H10A.3	WBGene00012959	protein_coding_gene	2.69944	6.4955	0.0182262
C49G7.12	WBGene00077593	protein_coding_gene	2.57365	5.95314	0.00602884
sqst-3	WBGene00012067	protein_coding_gene	2.46414	5.518	0.0491097
C25F9.12	WBGene00045412	protein_coding_gene	2.37583	5.19034	0.0403161
T10D4.15	WBGene00077522	protein_coding_gene	2.35911	5.13053	0.0415624
F14F9.3	WBGene00017466	protein_coding_gene	2.23984	4.72344	0.0491426
pgp-6	WBGene00004000	protein_coding_gene	2.19779	4.58777	0.000120199
clec-76	WBGene00021587	protein_coding_gene	2.18105	4.53485	0.0282003
cyp-13B1	WBGene00008519	protein_coding_gene	2.17038	4.50142	0.00140507
srw-86	WBGene00005833	protein_coding_gene	2.02282	4.06376	0.0322084
F11A5.15	WBGene00008680	protein_coding_gene	2.01467	4.04089	0.00258717
F11C7.6	WBGene00017378	protein_coding_gene	2.00146	4.00406	0.0138204
T27A3.8	WBGene00044611	protein_coding_gene	1.91276	3.7653	0.0222134
acs-7	WBGene00007228	protein_coding_gene	1.89314	3.71443	0.000627507
E03H4.8	WBGene00008476	protein_coding_gene	1.86531	3.64347	0.000721592
ZC239.22	WBGene00194717	protein_coding_gene	1.85875	3.62693	0.0251176
ech-1.1	WBGene00001150	protein_coding_gene	1.81339	3.51466	4.46601e-05
ceh-45	WBGene00022837	protein_coding_gene	1.8099	3.50619	0.025206
C34H4.1	WBGene00016424	protein_coding_gene	1.75454	3.37418	0.00363715
nhr-58	WBGene00003648	protein_coding_gene	1.75381	3.37248	0.00555359
Y43F8B.23	WBGene00194815	protein_coding_gene	1.75284	3.37022	0.0385535
acox-3	WBGene00019060	protein_coding_gene	1.75173	3.36763	0.000434292
E02H4.4	WBGene00008462	protein_coding_gene	1.7475	3.35777	0.0108391
E02C12.8	WBGene00017093	protein_coding_gene	1.73612	3.33138	0.00127939
C10C5.5	WBGene00007509	protein_coding_gene	1.70993	3.27145	7.17521e-05
C52E2.4	WBGene00016883	protein_coding_gene	1.66734	3.17628	0.0113134
F12A10.1	WBGene00017390	protein_coding_gene	1.62622	3.08704	0.00651727
F07E5.13	WBGene00304173	protein_coding_gene	1.6177	3.06885	0.00719798
cest-34	WBGene00019652	protein_coding_gene	1.6166	3.06651	0.00989201
Y51A2D.13	WBGene00013080	protein_coding_gene	1.57766	2.98485	0.00931529
C46C11.4	WBGene00044567	protein_coding_gene	1.56422	2.95718	0.00472374
nhr-171	WBGene00016926	protein_coding_gene	1.55539	2.93912	0.0491426
K08B5.1	WBGene00019518	protein_coding_gene	1.53038	2.88863	0.00673504
ctl-1	WBGene00000830	protein_coding_gene	1.45044	2.73291	0.0489075
asns-2	WBGene00019730	protein_coding_gene	1.44559	2.72373	0.0251176
fbxb-87	WBGene00043996	protein_coding_gene	1.44272	2.71833	0.0455773
B0272.4	WBGene00007130	protein_coding_gene	1.42488	2.68492	0.00109234
C40A11.4	WBGene00016547	protein_coding_gene	1.41623	2.66886	0.0325357
nhr-116	WBGene00003706	protein_coding_gene	1.41381	2.66439	0.00208189
fbxb-44	WBGene00019416	protein_coding_gene	1.39258	2.62548	0.0244444
ugt-31	WBGene00021464	protein_coding_gene	1.3859	2.61336	0.0116283
B0250.12	WBGene00050927	pseudogene	1.38387	2.60968	0.0121844
Y58A7A.5	WBGene00021979	protein_coding_gene	1.37647	2.59633	0.0491426
K08B5.2	WBGene00019519	protein_coding_gene	1.37174	2.58783	0.001987
T05F1.9	WBGene00011494	protein_coding_gene	1.37007	2.58483	0.0377388
cpr-4	WBGene00000784	protein_coding_gene	1.35726	2.56198	0.000590024
fbxa-60	WBGene00020456	protein_coding_gene	1.34766	2.54499	0.0202383
F45E10.2	WBGene00009729	protein_coding_gene	1.3472	2.54419	0.0014726
swt-6	WBGene00011190	protein_coding_gene	1.33008	2.51417	0.0068335
ref-2	WBGene00004335	protein_coding_gene	1.31786	2.49296	0.0271435
C25D7.5	WBGene00007717	protein_coding_gene	1.31318	2.48488	0.0372484
zeel-1	WBGene00021463	protein_coding_gene	1.31202	2.48289	0.0172589
F31F7.1	WBGene00017964	protein_coding_gene	1.3117	2.48233	7.84055e-05
cyp-34A5	WBGene00015040	protein_coding_gene	1.30661	2.4736	0.0444511
pept-3	WBGene00003878	protein_coding_gene	1.2866	2.43952	0.0394316
pals-23	WBGene00016218	protein_coding_gene	1.27476	2.41959	0.0139899
zip-8	WBGene00017755	protein_coding_gene	1.24626	2.37226	8.77968e-08
Y111B2A.21	WBGene00013741	protein_coding_gene	1.23419	2.35249	0.00300929
zig-4	WBGene00006981	protein_coding_gene	1.21234	2.31713	0.0399905
R11F4.1	WBGene00020007	protein_coding_gene	1.21073	2.31455	0.000525506
F45D3.3	WBGene00009723	protein_coding_gene	1.21025	2.31378	0.000137072
F58A6.1	WBGene00019022	protein_coding_gene	1.20709	2.30872	0.00654826
fbxc-29	WBGene00019923	protein_coding_gene	1.19633	2.29156	0.0233817
nhr-21	WBGene00003620	protein_coding_gene	1.19505	2.28953	0.00341038
T04F8.7	WBGene00011445	protein_coding_gene	1.19019	2.28182	0.0144838
F44F1.6	WBGene00009698	protein_coding_gene	1.17868	2.2637	0.00417884
ZK757.2	WBGene00014074	protein_coding_gene	1.17836	2.26319	0.0444896
F35B3.7	WBGene00018033	protein_coding_gene	1.17754	2.26191	0.0243755
prx-11	WBGene00004196	protein_coding_gene	1.17263	2.25423	0.00251006
cpt-1	WBGene00012907	protein_coding_gene	1.16277	2.23887	2.62517e-05
F21D12.3	WBGene00017663	protein_coding_gene	1.16137	2.2367	0.0178412
D2063.1	WBGene00017060	protein_coding_gene	1.15998	2.23454	0.0218011
pals-24	WBGene00016219	protein_coding_gene	1.1568	2.22963	0.017339
endu-2	WBGene00019779	protein_coding_gene	1.15642	2.22904	0.00131452
fbxb-63	WBGene00044197	protein_coding_gene	1.14728	2.21496	0.0256223
jmjd-3.3	WBGene00007813	protein_coding_gene	1.14021	2.20413	0.0426647
sdz-28	WBGene00020073	protein_coding_gene	1.12388	2.17933	0.0166689
M162.5	WBGene00010931	protein_coding_gene	1.12364	2.17896	0.0203269
F32D8.13	WBGene00009335	protein_coding_gene	1.11304	2.16301	0.0128934
C18H9.6	WBGene00016004	protein_coding_gene	1.11191	2.16132	0.00562059
Y41D4A.7	WBGene00021509	protein_coding_gene	1.10917	2.15721	0.0181656
dod-22	WBGene00010125	protein_coding_gene	1.09626	2.138	0.00940632
R03H10.11	WBGene00271824	protein_coding_gene	1.09217	2.13195	0.0337653
Y70G10A.3	WBGene00013499	protein_coding_gene	1.08367	2.11942	0.0455383
btb-16	WBGene00018195	protein_coding_gene	1.07832	2.11158	0.00640378
B0403.6	WBGene00043982	protein_coding_gene	1.06628	2.09402	0.0455773
clec-52	WBGene00015052	protein_coding_gene	1.0644	2.09131	7.14714e-08
fbxc-40	WBGene00016295	protein_coding_gene	1.05867	2.08301	0.0323564
T05D4.2	WBGene00011475	protein_coding_gene	1.04341	2.0611	0.0367304
Y71A12B.11	WBGene00013508	protein_coding_gene	1.04144	2.05828	0.0405428
cng-1	WBGene00000562	protein_coding_gene	1.03953	2.05556	0.0139416
Y46G5A.7	WBGene00012899	protein_coding_gene	1.0293	2.04103	0.00611665
fmo-5	WBGene00001480	protein_coding_gene	1.02696	2.03772	0.0166739
T12A7.2	WBGene00011723	protein_coding_gene	1.02372	2.03315	0.0179226
C16C4.18	WBGene00194998	protein_coding_gene	1.01457	2.0203	0.0183163
fbxb-41	WBGene00019703	protein_coding_gene	1.00657	2.00914	0.0310924
pgp-10	WBGene00004004	protein_coding_gene	1.00554	2.0077	0.0333245
F39F10.4	WBGene00018204	protein_coding_gene	1.00205	2.00285	0.0281596
tdo-2	WBGene00016201	protein_coding_gene	-1.00214	0.49926	0.0265007
F25D1.5	WBGene00009110	protein_coding_gene	-1.00344	0.498809	0.0108585
clec-51	WBGene00015050	protein_coding_gene	-1.00452	0.498435	0.000434292
H03A11.2	WBGene00010357	protein_coding_gene	-1.00713	0.497535	0.000729877
T01H3.5	WBGene00011351	protein_coding_gene	-1.01021	0.496474	0.0418005
pmt-2	WBGene00018811	protein_coding_gene	-1.01724	0.494061	0.0035967
F41B4.3	WBGene00018259	protein_coding_gene	-1.01746	0.493984	0.0222134
F37H8.2	WBGene00009511	protein_coding_gene	-1.01796	0.493816	0.015146
spp-4	WBGene00004989	protein_coding_gene	-1.02478	0.491484	0.0322084
aat-2	WBGene00000003	protein_coding_gene	-1.02691	0.490761	0.0118972
K09F6.4	WBGene00019587	protein_coding_gene	-1.02692	0.490756	0.00808591
bcmo-2	WBGene00018755	protein_coding_gene	-1.03135	0.489251	8.44352e-05
F17C8.9	WBGene00185014	protein_coding_gene	-1.04105	0.485974	0.043786
F58B4.5	WBGene00010238	protein_coding_gene	-1.04646	0.484156	0.0012545
C25F9.4	WBGene00007724	protein_coding_gene	-1.05423	0.481554	0.00656285
D2023.1	WBGene00014300	protein_coding_gene	-1.0591	0.47993	5.25718e-05
Y38E10A.14	WBGene00012592	protein_coding_gene	-1.06103	0.479289	0.0395861
lron-8	WBGene00020693	protein_coding_gene	-1.06286	0.478682	0.000311459
pmp-5	WBGene00004062	protein_coding_gene	-1.06469	0.478076	0.0343643
shl-1	WBGene00022240	protein_coding_gene	-1.06819	0.476915	0.0155471
C31H2.4	WBGene00016294	protein_coding_gene	-1.06933	0.476539	0.0333029
arrd-18	WBGene00018060	protein_coding_gene	-1.07385	0.475049	0.0127603
K03B8.6	WBGene00010524	protein_coding_gene	-1.07878	0.473428	0.00431171
mct-3	WBGene00010834	protein_coding_gene	-1.08152	0.47253	0.001194
C08H9.15	WBGene00007474	protein_coding_gene	-1.08484	0.471444	0.0202269
ndx-2	WBGene00003579	protein_coding_gene	-1.08587	0.471108	0.0105566
ZC239.6	WBGene00022569	protein_coding_gene	-1.0919	0.469144	0.012015
hacd-1	WBGene00019978	protein_coding_gene	-1.09696	0.467502	0.0185814
fkb-3	WBGene00001428	protein_coding_gene	-1.10027	0.46643	0.0184276
tbc-19	WBGene00007849	protein_coding_gene	-1.10356	0.465366	0.0207623
cnp-2	WBGene00012901	protein_coding_gene	-1.11361	0.462136	0.00352075
cest-10	WBGene00016595	protein_coding_gene	-1.11886	0.460458	0.00667301
K10D11.5	WBGene00010749	protein_coding_gene	-1.12104	0.459762	0.025463
F27E5.7	WBGene00044035	protein_coding_gene	-1.12885	0.45728	0.0325357
R13D11.4	WBGene00020058	protein_coding_gene	-1.1325	0.456125	0.00966044
T04B2.3	WBGene00011422	protein_coding_gene	-1.13603	0.455009	0.00473953
pfn-3	WBGene00003991	protein_coding_gene	-1.14395	0.452519	0.00307303
F34D10.9	WBGene00045484	protein_coding_gene	-1.14585	0.451924	0.0230013
Y34F4.2	WBGene00021337	protein_coding_gene	-1.14727	0.451479	0.0224094
C15C7.5	WBGene00015791	protein_coding_gene	-1.14815	0.451203	0.00189087
T20D4.11	WBGene00020617	protein_coding_gene	-1.15597	0.448765	0.0346955
wago-10	WBGene00020707	protein_coding_gene	-1.16377	0.446345	0.0396043
nas-20	WBGene00003539	protein_coding_gene	-1.16628	0.44557	0.0187173
bath-26	WBGene00020329	protein_coding_gene	-1.17075	0.444192	0.030588
T22E5.1	WBGene00020690	protein_coding_gene	-1.17231	0.443712	0.0318504
R11E3.1	WBGene00020003	protein_coding_gene	-1.18039	0.441232	0.0443101
msp-51	WBGene00003444	protein_coding_gene	-1.18092	0.44107	0.0496482
spe-41	WBGene00004976	protein_coding_gene	-1.1836	0.440251	0.0289241
tba-9	WBGene00006535	protein_coding_gene	-1.18833	0.438812	0.00184914
alg-4	WBGene00006449	protein_coding_gene	-1.18888	0.438644	0.0474165
Y43C5B.3	WBGene00012786	protein_coding_gene	-1.19248	0.43755	0.0325357
Y57G11C.40	WBGene00013329	protein_coding_gene	-1.19763	0.435991	0.0341172
let-805	WBGene00002915	protein_coding_gene	-1.20281	0.434427	0.0228583
T28F4.3	WBGene00012138	protein_coding_gene	-1.20573	0.43355	0.0410936
ttr-14	WBGene00011460	protein_coding_gene	-1.2058	0.43353	0.00674687
dac-1	WBGene00000895	protein_coding_gene	-1.21366	0.431174	0.0101172
F46C8.8	WBGene00018487	protein_coding_gene	-1.21618	0.430422	0.0210514
dop-4	WBGene00016872	protein_coding_gene	-1.2189	0.42961	0.0372484
W06A7.4	WBGene00012293	protein_coding_gene	-1.22071	0.429073	0.00421256
C55A6.6	WBGene00008335	protein_coding_gene	-1.2218	0.428747	0.00046262
K03B8.8	WBGene00010525	protein_coding_gene	-1.22389	0.428128	0.000644164
B0252.5	WBGene00015089	protein_coding_gene	-1.23369	0.425228	0.0413924
ttr-7	WBGene00020566	protein_coding_gene	-1.24191	0.422813	0.00590893
C11H1.9	WBGene00023500	protein_coding_gene	-1.24306	0.422475	0.0191561
C50D2.6	WBGene00016809	protein_coding_gene	-1.24389	0.422233	0.00685564
F54C1.1	WBGene00018789	protein_coding_gene	-1.24744	0.421196	0.0142183
C09D4.3	WBGene00015634	protein_coding_gene	-1.25334	0.419476	0.0343643
K09A9.8	WBGene00194849	protein_coding_gene	-1.25394	0.419302	0.0294805
abu-14	WBGene00004174	protein_coding_gene	-1.25433	0.41919	0.0376786
R07E5.15	WBGene00011120	protein_coding_gene	-1.2613	0.417168	0.0477513
irld-6	WBGene00009239	protein_coding_gene	-1.26196	0.416976	0.0415441
F33E2.4	WBGene00009360	protein_coding_gene	-1.26403	0.41638	0.034076
C33F10.8	WBGene00016356	protein_coding_gene	-1.26683	0.415571	0.0481872
K01B6.3	WBGene00010454	protein_coding_gene	-1.27863	0.412187	0.00406911
lon-8	WBGene00013352	protein_coding_gene	-1.27886	0.41212	0.000729877
fpn-1.2	WBGene00019977	protein_coding_gene	-1.28522	0.410307	0.00664931
best-17	WBGene00020559	protein_coding_gene	-1.2862	0.410028	0.000389672
pgp-14	WBGene00004008	protein_coding_gene	-1.28706	0.409785	0.0138553
col-17	WBGene00000606	protein_coding_gene	-1.2951	0.407509	0.0316534
C47E12.11	WBGene00008154	protein_coding_gene	-1.30979	0.403381	0.0364934
pgp-9	WBGene00004003	protein_coding_gene	-1.31731	0.401283	0.0230763
F07A5.2	WBGene00008541	protein_coding_gene	-1.31756	0.401214	0.0496482
clec-57	WBGene00008594	protein_coding_gene	-1.32067	0.400349	0.0101172
C09H10.9	WBGene00007503	protein_coding_gene	-1.32833	0.398229	0.0202772
spe-4	WBGene00004958	protein_coding_gene	-1.32835	0.398223	0.0325357
C18E9.8	WBGene00007688	protein_coding_gene	-1.33117	0.397446	0.0480318
ZK418.2	WBGene00022732	protein_coding_gene	-1.33863	0.395397	0.0312574
cpr-5	WBGene00000785	protein_coding_gene	-1.34463	0.393755	7.39182e-13
F40G12.10	WBGene00009605	protein_coding_gene	-1.34667	0.393198	0.0325357
T13F2.9	WBGene00011748	pseudogene	-1.35004	0.39228	0.0484059
W01A8.6	WBGene00012168	protein_coding_gene	-1.35382	0.391256	0.00245862
ugt-21	WBGene00007885	protein_coding_gene	-1.35672	0.390468	0.00221967
msp-56	WBGene00003449	protein_coding_gene	-1.35956	0.389702	0.0328687
F54C9.14	WBGene00175035	protein_coding_gene	-1.36186	0.389081	0.0230763
ilys-5	WBGene00017691	protein_coding_gene	-1.36191	0.389067	0.00195051
M176.9	WBGene00014813	protein_coding_gene	-1.36235	0.388947	0.0356294
H05L14.1	WBGene00010366	protein_coding_gene	-1.36268	0.38886	0.0461355
spch-1	WBGene00007307	protein_coding_gene	-1.36462	0.388337	0.0495822
F58H1.6	WBGene00010289	protein_coding_gene	-1.36468	0.38832	0.0216191
T20D4.5	WBGene00020611	protein_coding_gene	-1.36561	0.388071	0.0289241
ugt-41	WBGene00017336	protein_coding_gene	-1.36597	0.387974	9.39338e-05
F45E4.6	WBGene00018471	protein_coding_gene	-1.36893	0.387179	0.0445473
gst-39	WBGene00001787	protein_coding_gene	-1.37695	0.385032	0.00189087
suro-1	WBGene00011235	protein_coding_gene	-1.3842	0.383101	0.025307
F36A4.4	WBGene00018083	protein_coding_gene	-1.38483	0.382934	0.0310924
ZK6.6	WBGene00022641	protein_coding_gene	-1.39266	0.380861	0.0444362
math-22	WBGene00016717	protein_coding_gene	-1.39269	0.380854	0.00047386
Y55B1AR.4	WBGene00021908	protein_coding_gene	-1.40126	0.378599	0.0205767
F55C5.2	WBGene00010092	pseudogene	-1.40243	0.378292	0.0457317
lgc-21	WBGene00007903	protein_coding_gene	-1.40517	0.377573	0.0308013
F31A3.3	WBGene00017938	protein_coding_gene	-1.40958	0.37642	0.0125059
ZK858.8	WBGene00014121	protein_coding_gene	-1.41175	0.375855	0.0254549
F19B2.5	WBGene00008944	protein_coding_gene	-1.41204	0.375781	0.0213752
F41F3.3	WBGene00018297	protein_coding_gene	-1.41325	0.375465	0.0320505
ent-3	WBGene00010510	protein_coding_gene	-1.41462	0.375109	0.0265007
ZK455.5	WBGene00013975	protein_coding_gene	-1.41728	0.374417	0.0464206
F09C12.8	WBGene00017279	protein_coding_gene	-1.4225	0.373066	0.0292574
rnh-1.1	WBGene00022888	protein_coding_gene	-1.42337	0.372839	0.0259401
msra-1	WBGene00018393	protein_coding_gene	-1.42492	0.37244	0.0118385
T03F6.6	WBGene00011401	protein_coding_gene	-1.43038	0.371032	0.0350785
F34D10.8	WBGene00009377	protein_coding_gene	-1.43159	0.370721	0.0203269
spch-3	WBGene00020840	protein_coding_gene	-1.43766	0.369167	0.0431273
Y69E1A.8	WBGene00013478	protein_coding_gene	-1.44387	0.367581	0.0220744
Y38H8A.4	WBGene00012638	protein_coding_gene	-1.44549	0.367167	0.0381049
ptr-14	WBGene00004228	protein_coding_gene	-1.4478	0.36658	0.00566065
ZC581.2	WBGene00022632	protein_coding_gene	-1.44929	0.366202	0.0407775
T28B8.4	WBGene00012115	protein_coding_gene	-1.45639	0.364405	0.0404397
nhx-1	WBGene00003729	protein_coding_gene	-1.46178	0.363045	0.0159416
F56D5.3	WBGene00010148	protein_coding_gene	-1.46506	0.362221	0.00037077
clec-43	WBGene00019917	protein_coding_gene	-1.46804	0.361473	0.0101172
ctsa-4.1	WBGene00019605	protein_coding_gene	-1.47214	0.360448	0.00402679
acr-8	WBGene00000047	protein_coding_gene	-1.47285	0.360269	0.0212134
F55G11.4	WBGene00010124	protein_coding_gene	-1.47322	0.360176	0.000344665
C33C12.4	WBGene00016336	protein_coding_gene	-1.47908	0.358718	0.0313908
T19D12.5	WBGene00020580	protein_coding_gene	-1.4818	0.358041	0.0377528
DC2.5	WBGene00017082	protein_coding_gene	-1.48357	0.357603	0.00103876
C09B9.4	WBGene00015629	protein_coding_gene	-1.48441	0.357394	0.0223911
adt-3	WBGene00020567	protein_coding_gene	-1.49371	0.355098	0.000152746
C08F11.14	WBGene00007461	pseudogene	-1.49381	0.355073	0.0494569
Y47G6A.15	WBGene00021641	protein_coding_gene	-1.49467	0.354863	0.001987
col-39	WBGene00000616	protein_coding_gene	-1.49546	0.354668	0.0190069
C54D2.1	WBGene00016915	protein_coding_gene	-1.49715	0.354253	0.0365344
clec-170	WBGene00009515	protein_coding_gene	-1.49999	0.353557	6.73775e-06
C54E4.5	WBGene00016920	protein_coding_gene	-1.50107	0.353291	0.00189087
ttbk-4	WBGene00012169	protein_coding_gene	-1.50346	0.352706	0.0296887
cest-1.1	WBGene00011362	protein_coding_gene	-1.50886	0.351389	0.0485576
F54H12.7	WBGene00044633	protein_coding_gene	-1.51058	0.350971	0.0331708
C15C6.2	WBGene00007601	protein_coding_gene	-1.51244	0.350518	0.0445473
zipt-17	WBGene00006487	protein_coding_gene	-1.51661	0.349507	0.0355388
R06B10.1	WBGene00019912	pseudogene	-1.51899	0.34893	0.0176166
C27D8.1	WBGene00007777	protein_coding_gene	-1.5242	0.347673	0.0258487
grl-21	WBGene00001730	protein_coding_gene	-1.53751	0.344479	0.0244444
B0034.1	WBGene00015002	protein_coding_gene	-1.54247	0.343296	0.00362697
nas-38	WBGene00003554	protein_coding_gene	-1.54693	0.342237	0.043786
cbs-2	WBGene00018783	protein_coding_gene	-1.55246	0.340928	0.0101951
Y66C5A.1	WBGene00044156	protein_coding_gene	-1.55449	0.340449	0.0127603
K08H10.6	WBGene00010698	protein_coding_gene	-1.55481	0.340374	0.0405058
T10B5.8	WBGene00020394	protein_coding_gene	-1.55719	0.339811	2.62517e-05
H20J04.1	WBGene00019216	protein_coding_gene	-1.55974	0.339211	0.0197483
sod-3	WBGene00004932	protein_coding_gene	-1.56079	0.338966	0.000522391
old-1	WBGene00003862	protein_coding_gene	-1.5613	0.338845	0.0293401
F36D3.5	WBGene00009471	protein_coding_gene	-1.56498	0.337983	0.045483
Y34F4.6	WBGene00189956	protein_coding_gene	-1.57372	0.33594	0.0134815
F59A1.15	WBGene00010300	protein_coding_gene	-1.58148	0.33414	0.0180448
col-38	WBGene00000615	protein_coding_gene	-1.58374	0.333616	6.22218e-05
C33E10.8	WBGene00016349	protein_coding_gene	-1.5891	0.332378	0.0292569
col-115	WBGene00000689	protein_coding_gene	-1.59125	0.331885	0.0450439
F35F10.6	WBGene00018056	protein_coding_gene	-1.59933	0.33003	0.0169633
F13H8.5	WBGene00017438	protein_coding_gene	-1.61197	0.327151	0.00363107
R13A1.3	WBGene00020042	protein_coding_gene	-1.61201	0.327142	0.0332814
C16C8.18	WBGene00015855	protein_coding_gene	-1.6124	0.327053	0.0180448
cyp-33C8	WBGene00019967	protein_coding_gene	-1.6146	0.326556	0.00291234
T02E1.7	WBGene00011379	protein_coding_gene	-1.61529	0.3264	0.0195329
ugt-13	WBGene00019232	protein_coding_gene	-1.61886	0.325594	2.07472e-05
acdh-5	WBGene00016491	protein_coding_gene	-1.62389	0.32446	0.0115391
gska-3	WBGene00007977	protein_coding_gene	-1.63056	0.322963	0.0296887
T02B11.9	WBGene00044777	protein_coding_gene	-1.63149	0.322754	0.0281596
F27E5.3	WBGene00009193	protein_coding_gene	-1.6322	0.322596	0.0257332
Y6E2A.10	WBGene00050915	protein_coding_gene	-1.63484	0.322007	0.0362662
msp-65	WBGene00003458	protein_coding_gene	-1.63804	0.321292	0.0377388
ugt-30	WBGene00011340	protein_coding_gene	-1.6411	0.320612	1.18112e-05
F11E6.6	WBGene00008709	protein_coding_gene	-1.67002	0.314248	0.0380931
ant-1.4	WBGene00020140	protein_coding_gene	-1.67145	0.313938	0.0131392
F10D11.6	WBGene00008652	protein_coding_gene	-1.6779	0.312537	0.00102116
col-109	WBGene00000683	protein_coding_gene	-1.67892	0.312317	0.0022089
C35A5.4	WBGene00007948	protein_coding_gene	-1.69644	0.308547	0.0222134
Y39B6A.31	WBGene00012690	pseudogene	-1.69922	0.307952	0.0439317
T28C12.2	WBGene00020889	protein_coding_gene	-1.70727	0.306238	0.0134466
abu-10	WBGene00000033	protein_coding_gene	-1.71007	0.305645	0.0170935
Y47D3B.6	WBGene00012942	protein_coding_gene	-1.7132	0.304983	0.00617232
Y67A10A.3	WBGene00013452	protein_coding_gene	-1.72255	0.303014	0.0205837
aat-7	WBGene00000008	protein_coding_gene	-1.7227	0.302982	0.00156165
F16H6.4	WBGene00008894	protein_coding_gene	-1.7291	0.30164	0.0496482
T06E4.14	WBGene00077691	protein_coding_gene	-1.73235	0.300962	0.0496482
C49F8.3	WBGene00008215	protein_coding_gene	-1.74789	0.297737	0.000723746
D2062.4	WBGene00017056	protein_coding_gene	-1.75022	0.297257	0.0479098
C17B7.5	WBGene00015879	protein_coding_gene	-1.7577	0.295719	0.0271577
ZK783.6	WBGene00044448	protein_coding_gene	-1.76142	0.294958	0.0441127
spe-12	WBGene00004966	protein_coding_gene	-1.76565	0.294094	0.0177299
fis-1	WBGene00001424	protein_coding_gene	-1.76879	0.293455	0.0343643
bath-46	WBGene00020325	protein_coding_gene	-1.77296	0.292608	0.0466383
dpy-4	WBGene00001066	protein_coding_gene	-1.7852	0.290135	0.000344665
col-169	WBGene00000742	protein_coding_gene	-1.78876	0.289421	0.00490099
oac-19	WBGene00009413	protein_coding_gene	-1.8025	0.286678	0.0165491
T04A8.13	WBGene00011414	protein_coding_gene	-1.80332	0.286514	0.0357282
C30H6.5	WBGene00007823	protein_coding_gene	-1.80356	0.286466	0.0134321
dpy-5	WBGene00001067	protein_coding_gene	-1.80489	0.286203	0.00109645
T19C9.8	WBGene00011844	protein_coding_gene	-1.80909	0.285372	0.0299147
R155.3	WBGene00020117	protein_coding_gene	-1.81096	0.285001	0.0161768
H10E21.4	WBGene00019184	protein_coding_gene	-1.817	0.283811	0.00546683
ssp-9	WBGene00006038	protein_coding_gene	-1.81736	0.283739	0.0420542
K03H1.9	WBGene00010544	protein_coding_gene	-1.81939	0.283341	0.0375797
C06C6.7	WBGene00007381	protein_coding_gene	-1.82068	0.283088	0.0185814
abu-11	WBGene00000034	protein_coding_gene	-1.82423	0.282392	0.0186306
ugt-40	WBGene00017331	protein_coding_gene	-1.83051	0.281164	0.000254984
ZK180.5	WBGene00022679	protein_coding_gene	-1.83258	0.280762	0.00123512
mpst-4	WBGene00017387	protein_coding_gene	-1.83383	0.280518	0.0117585
T03F6.8	WBGene00044229	pseudogene	-1.83501	0.28029	0.0388672
hrg-2	WBGene00010473	protein_coding_gene	-1.85038	0.27732	0.0243729
T10E9.3	WBGene00020413	protein_coding_gene	-1.85227	0.276956	0.000211882
pqn-63	WBGene00004146	protein_coding_gene	-1.8601	0.275457	0.0185264
col-90	WBGene00000665	protein_coding_gene	-1.86387	0.274739	0.0110239
wrt-4	WBGene00006950	protein_coding_gene	-1.87844	0.271978	0.000737101
abu-8	WBGene00000031	protein_coding_gene	-1.88321	0.27108	0.0115897
T20D4.3	WBGene00020609	protein_coding_gene	-1.89978	0.267984	0.014128
tsp-19	WBGene00006645	protein_coding_gene	-1.91576	0.265033	0.0097297
col-71	WBGene00000647	protein_coding_gene	-1.91915	0.264411	0.000473697
nhr-115	WBGene00003705	protein_coding_gene	-1.93236	0.261999	1.89652e-05
col-12	WBGene00000601	protein_coding_gene	-1.93239	0.261994	0.00431171
F10D11.4	WBGene00008650	protein_coding_gene	-1.93935	0.260734	0.012012
T19D12.9	WBGene00020583	protein_coding_gene	-1.94142	0.26036	0.0276014
col-113	WBGene00000687	protein_coding_gene	-1.94971	0.258868	0.00183253
nas-30	WBGene00003548	protein_coding_gene	-1.95117	0.258606	0.00400283
clec-236	WBGene00013495	pseudogene	-1.95129	0.258586	0.0206684
Y39G10AR.15	WBGene00021471	protein_coding_gene	-1.95318	0.258246	0.0360366
fipr-10	WBGene00008245	protein_coding_gene	-1.96182	0.256704	0.00204909
col-14	WBGene00000603	protein_coding_gene	-1.96415	0.25629	0.000344665
F26G1.5	WBGene00017841	protein_coding_gene	-1.97181	0.254932	0.00101991
F17B5.8	WBGene00045458	protein_coding_gene	-1.97526	0.254324	0.0187984
pqn-54	WBGene00004139	protein_coding_gene	-1.97819	0.253808	0.0108391
amt-1	WBGene00000133	protein_coding_gene	-1.98103	0.253309	0.0057538
col-73	WBGene00000649	protein_coding_gene	-1.98801	0.252086	0.00557671
T25G12.13	WBGene00219274	protein_coding_gene	-1.99881	0.250207	0.02253
cyp-14A1	WBGene00010705	protein_coding_gene	-2.00202	0.24965	0.00339701
rol-1	WBGene00004394	protein_coding_gene	-2.00244	0.249577	0.000247126
K11H12.3	WBGene00019659	protein_coding_gene	-2.01017	0.248244	0.0142965
col-65	WBGene00000641	protein_coding_gene	-2.01066	0.248159	0.00204409
ZK180.6	WBGene00022680	protein_coding_gene	-2.01987	0.246581	5.55265e-05
F11G11.15	WBGene00271822	protein_coding_gene	-2.02273	0.246092	0.00768676
F29G6.1	WBGene00009257	protein_coding_gene	-2.02431	0.245823	0.000729877
H23N18.5	WBGene00019236	protein_coding_gene	-2.03247	0.244437	0.0129493
C45E5.4	WBGene00016667	protein_coding_gene	-2.03815	0.243475	4.70084e-07
col-175	WBGene00000748	protein_coding_gene	-2.04041	0.243095	0.000331994
F10A3.4	WBGene00008634	protein_coding_gene	-2.04522	0.242285	1.75308e-05
col-58	WBGene00000634	protein_coding_gene	-2.04627	0.242109	0.0046845
col-138	WBGene00000711	protein_coding_gene	-2.04682	0.242016	0.000133424
asp-8	WBGene00019105	protein_coding_gene	-2.04884	0.241679	1.34827e-10
B0244.4	WBGene00015079	protein_coding_gene	-2.04969	0.241537	0.0308411
ZK662.2	WBGene00014039	protein_coding_gene	-2.05033	0.241429	0.00134285
C09B9.7	WBGene00015630	protein_coding_gene	-2.06036	0.239756	0.0094221
K10H10.4	WBGene00010760	protein_coding_gene	-2.06134	0.239593	0.0163639
R02E4.3	WBGene00044724	protein_coding_gene	-2.07171	0.237877	0.00169327
col-161	WBGene00000734	protein_coding_gene	-2.07693	0.237018	0.0346955
K02E11.10	WBGene00044109	protein_coding_gene	-2.08032	0.236463	0.0109188
col-104	WBGene00000678	protein_coding_gene	-2.0879	0.235222	0.000506048
pqn-74	WBGene00004156	protein_coding_gene	-2.08979	0.234915	0.000212022
fat-7	WBGene00001399	protein_coding_gene	-2.09073	0.234761	4.28838e-08
T01G5.1	WBGene00011339	protein_coding_gene	-2.09123	0.234681	7.5502e-06
ram-2	WBGene00004300	protein_coding_gene	-2.09781	0.233612	2.62517e-05
col-97	WBGene00000672	protein_coding_gene	-2.10217	0.232908	1.85791e-05
arf-1.1	WBGene00000190	protein_coding_gene	-2.11343	0.231097	0.000154735
dpy-13	WBGene00001074	protein_coding_gene	-2.12477	0.229288	0.00026603
col-168	WBGene00000741	protein_coding_gene	-2.13134	0.228245	0.000385837
col-63	WBGene00000639	protein_coding_gene	-2.13228	0.228097	7.17521e-05
C42D4.3	WBGene00016596	protein_coding_gene	-2.13881	0.227067	0.00365726
R12E2.15	WBGene00020040	protein_coding_gene	-2.14112	0.226704	0.00181844
C06E8.5	WBGene00015544	protein_coding_gene	-2.15129	0.225112	0.000544101
col-170	WBGene00000743	protein_coding_gene	-2.15343	0.224778	0.0044721
Y51H7C.13	WBGene00021791	protein_coding_gene	-2.16566	0.22288	2.53939e-05
Y46G5A.29	WBGene00012917	protein_coding_gene	-2.17008	0.222198	0.00134793
C15H7.4	WBGene00007611	protein_coding_gene	-2.18797	0.21946	0.0180365
nduo-2	WBGene00010961	protein_coding_gene	-2.18802	0.219453	0.0332814
T06E4.12	WBGene00044011	protein_coding_gene	-2.20767	0.216483	0.0383916
asns-1	WBGene00003816	protein_coding_gene	-2.21158	0.215897	0.000399464
abu-15	WBGene00004099	protein_coding_gene	-2.22575	0.213787	0.0071133
T06E4.8	WBGene00011535	protein_coding_gene	-2.23379	0.212599	0.0446029
pqn-2	WBGene00004098	protein_coding_gene	-2.23637	0.212219	0.0309494
col-125	WBGene00000699	protein_coding_gene	-2.25431	0.209597	0.00517246
Y95B8A.2	WBGene00022383	protein_coding_gene	-2.25498	0.2095	0.000227644
col-107	WBGene00000681	protein_coding_gene	-2.2756	0.206527	1.9464e-05
T21C9.9	WBGene00011895	protein_coding_gene	-2.27974	0.205934	0.000939299
F35B3.4	WBGene00018031	protein_coding_gene	-2.28012	0.20588	0.040911
C04E12.5	WBGene00015435	protein_coding_gene	-2.28332	0.205424	0.0326979
tbb-6	WBGene00006539	protein_coding_gene	-2.29994	0.203072	0.000307688
bli-6	WBGene00000256	protein_coding_gene	-2.30808	0.20193	4.9818e-05
F13A7.7	WBGene00008725	protein_coding_gene	-2.31433	0.201057	0.00652152
col-144	WBGene00000717	protein_coding_gene	-2.3148	0.200991	0.00113566
col-157	WBGene00000730	protein_coding_gene	-2.32078	0.200159	0.00433152
col-167	WBGene00000740	protein_coding_gene	-2.32266	0.199899	5.01579e-05
gln-4	WBGene00001605	pseudogene	-2.3444	0.196909	0.0103475
C34F11.1	WBGene00016413	protein_coding_gene	-2.36249	0.194456	0.0393881
wrt-8	WBGene00006954	protein_coding_gene	-2.36253	0.19445	0.00352075
cdr-4	WBGene00010470	protein_coding_gene	-2.38996	0.190787	8.77968e-08
T06E4.9	WBGene00011536	protein_coding_gene	-2.39449	0.190189	0.0212134
C04G6.2	WBGene00015453	protein_coding_gene	-2.39472	0.190159	0.00743367
gmeb-3	WBGene00008092	protein_coding_gene	-2.39763	0.189776	0.0281596
Y47D7A.15	WBGene00021627	protein_coding_gene	-2.42198	0.1866	0.0102829
col-49	WBGene00000626	protein_coding_gene	-2.43679	0.184694	3.22001e-05
cyp-13A12	WBGene00008810	protein_coding_gene	-2.43924	0.184381	0.00987614
col-162	WBGene00000735	protein_coding_gene	-2.46667	0.180908	0.00987614
dct-5	WBGene00017218	protein_coding_gene	-2.47245	0.180185	0.0186073
Y47D7A.13	WBGene00021625	protein_coding_gene	-2.47425	0.17996	0.000175312
T20D4.10	WBGene00020616	protein_coding_gene	-2.48672	0.178411	0.0366144
grl-16	WBGene00001725	protein_coding_gene	-2.52617	0.173599	1.63085e-05
C02E7.7	WBGene00015340	protein_coding_gene	-2.54429	0.171433	0.010758
abu-6	WBGene00000029	protein_coding_gene	-2.55374	0.170312	0.0235821
oac-1	WBGene00007177	protein_coding_gene	-2.56061	0.169504	0.0378937
col-60	WBGene00000636	protein_coding_gene	-2.58452	0.166718	0.00200284
col-152	WBGene00000725	protein_coding_gene	-2.58599	0.166548	0.0261457
col-130	WBGene00000704	protein_coding_gene	-2.59288	0.165754	3.99684e-05
C30G12.2	WBGene00016274	protein_coding_gene	-2.60122	0.164799	2.08147e-08
C05E7.2	WBGene00007344	protein_coding_gene	-2.65565	0.158697	0.000544101
col-77	WBGene00000653	protein_coding_gene	-2.66292	0.157899	1.18112e-05
clec-169	WBGene00009526	protein_coding_gene	-2.66534	0.157635	0.000242963
C04E12.10	WBGene00015439	pseudogene	-2.66896	0.15724	0.0106867
col-180	WBGene00000753	protein_coding_gene	-2.6731	0.156789	2.98006e-05
dhs-26	WBGene00000989	protein_coding_gene	-2.73711	0.149985	4.06524e-07
col-120	WBGene00000694	protein_coding_gene	-2.75913	0.147713	7.17521e-05
R12E2.7	WBGene00020033	protein_coding_gene	-2.77357	0.146242	0.000293405
zmp-6	WBGene00020646	protein_coding_gene	-2.77813	0.14578	0.0406606
grd-6	WBGene00001695	protein_coding_gene	-2.81193	0.142405	0.000170558
col-145	WBGene00000718	protein_coding_gene	-2.81782	0.141824	0.000866351
ZK662.6	WBGene00045494	protein_coding_gene	-2.83746	0.139907	0.0249173
T22B7.7	WBGene00020674	protein_coding_gene	-2.94691	0.129686	5.59047e-08
F35F10.5	WBGene00018055	protein_coding_gene	-2.95887	0.128615	0.0118588
col-156	WBGene00000729	protein_coding_gene	-2.99488	0.125445	6.37992e-05
Y48G8AL.12	WBGene00021690	protein_coding_gene	-2.99914	0.125075	0.000503627
col-88	WBGene00000663	protein_coding_gene	-3.02039	0.123245	0.00123512
col-137	WBGene00000710	protein_coding_gene	-3.05889	0.12	0.00436902
nhr-74	WBGene00003664	protein_coding_gene	-3.06921	0.119145	0.000993889
C07G1.7	WBGene00015573	protein_coding_gene	-3.49655	0.0886002	1.83996e-05
Y41C4A.32	WBGene00270321	protein_coding_gene	-3.77003	0.0733008	2.36973e-08
pgp-1	WBGene00003995	protein_coding_gene	-4.55299	0.0426003	1.33911e-30

## Sheet: CB DEGs
CB4856-exclusive DEGs in response to P. rettgeri (vs. OP50)
Gene Name	Wormbase Gene ID	Type	log2Fold Change	Fold Change	Adjusted P-value
F46F2.3	WBGene00009787	protein_coding_gene	6.09446	68.3307	1.01905e-51
Y48E1B.8	WBGene00013007	protein_coding_gene	5.9031	59.8427	1.95596e-26
Y19D10B.1	WBGene00021230	pseudogene	5.24001	37.792	9.01071e-13
argk-1	WBGene00009706	protein_coding_gene	5.02024	32.4521	6.9597e-36
Y19D10B.4	WBGene00021233	pseudogene	4.98154	31.5931	1.6538e-17
F42A8.1	WBGene00009626	protein_coding_gene	4.60595	24.3518	4.21723e-138
H25K10.1	WBGene00010411	protein_coding_gene	3.96624	15.6299	7.22248e-11
hsd-2	WBGene00022498	protein_coding_gene	3.89112	14.8369	0.000769309
nas-3	WBGene00003522	protein_coding_gene	3.83573	14.2781	8.65182e-10
K02F2.11	WBGene00220000	ncRNA_gene	3.75708	13.5206	0.00321186
H20E11.2	WBGene00019214	protein_coding_gene	3.73959	13.3577	0.00104435
F18E3.12	WBGene00045275	protein_coding_gene	3.70286	13.0218	2.40056e-07
F18E3.11	WBGene00017567	protein_coding_gene	3.59945	12.1211	7.04146e-07
linc-130	WBGene00219651	lincRNA_gene	3.59144	12.054	0.00611764
K09C4.5	WBGene00019550	protein_coding_gene	3.57577	11.9238	1.77689e-20
F01D5.3	WBGene00008494	protein_coding_gene	3.57085	11.8832	3.80718e-10
F58G6.3	WBGene00010274	protein_coding_gene	3.54167	11.6452	3.0521e-22
drd-50	WBGene00018643	protein_coding_gene	3.52854	11.5398	7.12782e-26
R07E5.4	WBGene00011112	protein_coding_gene	3.49541	11.2778	9.71591e-05
gpdh-1	WBGene00009824	protein_coding_gene	3.4952	11.2761	9.24383e-27
D1086.3	WBGene00008390	protein_coding_gene	3.42352	10.7295	3.79513e-17
zipt-2.3	WBGene00013207	protein_coding_gene	3.37336	10.363	8.05886e-09
ins-32	WBGene00002115	protein_coding_gene	3.36179	10.2801	0.00142202
C50E3.9	WBGene00016820	protein_coding_gene	3.27995	9.71321	8.86282e-10
col-158	WBGene00000731	protein_coding_gene	3.27814	9.70106	1.74438e-07
col-94	WBGene00000669	protein_coding_gene	3.26112	9.58729	0.0102892
clec-245	WBGene00007851	protein_coding_gene	3.25503	9.54691	0.000454736
H02F09.3	WBGene00019146	protein_coding_gene	3.24099	9.4544	7.16919e-08
C49G7.13	WBGene00269425	protein_coding_gene	3.22859	9.37349	4.53479e-16
Y39B6A.21	WBGene00012680	pseudogene	3.2248	9.34892	9.99596e-10
sur-5	WBGene00006351	protein_coding_gene	3.21482	9.28447	5.59404e-106
fbxa-15	WBGene00022327	protein_coding_gene	3.19972	9.1878	0.00122489
T24B8.5	WBGene00011979	protein_coding_gene	3.19336	9.14741	1.19603e-20
lbp-8	WBGene00002260	protein_coding_gene	3.18506	9.09492	4.38375e-05
pcp-2	WBGene00003957	protein_coding_gene	3.17125	9.0083	1.55991e-11
F17C11.14	WBGene00045151	snoRNA_gene	3.10981	8.63267	0.0071897
elo-5	WBGene00001243	protein_coding_gene	3.09497	8.54432	1.19856e-89
gst-19	WBGene00001767	protein_coding_gene	3.07521	8.42809	0.000490283
T10G3.3	WBGene00011694	protein_coding_gene	3.07155	8.40678	1.36316e-28
F18E3.13	WBGene00045276	protein_coding_gene	3.05633	8.31853	2.08973e-05
F54D10.8	WBGene00018809	protein_coding_gene	3.03199	8.17935	0.0146439
vit-1	WBGene00006925	protein_coding_gene	3.01025	8.05705	9.1705e-05
lips-14	WBGene00019208	pseudogene	3.00263	8.01462	0.00182243
lgc-54	WBGene00020528	protein_coding_gene	3.0025	8.01389	1.63768e-19
srx-12	WBGene00005903	protein_coding_gene	2.98824	7.93503	1.06204e-05
F22B8.4	WBGene00009047	pseudogene	2.92331	7.58582	0.0234424
gst-26	WBGene00001774	protein_coding_gene	2.92017	7.56935	1.78523e-40
F01D5.2	WBGene00008493	protein_coding_gene	2.90115	7.47019	0.00934934
acp-6	WBGene00022245	protein_coding_gene	2.89571	7.44209	7.11992e-79
irg-4	WBGene00008584	protein_coding_gene	2.88616	7.39299	4.00454e-27
pqn-98	WBGene00004177	protein_coding_gene	2.88073	7.36521	0.0103421
folt-3	WBGene00044738	protein_coding_gene	2.85862	7.25321	6.5557e-05
M03B6.1	WBGene00010833	protein_coding_gene	2.83855	7.15302	2.05932e-13
gcsh-1	WBGene00008354	protein_coding_gene	2.83148	7.11802	9.48206e-24
F57F4.4	WBGene00019017	protein_coding_gene	2.82497	7.08601	2.47814e-06
clec-134	WBGene00021141	protein_coding_gene	2.80287	6.97829	0.0358454
F54E7.11	WBGene00044942	snoRNA_gene	2.77365	6.83836	0.012271
F07C6.6	WBGene00045067	protein_coding_gene	2.76855	6.81423	0.0338215
rrn-4.2	WBGene00077465	rRNA_gene	2.76664	6.80522	0.016216
F22H10.6	WBGene00017730	protein_coding_gene	2.74543	6.70592	1.45983e-11
F55G11.2	WBGene00010123	protein_coding_gene	2.74404	6.69946	4.81873e-06
Y32B12C.3	WBGene00012526	pseudogene	2.7357	6.66082	0.00544653
F49D11.3	WBGene00018627	protein_coding_gene	2.73051	6.63691	0.0316386
F54D8.10	WBGene00284847	protein_coding_gene	2.71346	6.55895	5.25104e-06
acdh-2	WBGene00015894	protein_coding_gene	2.69887	6.49293	2.13563e-07
C49F5.8	WBGene00008212	protein_coding_gene	2.69249	6.46428	0.0151818
Y75B12B.12	WBGene00045129	snoRNA_gene	2.66125	6.32581	0.0420097
Y58A7A.1	WBGene00021975	protein_coding_gene	2.62693	6.1771	4.78667e-30
hsp-17	WBGene00002021	protein_coding_gene	2.62214	6.15664	3.68276e-36
B0462.4	WBGene00007183	protein_coding_gene	2.59714	6.05084	6.21397e-05
col-43	WBGene00000620	protein_coding_gene	2.59712	6.05077	0.00345185
sdz-35	WBGene00022570	protein_coding_gene	2.58444	5.99784	0.0285813
ins-19	WBGene00002102	protein_coding_gene	2.57656	5.96517	6.28692e-07
rrn-3.56	WBGene00004677	pseudogene	2.57511	5.95917	0.0128853
ZK185.9	WBGene00220238	snoRNA_gene	2.5596	5.89543	0.0209116
col-147	WBGene00000720	protein_coding_gene	2.55746	5.88671	4.91705e-24
Y43F4B.12	WBGene00045113	snoRNA_gene	2.55661	5.88326	0.0351202
far-4	WBGene00001388	protein_coding_gene	2.55393	5.87231	0.00314043
F11A10.9	WBGene00045153	snoRNA_gene	2.55336	5.87001	0.0403679
Y39D8A.1	WBGene00021448	protein_coding_gene	2.54962	5.85478	1.11413e-22
F52D4.1	WBGene00045391	ncRNA_gene	2.53684	5.80315	0.034148
gst-4	WBGene00001752	protein_coding_gene	2.53635	5.80121	7.97874e-25
C05D12.3	WBGene00014666	protein_coding_gene	2.53392	5.79142	5.17813e-41
Y26D4A.21	WBGene00077684	protein_coding_gene	2.51717	5.72457	0.0101307
drd-1	WBGene00009902	protein_coding_gene	2.51166	5.70275	4.52744e-64
ZK228.4	WBGene00013947	protein_coding_gene	2.50497	5.67637	1.04545e-30
ZK218.1	WBGene00013935	protein_coding_gene	2.50413	5.67309	3.89582e-08
ncx-7	WBGene00003572	protein_coding_gene	2.47174	5.54711	3.8041e-34
atic-1	WBGene00016957	protein_coding_gene	2.46594	5.52487	4.70263e-41
F26D10.24	WBGene00219917	snoRNA_gene	2.46185	5.50921	0.0250222
pqn-11	WBGene00004103	pseudogene	2.45764	5.49316	0.0227435
K11H12.12	WBGene00044948	snoRNA_gene	2.45641	5.48849	0.022808
clec-118	WBGene00021032	protein_coding_gene	2.43843	5.4205	0.00591627
F25C8.1	WBGene00009104	pseudogene	2.43059	5.39113	4.79964e-08
cyp-36A1	WBGene00007913	protein_coding_gene	2.4136	5.32804	9.29136e-23
rrn-2.1	WBGene00004567	rRNA_gene	2.4128	5.32506	0.0259714
Y45F10B.15	WBGene00012876	pseudogene	2.40577	5.29919	0.0487087
grl-4	WBGene00001713	protein_coding_gene	2.39416	5.25669	2.89929e-20
srv-32	WBGene00005743	protein_coding_gene	2.39089	5.24482	0.0434476
clec-1	WBGene00017772	protein_coding_gene	2.38412	5.22025	3.09921e-36
twk-10	WBGene00006665	protein_coding_gene	2.3704	5.17085	0.0002925
R08E5.3	WBGene00019963	protein_coding_gene	2.35843	5.12814	7.31881e-35
H06I04.9	WBGene00045092	snoRNA_gene	2.35488	5.11551	0.00955903
C18B2.1	WBGene00015952	protein_coding_gene	2.34722	5.08844	0.0399878
cysl-3	WBGene00019962	protein_coding_gene	2.34401	5.07712	2.85177e-22
C05C8.8	WBGene00015465	protein_coding_gene	2.34293	5.07332	0.00560773
dod-19	WBGene00022644	protein_coding_gene	2.33326	5.03945	1.45377e-08
R166.7	WBGene00045074	snoRNA_gene	2.32245	5.00181	0.0273733
linc-49	WBGene00219731	lincRNA_gene	2.31688	4.98252	0.0249527
ctsa-2	WBGene00019617	protein_coding_gene	2.31414	4.97308	1.00089e-07
Y105C5B.15	WBGene00013654	protein_coding_gene	2.28026	4.85767	3.72989e-08
comt-5	WBGene00021492	protein_coding_gene	2.27914	4.85387	0.000269769
srpr-2.1	WBGene00195016	ncRNA_gene	2.27662	4.84542	0.0353423
lon-1	WBGene00003055	protein_coding_gene	2.27618	4.84394	1.6543e-09
Y24D9A.9	WBGene00044952	snoRNA_gene	2.26771	4.81557	0.0371309
Y51A2D.18	WBGene00013083	protein_coding_gene	2.25458	4.77196	1.18474e-24
F56C9.12	WBGene00023071	snoRNA_gene	2.2499	4.75651	0.0284515
clec-258	WBGene00010928	protein_coding_gene	2.24073	4.72636	0.00852958
ppat-1	WBGene00011407	protein_coding_gene	2.23744	4.7156	4.48037e-21
F20G2.1	WBGene00008985	protein_coding_gene	2.2362	4.71155	4.82261e-07
Y50D4B.7	WBGene00021746	pseudogene	2.23436	4.70554	0.00334844
gst-27	WBGene00001775	protein_coding_gene	2.21823	4.65321	0.00239153
Y82E9BL.18	WBGene00044402	protein_coding_gene	2.19627	4.58294	0.0268732
mth-1	WBGene00017948	protein_coding_gene	2.19425	4.57652	2.63612e-12
smd-1	WBGene00004875	protein_coding_gene	2.19077	4.5655	2.70517e-15
K10C9.9	WBGene00044515	pseudogene	2.17031	4.5012	0.0126537
acox-1.2	WBGene00008565	protein_coding_gene	2.16503	4.48475	2.52433e-13
col-110	WBGene00000684	protein_coding_gene	2.15531	4.45463	0.0381715
C01G10.17	WBGene00044658	protein_coding_gene	2.1536	4.44937	4.82999e-05
F09C8.1	WBGene00008621	protein_coding_gene	2.15172	4.44358	3.16486e-07
Y37H2A.13	WBGene00045417	protein_coding_gene	2.14303	4.41688	7.01262e-07
Y17D7B.7	WBGene00014562	pseudogene	2.14062	4.40952	0.000226908
AC3.5	WBGene00007071	protein_coding_gene	2.12024	4.34766	1.21253e-37
Y37E3.22	WBGene00044932	snoRNA_gene	2.11673	4.33709	0.0373567
ets-5	WBGene00016600	protein_coding_gene	2.10829	4.3118	0.020095
hsp-16.41	WBGene00002018	protein_coding_gene	2.10021	4.28772	0.0222873
Y49G5A.1	WBGene00021731	protein_coding_gene	2.09559	4.274	0.023224
F58G6.9	WBGene00044107	protein_coding_gene	2.08008	4.22829	0.00077069
gfi-1	WBGene00001581	protein_coding_gene	2.07645	4.21767	0.000522329
col-143	WBGene00000716	protein_coding_gene	2.05857	4.16573	9.99596e-10
daf-36	WBGene00007536	protein_coding_gene	2.05181	4.14624	6.6868e-20
his-40	WBGene00001914	protein_coding_gene	2.04047	4.11379	0.0118708
C06E1.7	WBGene00015522	protein_coding_gene	2.02217	4.06193	5.96234e-06
fbxa-84	WBGene00011670	protein_coding_gene	2.01983	4.05535	7.94895e-09
C05C9.3	WBGene00007327	protein_coding_gene	2.01944	4.05426	3.88582e-09
twk-16	WBGene00006670	protein_coding_gene	2.01738	4.04847	0.000121144
cest-28	WBGene00019654	protein_coding_gene	2.0154	4.04292	0.0175155
F14H12.3	WBGene00017471	protein_coding_gene	2.00345	4.00956	8.31491e-13
let-383	WBGene00044898	protein_coding_gene	1.99438	3.98444	6.18195e-07
Y38F1A.4	WBGene00012607	protein_coding_gene	1.99274	3.97992	0.0432231
F54E4.2	WBGene00010058	protein_coding_gene	1.99078	3.97453	0.0014639
frpr-1	WBGene00015323	protein_coding_gene	1.99039	3.97343	0.00409802
vit-4	WBGene00006928	protein_coding_gene	1.98666	3.96319	0.0199012
mxl-3	WBGene00003511	protein_coding_gene	1.98371	3.95509	0.000191469
F23F12.3	WBGene00017751	protein_coding_gene	1.9823	3.95123	5.26373e-06
C09B8.4	WBGene00015623	protein_coding_gene	1.97475	3.9306	8.61193e-11
pho-7	WBGene00011879	protein_coding_gene	1.96552	3.90553	2.22168e-08
acox-1.4	WBGene00008567	protein_coding_gene	1.9627	3.8979	5.76118e-08
clec-265	WBGene00019738	protein_coding_gene	1.94987	3.86339	4.56469e-27
dct-18	WBGene00010266	protein_coding_gene	1.94871	3.86029	3.33676e-59
his-38	WBGene00001912	protein_coding_gene	1.94598	3.85299	0.0098072
cah-5	WBGene00000283	protein_coding_gene	1.93418	3.8216	2.51066e-21
ctsa-3.1	WBGene00017969	protein_coding_gene	1.9294	3.80896	0.00030932
F48E3.2	WBGene00018603	protein_coding_gene	1.92731	3.80345	3.05055e-06
F35E2.7	WBGene00009414	pseudogene	1.92532	3.79822	0.0390846
F57H12.6	WBGene00019021	protein_coding_gene	1.92073	3.78614	7.33297e-05
col-96	WBGene00000671	protein_coding_gene	1.91683	3.77592	7.14385e-15
C23H5.8	WBGene00016027	protein_coding_gene	1.91379	3.76798	9.76954e-06
ugt-47	WBGene00011006	protein_coding_gene	1.9057	3.74689	8.23063e-47
H43E16.1	WBGene00019273	protein_coding_gene	1.89377	3.71606	3.42407e-19
F34H10.4	WBGene00009381	protein_coding_gene	1.88151	3.68461	0.0434399
H06A10.1	WBGene00010368	protein_coding_gene	1.87817	3.67607	1.68338e-06
T15B7.14	WBGene00020526	protein_coding_gene	1.87603	3.67065	0.00066016
T17H7.1	WBGene00020550	protein_coding_gene	1.86881	3.6523	0.0281853
pes-8	WBGene00003981	protein_coding_gene	1.86825	3.65088	0.0283469
cyp-25A1	WBGene00007963	protein_coding_gene	1.85737	3.62347	5.18196e-08
C34E7.3	WBGene00007933	protein_coding_gene	1.83892	3.57742	0.021406
nlp-24	WBGene00003762	protein_coding_gene	1.83371	3.56452	0.000796073
F14D7.6	WBGene00008793	protein_coding_gene	1.83226	3.56095	7.75147e-12
ins-30	WBGene00002113	protein_coding_gene	1.83079	3.55732	0.0246174
Y24F12A.4	WBGene00012499	pseudogene	1.82745	3.54909	0.00549011
K04G2.7	WBGene00010566	protein_coding_gene	1.82579	3.54502	0.0296211
W01C9.2	WBGene00012176	protein_coding_gene	1.82524	3.54365	0.00724762
oac-58	WBGene00019580	protein_coding_gene	1.81001	3.50645	6.96175e-07
Y54G2A.45	WBGene00044488	protein_coding_gene	1.80163	3.48614	0.00245719
T06A1.5	WBGene00020280	protein_coding_gene	1.79941	3.48078	4.56798e-20
F41G4.5	WBGene00018309	pseudogene	1.7968	3.47449	0.035553
C35A5.3	WBGene00007947	protein_coding_gene	1.79394	3.4676	0.00182752
F25H2.14	WBGene00045138	snoRNA_gene	1.79356	3.46669	0.014512
linc-61	WBGene00195170	lincRNA_gene	1.79266	3.46453	0.0196098
col-176	WBGene00000749	protein_coding_gene	1.7832	3.44188	0.025299
his-63	WBGene00001937	protein_coding_gene	1.77698	3.42708	0.021862
clec-174	WBGene00021580	protein_coding_gene	1.77646	3.42584	0.00471489
C14E2.12	WBGene00219816	snoRNA_gene	1.76417	3.39678	6.10123e-05
ctsa-4.2	WBGene00021503	protein_coding_gene	1.76228	3.39235	6.18159e-07
D1054.8	WBGene00008375	protein_coding_gene	1.75851	3.38347	5.30978e-24
hmit-1.2	WBGene00013074	protein_coding_gene	1.75511	3.37552	3.2004e-09
ugt-65	WBGene00008583	protein_coding_gene	1.7544	3.37385	0.000242751
grsp-1	WBGene00012840	protein_coding_gene	1.75203	3.36833	4.49165e-05
pgp-8	WBGene00004002	protein_coding_gene	1.74587	3.35397	0.0090915
F28H7.3	WBGene00009237	protein_coding_gene	1.74503	3.35203	4.79779e-06
T01C8.3	WBGene00020144	protein_coding_gene	1.7428	3.34684	0.000532696
lurp-4	WBGene00077698	protein_coding_gene	1.73658	3.33245	0.0020868
E04D5.5	WBGene00008484	protein_coding_gene	1.73122	3.32009	1.16867e-07
Y47G6A.33	WBGene00045399	protein_coding_gene	1.72472	3.30517	1.8048e-17
C45B2.1	WBGene00016658	protein_coding_gene	1.72454	3.30475	7.37334e-07
his-62	WBGene00001936	protein_coding_gene	1.72369	3.3028	0.0415984
Y45F10C.4	WBGene00012880	protein_coding_gene	1.72216	3.29929	5.31265e-14
oac-48	WBGene00011960	protein_coding_gene	1.7199	3.29413	0.00916584
R13A5.10	WBGene00020052	protein_coding_gene	1.71453	3.28189	3.37132e-07
F58G1.9	WBGene00010271	pseudogene	1.71426	3.28128	0.0460643
T25C12.3	WBGene00012018	protein_coding_gene	1.71054	3.27284	5.32365e-05
C16E9.1	WBGene00015865	protein_coding_gene	1.70025	3.24957	7.67553e-07
cysl-2	WBGene00010759	protein_coding_gene	1.69834	3.24528	8.63326e-19
gur-4	WBGene00001805	protein_coding_gene	1.69802	3.24454	0.00482601
T15B7.1	WBGene00020516	protein_coding_gene	1.68656	3.21889	2.95467e-06
hpd-1	WBGene00001993	protein_coding_gene	1.68656	3.21888	3.22984e-25
F46F2.5	WBGene00009789	protein_coding_gene	1.68336	3.21175	0.017604
T10B5.10	WBGene00020396	protein_coding_gene	1.65638	3.15225	0.0136104
Y73C8C.10	WBGene00022267	protein_coding_gene	1.64848	3.13503	0.00431894
C41H7.1	WBGene00016571	protein_coding_gene	1.64615	3.12997	0.00830408
col-101	WBGene00000675	protein_coding_gene	1.64163	3.12017	0.000131904
K08H2.7	WBGene00010693	protein_coding_gene	1.6412	3.11924	0.0284862
clec-186	WBGene00014138	protein_coding_gene	1.63921	3.11496	9.47952e-23
nlp-77	WBGene00015514	protein_coding_gene	1.63185	3.0991	2.84276e-45
gst-9	WBGene00001757	protein_coding_gene	1.63115	3.09761	0.000995869
F55G11.8	WBGene00010128	protein_coding_gene	1.62758	3.08994	7.35469e-09
K08D12.6	WBGene00019540	protein_coding_gene	1.62453	3.08343	6.14336e-06
F28B4.3	WBGene00017892	protein_coding_gene	1.62184	3.07767	0.00630832
W08A12.3	WBGene00021080	protein_coding_gene	1.61119	3.05504	6.43544e-07
Y39B6A.41	WBGene00012699	protein_coding_gene	1.61055	3.05369	0.000134348
C12D12.1	WBGene00015713	protein_coding_gene	1.60849	3.04933	3.27422e-07
pmp-1	WBGene00004058	protein_coding_gene	1.60532	3.04263	1.44701e-21
lin-31	WBGene00003017	protein_coding_gene	1.60139	3.03436	0.012257
str-180	WBGene00006224	protein_coding_gene	1.59804	3.02732	0.0129463
C18B2.3	WBGene00015954	protein_coding_gene	1.59657	3.02423	5.22284e-11
rft-1	WBGene00044637	protein_coding_gene	1.59507	3.02109	5.22751e-08
hsp-70	WBGene00002026	protein_coding_gene	1.57897	2.98756	0.000201991
Y81B9A.5	WBGene00304906	ncRNA_gene	1.57882	2.98725	0.0298255
pks-1	WBGene00016558	protein_coding_gene	1.57829	2.98616	4.33174e-11
oac-34	WBGene00010157	protein_coding_gene	1.57464	2.97861	0.000260233
ugt-32	WBGene00018543	protein_coding_gene	1.57227	2.97372	0.009202
lgc-4	WBGene00017580	protein_coding_gene	1.56652	2.96189	0.00142233
linc-7	WBGene00219609	lincRNA_gene	1.55842	2.94532	6.00182e-18
ZC449.8	WBGene00195189	protein_coding_gene	1.55694	2.9423	0.00038881
rhr-1	WBGene00004358	protein_coding_gene	1.55645	2.94129	1.84378e-40
C46F2.1	WBGene00016714	protein_coding_gene	1.55509	2.93851	1.25323e-06
srj-29	WBGene00005616	protein_coding_gene	1.55417	2.93665	0.0319383
him-4	WBGene00001863	protein_coding_gene	1.54889	2.92593	1.62428e-16
C06A1.12	WBGene00219803	ncRNA_gene	1.54798	2.92407	9.40433e-10
amt-4	WBGene00000136	protein_coding_gene	1.52452	2.8769	1.44474e-15
F10C1.8	WBGene00017327	protein_coding_gene	1.52191	2.87172	0.0281733
slc-17.4	WBGene00012130	protein_coding_gene	1.52174	2.87137	6.82063e-13
Y53F4B.23	WBGene00013169	protein_coding_gene	1.51968	2.86727	0.00305174
sqrd-1	WBGene00008538	protein_coding_gene	1.51058	2.84925	1.91684e-13
T05E12.6	WBGene00011487	protein_coding_gene	1.50585	2.83993	3.96185e-08
F21C10.9	WBGene00017658	protein_coding_gene	1.50513	2.8385	5.40106e-35
dct-16	WBGene00012615	protein_coding_gene	1.50366	2.83562	0.00010005
ZK105.3	WBGene00022654	protein_coding_gene	1.502	2.83235	0.0115505
gpx-5	WBGene00007516	protein_coding_gene	1.49165	2.8121	1.22602e-14
ent-4	WBGene00008123	protein_coding_gene	1.48382	2.79688	6.88904e-09
R02D1.2	WBGene00235310	protein_coding_gene	1.47653	2.78278	0.000383696
col-8	WBGene00000597	protein_coding_gene	1.47383	2.77758	1.30597e-06
F20D1.22	WBGene00304908	protein_coding_gene	1.46963	2.76951	0.0176159
inx-18	WBGene00002140	protein_coding_gene	1.46902	2.76833	0.0110352
Y49E10.29	WBGene00045239	protein_coding_gene	1.46586	2.76228	6.02447e-06
dod-17	WBGene00010745	protein_coding_gene	1.463	2.7568	0.037359
F43C1.5	WBGene00009649	protein_coding_gene	1.45827	2.74779	0.00287655
T22F7.4	WBGene00020703	protein_coding_gene	1.45309	2.73794	0.00128137
ZK6.11	WBGene00022645	protein_coding_gene	1.45303	2.73782	0.00645592
ZK228.3	WBGene00013946	protein_coding_gene	1.45197	2.73582	6.37495e-09
Y41D4B.17	WBGene00021519	protein_coding_gene	1.44934	2.73084	0.0040597
B0416.2	WBGene00015178	protein_coding_gene	1.44813	2.72855	0.0161982
clec-56	WBGene00008595	protein_coding_gene	1.44705	2.72651	4.14966e-16
nit-1	WBGene00014206	protein_coding_gene	1.44618	2.72485	9.25213e-08
T04B2.1	WBGene00011421	pseudogene	1.44558	2.72373	0.0355331
H09G03.1	WBGene00019174	protein_coding_gene	1.44453	2.72175	0.0109012
dsc-4	WBGene00001099	protein_coding_gene	1.43921	2.71173	4.93984e-22
fbxa-88	WBGene00008632	protein_coding_gene	1.43877	2.7109	0.0353853
enu-3.5	WBGene00012552	protein_coding_gene	1.43435	2.70261	0.0143762
acr-16	WBGene00000055	protein_coding_gene	1.43144	2.69716	0.00103139
C45E5.1	WBGene00016664	protein_coding_gene	1.42966	2.69384	3.67535e-08
Y119D3B.21	WBGene00022497	protein_coding_gene	1.42773	2.69023	1.20117e-19
hrg-6	WBGene00009495	protein_coding_gene	1.42619	2.68736	0.00625285
ncs-4	WBGene00008998	protein_coding_gene	1.42583	2.68669	0.00768955
K08C7.1	WBGene00010646	protein_coding_gene	1.42545	2.68599	2.22184e-10
spds-1	WBGene00012909	protein_coding_gene	1.41965	2.67522	2.34682e-13
his-67	WBGene00001941	protein_coding_gene	1.41729	2.67084	0.00848243
C18E9.5	WBGene00007685	protein_coding_gene	1.41209	2.66122	8.99999e-16
Y34B4A.6	WBGene00021322	protein_coding_gene	1.41042	2.65815	8.85643e-06
T07A5.1	WBGene00011554	protein_coding_gene	1.40952	2.65649	0.0110141
scav-5	WBGene00011076	protein_coding_gene	1.40532	2.64877	4.11587e-06
lips-5	WBGene00011725	protein_coding_gene	1.40156	2.64186	0.00106066
F01D5.1	WBGene00008492	protein_coding_gene	1.39925	2.63764	0.000684468
pqn-22	WBGene00004112	protein_coding_gene	1.39693	2.63341	1.30169e-13
T23B7.3	WBGene00044767	protein_coding_gene	1.39032	2.62136	0.00135408
Y7A9A.79	WBGene00185076	ncRNA_gene	1.38996	2.62072	0.0362028
C35B1.4	WBGene00016434	protein_coding_gene	1.38257	2.60733	1.28402e-11
Y102E9.5	WBGene00044452	protein_coding_gene	1.37894	2.60078	0.00015209
F19C7.1	WBGene00017591	protein_coding_gene	1.37754	2.59824	4.71019e-06
T08A9.6	WBGene00020338	pseudogene	1.37571	2.59495	0.00411082
F54F7.2	WBGene00010064	protein_coding_gene	1.37425	2.59232	1.52826e-12
twk-26	WBGene00006679	protein_coding_gene	1.37069	2.58594	3.31795e-06
lec-9	WBGene00002272	protein_coding_gene	1.3706	2.58579	1.70235e-12
C45G9.12	WBGene00016683	protein_coding_gene	1.37017	2.585	0.0151347
kri-1	WBGene00013955	protein_coding_gene	1.36906	2.58302	0.00128375
ptps-1	WBGene00015010	protein_coding_gene	1.36646	2.57837	2.77119e-07
F20B6.7	WBGene00017631	pseudogene	1.36394	2.57387	0.0393723
ctsa-1.2	WBGene00008741	protein_coding_gene	1.36243	2.57118	3.22153e-12
acdh-9	WBGene00017874	protein_coding_gene	1.35954	2.56603	6.5316e-17
haao-1	WBGene00010595	protein_coding_gene	1.35531	2.55851	1.0101e-08
oac-3	WBGene00007361	protein_coding_gene	1.35505	2.55806	0.0456449
ZK512.7	WBGene00013986	protein_coding_gene	1.35479	2.5576	0.000777631
ncx-8	WBGene00003573	protein_coding_gene	1.3546	2.55726	0.00682397
exp-1	WBGene00001373	protein_coding_gene	1.35352	2.55535	0.0467259
Y43B11AR.7	WBGene00045086	snoRNA_gene	1.35202	2.55269	0.0112492
fbxa-184	WBGene00018439	protein_coding_gene	1.34744	2.5446	0.0111021
ugt-62	WBGene00010904	protein_coding_gene	1.3474	2.54453	6.73205e-05
T05C3.2	WBGene00020254	protein_coding_gene	1.3472	2.54417	0.0228815
T08B1.1	WBGene00020340	protein_coding_gene	1.34665	2.5432	0.000672718
gpd-2	WBGene00001684	protein_coding_gene	1.34562	2.5414	2.37599e-24
B0391.10	WBGene00007165	pseudogene	1.3421	2.5352	2.27696e-06
B0294.1	WBGene00015117	protein_coding_gene	1.33348	2.52009	0.0376667
hpo-6	WBGene00021518	protein_coding_gene	1.32664	2.50818	0.00957629
cpt-5	WBGene00008629	protein_coding_gene	1.3258	2.50672	1.44148e-09
B0410.3	WBGene00015172	protein_coding_gene	1.3242	2.50395	5.67249e-13
cbl-1	WBGene00007533	protein_coding_gene	1.32394	2.50349	2.56993e-13
aqp-8	WBGene00000176	protein_coding_gene	1.32349	2.50271	3.54301e-23
Y54E10A.17	WBGene00021835	protein_coding_gene	1.32316	2.50213	1.22354e-11
prg-2	WBGene00004179	pseudogene	1.32272	2.50138	5.20877e-18
cln-3.3	WBGene00000541	protein_coding_gene	1.32169	2.49958	1.27026e-05
ldh-1	WBGene00002262	protein_coding_gene	1.31646	2.49054	1.40798e-21
oig-5	WBGene00023520	protein_coding_gene	1.31635	2.49036	0.0410175
Y105C5B.7	WBGene00013648	pseudogene	1.31505	2.48811	0.0205492
PDB1.1	WBGene00019803	protein_coding_gene	1.31499	2.488	2.65601e-09
K08D8.3	WBGene00010657	protein_coding_gene	1.31414	2.48655	1.39645e-07
ugt-6	WBGene00013904	protein_coding_gene	1.31381	2.48597	6.17276e-07
papl-1	WBGene00008936	protein_coding_gene	1.31381	2.48596	2.01224e-17
tba-4	WBGene00006530	protein_coding_gene	1.31033	2.47998	5.84807e-12
vha-12	WBGene00006921	protein_coding_gene	1.30396	2.46905	3.87293e-17
Y42H9AR.5	WBGene00021540	protein_coding_gene	1.30315	2.46768	0.0144807
hphd-1	WBGene00012608	protein_coding_gene	1.30282	2.46711	0.00169109
C17C3.15	WBGene00015896	protein_coding_gene	1.29325	2.45079	1.97065e-05
kvs-5	WBGene00021948	protein_coding_gene	1.29233	2.44923	5.3536e-08
ugt-16	WBGene00013901	protein_coding_gene	1.28704	2.44027	1.66341e-06
C11E4.7	WBGene00007521	protein_coding_gene	1.28452	2.43602	7.03526e-07
wago-2	WBGene00018862	pseudogene	1.27863	2.42609	7.9528e-12
folt-1	WBGene00007388	protein_coding_gene	1.27505	2.42007	1.10841e-06
chk-2	WBGene00000499	protein_coding_gene	1.27136	2.41389	4.60263e-08
cdr-6	WBGene00010471	protein_coding_gene	1.2699	2.41144	1.51359e-21
T19D12.1	WBGene00020576	protein_coding_gene	1.26388	2.4014	2.47672e-11
ZK185.3	WBGene00022683	protein_coding_gene	1.25965	2.39438	4.21901e-06
unc-23	WBGene00006760	protein_coding_gene	1.258	2.39164	3.17649e-09
gst-36	WBGene00001784	protein_coding_gene	1.25699	2.38997	4.35914e-11
F41G3.21	WBGene00044316	protein_coding_gene	1.25376	2.38462	0.00440274
sptl-3	WBGene00011932	protein_coding_gene	1.24997	2.37836	1.99972e-25
nhr-31	WBGene00003625	protein_coding_gene	1.24932	2.37729	2.63518e-10
Y43F8C.13	WBGene00012834	protein_coding_gene	1.24182	2.36497	9.88996e-12
ZK742.3	WBGene00022813	protein_coding_gene	1.23872	2.35988	0.00012253
F56F10.1	WBGene00018984	protein_coding_gene	1.23857	2.35964	5.18468e-08
F13H8.3	WBGene00017436	protein_coding_gene	1.23423	2.35255	7.26263e-09
bas-1	WBGene00000239	protein_coding_gene	1.23406	2.35227	1.00089e-07
K01G12.3	WBGene00010483	protein_coding_gene	1.23317	2.35083	0.00396555
R09H10.5	WBGene00011182	protein_coding_gene	1.23274	2.35013	0.000323543
bca-1	WBGene00000245	protein_coding_gene	1.23233	2.34946	3.2418e-09
hach-1	WBGene00017301	protein_coding_gene	1.23224	2.34931	0.00563812
T10H9.1	WBGene00020424	protein_coding_gene	1.22957	2.34496	0.0412035
C01B10.3	WBGene00015278	protein_coding_gene	1.22778	2.34206	2.19749e-12
C05C10.3	WBGene00007330	protein_coding_gene	1.22768	2.3419	3.45936e-18
eppl-1	WBGene00020139	protein_coding_gene	1.2237	2.33544	8.3642e-14
rhy-1	WBGene00012324	protein_coding_gene	1.22317	2.33459	1.1667e-09
cyp-34A8	WBGene00015043	protein_coding_gene	1.22267	2.33379	2.97414e-11
trp-4	WBGene00006616	protein_coding_gene	1.21468	2.3209	0.0463609
pgph-2	WBGene00018424	protein_coding_gene	1.21192	2.31646	1.27311e-07
Y54G11A.14	WBGene00013221	protein_coding_gene	1.20949	2.31256	0.000159549
C15H9.9	WBGene00015803	protein_coding_gene	1.20773	2.30974	6.14967e-26
C06A1.4	WBGene00014667	pseudogene	1.20694	2.30848	4.69499e-16
F54E2.1	WBGene00018823	protein_coding_gene	1.20615	2.3072	0.010164
F19B6.3	WBGene00008949	protein_coding_gene	1.20378	2.30342	0.0273329
F52H2.6	WBGene00018718	protein_coding_gene	1.2028	2.30186	6.37495e-09
C34H4.2	WBGene00016425	protein_coding_gene	1.20212	2.30077	0.00014982
spin-3	WBGene00008598	protein_coding_gene	1.19993	2.29729	0.0028376
Y43C5A.7	WBGene00044922	protein_coding_gene	1.19886	2.29559	0.017509
ugt-63	WBGene00015449	protein_coding_gene	1.19663	2.29204	0.000903044
ech-6	WBGene00001155	protein_coding_gene	1.19596	2.29098	6.20354e-06
ltah-1.2	WBGene00022610	protein_coding_gene	1.19522	2.28979	1.42328e-16
pck-1	WBGene00021043	protein_coding_gene	1.19261	2.28567	1.16108e-20
C15B12.8	WBGene00015788	protein_coding_gene	1.19233	2.28522	0.00508042
cth-2	WBGene00022856	protein_coding_gene	1.19077	2.28274	3.43033e-35
C44B7.7	WBGene00016629	protein_coding_gene	1.1891	2.2801	1.0268e-05
clec-187	WBGene00014137	protein_coding_gene	1.18866	2.27941	3.48667e-06
aqp-7	WBGene00000175	protein_coding_gene	1.18766	2.27783	4.7032e-12
trap-1	WBGene00022122	protein_coding_gene	1.18766	2.27783	3.74025e-19
C37H5.14	WBGene00045308	protein_coding_gene	1.18394	2.27197	0.0231549
F57F5.1	WBGene00010204	protein_coding_gene	1.18335	2.27104	0.000969212
pes-9	WBGene00003982	protein_coding_gene	1.18306	2.27059	1.62715e-23
irg-6	WBGene00007864	protein_coding_gene	1.17712	2.26124	0.0020103
aass-1	WBGene00019819	protein_coding_gene	1.17521	2.25826	7.01201e-20
F44B9.2	WBGene00018407	protein_coding_gene	1.1742	2.25667	1.30777e-08
Y13C8A.4	WBGene00219303	pseudogene	1.1739	2.25621	7.13523e-05
F09E10.1	WBGene00017294	protein_coding_gene	1.17335	2.25535	4.99264e-07
unc-105	WBGene00006832	protein_coding_gene	1.17331	2.25528	4.32661e-05
C49A9.4	WBGene00016758	protein_coding_gene	1.17014	2.25034	0.000382385
ugt-26	WBGene00015695	protein_coding_gene	1.16835	2.24755	3.43702e-05
Y43F11A.6	WBGene00014576	pseudogene	1.16559	2.24324	2.9121e-07
Y6B3B.1	WBGene00012387	protein_coding_gene	1.16346	2.23994	0.00958588
T07D3.9	WBGene00020311	protein_coding_gene	1.16317	2.23949	1.63017e-06
cyp-25A2	WBGene00007964	protein_coding_gene	1.16124	2.2365	5.55979e-07
pho-8	WBGene00011262	protein_coding_gene	1.15896	2.23297	0.0095156
Y38H6C.21	WBGene00012633	protein_coding_gene	1.15833	2.23199	0.000688562
K10C2.8	WBGene00045265	protein_coding_gene	1.1579	2.23133	9.96466e-05
sec-61.B	WBGene00021427	protein_coding_gene	1.15789	2.23131	2.06094e-13
vha-11	WBGene00006920	protein_coding_gene	1.15772	2.23105	2.92918e-14
C09F12.2	WBGene00007482	protein_coding_gene	1.15609	2.22852	0.0433725
Y51F10.7	WBGene00021768	protein_coding_gene	1.1542	2.22561	9.70475e-10
F42G10.1	WBGene00009645	protein_coding_gene	1.15364	2.22475	1.31369e-05
B0244.17	WBGene00271715	protein_coding_gene	1.15111	2.22085	0.0360246
pgp-12	WBGene00004006	protein_coding_gene	1.1502	2.21944	0.0236519
Y77E11A.12	WBGene00022313	protein_coding_gene	1.14943	2.21826	0.0228441
klu-2	WBGene00022592	protein_coding_gene	1.14864	2.21706	1.72128e-06
set-9	WBGene00017482	protein_coding_gene	1.148	2.21607	1.16988e-18
C26B9.5	WBGene00016134	protein_coding_gene	1.14678	2.21418	1.16125e-11
hmit-1.1	WBGene00013073	protein_coding_gene	1.14366	2.20941	0.000974995
R03G8.3	WBGene00010998	protein_coding_gene	1.13767	2.20025	6.9214e-06
Y22D7AR.10	WBGene00021263	protein_coding_gene	1.13607	2.19782	3.68821e-11
twk-17	WBGene00006671	protein_coding_gene	1.13567	2.19721	0.00913731
F40E12.2	WBGene00018235	protein_coding_gene	1.13506	2.19628	0.00657333
slc-9B.2	WBGene00010214	protein_coding_gene	1.13319	2.19343	0.0171827
puf-7	WBGene00004243	protein_coding_gene	1.13309	2.19328	9.86609e-13
glr-4	WBGene00001615	protein_coding_gene	1.12662	2.18347	0.000338597
D1005.t1	WBGene00023263	pseudogene	1.12438	2.18008	0.0222061
pals-16	WBGene00022337	protein_coding_gene	1.11804	2.17051	0.0122534
idh-1	WBGene00010317	protein_coding_gene	1.11718	2.16923	2.17987e-13
pgph-3	WBGene00016892	protein_coding_gene	1.11637	2.16801	0.00874376
pat-12	WBGene00003936	protein_coding_gene	1.11609	2.16759	9.96616e-15
T08D2.3	WBGene00011608	pseudogene	1.11572	2.16703	0.00098623
mans-2	WBGene00008258	protein_coding_gene	1.11368	2.16398	8.69077e-18
cth-1	WBGene00009048	protein_coding_gene	1.1121	2.1616	4.00294e-05
Y53C10A.5	WBGene00013136	protein_coding_gene	1.11194	2.16136	5.36395e-11
rig-6	WBGene00016354	protein_coding_gene	1.11085	2.15972	6.12274e-10
vha-5	WBGene00006914	protein_coding_gene	1.10896	2.1569	9.78207e-16
C17C3.1	WBGene00015887	protein_coding_gene	1.1085	2.15621	1.47323e-07
B0250.7	WBGene00007124	protein_coding_gene	1.10349	2.14874	1.39691e-05
ketn-1	WBGene00004130	protein_coding_gene	1.10102	2.14507	1.11157e-10
clec-173	WBGene00044469	protein_coding_gene	1.101	2.14503	7.63715e-06
sec-61.A	WBGene00013311	protein_coding_gene	1.10022	2.14388	3.55687e-19
R06C1.4	WBGene00011059	protein_coding_gene	1.09959	2.14294	2.58772e-23
lev-9	WBGene00002976	protein_coding_gene	1.09929	2.14249	0.00728322
lrg-1	WBGene00003067	pseudogene	1.09889	2.1419	1.42236e-05
C02F12.5	WBGene00015355	protein_coding_gene	1.09863	2.14151	0.0287
memi-2	WBGene00013380	protein_coding_gene	1.0981	2.14072	1.54118e-11
M02D8.5	WBGene00019731	protein_coding_gene	1.09682	2.13882	0.000164903
glb-3	WBGene00007389	protein_coding_gene	1.09455	2.13547	0.0138014
F55H12.4	WBGene00010135	protein_coding_gene	1.09428	2.13507	1.25028e-13
anc-1	WBGene00000140	protein_coding_gene	1.09391	2.13452	3.48173e-08
lev-1	WBGene00002974	protein_coding_gene	1.0931	2.13331	0.000719303
Y57G11C.51	WBGene00044258	protein_coding_gene	1.09271	2.13275	1.44368e-05
fbxa-190	WBGene00018939	protein_coding_gene	1.08734	2.12482	0.0353173
K08D8.12	WBGene00194926	protein_coding_gene	1.08729	2.12475	0.0251882
vha-20	WBGene00010993	protein_coding_gene	1.08723	2.12466	1.14265e-18
Y45G12C.1	WBGene00021565	protein_coding_gene	1.08452	2.12067	0.0182675
C23H3.2	WBGene00016018	protein_coding_gene	1.08208	2.11708	6.88734e-10
twk-12	WBGene00006667	protein_coding_gene	1.08108	2.11562	0.0136623
hpo-26	WBGene00018492	protein_coding_gene	1.08106	2.1156	0.00160168
Y73B3A.1	WBGene00022203	protein_coding_gene	1.07493	2.10662	1.43079e-11
F09E10.7	WBGene00017297	protein_coding_gene	1.07396	2.10521	0.010665
Y73B6BL.31	WBGene00022252	protein_coding_gene	1.07081	2.10061	2.72061e-09
vha-13	WBGene00013025	protein_coding_gene	1.07077	2.10056	1.89433e-19
C27D9.1	WBGene00016163	protein_coding_gene	1.07012	2.09961	1.92912e-14
col-20	WBGene00000609	protein_coding_gene	1.06941	2.09857	1.12122e-12
col-119	WBGene00000693	protein_coding_gene	1.06694	2.09499	2.31501e-16
Y69H2.3	WBGene00013481	protein_coding_gene	1.06629	2.09404	3.85595e-13
cnnm-3	WBGene00016343	protein_coding_gene	1.06439	2.09128	1.04812e-08
C34B4.2	WBGene00007907	protein_coding_gene	1.06329	2.08969	9.99596e-10
T07A9.14	WBGene00044789	protein_coding_gene	1.06327	2.08966	2.2101e-13
dmsr-2	WBGene00021275	protein_coding_gene	1.06285	2.08906	0.0151921
zig-12	WBGene00019727	protein_coding_gene	1.05837	2.08258	1.6053e-10
C50E3.12	WBGene00016823	protein_coding_gene	1.05268	2.07439	0.0201689
Y53C10A.1	WBGene00014915	pseudogene	1.05014	2.07073	0.00216776
dim-1	WBGene00001000	protein_coding_gene	1.04712	2.0664	3.45936e-18
T05B11.4	WBGene00020247	protein_coding_gene	1.04589	2.06464	1.54105e-06
dhs-3	WBGene00000967	protein_coding_gene	1.0454	2.06394	2.16671e-09
vha-19	WBGene00021952	protein_coding_gene	1.04537	2.06389	3.96819e-17
F25E2.2	WBGene00017780	protein_coding_gene	1.04469	2.06292	2.4848e-05
cin-4	WBGene00022854	protein_coding_gene	1.04261	2.05995	9.22717e-11
hprt-1	WBGene00013690	protein_coding_gene	1.04215	2.0593	2.75651e-15
col-122	WBGene00000696	protein_coding_gene	1.04195	2.05901	2.28719e-05
E01G4.3	WBGene00008446	protein_coding_gene	1.04101	2.05766	1.78235e-09
C29G2.6	WBGene00016234	protein_coding_gene	1.04012	2.05639	4.68019e-07
vha-8	WBGene00006917	protein_coding_gene	1.03564	2.05003	2.35225e-18
F53C11.1	WBGene00009971	protein_coding_gene	1.03511	2.04927	7.8644e-05
lact-1	WBGene00018523	protein_coding_gene	1.03115	2.04365	0.0135001
R03D7.2	WBGene00010989	protein_coding_gene	1.03001	2.04203	0.00892102
C28A5.1	WBGene00007788	protein_coding_gene	1.02941	2.04118	1.30497e-10
prmt-6	WBGene00016023	protein_coding_gene	1.02777	2.03886	0.00475434
sid-1	WBGene00004795	protein_coding_gene	1.02433	2.03401	1.13527e-07
enu-3.6	WBGene00010477	protein_coding_gene	1.02312	2.03231	0.038686
nkb-3	WBGene00010117	protein_coding_gene	1.02291	2.03201	1.16249e-15
ins-27	WBGene00002110	protein_coding_gene	1.02276	2.0318	0.0181308
mai-1	WBGene00003124	protein_coding_gene	1.01681	2.02344	0.000409652
C25A11.10	WBGene00219374	pseudogene	1.01666	2.02322	0.000645399
dod-24	WBGene00007875	protein_coding_gene	1.01527	2.02128	1.81539e-08
ttn-1	WBGene00006436	protein_coding_gene	1.01408	2.01961	0.0122337
lec-8	WBGene00002271	protein_coding_gene	1.01234	2.01718	0.00321158
Y37F4.7	WBGene00021388	protein_coding_gene	1.01074	2.01494	0.0424256
pid-5	WBGene00021555	protein_coding_gene	1.0103	2.01433	4.84435e-14
glc-4	WBGene00001594	protein_coding_gene	1.01027	2.01429	0.0022426
K10C2.14	WBGene00206388	protein_coding_gene	1.00976	2.01358	6.10829e-06
Y39E4B.5	WBGene00012716	protein_coding_gene	1.00796	2.01106	5.16567e-10
hrde-1	WBGene00007624	protein_coding_gene	1.00716	2.00996	3.42161e-22
C14B1.7	WBGene00007578	pseudogene	1.00711	2.00988	3.09112e-11
tnt-3	WBGene00006588	protein_coding_gene	1.00636	2.00883	2.51718e-10
pxn-1	WBGene00004256	protein_coding_gene	1.00625	2.00868	1.15163e-08
F09E10.15	WBGene00219886	ncRNA_gene	1.00585	2.00812	0.00856881
col-140	WBGene00000713	protein_coding_gene	1.00571	2.00793	7.90185e-09
cyp-35A5	WBGene00019473	protein_coding_gene	1.00531	2.00737	0.000508218
Y14H12A.1	WBGene00021190	protein_coding_gene	1.00145	2.00202	0.00454889
zif-1	WBGene00006977	protein_coding_gene	1.0009	2.00125	7.6707e-13
T20D3.2	WBGene00011856	protein_coding_gene	1.00029	2.0004	0.0002873
C32E12.4	WBGene00016330	protein_coding_gene	-1.00042	0.499856	4.1337e-09
slc-28.2	WBGene00017868	protein_coding_gene	-1.00048	0.499834	0.0337107
C50F4.10	WBGene00008235	protein_coding_gene	-1.00078	0.499729	0.00481718
ZK673.2	WBGene00014058	protein_coding_gene	-1.00122	0.499576	1.81173e-19
pmt-1	WBGene00022781	protein_coding_gene	-1.00146	0.499493	3.37586e-17
K03H1.13	WBGene00044903	protein_coding_gene	-1.0021	0.499271	0.0189461
cec-1	WBGene00000414	protein_coding_gene	-1.00325	0.498876	3.58951e-13
vab-2	WBGene00006869	protein_coding_gene	-1.00329	0.498862	0.00113118
nhr-92	WBGene00003682	protein_coding_gene	-1.00407	0.498592	0.0177213
hda-5	WBGene00009663	protein_coding_gene	-1.00482	0.498331	0.000472265
ptp-1	WBGene00004213	protein_coding_gene	-1.00485	0.498321	6.37146e-07
M79.2	WBGene00010902	protein_coding_gene	-1.0054	0.498132	1.38066e-08
ins-4	WBGene00002087	protein_coding_gene	-1.00611	0.497885	0.0128616
C01A2.2	WBGene00007214	protein_coding_gene	-1.0065	0.497754	0.00689543
K01A2.5	WBGene00019280	protein_coding_gene	-1.00756	0.497388	5.71382e-06
Y43E12A.2	WBGene00012794	protein_coding_gene	-1.00876	0.496972	1.9344e-07
ceh-79	WBGene00007749	protein_coding_gene	-1.00967	0.496659	0.000315422
R10D12.1	WBGene00011185	protein_coding_gene	-1.01208	0.495831	0.0146521
W10C8.6	WBGene00044433	protein_coding_gene	-1.01239	0.495724	0.0131711
Y62F5A.10	WBGene00013388	protein_coding_gene	-1.01321	0.495442	0.00633714
B0454.6	WBGene00015197	protein_coding_gene	-1.01325	0.49543	4.2441e-06
M02H5.8	WBGene00019744	protein_coding_gene	-1.01332	0.495406	0.0203099
pes-4	WBGene00003978	protein_coding_gene	-1.01333	0.495403	2.7267e-08
nhr-55	WBGene00003645	protein_coding_gene	-1.01359	0.495312	5.16745e-06
ncx-3	WBGene00003568	protein_coding_gene	-1.01363	0.4953	2.62029e-06
nhr-107	WBGene00003697	protein_coding_gene	-1.01421	0.495099	2.89963e-05
F49E12.10	WBGene00009903	protein_coding_gene	-1.01502	0.494822	0.0148601
unc-51	WBGene00006786	protein_coding_gene	-1.0153	0.494725	1.43201e-11
nex-2	WBGene00003589	protein_coding_gene	-1.01555	0.494641	7.90134e-17
daf-14	WBGene00000910	protein_coding_gene	-1.01647	0.494323	1.04622e-06
Y57A10A.14	WBGene00013257	protein_coding_gene	-1.01662	0.494271	0.00207605
Y71F9AL.25	WBGene00304792	protein_coding_gene	-1.01689	0.494181	0.0185658
F13B12.2	WBGene00008730	protein_coding_gene	-1.01777	0.49388	0.000432525
ttr-17	WBGene00012383	protein_coding_gene	-1.01831	0.493695	5.06223e-09
R03H10.1	WBGene00019854	protein_coding_gene	-1.01882	0.493519	0.00285423
math-37	WBGene00020080	protein_coding_gene	-1.01884	0.493514	0.0119506
dhs-15	WBGene00000978	protein_coding_gene	-1.01912	0.493419	0.0199121
W02D7.4	WBGene00020940	protein_coding_gene	-1.0203	0.493013	1.78356e-06
K07E3.2	WBGene00019491	protein_coding_gene	-1.02076	0.492857	3.46169e-05
lact-5	WBGene00016355	protein_coding_gene	-1.02116	0.49272	0.000148192
lron-15	WBGene00016974	protein_coding_gene	-1.02266	0.492207	0.00574001
F57C12.6	WBGene00194687	protein_coding_gene	-1.0233	0.491988	0.0470352
mrp-3	WBGene00003409	protein_coding_gene	-1.02402	0.491746	6.0018e-07
tag-275	WBGene00016423	protein_coding_gene	-1.02458	0.491554	0.00633714
sma-2	WBGene00004856	protein_coding_gene	-1.0255	0.491241	7.67166e-05
Y43B11AR.3	WBGene00021544	protein_coding_gene	-1.02588	0.491109	4.0651e-07
ptp-4	WBGene00010558	protein_coding_gene	-1.02619	0.491006	0.00367105
Y73F4A.2	WBGene00013515	protein_coding_gene	-1.02766	0.490504	3.30164e-07
D1044.1	WBGene00017027	protein_coding_gene	-1.02859	0.490189	0.0085006
nhx-9	WBGene00003736	protein_coding_gene	-1.02866	0.490165	0.000171313
elt-7	WBGene00015981	protein_coding_gene	-1.02963	0.489836	3.39944e-06
hpo-15	WBGene00016061	protein_coding_gene	-1.03015	0.489659	7.72269e-10
F55H12.5	WBGene00010136	protein_coding_gene	-1.03016	0.489655	8.6739e-05
Y64G10A.7	WBGene00013416	protein_coding_gene	-1.03095	0.489388	0.00141227
che-14	WBGene00000493	protein_coding_gene	-1.03146	0.489214	0.0240839
T16G1.5	WBGene00011799	protein_coding_gene	-1.03168	0.489139	0.0276668
F19C7.2	WBGene00017592	protein_coding_gene	-1.03215	0.48898	4.19765e-06
sulp-8	WBGene00013963	protein_coding_gene	-1.03248	0.48887	5.2622e-05
F39E9.28	WBGene00271716	pseudogene	-1.03325	0.48861	0.00161206
crb-1	WBGene00000792	protein_coding_gene	-1.03367	0.488465	1.27311e-07
W04A8.5	WBGene00012240	protein_coding_gene	-1.03588	0.487717	0.0255583
F33E2.5	WBGene00009361	protein_coding_gene	-1.0373	0.487239	9.77591e-08
M04D8.7	WBGene00010865	protein_coding_gene	-1.03986	0.486375	0.041097
ttx-1	WBGene00006652	protein_coding_gene	-1.04029	0.486228	0.00131268
nhr-195	WBGene00019115	protein_coding_gene	-1.04043	0.486184	0.00670091
nhr-41	WBGene00022423	protein_coding_gene	-1.04071	0.486088	0.000205898
F54C9.3	WBGene00010041	protein_coding_gene	-1.0408	0.486057	1.61501e-12
kap-1	WBGene00002182	protein_coding_gene	-1.04291	0.485346	0.00294054
F44E5.3	WBGene00009690	protein_coding_gene	-1.04295	0.485335	0.0351248
lec-11	WBGene00002274	protein_coding_gene	-1.0446	0.48478	0.000183241
B0546.4	WBGene00015251	protein_coding_gene	-1.04551	0.484472	3.06311e-09
nhr-90	WBGene00003680	protein_coding_gene	-1.04589	0.484345	1.08319e-05
Y20C6A.4	WBGene00077495	protein_coding_gene	-1.04682	0.484034	0.0279205
F08F1.4	WBGene00017258	protein_coding_gene	-1.04767	0.48375	0.00140456
K02A11.4	WBGene00044607	protein_coding_gene	-1.04988	0.483008	0.000431429
cec-8	WBGene00021913	protein_coding_gene	-1.05033	0.482858	6.03327e-07
grh-1	WBGene00001707	protein_coding_gene	-1.05196	0.482311	0.000506276
Y71A12B.18	WBGene00045077	pseudogene	-1.05368	0.481736	0.025714
kal-1	WBGene00002181	protein_coding_gene	-1.05531	0.481192	5.68089e-06
K12C11.6	WBGene00045052	protein_coding_gene	-1.05536	0.481176	0.000148367
gst-15	WBGene00001763	protein_coding_gene	-1.05663	0.480754	0.00215449
dcar-1	WBGene00007395	protein_coding_gene	-1.0568	0.480696	8.57343e-11
C05E11.3	WBGene00015494	protein_coding_gene	-1.05931	0.479862	6.90487e-06
jmjd-4	WBGene00011563	protein_coding_gene	-1.06008	0.479604	0.000667882
cal-2	WBGene00000286	protein_coding_gene	-1.06081	0.479362	4.36137e-06
ZK673.1	WBGene00014057	protein_coding_gene	-1.06091	0.479331	8.05434e-06
daf-10	WBGene00000906	protein_coding_gene	-1.06146	0.479148	0.0298618
K02C4.5	WBGene00010503	protein_coding_gene	-1.06246	0.478814	2.31091e-09
F09F9.1	WBGene00017306	protein_coding_gene	-1.0627	0.478736	0.000480441
C34B4.3	WBGene00007908	protein_coding_gene	-1.06289	0.478671	0.0240626
hnd-1	WBGene00001981	protein_coding_gene	-1.06329	0.478539	0.00124333
sams-5	WBGene00006416	protein_coding_gene	-1.06417	0.478249	2.24933e-06
F20C5.11	WBGene00303015	protein_coding_gene	-1.06654	0.477463	0.000383526
F08C6.5	WBGene00017243	protein_coding_gene	-1.06774	0.477067	0.0228941
odr-3	WBGene00003850	protein_coding_gene	-1.06793	0.477004	0.0383865
B0507.6	WBGene00015223	protein_coding_gene	-1.06932	0.476542	0.0101781
clc-5	WBGene00000526	protein_coding_gene	-1.0695	0.476483	0.00276385
F25B3.5	WBGene00009102	protein_coding_gene	-1.07008	0.476291	0.00318314
pqn-89	WBGene00004169	protein_coding_gene	-1.07033	0.47621	7.79796e-10
ric-3	WBGene00004363	protein_coding_gene	-1.07129	0.475894	0.000251779
ilys-4	WBGene00016958	protein_coding_gene	-1.07166	0.475771	0.000131379
C33G3.4	WBGene00007904	protein_coding_gene	-1.0723	0.475562	1.50394e-09
T25D10.4	WBGene00020801	protein_coding_gene	-1.07474	0.474756	3.82506e-06
T19H12.15	WBGene00271827	protein_coding_gene	-1.07508	0.474643	0.0104129
F59C6.11	WBGene00010328	protein_coding_gene	-1.07552	0.474501	0.00498745
Y71A12B.19	WBGene00077443	pseudogene	-1.07659	0.47415	2.84632e-05
ZK688.7	WBGene00022802	protein_coding_gene	-1.07878	0.473429	2.40413e-05
cest-35.2	WBGene00016863	protein_coding_gene	-1.08105	0.472685	0.0211252
tsp-20	WBGene00006646	protein_coding_gene	-1.08112	0.472662	0.000584542
ptr-8	WBGene00004222	protein_coding_gene	-1.0825	0.472211	6.82585e-05
ttc-36	WBGene00009947	protein_coding_gene	-1.08264	0.472165	3.43553e-07
B0286.1	WBGene00015115	protein_coding_gene	-1.08279	0.472115	0.000246266
bath-38	WBGene00009945	protein_coding_gene	-1.0831	0.472014	1.37004e-08
ZC190.4	WBGene00022538	protein_coding_gene	-1.08386	0.471766	4.07316e-09
nfm-1	WBGene00003593	protein_coding_gene	-1.08464	0.471509	7.94125e-14
T19H5.4	WBGene00011849	protein_coding_gene	-1.08477	0.471467	7.52421e-12
F52B10.3	WBGene00044304	protein_coding_gene	-1.08885	0.470137	0.0119489
cex-1	WBGene00023407	protein_coding_gene	-1.08985	0.46981	2.51084e-07
B0507.3	WBGene00015220	protein_coding_gene	-1.09015	0.469711	0.012592
Y49A10A.2	WBGene00044949	protein_coding_gene	-1.09023	0.469688	7.15415e-06
ceh-20	WBGene00000443	protein_coding_gene	-1.09099	0.469439	2.60272e-10
B0284.3	WBGene00007133	protein_coding_gene	-1.09387	0.468502	0.00315686
pdl-1	WBGene00003966	protein_coding_gene	-1.09417	0.468405	0.0199963
T23B3.2	WBGene00020710	protein_coding_gene	-1.09514	0.468092	2.42518e-09
ZK593.2	WBGene00014002	protein_coding_gene	-1.09572	0.467902	0.00181955
C30G7.4	WBGene00044178	protein_coding_gene	-1.09586	0.467859	0.0027992
BE0003N10.3	WBGene00015268	protein_coding_gene	-1.09641	0.46768	0.00450364
Y57G11B.2	WBGene00013295	protein_coding_gene	-1.09719	0.467427	6.84354e-05
rhgf-2	WBGene00006476	protein_coding_gene	-1.09752	0.467321	1.0574e-05
frm-2	WBGene00001489	protein_coding_gene	-1.09885	0.466889	1.71954e-10
asm-1	WBGene00000211	protein_coding_gene	-1.10057	0.466331	1.96437e-07
mdl-1	WBGene00003163	protein_coding_gene	-1.10173	0.465957	1.47061e-09
fbxa-167	WBGene00007837	protein_coding_gene	-1.1026	0.465678	0.0199514
tli-1	WBGene00006578	protein_coding_gene	-1.10476	0.464978	3.23655e-08
nhr-94	WBGene00003684	protein_coding_gene	-1.10524	0.464824	0.0018053
T19D7.6	WBGene00020574	protein_coding_gene	-1.1073	0.464161	0.00268635
snb-2	WBGene00004898	protein_coding_gene	-1.10766	0.464046	5.21759e-11
grdn-1	WBGene00013082	protein_coding_gene	-1.10791	0.463966	7.00013e-10
nhr-140	WBGene00016366	protein_coding_gene	-1.10807	0.463913	0.00406509
tbx-2	WBGene00006543	protein_coding_gene	-1.10816	0.463884	1.14209e-09
K09C8.2	WBGene00010715	protein_coding_gene	-1.10848	0.463783	0.0202913
Y52B11A.4	WBGene00013124	protein_coding_gene	-1.10925	0.463534	0.00184703
F46C3.6	WBGene00045253	protein_coding_gene	-1.10996	0.463307	0.00973284
C10C5.7	WBGene00007511	protein_coding_gene	-1.11012	0.463254	0.0141949
ugt-29	WBGene00021709	protein_coding_gene	-1.11022	0.463224	0.00269794
K02A6.3	WBGene00019294	protein_coding_gene	-1.1106	0.463101	3.11086e-07
dlc-3	WBGene00012424	protein_coding_gene	-1.11235	0.46254	0.00367359
egas-4	WBGene00018906	protein_coding_gene	-1.11427	0.461926	0.041072
ZK930.2	WBGene00014152	protein_coding_gene	-1.11493	0.461713	2.18734e-06
C05C12.4	WBGene00007336	protein_coding_gene	-1.11674	0.461135	8.27757e-17
Y22D7AL.15	WBGene00021253	protein_coding_gene	-1.1173	0.460955	1.02506e-06
F57A8.1	WBGene00010177	protein_coding_gene	-1.11883	0.460468	1.18463e-11
nhr-210	WBGene00020015	protein_coding_gene	-1.11972	0.460183	0.00918931
C40H1.9	WBGene00008044	protein_coding_gene	-1.12235	0.459346	0.0475045
tsp-16	WBGene00006642	protein_coding_gene	-1.12317	0.459083	0.00254889
Y55F3BR.11	WBGene00044757	protein_coding_gene	-1.12381	0.458881	0.00119237
tub-1	WBGene00006655	protein_coding_gene	-1.12579	0.458251	0.0386927
C33H5.13	WBGene00016379	protein_coding_gene	-1.12617	0.45813	2.89927e-08
Y95B8A.6	WBGene00022386	protein_coding_gene	-1.1291	0.457202	2.81266e-06
T10B11.5	WBGene00020401	protein_coding_gene	-1.12972	0.457004	0.000293608
hot-6	WBGene00001991	protein_coding_gene	-1.1306	0.456725	0.000899578
C02D5.4	WBGene00043097	protein_coding_gene	-1.13105	0.456584	1.64793e-15
R11D1.3	WBGene00011244	protein_coding_gene	-1.13267	0.456071	0.00722034
T22C8.6	WBGene00011927	protein_coding_gene	-1.13375	0.45573	0.00346523
irx-1	WBGene00007984	protein_coding_gene	-1.13497	0.455345	1.44458e-08
T19B10.5	WBGene00011833	protein_coding_gene	-1.13596	0.455033	0.0011366
ZK512.11	WBGene00013989	protein_coding_gene	-1.13744	0.454565	0.00490057
pho-4	WBGene00004023	protein_coding_gene	-1.13779	0.454456	1.5991e-08
fbxb-100	WBGene00013403	protein_coding_gene	-1.13799	0.454392	0.0474363
syg-2	WBGene00007750	protein_coding_gene	-1.13883	0.454129	2.54316e-06
gpa-9	WBGene00001671	protein_coding_gene	-1.13885	0.454123	0.000556714
rig-5	WBGene00004372	protein_coding_gene	-1.1396	0.453884	0.00183343
osm-12	WBGene00003892	protein_coding_gene	-1.14044	0.453623	0.0484879
cutl-24	WBGene00021396	protein_coding_gene	-1.14092	0.453472	0.00463652
E02C12.6	WBGene00017092	protein_coding_gene	-1.14147	0.453298	0.0181594
T21B4.21	WBGene00220076	ncRNA_gene	-1.14159	0.453261	0.00106632
acl-12	WBGene00015295	protein_coding_gene	-1.14215	0.453085	3.56611e-11
gln-3	WBGene00001604	protein_coding_gene	-1.14244	0.452992	2.08222e-14
C33D9.5	WBGene00007899	pseudogene	-1.14461	0.452312	0.000111253
cyp-14A3	WBGene00010707	protein_coding_gene	-1.14516	0.452141	0.0319767
W08F4.7	WBGene00021096	protein_coding_gene	-1.14662	0.451682	0.0261656
C50B6.9	WBGene00008222	protein_coding_gene	-1.14702	0.451556	0.0109769
Y2H9A.4	WBGene00012381	protein_coding_gene	-1.14761	0.451373	0.00130256
ztf-11	WBGene00009939	protein_coding_gene	-1.14799	0.451253	1.44057e-11
C08F8.15	WBGene00219217	protein_coding_gene	-1.15091	0.45034	0.0297486
strm-1	WBGene00019198	protein_coding_gene	-1.15113	0.450272	0.0094189
W03G11.4	WBGene00012226	protein_coding_gene	-1.15128	0.450225	3.24374e-08
nhr-110	WBGene00003700	protein_coding_gene	-1.15204	0.449988	3.44187e-07
ztf-13	WBGene00018704	protein_coding_gene	-1.15335	0.449581	1.07514e-07
F47B8.2	WBGene00009803	protein_coding_gene	-1.1561	0.448724	5.95346e-08
kgb-2	WBGene00002188	protein_coding_gene	-1.15668	0.448544	0.000272729
nhr-35	WBGene00003628	protein_coding_gene	-1.15671	0.448535	1.50018e-14
exc-5	WBGene00001366	protein_coding_gene	-1.15796	0.448147	2.29687e-14
C33D9.13	WBGene00194651	protein_coding_gene	-1.15889	0.447856	2.8741e-05
cest-27	WBGene00018958	protein_coding_gene	-1.15906	0.447805	1.44124e-08
T05E11.8	WBGene00011484	protein_coding_gene	-1.16028	0.447425	0.00286255
F49C12.6	WBGene00009876	protein_coding_gene	-1.16045	0.447374	0.00717296
nhr-131	WBGene00003721	protein_coding_gene	-1.16105	0.447187	5.70035e-05
afmd-2	WBGene00012866	protein_coding_gene	-1.16151	0.447044	0.000120314
Y77E11A.23	WBGene00235267	protein_coding_gene	-1.16166	0.446996	0.00561797
K10D6.4	WBGene00010744	protein_coding_gene	-1.16271	0.446673	1.65087e-08
F11E6.8	WBGene00008711	protein_coding_gene	-1.16277	0.446653	8.05497e-05
Y105E8B.9	WBGene00013693	protein_coding_gene	-1.16516	0.445914	3.66209e-05
C08G5.7	WBGene00044418	protein_coding_gene	-1.1656	0.445778	0.000353746
F58A3.3	WBGene00010223	protein_coding_gene	-1.16648	0.445507	0.0118626
Y48A6B.8	WBGene00012969	protein_coding_gene	-1.16756	0.445175	0.021621
Y42A5A.3	WBGene00012778	protein_coding_gene	-1.1678	0.445098	0.0280593
nlp-2	WBGene00003740	protein_coding_gene	-1.17055	0.444253	0.0111405
tag-278	WBGene00015356	protein_coding_gene	-1.17147	0.44397	1.23984e-07
cyp-33E1	WBGene00016768	protein_coding_gene	-1.17176	0.44388	4.70313e-07
Y47H10A.5	WBGene00012961	protein_coding_gene	-1.17178	0.443873	0.0008214
K08D8.7	WBGene00185092	protein_coding_gene	-1.17363	0.443304	0.000748025
ttr-51	WBGene00010440	protein_coding_gene	-1.17431	0.443096	5.22592e-13
clh-4	WBGene00000531	protein_coding_gene	-1.17504	0.442872	0.0325651
F13E9.15	WBGene00045208	protein_coding_gene	-1.17619	0.442517	3.02641e-07
ZK1290.13	WBGene00022893	protein_coding_gene	-1.17935	0.441551	1.76577e-08
hum-6	WBGene00002039	protein_coding_gene	-1.18447	0.439985	1.42224e-06
igcm-3	WBGene00020160	protein_coding_gene	-1.18496	0.439838	1.58361e-14
F56C9.8	WBGene00018952	protein_coding_gene	-1.18505	0.439811	1.52538e-08
rrc-1	WBGene00009800	protein_coding_gene	-1.18564	0.439631	0.000176358
tag-273	WBGene00013289	protein_coding_gene	-1.18564	0.439628	1.19316e-07
dyf-1	WBGene00001117	protein_coding_gene	-1.18709	0.439189	0.0135029
frpr-18	WBGene00020586	protein_coding_gene	-1.18808	0.438888	0.0332024
W03B1.3	WBGene00020973	protein_coding_gene	-1.18924	0.438532	0.000685962
T24B8.3	WBGene00011977	protein_coding_gene	-1.18965	0.43841	2.43397e-18
nlr-1	WBGene00003772	protein_coding_gene	-1.19079	0.438062	9.8741e-07
F54D1.6	WBGene00010047	protein_coding_gene	-1.19147	0.437858	7.88944e-21
F53C11.9	WBGene00044921	protein_coding_gene	-1.19428	0.437004	0.00103787
zip-10	WBGene00012101	protein_coding_gene	-1.19549	0.436638	0.00595462
ceeh-1	WBGene00019329	protein_coding_gene	-1.1962	0.436424	5.74291e-09
C45G7.13	WBGene00235340	protein_coding_gene	-1.19693	0.436202	0.00369472
F10G8.8	WBGene00008666	protein_coding_gene	-1.19726	0.436103	1.37555e-10
lect-2	WBGene00019407	protein_coding_gene	-1.19965	0.435382	1.07852e-07
Y58A7A.3	WBGene00021977	protein_coding_gene	-1.20297	0.434382	1.37151e-08
sym-2	WBGene00006367	protein_coding_gene	-1.20333	0.434272	1.44968e-06
catp-7	WBGene00022010	protein_coding_gene	-1.2035	0.434222	7.05153e-17
C50D2.1	WBGene00016805	protein_coding_gene	-1.2048	0.43383	0.0262397
lea-1	WBGene00002263	protein_coding_gene	-1.20551	0.433615	1.31417e-17
C24H10.1	WBGene00016067	protein_coding_gene	-1.20766	0.432969	0.00590477
hmg-11	WBGene00001976	protein_coding_gene	-1.2083	0.43278	1.34915e-09
Y41G9A.5	WBGene00021529	protein_coding_gene	-1.21335	0.431265	0.0320491
glb-8	WBGene00007741	protein_coding_gene	-1.21364	0.431178	0.0263892
T13C2.3	WBGene00020479	protein_coding_gene	-1.21465	0.430878	0.000732658
C56G2.4	WBGene00016979	protein_coding_gene	-1.21656	0.430309	0.00233441
tag-243	WBGene00044078	protein_coding_gene	-1.21703	0.430168	3.8011e-05
C41G7.8	WBGene00077525	protein_coding_gene	-1.21705	0.430162	0.00062779
K01A2.4	WBGene00019279	protein_coding_gene	-1.21762	0.429991	4.18262e-05
C56E10.3	WBGene00016976	protein_coding_gene	-1.21777	0.429947	0.00853784
cest-31	WBGene00019653	protein_coding_gene	-1.21942	0.429455	0.00113708
rpi-2	WBGene00019536	protein_coding_gene	-1.22249	0.428542	0.0457807
nhr-120	WBGene00003710	protein_coding_gene	-1.22261	0.428505	6.81189e-06
Y52B11A.12	WBGene00077539	protein_coding_gene	-1.22269	0.428482	0.00405373
akt-2	WBGene00000103	protein_coding_gene	-1.22355	0.428228	5.56108e-10
R03E9.2	WBGene00019843	protein_coding_gene	-1.22508	0.427773	0.000671553
F20C5.5	WBGene00008970	protein_coding_gene	-1.22518	0.427744	0.0032107
lips-10	WBGene00008803	protein_coding_gene	-1.226	0.427502	1.18519e-05
gcl-1	WBGene00013382	protein_coding_gene	-1.226	0.4275	9.45627e-09
lido-17	WBGene00007378	protein_coding_gene	-1.22706	0.427186	0.0122518
pho-6	WBGene00018696	protein_coding_gene	-1.22765	0.427013	0.00015209
F13B6.1	WBGene00017416	protein_coding_gene	-1.22941	0.426492	0.00459906
R05D8.7	WBGene00019885	protein_coding_gene	-1.23205	0.425713	0.00997333
F18A11.2	WBGene00008929	protein_coding_gene	-1.23392	0.42516	0.0244452
F48E3.9	WBGene00018608	protein_coding_gene	-1.23438	0.425024	0.017509
F38B6.6	WBGene00018175	protein_coding_gene	-1.23459	0.424963	0.00091294
bath-47	WBGene00006464	protein_coding_gene	-1.23553	0.424687	0.000178798
C35E7.6	WBGene00016458	protein_coding_gene	-1.23561	0.424664	2.04803e-16
K08E7.6	WBGene00010674	protein_coding_gene	-1.23592	0.424573	0.0358856
nhr-69	WBGene00003659	protein_coding_gene	-1.23862	0.423779	5.19969e-11
K03H1.5	WBGene00010540	protein_coding_gene	-1.23869	0.423757	4.18423e-12
jmjd-3.1	WBGene00017571	protein_coding_gene	-1.24039	0.423259	2.51831e-10
ckr-2	WBGene00021439	protein_coding_gene	-1.24053	0.423217	0.00554102
osg-1	WBGene00019832	protein_coding_gene	-1.24138	0.422967	9.1705e-05
B0478.3	WBGene00015202	protein_coding_gene	-1.24221	0.422724	0.0419948
fbxa-79	WBGene00022329	protein_coding_gene	-1.24286	0.422533	0.0254239
Y65B4BL.7	WBGene00022039	protein_coding_gene	-1.24424	0.42213	0.0133676
nep-14	WBGene00018225	pseudogene	-1.24501	0.421906	0.000288994
T01D3.6	WBGene00011330	protein_coding_gene	-1.24511	0.421877	2.95936e-06
W01F3.2	WBGene00012185	protein_coding_gene	-1.24604	0.421603	1.25767e-13
daam-1	WBGene00018976	protein_coding_gene	-1.24631	0.421525	0.000960507
K10B4.3	WBGene00019615	protein_coding_gene	-1.24701	0.421319	6.62358e-11
cyp-25A3	WBGene00014697	protein_coding_gene	-1.2479	0.42106	2.30344e-07
twk-11	WBGene00006666	protein_coding_gene	-1.24812	0.420996	0.00736651
nhr-117	WBGene00003707	protein_coding_gene	-1.24815	0.420987	1.41637e-05
cfi-1	WBGene00000476	protein_coding_gene	-1.24844	0.420904	6.93957e-05
ceh-36	WBGene00000457	protein_coding_gene	-1.24886	0.42078	0.00450349
col-99	WBGene00000674	protein_coding_gene	-1.24947	0.420604	2.27696e-06
madf-10	WBGene00013717	protein_coding_gene	-1.24961	0.420561	0.00732552
T02C12.5	WBGene00194692	protein_coding_gene	-1.25146	0.420023	0.0323505
W04B5.2	WBGene00021019	protein_coding_gene	-1.25382	0.419337	0.000221635
C17H12.11	WBGene00015936	protein_coding_gene	-1.25557	0.418828	6.49123e-05
F08B12.4	WBGene00008572	protein_coding_gene	-1.2582	0.418065	2.55775e-11
clec-47	WBGene00011668	protein_coding_gene	-1.25949	0.417692	3.14196e-05
chpf-2	WBGene00019108	protein_coding_gene	-1.26246	0.416834	5.1197e-05
vap-2	WBGene00011462	protein_coding_gene	-1.2626	0.416791	0.000102322
ZC487.1	WBGene00022623	protein_coding_gene	-1.26341	0.416558	0.0125567
R10E4.6	WBGene00011202	protein_coding_gene	-1.26406	0.41637	0.00404927
C35A11.2	WBGene00016429	protein_coding_gene	-1.26626	0.415736	0.0198325
Y37D8A.16	WBGene00012554	protein_coding_gene	-1.26627	0.415733	3.19442e-12
C54E10.6	WBGene00008310	protein_coding_gene	-1.26842	0.415114	0.000362852
inx-6	WBGene00002128	protein_coding_gene	-1.2708	0.414429	5.2622e-05
Y75B8A.6	WBGene00013543	protein_coding_gene	-1.27274	0.413873	4.91513e-10
F13G3.3	WBGene00008763	protein_coding_gene	-1.2733	0.413711	0.0241367
sma-10	WBGene00020649	protein_coding_gene	-1.27471	0.413309	1.66204e-13
F53A2.9	WBGene00009953	protein_coding_gene	-1.27492	0.413247	1.34871e-06
fbxb-75	WBGene00019956	protein_coding_gene	-1.27545	0.413095	0.000258045
Y6G8.2	WBGene00012404	protein_coding_gene	-1.27618	0.412888	0.00168663
Y57A10A.26	WBGene00013266	protein_coding_gene	-1.27645	0.41281	3.56154e-13
R04B5.5	WBGene00011003	protein_coding_gene	-1.27649	0.412799	3.43371e-11
ift-81	WBGene00017973	protein_coding_gene	-1.27743	0.412529	0.0467959
bath-10	WBGene00021726	protein_coding_gene	-1.27938	0.411972	2.05771e-07
zip-5	WBGene00007932	protein_coding_gene	-1.2803	0.411711	6.78182e-07
C32H11.3	WBGene00007866	protein_coding_gene	-1.28405	0.410641	0.0448647
Y97E10AL.1	WBGene00022392	protein_coding_gene	-1.28509	0.410345	0.0168059
sox-2	WBGene00004949	protein_coding_gene	-1.28714	0.409764	1.42143e-12
F31D5.6	WBGene00017949	protein_coding_gene	-1.28808	0.409494	0.0343658
dep-1	WBGene00009717	protein_coding_gene	-1.28937	0.409129	9.65295e-10
ttr-44	WBGene00008341	protein_coding_gene	-1.28948	0.409098	0.000441795
eol-1	WBGene00045401	protein_coding_gene	-1.29076	0.408736	0.010537
cfz-2	WBGene00000478	protein_coding_gene	-1.29111	0.408636	0.00010788
W04C9.8	WBGene00235387	ncRNA_gene	-1.29121	0.408609	0.0348682
F58H10.1	WBGene00010291	protein_coding_gene	-1.29146	0.408539	0.00501669
Y71F9AL.6	WBGene00022111	protein_coding_gene	-1.29202	0.408379	0.0205492
R148.5	WBGene00020104	protein_coding_gene	-1.29282	0.408154	5.89832e-15
Y39C12A.9	WBGene00012710	protein_coding_gene	-1.29324	0.408033	0.0462139
T14B1.1	WBGene00011763	protein_coding_gene	-1.29708	0.40695	3.60397e-07
cutl-21	WBGene00018861	protein_coding_gene	-1.30139	0.405734	0.00425151
C07A9.12	WBGene00043994	protein_coding_gene	-1.30175	0.405635	0.0017039
cest-16	WBGene00020330	protein_coding_gene	-1.30367	0.405093	0.0071897
ugt-1	WBGene00007072	protein_coding_gene	-1.30372	0.40508	1.28068e-07
elt-6	WBGene00001253	protein_coding_gene	-1.30559	0.404556	0.000191613
C51E3.10	WBGene00008255	protein_coding_gene	-1.31153	0.402893	0.00258638
Y54F10BM.3	WBGene00021858	protein_coding_gene	-1.31284	0.402528	2.08025e-06
best-3	WBGene00015286	protein_coding_gene	-1.31576	0.401715	2.65947e-07
pat-9	WBGene00003933	protein_coding_gene	-1.31715	0.401326	7.80387e-09
D1054.18	WBGene00077783	protein_coding_gene	-1.31811	0.401061	0.030543
F56H9.2	WBGene00010174	protein_coding_gene	-1.31911	0.400781	1.46917e-06
T04F8.9	WBGene00011447	protein_coding_gene	-1.31994	0.400552	0.0262505
col-76	WBGene00000652	protein_coding_gene	-1.32187	0.400016	6.41984e-08
F13D11.3	WBGene00017428	protein_coding_gene	-1.32281	0.399756	1.21527e-08
ZK863.8	WBGene00014125	protein_coding_gene	-1.32324	0.399636	1.93153e-09
F56H11.2	WBGene00010175	protein_coding_gene	-1.32617	0.398826	0.00020561
F53B3.3	WBGene00018742	protein_coding_gene	-1.3265	0.398735	0.011069
unc-120	WBGene00006844	protein_coding_gene	-1.32659	0.39871	9.99596e-10
ddn-1	WBGene00015227	protein_coding_gene	-1.32696	0.398606	0.0382237
ZK105.13	WBGene00235114	protein_coding_gene	-1.3302	0.397714	0.0191781
C34E11.2	WBGene00007935	protein_coding_gene	-1.33216	0.397172	0.0146792
R10H1.1	WBGene00019998	protein_coding_gene	-1.33469	0.396478	3.72586e-10
clec-264	WBGene00009291	protein_coding_gene	-1.33471	0.396472	2.10579e-06
tab-1	WBGene00006380	protein_coding_gene	-1.3378	0.395625	0.0438994
cpn-2	WBGene00000778	protein_coding_gene	-1.34053	0.394877	0.0251329
C31H5.4	WBGene00007855	protein_coding_gene	-1.34272	0.394277	7.33248e-18
clec-196	WBGene00009156	protein_coding_gene	-1.34346	0.394073	9.11435e-10
cyp-42A1	WBGene00013585	protein_coding_gene	-1.34519	0.393602	1.24837e-05
ugt-2	WBGene00007073	protein_coding_gene	-1.34569	0.393465	3.47443e-12
insc-1	WBGene00018392	protein_coding_gene	-1.3475	0.392972	1.56912e-07
K12B6.9	WBGene00023432	protein_coding_gene	-1.34824	0.392771	5.89979e-11
nhr-59	WBGene00003649	protein_coding_gene	-1.34949	0.39243	0.000631467
ceh-48	WBGene00015934	protein_coding_gene	-1.35034	0.3922	0.000145589
famh-161	WBGene00012626	protein_coding_gene	-1.35166	0.391841	0.0192754
glb-15	WBGene00009387	protein_coding_gene	-1.35271	0.391556	0.0178974
cgt-1	WBGene00011517	protein_coding_gene	-1.35614	0.390626	0.000687299
pef-1	WBGene00003969	protein_coding_gene	-1.3579	0.390151	8.21312e-06
T27A10.6	WBGene00020846	protein_coding_gene	-1.35818	0.390075	0.00594956
C05A9.2	WBGene00007317	protein_coding_gene	-1.35914	0.389814	1.41557e-08
C06E4.2	WBGene00015531	protein_coding_gene	-1.35919	0.3898	0.0108919
C05G5.5	WBGene00007351	protein_coding_gene	-1.36238	0.38894	0.0191342
nhr-103	WBGene00003693	protein_coding_gene	-1.36356	0.388623	4.35873e-06
nhr-25	WBGene00003623	protein_coding_gene	-1.36408	0.388483	7.75114e-09
R10E8.6	WBGene00011212	protein_coding_gene	-1.36417	0.388457	1.9579e-11
F26F2.8	WBGene00023504	protein_coding_gene	-1.36432	0.388418	0.0275926
T04A6.1	WBGene00020200	protein_coding_gene	-1.36455	0.388356	2.33396e-12
tmed-13	WBGene00022255	protein_coding_gene	-1.36629	0.387887	0.00393528
Y47G6A.5	WBGene00021635	protein_coding_gene	-1.36764	0.387526	2.96217e-16
F53H2.1	WBGene00010004	protein_coding_gene	-1.36875	0.387227	0.0406642
asp-12	WBGene00017678	protein_coding_gene	-1.369	0.387159	1.08194e-05
chil-22	WBGene00011166	protein_coding_gene	-1.37093	0.386641	3.12963e-06
F08G2.5	WBGene00008577	protein_coding_gene	-1.37418	0.385771	0.00945888
C26F1.1	WBGene00016146	protein_coding_gene	-1.37502	0.385547	0.000276242
let-653	WBGene00002827	protein_coding_gene	-1.37587	0.385319	0.00526102
C34D1.4	WBGene00007931	protein_coding_gene	-1.37622	0.385228	4.26947e-06
C14C6.5	WBGene00015759	protein_coding_gene	-1.37623	0.385225	0.00274137
dyf-19	WBGene00012826	protein_coding_gene	-1.37681	0.385071	0.0466602
B0365.9	WBGene00219208	protein_coding_gene	-1.37872	0.384559	0.0141268
F47E1.4	WBGene00018568	protein_coding_gene	-1.37926	0.384417	1.67708e-05
T19A6.4	WBGene00011829	protein_coding_gene	-1.38069	0.384035	0.00258937
Y43F8A.1	WBGene00012808	protein_coding_gene	-1.38308	0.383399	0.0380562
hst-3.2	WBGene00044303	protein_coding_gene	-1.3831	0.383395	0.000364146
eya-1	WBGene00001377	protein_coding_gene	-1.38338	0.383319	4.97848e-09
lron-2	WBGene00022789	protein_coding_gene	-1.38526	0.382819	0.0164798
F56C3.9	WBGene00018946	protein_coding_gene	-1.38712	0.382327	0.0308717
osm-5	WBGene00003885	protein_coding_gene	-1.38714	0.382322	0.0191723
Y71H2B.8	WBGene00022197	protein_coding_gene	-1.38737	0.382262	0.000283855
dlg-1	WBGene00001006	protein_coding_gene	-1.38802	0.382089	8.27014e-25
tag-196	WBGene00007055	protein_coding_gene	-1.38948	0.381702	2.83342e-22
Y94H6A.2	WBGene00022375	protein_coding_gene	-1.39137	0.381202	0.0363432
slc-36.3	WBGene00012629	protein_coding_gene	-1.39198	0.381043	0.000864722
Y6E2A.5	WBGene00012399	protein_coding_gene	-1.39533	0.380158	0.000864
F12E12.11	WBGene00044811	protein_coding_gene	-1.39547	0.380121	0.00134261
C49H3.12	WBGene00016795	protein_coding_gene	-1.39568	0.380066	0.0100728
ceh-31	WBGene00000452	protein_coding_gene	-1.3965	0.379849	0.028129
kel-1	WBGene00002184	protein_coding_gene	-1.39664	0.379813	0.000437881
C06G3.6	WBGene00015552	protein_coding_gene	-1.39701	0.379715	3.77415e-15
Y65A5A.1	WBGene00013418	protein_coding_gene	-1.39804	0.379444	3.07343e-08
fbxb-66	WBGene00044066	protein_coding_gene	-1.39868	0.379277	2.05722e-05
ceh-32	WBGene00000453	protein_coding_gene	-1.39987	0.378962	6.75165e-12
C54D10.13	WBGene00045400	protein_coding_gene	-1.40023	0.378869	0.000790821
ZK970.7	WBGene00014173	protein_coding_gene	-1.40435	0.377787	0.0027114
F23F12.8	WBGene00017754	protein_coding_gene	-1.4045	0.377748	0.0462518
R05H10.1	WBGene00011042	protein_coding_gene	-1.40541	0.377511	3.01998e-09
dlc-5	WBGene00043067	protein_coding_gene	-1.40554	0.377477	0.0183469
nhr-56	WBGene00003646	protein_coding_gene	-1.40591	0.377379	1.48036e-05
C13C4.7	WBGene00007551	protein_coding_gene	-1.40615	0.377317	0.000137858
ncam-1	WBGene00017184	protein_coding_gene	-1.40923	0.376511	1.78879e-12
ceh-6	WBGene00000431	protein_coding_gene	-1.40939	0.376472	0.000676687
pha-4	WBGene00004013	protein_coding_gene	-1.41144	0.375935	7.22221e-17
gba-1	WBGene00016335	protein_coding_gene	-1.41332	0.375447	9.32368e-09
F59B10.4	WBGene00010320	protein_coding_gene	-1.41376	0.375331	1.15322e-05
B0462.5	WBGene00194695	protein_coding_gene	-1.41473	0.37508	0.000289308
sqst-1	WBGene00011737	protein_coding_gene	-1.41488	0.375041	3.04876e-37
nhr-246	WBGene00014192	protein_coding_gene	-1.41582	0.374796	0.0355346
sta-2	WBGene00010251	protein_coding_gene	-1.4162	0.374697	1.1667e-09
unc-130	WBGene00006853	protein_coding_gene	-1.41806	0.374215	1.45321e-06
lipl-6	WBGene00021963	protein_coding_gene	-1.42262	0.373034	0.0159158
nhr-134	WBGene00003724	protein_coding_gene	-1.4227	0.373013	9.97913e-09
T01D1.8	WBGene00044641	protein_coding_gene	-1.42326	0.372869	0.0333817
pax-3	WBGene00003939	protein_coding_gene	-1.42436	0.372584	0.000351447
sodh-2	WBGene00010791	protein_coding_gene	-1.42476	0.372482	0.0343221
zmp-2	WBGene00019212	protein_coding_gene	-1.42547	0.372298	0.000789385
tag-343	WBGene00018374	protein_coding_gene	-1.42841	0.37154	4.40144e-11
sulp-3	WBGene00018283	protein_coding_gene	-1.4288	0.371439	0.00315566
ist-1	WBGene00002163	protein_coding_gene	-1.43552	0.369714	7.46685e-10
F57C12.2	WBGene00019014	protein_coding_gene	-1.43555	0.369706	5.76236e-05
R11E3.19	WBGene00235374	protein_coding_gene	-1.43793	0.369097	0.0485088
let-522	WBGene00010870	protein_coding_gene	-1.43825	0.369014	1.65507e-10
shn-1	WBGene00006444	protein_coding_gene	-1.43831	0.369	1.26748e-13
aagr-1	WBGene00017071	protein_coding_gene	-1.43842	0.368971	2.81833e-15
F59F5.7	WBGene00010345	protein_coding_gene	-1.44261	0.3679	0.0100709
nlp-34	WBGene00015046	protein_coding_gene	-1.44594	0.367053	0.00160235
pha-2	WBGene00004011	protein_coding_gene	-1.44605	0.367026	0.0189783
gasr-8	WBGene00008144	protein_coding_gene	-1.44949	0.366151	0.0303027
nhr-152	WBGene00015705	protein_coding_gene	-1.45038	0.365925	6.71068e-05
lys-10	WBGene00003099	protein_coding_gene	-1.45049	0.365898	0.00246791
C53C11.5	WBGene00044770	protein_coding_gene	-1.45173	0.365582	2.78298e-10
vab-23	WBGene00014153	protein_coding_gene	-1.45174	0.365581	6.93475e-06
Y41E3.18	WBGene00044003	protein_coding_gene	-1.45306	0.365247	0.0140731
cest-17	WBGene00019477	protein_coding_gene	-1.45411	0.364979	2.24583e-10
math-42	WBGene00020532	protein_coding_gene	-1.45452	0.364875	0.0141373
C08G9.2	WBGene00015620	protein_coding_gene	-1.45482	0.364801	0.00302939
T25B9.3	WBGene00012009	protein_coding_gene	-1.45851	0.363868	0.0235052
W05H9.3	WBGene00021050	ncRNA_gene	-1.46135	0.363154	4.14611e-16
spi-1	WBGene00023416	protein_coding_gene	-1.46945	0.361119	0.0084202
marc-4	WBGene00016903	protein_coding_gene	-1.46978	0.361036	8.97825e-05
spp-1	WBGene00004986	protein_coding_gene	-1.47375	0.360045	1.89581e-06
che-12	WBGene00000491	protein_coding_gene	-1.47515	0.359696	0.000714632
C27B7.7	WBGene00007764	protein_coding_gene	-1.47698	0.35924	2.5962e-10
C34E11.4	WBGene00007937	protein_coding_gene	-1.47828	0.358916	0.00256467
F48E3.6	WBGene00018606	protein_coding_gene	-1.48008	0.358469	5.69981e-10
ZK669.3	WBGene00014053	protein_coding_gene	-1.48106	0.358226	2.95944e-21
R07G3.8	WBGene00019944	protein_coding_gene	-1.48135	0.358155	9.73769e-10
ceh-2	WBGene00000429	protein_coding_gene	-1.48272	0.357814	0.0448635
F34H10.3	WBGene00009380	protein_coding_gene	-1.4839	0.357521	1.78212e-19
C06G3.5	WBGene00015551	protein_coding_gene	-1.48459	0.357351	4.3332e-16
clc-2	WBGene00000523	protein_coding_gene	-1.48506	0.357233	8.67046e-05
phlp-2	WBGene00009647	protein_coding_gene	-1.49027	0.355947	0.00991607
F18C5.5	WBGene00017560	protein_coding_gene	-1.49171	0.355592	0.0489372
clec-172	WBGene00044719	protein_coding_gene	-1.49303	0.355267	0.000517832
vab-7	WBGene00006873	protein_coding_gene	-1.49317	0.355231	0.00427459
mod-5	WBGene00003387	protein_coding_gene	-1.49504	0.354771	0.000166013
fbxa-146	WBGene00018807	pseudogene	-1.49535	0.354696	1.76277e-06
tpra-1	WBGene00008366	protein_coding_gene	-1.49662	0.354383	7.92266e-19
fbxa-172	WBGene00008014	protein_coding_gene	-1.50043	0.353448	0.000933017
C45B11.6	WBGene00045379	protein_coding_gene	-1.50186	0.353097	0.00113935
M60.4	WBGene00019780	protein_coding_gene	-1.50331	0.352744	1.61837e-24
ugt-66	WBGene00016013	protein_coding_gene	-1.50389	0.352602	1.57006e-06
Y51B9A.9	WBGene00013091	protein_coding_gene	-1.50422	0.35252	1.78608e-06
C10F3.7	WBGene00015679	protein_coding_gene	-1.50448	0.352456	0.0407496
bus-17	WBGene00044630	protein_coding_gene	-1.50462	0.352423	0.00860829
K08F9.1	WBGene00010684	protein_coding_gene	-1.50634	0.352003	0.000640954
Y32F6B.1	WBGene00012531	protein_coding_gene	-1.50716	0.351804	2.4974e-22
C39B5.14	WBGene00189950	protein_coding_gene	-1.51147	0.350754	0.0372127
C36E8.4	WBGene00007983	protein_coding_gene	-1.51558	0.349756	1.56781e-08
srg-34	WBGene00005191	protein_coding_gene	-1.51567	0.349733	0.00852013
Y87G2A.16	WBGene00013602	protein_coding_gene	-1.51652	0.349528	0.0206379
Y44E3A.1	WBGene00021547	protein_coding_gene	-1.51708	0.349393	4.0512e-06
sulp-2	WBGene00017464	protein_coding_gene	-1.51937	0.348839	1.03056e-06
T02G5.14	WBGene00020170	protein_coding_gene	-1.52155	0.348313	0.000564116
ZC455.1	WBGene00013902	protein_coding_gene	-1.52394	0.347734	1.32115e-09
sel-7	WBGene00004764	protein_coding_gene	-1.52473	0.347545	0.00625385
W05B10.4	WBGene00012279	protein_coding_gene	-1.52679	0.347048	0.000327064
xtr-1	WBGene00006965	protein_coding_gene	-1.52751	0.346876	0.00593177
F52E1.5	WBGene00018694	protein_coding_gene	-1.52776	0.346816	1.1737e-05
ttr-50	WBGene00010234	protein_coding_gene	-1.53124	0.345981	6.72846e-27
cyp-13A1	WBGene00011677	protein_coding_gene	-1.53615	0.344804	0.0370617
ceh-37	WBGene00000458	protein_coding_gene	-1.53643	0.344737	1.7793e-11
ceh-10	WBGene00000435	protein_coding_gene	-1.53786	0.344396	0.00969031
nhr-232	WBGene00012494	protein_coding_gene	-1.53849	0.344245	1.57489e-09
nlp-30	WBGene00003768	protein_coding_gene	-1.53925	0.344064	1.58678e-05
Y42G9A.1	WBGene00021531	protein_coding_gene	-1.53931	0.34405	1.41121e-07
T02B11.6	WBGene00020157	protein_coding_gene	-1.5399	0.34391	0.0127825
ptr-19	WBGene00004233	protein_coding_gene	-1.54409	0.342912	0.0313573
mltn-12	WBGene00008277	protein_coding_gene	-1.54435	0.342849	0.0456638
R02D5.3	WBGene00010977	protein_coding_gene	-1.54646	0.342348	9.7776e-08
magu-3	WBGene00016841	protein_coding_gene	-1.54652	0.342335	0.000184095
lgc-1	WBGene00020236	protein_coding_gene	-1.54765	0.342068	0.0413091
C54F6.12	WBGene00016929	protein_coding_gene	-1.54772	0.342051	0.00792751
plx-2	WBGene00004048	protein_coding_gene	-1.5494	0.341651	3.87974e-10
acs-3	WBGene00020343	protein_coding_gene	-1.55044	0.341405	3.80281e-10
cutl-11	WBGene00011443	protein_coding_gene	-1.55055	0.34138	0.02186
nmad-1	WBGene00017304	protein_coding_gene	-1.55147	0.341161	5.92744e-16
EEED8.15	WBGene00017143	protein_coding_gene	-1.55297	0.340807	6.72904e-19
vab-3	WBGene00006870	protein_coding_gene	-1.55326	0.34074	2.27291e-10
clec-40	WBGene00011853	protein_coding_gene	-1.55351	0.340681	0.0201885
F20D6.10	WBGene00017639	protein_coding_gene	-1.55386	0.340597	5.96376e-06
vab-15	WBGene00006881	protein_coding_gene	-1.55408	0.340545	0.000812086
F21H7.2	WBGene00009028	protein_coding_gene	-1.55525	0.340269	0.00122544
ZC196.3	WBGene00022547	protein_coding_gene	-1.55963	0.339237	0.0333503
M01H9.4	WBGene00019720	protein_coding_gene	-1.56089	0.338942	1.45988e-08
C06E7.4	WBGene00015541	protein_coding_gene	-1.56311	0.338421	0.00283583
C35A5.6	WBGene00007950	protein_coding_gene	-1.5645	0.338095	3.5007e-11
F56D3.1	WBGene00018969	protein_coding_gene	-1.5648	0.338025	0.00842126
tsp-6	WBGene00006632	protein_coding_gene	-1.56628	0.337677	0.00586819
F58E6.11	WBGene00010258	protein_coding_gene	-1.56651	0.337623	0.00996871
C33D9.6	WBGene00007900	protein_coding_gene	-1.56674	0.33757	7.82027e-11
tbx-7	WBGene00006544	protein_coding_gene	-1.56789	0.3373	0.00973284
twk-7	WBGene00006662	protein_coding_gene	-1.56952	0.336921	1.27538e-09
skr-19	WBGene00004825	protein_coding_gene	-1.57322	0.336058	1.11654e-18
M03F4.6	WBGene00019759	protein_coding_gene	-1.57394	0.335889	0.00100395
F36D1.7	WBGene00009466	protein_coding_gene	-1.57673	0.335241	1.24046e-06
R02C2.7	WBGene00019818	protein_coding_gene	-1.57952	0.334593	6.25476e-18
pag-3	WBGene00003909	protein_coding_gene	-1.58224	0.333963	0.013353
lbp-7	WBGene00002259	protein_coding_gene	-1.58596	0.333102	1.47497e-16
C26B9.6	WBGene00016135	protein_coding_gene	-1.58642	0.332998	1.70707e-08
pals-33	WBGene00021081	protein_coding_gene	-1.58736	0.332779	0.00488712
ccep-290	WBGene00021643	protein_coding_gene	-1.58743	0.332765	0.000287142
Y75B8A.28	WBGene00013559	protein_coding_gene	-1.58915	0.332368	1.6959e-07
C18D11.6	WBGene00007682	protein_coding_gene	-1.5894	0.33231	0.0106257
F54B8.4	WBGene00010019	protein_coding_gene	-1.58959	0.332266	9.11964e-07
dpy-1	WBGene00001063	protein_coding_gene	-1.59	0.332172	0.00338798
C36A4.11	WBGene00044167	protein_coding_gene	-1.59284	0.331518	0.00154803
F17C8.3	WBGene00008910	protein_coding_gene	-1.59473	0.331085	1.75601e-06
C37E2.2	WBGene00007994	protein_coding_gene	-1.59555	0.330897	0.0126471
F36H5.4	WBGene00018103	protein_coding_gene	-1.59644	0.330691	0.0038431
C16H3.3	WBGene00015868	protein_coding_gene	-1.59831	0.330263	1.74377e-17
unc-129	WBGene00006852	protein_coding_gene	-1.59918	0.330064	6.37495e-09
F13C5.1	WBGene00017422	protein_coding_gene	-1.60444	0.328862	3.78405e-09
pals-38	WBGene00008302	protein_coding_gene	-1.60545	0.328633	0.0388481
ins-7	WBGene00002090	protein_coding_gene	-1.6075	0.328167	4.49165e-05
ceh-22	WBGene00000445	protein_coding_gene	-1.61209	0.327124	0.00103091
ZK822.1	WBGene00014089	protein_coding_gene	-1.61729	0.325948	1.63891e-05
cex-2	WBGene00023408	protein_coding_gene	-1.61776	0.325842	8.26863e-15
mam-3	WBGene00010714	protein_coding_gene	-1.61951	0.325447	0.0124346
Y71H2AM.15	WBGene00022180	protein_coding_gene	-1.61991	0.325357	1.4523e-05
aff-1	WBGene00016625	protein_coding_gene	-1.62007	0.32532	0.00122002
zag-1	WBGene00006970	protein_coding_gene	-1.62384	0.32447	3.86978e-09
F46H6.5	WBGene00023460	protein_coding_gene	-1.629	0.323311	0.0195593
Y17G9B.2	WBGene00021199	protein_coding_gene	-1.63314	0.322386	0.00290902
D2096.6	WBGene00017073	protein_coding_gene	-1.63382	0.322233	0.021427
C07D10.5	WBGene00015569	protein_coding_gene	-1.63539	0.321884	5.72753e-20
fbxa-135	WBGene00011539	protein_coding_gene	-1.63623	0.321696	0.015266
del-2	WBGene00000953	protein_coding_gene	-1.63812	0.321275	0.013008
cht-4	WBGene00021252	protein_coding_gene	-1.63928	0.321016	0.00692217
T16A1.10	WBGene00269431	protein_coding_gene	-1.64131	0.320565	0.0351229
nhr-150	WBGene00007367	protein_coding_gene	-1.64135	0.320556	0.00735495
F41C3.2	WBGene00018268	protein_coding_gene	-1.64421	0.319922	2.19548e-09
F43G6.17	WBGene00219378	protein_coding_gene	-1.64596	0.319534	0.00430902
Y69H2.10	WBGene00013485	protein_coding_gene	-1.65019	0.318598	0.00777188
ddr-2	WBGene00017381	protein_coding_gene	-1.65029	0.318576	4.00848e-11
fbxa-136	WBGene00007672	protein_coding_gene	-1.65319	0.317936	0.00431024
lin-32	WBGene00003018	protein_coding_gene	-1.65608	0.3173	0.000453425
dyf-11	WBGene00001127	protein_coding_gene	-1.65653	0.317202	0.00249271
spp-22	WBGene00044283	protein_coding_gene	-1.65848	0.316773	1.81943e-06
Y6D1A.2	WBGene00012396	protein_coding_gene	-1.65992	0.316457	0.00169226
Y54G2A.10	WBGene00021875	protein_coding_gene	-1.66205	0.315991	2.8688e-05
ZK512.1	WBGene00013982	protein_coding_gene	-1.66356	0.31566	1.74916e-07
cnd-1	WBGene00000561	protein_coding_gene	-1.66549	0.315236	3.49634e-05
ZC239.14	WBGene00022572	protein_coding_gene	-1.66709	0.314889	0.014655
T08G5.3	WBGene00011624	protein_coding_gene	-1.66766	0.314764	0.0372966
F43H9.4	WBGene00018400	protein_coding_gene	-1.67707	0.312717	4.56675e-17
Y37F4.8	WBGene00044289	protein_coding_gene	-1.67981	0.312123	0.000999263
Y46D2A.1	WBGene00021589	protein_coding_gene	-1.6814	0.311779	0.0242681
cyp-13A4	WBGene00011671	protein_coding_gene	-1.68298	0.311438	0.000417255
lips-3	WBGene00008655	protein_coding_gene	-1.68325	0.311381	0.0150945
B0563.5	WBGene00015262	protein_coding_gene	-1.68797	0.310364	0.00262458
C14C6.2	WBGene00015756	protein_coding_gene	-1.68829	0.310294	1.29892e-08
ceh-34	WBGene00000455	protein_coding_gene	-1.68912	0.310117	4.89771e-07
hsp-12.6	WBGene00002013	protein_coding_gene	-1.68975	0.30998	4.39962e-05
F47B8.3	WBGene00009804	protein_coding_gene	-1.69003	0.309921	6.13269e-10
Y51H7C.10	WBGene00021788	protein_coding_gene	-1.6906	0.309797	0.0148927
egl-38	WBGene00001204	protein_coding_gene	-1.69109	0.309694	0.00414446
fat-3	WBGene00001395	protein_coding_gene	-1.69175	0.309551	5.49888e-08
efl-3	WBGene00009899	protein_coding_gene	-1.69192	0.309515	8.54087e-14
abhd-5.1	WBGene00016506	protein_coding_gene	-1.69204	0.309489	5.28409e-07
F22B7.1	WBGene00017692	protein_coding_gene	-1.69222	0.309449	1.69775e-06
Y2H9A.6	WBGene00086568	protein_coding_gene	-1.69241	0.30941	0.00384863
fbxa-137	WBGene00020853	protein_coding_gene	-1.69293	0.309298	0.0407282
R11G1.2	WBGene00020011	protein_coding_gene	-1.69331	0.309217	0.000225354
lam-3	WBGene00002248	protein_coding_gene	-1.6946	0.30894	1.52967e-19
Y54G2A.36	WBGene00021898	protein_coding_gene	-1.69484	0.308889	1.08259e-20
mec-6	WBGene00003170	protein_coding_gene	-1.69576	0.308691	0.000748425
npr-20	WBGene00011578	protein_coding_gene	-1.69802	0.308208	4.36137e-06
Y71G12B.31	WBGene00044348	protein_coding_gene	-1.70167	0.30743	0.0014376
oac-51	WBGene00020976	protein_coding_gene	-1.70251	0.307252	0.000221596
F13B12.4	WBGene00008732	protein_coding_gene	-1.70294	0.30716	0.0182164
lec-2	WBGene00002265	protein_coding_gene	-1.70381	0.306974	2.65336e-08
nhr-44	WBGene00003634	protein_coding_gene	-1.70432	0.306867	3.14037e-06
bkip-1	WBGene00014569	protein_coding_gene	-1.70599	0.306511	0.00601714
Y50E8A.5	WBGene00013048	protein_coding_gene	-1.70609	0.30649	1.21374e-06
C09F5.1	WBGene00015647	protein_coding_gene	-1.7092	0.30583	3.71572e-12
pals-31	WBGene00018614	protein_coding_gene	-1.71306	0.305013	0.0310406
clec-69	WBGene00044642	pseudogene	-1.71352	0.304915	0.038682
T18D3.7	WBGene00011824	protein_coding_gene	-1.71478	0.30465	7.09621e-16
F59B2.9	WBGene00010311	protein_coding_gene	-1.71502	0.304599	0.000667746
ltd-1	WBGene00003089	protein_coding_gene	-1.71612	0.304366	7.45103e-09
eva-1	WBGene00009304	protein_coding_gene	-1.71685	0.304212	1.4092e-10
T01D3.3	WBGene00011328	protein_coding_gene	-1.71691	0.3042	1.15764e-06
phg-1	WBGene00004017	protein_coding_gene	-1.71718	0.304142	0.0140364
fbxa-175	WBGene00045293	pseudogene	-1.71823	0.303922	7.65611e-06
fbxb-88	WBGene00016359	protein_coding_gene	-1.71824	0.303919	9.67648e-09
ZK666.15	WBGene00195145	protein_coding_gene	-1.71923	0.303712	0.0476312
Y58A7A.2	WBGene00021976	protein_coding_gene	-1.72074	0.303393	0.0310562
F41G4.8	WBGene00018311	protein_coding_gene	-1.72459	0.302584	3.72989e-08
fbxb-77	WBGene00021204	protein_coding_gene	-1.7287	0.301723	0.0162079
hhat-2	WBGene00013312	protein_coding_gene	-1.73142	0.301156	9.34857e-05
fbxc-58	WBGene00007506	protein_coding_gene	-1.73176	0.301085	0.000728317
E03A3.10	WBGene00189944	pseudogene	-1.73179	0.301078	0.00420068
F57F5.3	WBGene00010205	protein_coding_gene	-1.73276	0.300875	0.0451425
igdb-3	WBGene00020691	protein_coding_gene	-1.73463	0.300486	0.000720933
T08A9.13	WBGene00044442	protein_coding_gene	-1.73726	0.299939	0.00881266
F55B12.10	WBGene00077439	protein_coding_gene	-1.7412	0.299122	0.026082
cbp-3	WBGene00009595	protein_coding_gene	-1.74124	0.299112	3.81181e-16
prkl-1	WBGene00022727	protein_coding_gene	-1.74272	0.298806	6.99134e-11
nhr-42	WBGene00003632	protein_coding_gene	-1.74446	0.298446	2.81833e-15
gstk-2	WBGene00017054	protein_coding_gene	-1.74657	0.298009	7.18234e-07
C07A4.3	WBGene00007398	protein_coding_gene	-1.74686	0.29795	0.000134253
fbxb-61	WBGene00010106	protein_coding_gene	-1.74901	0.297506	0.0234903
Y53F4B.20	WBGene00013166	protein_coding_gene	-1.75082	0.297133	0.0114988
ZK180.7	WBGene00045248	protein_coding_gene	-1.75271	0.296744	0.0435904
F58H1.2	WBGene00010285	protein_coding_gene	-1.75343	0.296596	0.0385414
C35C5.9	WBGene00007958	protein_coding_gene	-1.75471	0.296332	3.55403e-13
B0507.8	WBGene00015225	protein_coding_gene	-1.75656	0.295953	0.0337284
nhr-67	WBGene00003657	protein_coding_gene	-1.76086	0.295072	0.00016773
faah-2	WBGene00015048	protein_coding_gene	-1.76151	0.294939	1.19386e-07
lron-1	WBGene00008093	protein_coding_gene	-1.76218	0.294802	0.00871432
T23F11.6	WBGene00011957	protein_coding_gene	-1.76334	0.294566	0.00138179
Y105E8A.34	WBGene00077689	pseudogene	-1.76392	0.294446	0.0339206
nhr-180	WBGene00017961	protein_coding_gene	-1.76813	0.293589	1.21772e-06
lido-15	WBGene00018804	protein_coding_gene	-1.77061	0.293085	3.42934e-07
C44C1.6	WBGene00016645	protein_coding_gene	-1.77352	0.292495	4.53796e-08
T09A12.8	WBGene00235275	protein_coding_gene	-1.77477	0.292241	0.0208686
F42C5.4	WBGene00018346	protein_coding_gene	-1.77664	0.291862	4.41485e-11
C08D8.1	WBGene00015592	protein_coding_gene	-1.77671	0.291848	4.73375e-05
osm-6	WBGene00003886	protein_coding_gene	-1.77779	0.29163	0.00318128
F44A6.5	WBGene00009677	protein_coding_gene	-1.77934	0.291316	2.11706e-14
T03E6.8	WBGene00011397	protein_coding_gene	-1.7798	0.291224	0.00419361
C33A12.4	WBGene00007883	protein_coding_gene	-1.78314	0.29055	8.86282e-10
F08A7.1	WBGene00045013	protein_coding_gene	-1.78328	0.290523	1.13096e-08
clec-180	WBGene00017991	protein_coding_gene	-1.78639	0.289897	0.0494276
F22F7.3	WBGene00017721	protein_coding_gene	-1.78927	0.289318	0.00910441
cyp-23A1	WBGene00015135	protein_coding_gene	-1.79021	0.28913	0.0149675
lgc-27	WBGene00022283	protein_coding_gene	-1.79024	0.289124	6.55793e-05
F25E2.3	WBGene00017781	protein_coding_gene	-1.79155	0.288862	3.87009e-09
hsp-12.1	WBGene00011906	protein_coding_gene	-1.79637	0.287898	1.58686e-05
dmd-4	WBGene00007776	protein_coding_gene	-1.79946	0.287282	0.0146741
F52D1.2	WBGene00018683	protein_coding_gene	-1.80098	0.28698	5.06989e-06
F41C3.1	WBGene00018267	protein_coding_gene	-1.80217	0.286743	0.0180728
nphp-4	WBGene00011261	protein_coding_gene	-1.80263	0.286651	0.000143566
F23H12.5	WBGene00009094	protein_coding_gene	-1.80497	0.286186	0.0108483
F13D11.4	WBGene00017429	protein_coding_gene	-1.80692	0.285801	3.89014e-15
W03F8.6	WBGene00020995	protein_coding_gene	-1.80697	0.28579	4.80157e-08
fkh-8	WBGene00001440	protein_coding_gene	-1.80803	0.285581	0.000338924
fkb-4	WBGene00001429	protein_coding_gene	-1.80955	0.28528	4.27913e-05
W05B2.2	WBGene00012271	protein_coding_gene	-1.80961	0.285268	0.0243486
dma-1	WBGene00011345	protein_coding_gene	-1.81018	0.285156	4.00848e-11
F53F10.1	WBGene00018763	protein_coding_gene	-1.81089	0.285015	1.62108e-10
F53F1.6	WBGene00009984	protein_coding_gene	-1.81147	0.284901	7.86673e-12
glo-3	WBGene00010341	protein_coding_gene	-1.81474	0.284255	1.36026e-08
Y110A2AL.3	WBGene00022440	protein_coding_gene	-1.81484	0.284237	0.0267681
syd-9	WBGene00044068	protein_coding_gene	-1.81613	0.283981	7.94523e-15
C26B9.3	WBGene00016133	protein_coding_gene	-1.81889	0.283438	0.00991996
F37A4.3	WBGene00018133	protein_coding_gene	-1.8199	0.28324	0.023035
C38C3.4	WBGene00016513	protein_coding_gene	-1.82271	0.282689	2.84348e-14
F20D6.8	WBGene00017637	protein_coding_gene	-1.82767	0.28172	0.00161206
K01A2.3	WBGene00019278	pseudogene	-1.82862	0.281533	7.30201e-06
lpr-7	WBGene00020571	protein_coding_gene	-1.83273	0.280733	0.0062281
Y82E9BR.1	WBGene00022334	protein_coding_gene	-1.8328	0.28072	2.51066e-21
F58E6.13	WBGene00077697	protein_coding_gene	-1.83494	0.280303	0.0200969
klp-11	WBGene00002222	protein_coding_gene	-1.83566	0.280164	2.05176e-09
C36B1.13	WBGene00044120	protein_coding_gene	-1.83752	0.279803	0.00478528
maph-9	WBGene00016397	protein_coding_gene	-1.83993	0.279335	0.00628762
swip-10	WBGene00018738	protein_coding_gene	-1.8428	0.278781	0.000427391
pals-26	WBGene00007131	protein_coding_gene	-1.84296	0.278749	0.00261939
ZK353.2	WBGene00022698	protein_coding_gene	-1.84439	0.278473	0.0304375
F57G12.2	WBGene00010222	protein_coding_gene	-1.84579	0.278204	0.0366048
C40H1.2	WBGene00008038	protein_coding_gene	-1.84634	0.278097	2.25451e-06
btb-15	WBGene00015594	pseudogene	-1.84724	0.277923	0.0491994
clec-100	WBGene00013179	protein_coding_gene	-1.85369	0.276684	0.00831122
cdh-5	WBGene00000397	protein_coding_gene	-1.85395	0.276634	0.008946
C54C6.7	WBGene00044166	protein_coding_gene	-1.85496	0.27644	0.000267322
dyf-5	WBGene00001121	protein_coding_gene	-1.85658	0.276131	0.00132101
mam-1	WBGene00022504	protein_coding_gene	-1.85804	0.27585	0.0062937
C46A5.4	WBGene00016700	protein_coding_gene	-1.86266	0.274969	0.000377403
C28G1.6	WBGene00016191	protein_coding_gene	-1.86313	0.274879	3.94852e-10
Y54G2A.52	WBGene00045397	protein_coding_gene	-1.86688	0.274166	1.64413e-16
M01D1.12	WBGene00269373	protein_coding_gene	-1.86842	0.273874	0.000937754
hot-5	WBGene00001990	protein_coding_gene	-1.86858	0.273844	0.0085363
agr-1	WBGene00018304	protein_coding_gene	-1.86889	0.273784	2.13108e-10
bbs-9	WBGene00016744	protein_coding_gene	-1.87053	0.273473	0.00205212
F49B2.4	WBGene00009864	pseudogene	-1.87104	0.273376	0.0309586
clec-17	WBGene00008477	protein_coding_gene	-1.87249	0.273101	0.0123102
C54F6.17	WBGene00235092	protein_coding_gene	-1.87656	0.272332	0.0364331
cpr-2	WBGene00000782	protein_coding_gene	-1.8779	0.272079	0.0438994
unc-30	WBGene00006766	protein_coding_gene	-1.88017	0.271652	0.000237662
gst-33	WBGene00001781	protein_coding_gene	-1.88316	0.27109	0.000205494
E04A4.3	WBGene00017118	pseudogene	-1.88466	0.270808	0.0416606
ZK154.1	WBGene00022665	protein_coding_gene	-1.8848	0.270782	0.0234803
Y32B12C.5	WBGene00194769	pseudogene	-1.88746	0.270283	3.23265e-05
C50B6.7	WBGene00008220	protein_coding_gene	-1.89109	0.269603	1.81925e-15
ugt-36	WBGene00017315	protein_coding_gene	-1.89533	0.268813	0.022779
Y58A7A.4	WBGene00021978	protein_coding_gene	-1.89604	0.26868	0.0403178
ttm-2	WBGene00017840	protein_coding_gene	-1.89694	0.268512	2.29192e-10
B0228.6	WBGene00015063	protein_coding_gene	-1.89894	0.26814	7.99256e-12
lim-4	WBGene00002987	protein_coding_gene	-1.90238	0.267502	0.00184703
abu-13	WBGene00004133	protein_coding_gene	-1.90507	0.267003	0.0281853
slc-28.1	WBGene00017867	protein_coding_gene	-1.90697	0.266652	2.14248e-07
cpg-7	WBGene00010723	protein_coding_gene	-1.91011	0.266072	1.03685e-14
Y11D7A.5	WBGene00012429	protein_coding_gene	-1.91429	0.265302	0.0314881
C18H7.11	WBGene00044457	protein_coding_gene	-1.91481	0.265207	0.000142197
tag-234	WBGene00018874	protein_coding_gene	-1.91535	0.265108	1.44701e-21
nsy-4	WBGene00021415	protein_coding_gene	-1.91909	0.264421	3.31893e-12
gad-3	WBGene00015057	protein_coding_gene	-1.92124	0.264028	1.50086e-48
W04E12.9	WBGene00012254	protein_coding_gene	-1.92196	0.263895	0.0023612
dyf-7	WBGene00001123	protein_coding_gene	-1.92201	0.263887	0.00140172
hlh-6	WBGene00001952	protein_coding_gene	-1.92241	0.263813	0.00314514
Y54G2A.37	WBGene00023484	protein_coding_gene	-1.92244	0.263808	0.000390491
Y77E11A.14	WBGene00022314	protein_coding_gene	-1.92333	0.263646	1.78124e-05
ZK971.1	WBGene00014175	protein_coding_gene	-1.92432	0.263464	3.94955e-07
K09D9.1	WBGene00019564	protein_coding_gene	-1.92518	0.263308	0.000585486
cpr-1	WBGene00000781	protein_coding_gene	-1.9254	0.263267	1.51437e-40
fbxa-157	WBGene00007393	protein_coding_gene	-1.92636	0.263092	0.000204501
T26C5.2	WBGene00012032	protein_coding_gene	-1.92645	0.263075	0.0434554
T07G12.3	WBGene00011594	protein_coding_gene	-1.92803	0.262788	0.0234883
F15H10.8	WBGene00008875	protein_coding_gene	-1.929	0.262611	0.0258999
plpr-1	WBGene00011524	protein_coding_gene	-1.93492	0.261536	4.16952e-05
F26A10.2	WBGene00017814	protein_coding_gene	-1.93529	0.261468	1.59837e-08
F53C3.6	WBGene00018750	protein_coding_gene	-1.94212	0.260234	0.00514293
C17B7.2	WBGene00015876	pseudogene	-1.9431	0.260057	0.0118318
mab-7	WBGene00003104	protein_coding_gene	-1.94344	0.259995	0.000128919
cwn-2	WBGene00000858	protein_coding_gene	-1.94574	0.259581	9.15504e-14
fbxa-30	WBGene00013837	protein_coding_gene	-1.94682	0.259387	6.55258e-07
R05G9R.1	WBGene00019906	protein_coding_gene	-1.94725	0.259311	0.000697649
ZC123.1	WBGene00022517	protein_coding_gene	-1.94791	0.259191	0.0195859
F13A7.11	WBGene00008726	protein_coding_gene	-1.94862	0.259063	8.8018e-08
F49E10.2	WBGene00018640	protein_coding_gene	-1.95037	0.25875	0.0419418
C08E8.4	WBGene00007440	protein_coding_gene	-1.95152	0.258545	4.03807e-12
mec-3	WBGene00003167	protein_coding_gene	-1.95422	0.25806	0.000335329
che-13	WBGene00000492	protein_coding_gene	-1.95442	0.258024	0.00064347
let-381	WBGene00002601	protein_coding_gene	-1.95445	0.258019	0.000179039
T01B6.1	WBGene00020134	protein_coding_gene	-1.95563	0.257808	1.64151e-05
F32H2.6	WBGene00009343	protein_coding_gene	-1.95778	0.257424	0.000867751
R160.4	WBGene00020121	protein_coding_gene	-1.95932	0.257149	0.0265057
C25F6.7	WBGene00016106	protein_coding_gene	-1.96043	0.256951	2.79744e-05
F41C3.7	WBGene00018273	protein_coding_gene	-1.96581	0.255996	0.00302446
T05E7.4	WBGene00020260	protein_coding_gene	-1.96699	0.255785	0.00140858
C08B6.4	WBGene00007425	protein_coding_gene	-1.97278	0.254762	0.00107803
F07H5.13	WBGene00008563	protein_coding_gene	-1.97412	0.254525	1.51864e-14
cut-6	WBGene00000853	protein_coding_gene	-1.97427	0.254498	8.2403e-05
W10G11.2	WBGene00021135	protein_coding_gene	-1.97722	0.253979	0.00240556
R13A5.15	WBGene00194726	protein_coding_gene	-1.97934	0.253606	0.00145112
bbs-1	WBGene00000241	protein_coding_gene	-1.98248	0.253054	0.0105406
R06B10.2	WBGene00019913	protein_coding_gene	-1.98256	0.253041	0.0300659
spp-8	WBGene00004993	protein_coding_gene	-1.98282	0.252994	3.65132e-15
fax-1	WBGene00001400	protein_coding_gene	-1.98723	0.252223	0.00993206
rga-2	WBGene00013135	protein_coding_gene	-1.98802	0.252085	1.64264e-11
chil-23	WBGene00011167	protein_coding_gene	-1.99007	0.251727	5.76155e-08
ugt-9	WBGene00020587	protein_coding_gene	-1.99353	0.251124	2.95958e-11
nlp-25	WBGene00003763	protein_coding_gene	-1.99693	0.250532	0.00151608
gei-13	WBGene00001570	protein_coding_gene	-1.99936	0.25011	2.78193e-07
srr-4	WBGene00005655	protein_coding_gene	-2.00082	0.249857	1.13474e-25
ZK550.2	WBGene00013996	protein_coding_gene	-2.00253	0.249562	2.43808e-11
fbxb-78	WBGene00017116	protein_coding_gene	-2.00311	0.249461	0.000305629
phat-5	WBGene00020242	protein_coding_gene	-2.0037	0.24936	0.00937706
ZK287.1	WBGene00013962	protein_coding_gene	-2.00619	0.248929	8.98776e-09
Y57G11C.39	WBGene00013328	protein_coding_gene	-2.00719	0.248757	0.0459281
fbxa-127	WBGene00012027	protein_coding_gene	-2.00875	0.248488	0.00895935
nhr-218	WBGene00011750	protein_coding_gene	-2.01054	0.24818	0.0436488
bus-4	WBGene00044620	protein_coding_gene	-2.01065	0.248161	0.015266
F59D6.1	WBGene00019103	protein_coding_gene	-2.01554	0.247322	0.016167
F52C9.5	WBGene00018675	protein_coding_gene	-2.01987	0.24658	0.00979523
JC8.16	WBGene00194915	protein_coding_gene	-2.02265	0.246105	0.0296483
igcm-2	WBGene00020130	protein_coding_gene	-2.02449	0.245792	4.75891e-06
Y73E7A.8	WBGene00022274	protein_coding_gene	-2.02484	0.245732	0.0120261
pax-1	WBGene00003937	protein_coding_gene	-2.02526	0.245661	0.0490581
clec-218	WBGene00020938	protein_coding_gene	-2.02948	0.244943	4.11861e-29
T01B10.5	WBGene00020137	protein_coding_gene	-2.03131	0.244634	8.98799e-05
R57.2	WBGene00020083	protein_coding_gene	-2.0322	0.244482	0.00204424
R07E3.6	WBGene00011107	protein_coding_gene	-2.03312	0.244327	0.0325468
M03A1.8	WBGene00077490	protein_coding_gene	-2.03732	0.243616	0.000265847
F46G11.6	WBGene00045269	protein_coding_gene	-2.03936	0.243272	0.0165559
ast-1	WBGene00020368	protein_coding_gene	-2.04253	0.242738	3.08088e-07
T19H5.6	WBGene00044807	protein_coding_gene	-2.04557	0.242227	2.42705e-09
C10A4.3	WBGene00015664	protein_coding_gene	-2.04596	0.242161	0.0026676
R01H2.8	WBGene00045190	protein_coding_gene	-2.04688	0.242008	0.0382426
zig-10	WBGene00020800	protein_coding_gene	-2.04892	0.241665	9.08978e-07
lpr-1	WBGene00002393	protein_coding_gene	-2.05355	0.240891	0.000399264
aat-8	WBGene00000009	protein_coding_gene	-2.05746	0.240238	6.63806e-05
F20G2.5	WBGene00008988	protein_coding_gene	-2.05872	0.240029	0.0118708
fbxa-161	WBGene00015596	pseudogene	-2.05877	0.240021	0.000264191
lips-9	WBGene00010267	protein_coding_gene	-2.05966	0.239872	0.0082779
mks-5	WBGene00007490	protein_coding_gene	-2.06126	0.239607	0.000654626
C14A11.2	WBGene00015748	protein_coding_gene	-2.06188	0.239504	0.000442954
Y53F4B.25	WBGene00013171	protein_coding_gene	-2.06669	0.238706	0.0233979
T04C12.8	WBGene00011430	protein_coding_gene	-2.0678	0.238522	3.47729e-07
Y5H2B.1	WBGene00021164	protein_coding_gene	-2.06818	0.23846	0.0159667
jbts-14	WBGene00018727	protein_coding_gene	-2.06838	0.238427	0.0119547
zmp-5	WBGene00010423	protein_coding_gene	-2.07155	0.237904	0.00753077
ZC84.6	WBGene00013849	protein_coding_gene	-2.07192	0.237843	0.000779169
C04E6.12	WBGene00015426	protein_coding_gene	-2.0736	0.237565	0.0288553
F07C3.9	WBGene00017197	protein_coding_gene	-2.0738	0.237533	2.68034e-08
unc-86	WBGene00006818	protein_coding_gene	-2.07899	0.23668	3.62063e-07
F13H6.5	WBGene00017433	protein_coding_gene	-2.07955	0.236588	1.46963e-07
Y71F9B.9	WBGene00022130	protein_coding_gene	-2.08463	0.235756	7.1988e-17
clec-8	WBGene00012582	protein_coding_gene	-2.08764	0.235265	1.01408e-06
C35E7.4	WBGene00016456	protein_coding_gene	-2.08958	0.234949	4.33947e-11
Y22D7AL.6	WBGene00021245	protein_coding_gene	-2.08992	0.234894	0.00328917
srh-234	WBGene00005441	protein_coding_gene	-2.09092	0.234731	0.0457146
F32D8.1	WBGene00009326	protein_coding_gene	-2.09143	0.234648	0.0389912
F55H12.7	WBGene00219283	protein_coding_gene	-2.09354	0.234305	0.00462424
ifta-2	WBGene00012132	protein_coding_gene	-2.09385	0.234255	0.015266
T09E11.11	WBGene00011660	pseudogene	-2.09568	0.233958	2.60568e-10
F30H5.3	WBGene00017937	protein_coding_gene	-2.09751	0.233661	0.00175156
T19E7.6	WBGene00044500	protein_coding_gene	-2.09996	0.233265	5.7018e-16
skr-21	WBGene00004827	protein_coding_gene	-2.10061	0.23316	1.16246e-27
C03A3.1	WBGene00007266	protein_coding_gene	-2.10422	0.232577	1.27512e-07
asah-1	WBGene00010769	protein_coding_gene	-2.10813	0.231947	2.22061e-11
R02F11.1	WBGene00019839	protein_coding_gene	-2.10958	0.231714	0.0343846
tth-1	WBGene00006649	protein_coding_gene	-2.11269	0.231216	2.08593e-43
F30A10.2	WBGene00009261	protein_coding_gene	-2.11651	0.230605	0.0257323
F41G3.3	WBGene00018300	protein_coding_gene	-2.11688	0.230545	0.0186365
acn-1	WBGene00000039	protein_coding_gene	-2.1172	0.230493	0.00910921
D1086.2	WBGene00008389	protein_coding_gene	-2.11854	0.230279	9.74201e-07
nab-1	WBGene00003516	protein_coding_gene	-2.12202	0.229725	4.38896e-18
T21D12.7	WBGene00020648	protein_coding_gene	-2.12612	0.229073	0.00248269
ceh-8	WBGene00000433	protein_coding_gene	-2.12625	0.229052	0.00570967
dhs-16	WBGene00000979	protein_coding_gene	-2.12887	0.228636	0.00329764
linc-103	WBGene00219743	lincRNA_gene	-2.13351	0.227902	0.029783
arl-6	WBGene00000193	protein_coding_gene	-2.1385	0.227116	0.00580067
R07E5.17	WBGene00011121	protein_coding_gene	-2.14145	0.226652	0.00725709
ptr-3	WBGene00004218	protein_coding_gene	-2.14147	0.226649	2.55637e-09
ZK836.3	WBGene00014099	protein_coding_gene	-2.14158	0.226631	3.05384e-07
T17H7.7	WBGene00020551	protein_coding_gene	-2.14541	0.226031	9.70676e-05
aakg-4	WBGene00020135	protein_coding_gene	-2.14604	0.225933	6.06913e-23
fbxa-42	WBGene00044676	protein_coding_gene	-2.14736	0.225725	0.000132357
phat-2	WBGene00016733	protein_coding_gene	-2.14741	0.225718	0.0182492
C26B9.7	WBGene00016136	protein_coding_gene	-2.14752	0.2257	0.0362677
bath-25	WBGene00020859	protein_coding_gene	-2.14874	0.225509	0.0090656
Y87G2A.25	WBGene00219288	protein_coding_gene	-2.14932	0.225419	0.000133856
Y50E8A.1	WBGene00013046	protein_coding_gene	-2.1544	0.224627	1.18039e-07
cyp-13A9	WBGene00014838	pseudogene	-2.16155	0.223516	0.00269512
nhr-91	WBGene00003681	protein_coding_gene	-2.16665	0.222727	6.62717e-09
nhr-208	WBGene00011099	protein_coding_gene	-2.16928	0.222321	0.000836393
F46F3.3	WBGene00009791	protein_coding_gene	-2.16966	0.222263	0.0109019
C17E7.13	WBGene00015906	protein_coding_gene	-2.17035	0.222157	0.0141113
F09F9.2	WBGene00017307	protein_coding_gene	-2.17095	0.222065	0.0273379
osm-8	WBGene00003888	protein_coding_gene	-2.17181	0.221933	0.00737962
C53A5.2	WBGene00008263	protein_coding_gene	-2.17234	0.221851	0.000110807
C32D5.12	WBGene00016319	protein_coding_gene	-2.17308	0.221737	4.18027e-08
cutl-16	WBGene00019426	protein_coding_gene	-2.17425	0.221558	1.12261e-11
T05C1.3	WBGene00020250	protein_coding_gene	-2.17517	0.221415	0.0174025
K10D3.6	WBGene00010740	protein_coding_gene	-2.17645	0.22122	3.64155e-12
B0391.14	WBGene00206462	protein_coding_gene	-2.17992	0.220688	0.0138434
rom-2	WBGene00004401	protein_coding_gene	-2.18084	0.220548	5.94127e-05
rgba-1	WBGene00077766	protein_coding_gene	-2.18796	0.219461	0.0425975
W10G11.4	WBGene00021137	protein_coding_gene	-2.19161	0.218906	0.0177367
K10H10.10	WBGene00010765	protein_coding_gene	-2.19374	0.218584	0.0122518
T21D12.14	WBGene00045177	protein_coding_gene	-2.19512	0.218375	0.000305478
M04C9.2	WBGene00010857	protein_coding_gene	-2.19733	0.218041	0.0243091
K02E10.4	WBGene00019318	protein_coding_gene	-2.20503	0.216881	0.00183622
cky-1	WBGene00000521	protein_coding_gene	-2.20566	0.216786	0.00958588
pros-1	WBGene00000448	protein_coding_gene	-2.20865	0.216336	2.09966e-13
ZC449.1	WBGene00022611	protein_coding_gene	-2.21059	0.216045	0.0278913
C01G6.9	WBGene00007229	protein_coding_gene	-2.21205	0.215827	0.000167115
C17G10.6	WBGene00015918	protein_coding_gene	-2.21366	0.215587	0.0360039
Y37A1B.7	WBGene00012540	protein_coding_gene	-2.21465	0.215439	0.0193238
Y47G6A.32	WBGene00044437	protein_coding_gene	-2.21579	0.215268	0.0257138
C24H10.3	WBGene00016069	protein_coding_gene	-2.21856	0.214856	0.000395952
C11D2.3	WBGene00015701	protein_coding_gene	-2.22232	0.214297	0.000446645
F33H2.8	WBGene00009371	protein_coding_gene	-2.22901	0.213305	8.06196e-05
F57B1.6	WBGene00010189	protein_coding_gene	-2.23888	0.211851	2.3935e-06
R12A1.3	WBGene00020017	protein_coding_gene	-2.24093	0.211549	0.0263807
F40G9.20	WBGene00195034	ncRNA_gene	-2.24225	0.211357	0.00138785
F26F12.4	WBGene00017835	protein_coding_gene	-2.24474	0.210992	0.000116349
Y39C12A.2	WBGene00014883	pseudogene	-2.24845	0.21045	0.0358454
F38B6.7	WBGene00018176	protein_coding_gene	-2.26051	0.208698	0.0368109
F59E11.7	WBGene00019113	protein_coding_gene	-2.26119	0.208599	3.71853e-08
srbc-20	WBGene00016693	protein_coding_gene	-2.26972	0.20737	0.04479
fbxa-99	WBGene00009490	protein_coding_gene	-2.27074	0.207224	0.00358323
R09D1.12	WBGene00011168	protein_coding_gene	-2.27291	0.206912	6.39739e-06
C18A11.1	WBGene00015947	protein_coding_gene	-2.27376	0.20679	7.9432e-21
T16G1.2	WBGene00011796	protein_coding_gene	-2.2785	0.206111	0.000774422
K10D6.2	WBGene00010742	protein_coding_gene	-2.27913	0.206023	1.44581e-16
mtl-2	WBGene00003474	protein_coding_gene	-2.28632	0.204997	2.19221e-42
ptr-15	WBGene00004229	protein_coding_gene	-2.29116	0.204312	6.52377e-06
C43H6.6	WBGene00016619	protein_coding_gene	-2.29198	0.204196	0.0101929
cut-2	WBGene00009983	protein_coding_gene	-2.29393	0.203919	0.00503937
M02G9.2	WBGene00010831	protein_coding_gene	-2.30209	0.20277	0.0083574
clec-24	WBGene00009856	protein_coding_gene	-2.31014	0.201641	1.96067e-13
pho-11	WBGene00007331	protein_coding_gene	-2.31303	0.201238	2.59625e-16
F28H7.2	WBGene00009236	protein_coding_gene	-2.31434	0.201055	0.0082779
bus-8	WBGene00044623	protein_coding_gene	-2.31573	0.200861	0.00668293
Y38H8A.1	WBGene00012635	protein_coding_gene	-2.31827	0.200508	0.00145976
F59F5.3	WBGene00010342	protein_coding_gene	-2.31952	0.200334	1.16867e-07
K11H12.11	WBGene00044723	protein_coding_gene	-2.32314	0.199832	0.00546303
F56H9.9	WBGene00206460	protein_coding_gene	-2.32341	0.199795	0.0251432
F57A8.7	WBGene00010182	protein_coding_gene	-2.32443	0.199653	0.0212421
clec-31	WBGene00009854	protein_coding_gene	-2.3313	0.198705	1.49815e-07
W03D2.9	WBGene00020983	protein_coding_gene	-2.33246	0.198546	0.00576059
T19H12.6	WBGene00020590	protein_coding_gene	-2.33379	0.198362	0.0152301
Y97E10AR.1	WBGene00022396	protein_coding_gene	-2.3349	0.19821	1.68694e-16
dhhc-11	WBGene00020694	protein_coding_gene	-2.34874	0.196317	0.0236448
R04B5.6	WBGene00011004	protein_coding_gene	-2.34981	0.196171	0.011223
slc-17.9	WBGene00011643	protein_coding_gene	-2.35059	0.196066	2.663e-05
W06G6.20	WBGene00219308	protein_coding_gene	-2.35238	0.195823	0.0252118
bbs-2	WBGene00000242	protein_coding_gene	-2.35649	0.195265	0.00122142
W06G6.11	WBGene00012313	protein_coding_gene	-2.36049	0.194725	0.0104856
B0393.5	WBGene00007170	protein_coding_gene	-2.36111	0.194642	3.10487e-05
W08A12.2	WBGene00021079	protein_coding_gene	-2.36363	0.194301	4.65158e-25
pals-19	WBGene00044761	protein_coding_gene	-2.36755	0.193774	0.000357645
fbxc-53	WBGene00016711	protein_coding_gene	-2.37073	0.193347	0.0069726
C14A4.9	WBGene00007560	protein_coding_gene	-2.37182	0.193202	0.0164594
subs-4	WBGene00012939	protein_coding_gene	-2.37738	0.192459	2.80846e-05
T09F5.1	WBGene00011665	protein_coding_gene	-2.37764	0.192424	0.0168395
T24C4.4	WBGene00020760	protein_coding_gene	-2.38358	0.191633	3.74275e-08
nhr-172	WBGene00016927	protein_coding_gene	-2.38978	0.190812	0.0467959
C13C12.2	WBGene00007552	protein_coding_gene	-2.39131	0.190609	7.15328e-05
fbxa-68	WBGene00020641	pseudogene	-2.39216	0.190497	0.0159309
Y70C5A.3	WBGene00050904	protein_coding_gene	-2.39655	0.189918	1.15138e-12
tbb-4	WBGene00006538	protein_coding_gene	-2.39959	0.189518	4.24461e-13
mlt-8	WBGene00021095	protein_coding_gene	-2.40245	0.189144	0.000789385
M03B6.5	WBGene00010837	protein_coding_gene	-2.4054	0.188757	0.00359819
mks-2	WBGene00194710	protein_coding_gene	-2.40652	0.18861	0.0396538
K10G4.13	WBGene00077629	pseudogene	-2.40669	0.188588	0.0273015
K07D4.6	WBGene00019486	protein_coding_gene	-2.41447	0.187574	0.0243026
F01D5.6	WBGene00008496	protein_coding_gene	-2.4191	0.186972	5.57405e-05
ZC449.2	WBGene00022612	protein_coding_gene	-2.42462	0.186259	1.94421e-06
F44E2.4	WBGene00018418	protein_coding_gene	-2.42541	0.186157	7.8209e-05
F48C1.11	WBGene00195179	protein_coding_gene	-2.42826	0.185789	0.0266586
ZK678.3	WBGene00014069	pseudogene	-2.43189	0.185323	0.0371444
C18H9.5	WBGene00016003	protein_coding_gene	-2.43215	0.185289	1.06038e-14
K04H4.2	WBGene00010573	protein_coding_gene	-2.43361	0.185101	0.000130424
F54F11.1	WBGene00010069	protein_coding_gene	-2.43721	0.184641	0.0305057
oac-29	WBGene00018295	protein_coding_gene	-2.44588	0.183535	0.000468969
srv-13	WBGene00005724	protein_coding_gene	-2.44817	0.183244	0.0421243
F41G3.2	WBGene00018299	protein_coding_gene	-2.45077	0.182914	0.0284862
ins-23	WBGene00002106	protein_coding_gene	-2.45157	0.182812	0.000271116
cnc-6	WBGene00000560	protein_coding_gene	-2.45225	0.182725	0.0312221
F48G7.5	WBGene00018616	protein_coding_gene	-2.45425	0.182472	0.0209268
col-74	WBGene00000650	protein_coding_gene	-2.45492	0.182388	6.34964e-13
mks-3	WBGene00018042	protein_coding_gene	-2.45712	0.18211	0.000670086
F08H9.3	WBGene00008591	protein_coding_gene	-2.45755	0.182056	3.2723e-05
R04B3.1	WBGene00019866	protein_coding_gene	-2.45758	0.182052	0.0129827
tmem-231	WBGene00020825	protein_coding_gene	-2.45783	0.182021	0.000374714
C16D9.3	WBGene00015858	protein_coding_gene	-2.46085	0.18164	0.0169193
lhfp-4	WBGene00009155	protein_coding_gene	-2.46102	0.181619	0.00461287
bgnt-1.3	WBGene00009032	protein_coding_gene	-2.47019	0.180468	0.0181308
thn-1	WBGene00009213	protein_coding_gene	-2.47666	0.179659	1.39779e-06
cyp-34A7	WBGene00015042	protein_coding_gene	-2.48111	0.179106	0.00255695
nep-16	WBGene00018472	protein_coding_gene	-2.48441	0.178698	0.000793015
F54B11.10	WBGene00010033	protein_coding_gene	-2.48559	0.178552	0.00290902
M01G12.14	WBGene00010825	protein_coding_gene	-2.4977	0.177059	9.25163e-05
nhr-165	WBGene00008158	protein_coding_gene	-2.50396	0.176292	0.0308717
math-38	WBGene00020326	protein_coding_gene	-2.50819	0.175776	4.74347e-23
acr-14	WBGene00000053	protein_coding_gene	-2.50905	0.175671	0.0147669
nspe-7	WBGene00012593	protein_coding_gene	-2.50996	0.17556	0.00304216
pqn-16	WBGene00004107	protein_coding_gene	-2.51128	0.175401	0.0195189
chil-18	WBGene00011161	protein_coding_gene	-2.51199	0.175313	0.00478528
atf-8	WBGene00017535	protein_coding_gene	-2.51901	0.174463	0.0125927
hmg-6	WBGene00009827	protein_coding_gene	-2.51946	0.174409	0.0216364
spp-6	WBGene00004991	protein_coding_gene	-2.528	0.173379	0.00274503
ttr-52	WBGene00008719	protein_coding_gene	-2.53606	0.172413	7.34371e-05
bus-18	WBGene00044631	protein_coding_gene	-2.53645	0.172367	0.000609217
F36F12.1	WBGene00018092	protein_coding_gene	-2.54265	0.171627	0.00237783
tag-297	WBGene00007999	protein_coding_gene	-2.54751	0.17105	0.00532552
ceh-5	WBGene00000430	protein_coding_gene	-2.54911	0.170861	2.8204e-05
trx-3	WBGene00019717	protein_coding_gene	-2.55864	0.169736	2.60372e-16
C17C3.3	WBGene00015889	protein_coding_gene	-2.56053	0.169514	0.00293697
K01A6.4	WBGene00010446	protein_coding_gene	-2.56397	0.16911	0.000336239
C35A5.5	WBGene00007949	protein_coding_gene	-2.56562	0.168916	0.00224861
F15B9.8	WBGene00008851	protein_coding_gene	-2.56704	0.16875	0.0029663
cutl-8	WBGene00013960	protein_coding_gene	-2.57328	0.168022	0.00761258
C02E7.6	WBGene00015339	protein_coding_gene	-2.5781	0.167461	0.00883874
smf-3	WBGene00004878	protein_coding_gene	-2.582	0.16701	2.79683e-12
pqn-13	WBGene00004104	protein_coding_gene	-2.58462	0.166706	0.00129088
ins-2	WBGene00002085	protein_coding_gene	-2.58481	0.166684	1.34871e-06
cbn-1	WBGene00019285	protein_coding_gene	-2.58822	0.166291	2.88849e-08
grl-2	WBGene00001711	protein_coding_gene	-2.58936	0.16616	0.0301853
ces-1	WBGene00000468	protein_coding_gene	-2.59377	0.165652	7.25238e-05
W02D7.8	WBGene00020943	protein_coding_gene	-2.59736	0.165241	8.68868e-08
F21C10.10	WBGene00017659	protein_coding_gene	-2.60485	0.164385	2.40817e-08
H32K16.2	WBGene00010422	protein_coding_gene	-2.60588	0.164267	3.5126e-09
F13H6.4	WBGene00017432	pseudogene	-2.61748	0.162952	8.9849e-08
pals-7	WBGene00007661	protein_coding_gene	-2.61799	0.162894	0.0146439
srbc-82	WBGene00007832	protein_coding_gene	-2.62138	0.162513	0.032122
F49D11.6	WBGene00018630	protein_coding_gene	-2.62291	0.16234	0.00521377
W07G4.1	WBGene00012335	protein_coding_gene	-2.62336	0.16229	0.0146741
tts-2	WBGene00006651	ncRNA_gene	-2.62446	0.162166	1.25429e-05
dhs-23	WBGene00000986	protein_coding_gene	-2.62478	0.162129	1.13023e-12
dlhd-1	WBGene00020741	protein_coding_gene	-2.63511	0.160973	0.000699439
wrt-1	WBGene00006947	protein_coding_gene	-2.63699	0.160764	0.00208123
linc-37	WBGene00219709	lincRNA_gene	-2.6386	0.160584	0.00551807
clec-82	WBGene00021873	protein_coding_gene	-2.64489	0.159885	9.92344e-06
C45E5.3	WBGene00016666	pseudogene	-2.64881	0.159451	4.18134e-08
C06E4.8	WBGene00015537	protein_coding_gene	-2.65245	0.15905	2.08164e-15
Y54G2A.76	WBGene00235268	protein_coding_gene	-2.65382	0.158899	0.00561196
spp-13	WBGene00004998	protein_coding_gene	-2.65431	0.158845	7.06965e-05
nhr-81	WBGene00003671	protein_coding_gene	-2.68748	0.155234	0.00781426
spp-7	WBGene00004992	protein_coding_gene	-2.68943	0.155025	0.0106907
F16B3.2	WBGene00017502	protein_coding_gene	-2.70462	0.153401	0.00020665
T16G1.6	WBGene00011800	protein_coding_gene	-2.7099	0.152841	2.83597e-29
F35G2.5	WBGene00009438	protein_coding_gene	-2.7109	0.152734	0.0129745
C05D9.4	WBGene00015473	protein_coding_gene	-2.71759	0.152028	0.00928927
F07A5.4	WBGene00008543	protein_coding_gene	-2.71762	0.152025	1.85774e-05
cyp-13A3	WBGene00011675	protein_coding_gene	-2.72371	0.151385	1.9898e-05
H39E23.2	WBGene00010432	protein_coding_gene	-2.73431	0.150276	0.0158604
F16B4.7	WBGene00017509	protein_coding_gene	-2.7368	0.150017	1.33944e-05
K01D12.1	WBGene00010461	protein_coding_gene	-2.73723	0.149972	0.00018238
ZK813.6	WBGene00044564	protein_coding_gene	-2.74161	0.149518	0.013353
C28G1.2	WBGene00016187	protein_coding_gene	-2.74288	0.149386	0.00375456
T14E8.4	WBGene00043981	protein_coding_gene	-2.74675	0.148986	8.97559e-05
Y23H5B.8	WBGene00021279	protein_coding_gene	-2.75236	0.148407	1.94088e-10
hlh-13	WBGene00001957	protein_coding_gene	-2.75555	0.14808	0.00906215
nhr-221	WBGene00020748	protein_coding_gene	-2.75713	0.147919	0.0106882
ztf-30	WBGene00015523	protein_coding_gene	-2.7623	0.147389	3.51042e-06
nphp-1	WBGene00010898	protein_coding_gene	-2.76338	0.147279	6.33597e-07
F42C5.3	WBGene00018345	protein_coding_gene	-2.76537	0.147075	1.53695e-05
fipr-26	WBGene00009963	protein_coding_gene	-2.77025	0.146579	0.00317268
C54F6.18	WBGene00235093	protein_coding_gene	-2.77213	0.146388	0.00142233
fut-2	WBGene00001506	protein_coding_gene	-2.77462	0.146136	7.3874e-06
cuti-1	WBGene00022591	protein_coding_gene	-2.80406	0.143184	2.77614e-09
chil-28	WBGene00008842	pseudogene	-2.81069	0.142527	0.000639469
gcy-8	WBGene00001535	protein_coding_gene	-2.81247	0.142352	0.00156294
pitr-6	WBGene00012285	protein_coding_gene	-2.81635	0.141969	0.0154397
W02A2.9	WBGene00044280	protein_coding_gene	-2.82278	0.141338	2.46319e-22
lys-3	WBGene00003092	protein_coding_gene	-2.8349	0.140156	2.16344e-08
K09C4.4	WBGene00019549	protein_coding_gene	-2.8393	0.139729	0.0130077
cutl-13	WBGene00021025	protein_coding_gene	-2.8412	0.139545	9.99533e-05
B0284.5	WBGene00045188	pseudogene	-2.84324	0.139347	0.00454435
C26E1.2	WBGene00007748	protein_coding_gene	-2.85879	0.137854	2.58526e-35
fbxb-101	WBGene00013404	protein_coding_gene	-2.85936	0.137799	7.31485e-07
sru-40	WBGene00005703	protein_coding_gene	-2.8749	0.136323	0.00202348
K10H10.13	WBGene00194888	protein_coding_gene	-2.87504	0.136309	0.00979523
K01A6.7	WBGene00045096	protein_coding_gene	-2.87564	0.136253	0.00333022
Y46H3A.5	WBGene00021601	protein_coding_gene	-2.87855	0.135978	0.0022426
Y51H7C.12	WBGene00021790	protein_coding_gene	-2.88362	0.135502	0.00305735
T21E8.6	WBGene00164971	protein_coding_gene	-2.89777	0.134179	0.0135203
F11D5.5	WBGene00017382	protein_coding_gene	-2.90978	0.133067	1.48227e-09
C03F11.2	WBGene00015388	protein_coding_gene	-2.91304	0.132766	0.000163211
cut-3	WBGene00009041	protein_coding_gene	-2.91584	0.132508	2.39486e-10
rocf-1	WBGene00011948	protein_coding_gene	-2.91941	0.132181	1.10841e-06
Y45F10D.6	WBGene00012886	protein_coding_gene	-2.93139	0.131088	3.21723e-10
Y39H10A.1	WBGene00021478	protein_coding_gene	-2.9338	0.130869	0.00164642
T05H10.3	WBGene00011508	protein_coding_gene	-2.94146	0.130176	1.80871e-08
F17B5.6	WBGene00044058	protein_coding_gene	-2.94605	0.129763	0.0114615
K08B4.2	WBGene00019514	protein_coding_gene	-2.95846	0.128652	3.02658e-09
E02C12.10	WBGene00017095	protein_coding_gene	-2.96904	0.127711	0.0103776
bro-1	WBGene00000272	protein_coding_gene	-2.97768	0.126949	1.35056e-08
C54C8.4	WBGene00008292	protein_coding_gene	-2.98001	0.126744	0.00361706
fbxa-162	WBGene00015597	pseudogene	-2.98116	0.126643	1.19831e-09
T28A11.25	WBGene00269355	protein_coding_gene	-2.98361	0.126428	0.00137041
R160.10	WBGene00219369	protein_coding_gene	-2.98574	0.126242	0.000261741
dao-6	WBGene00000932	protein_coding_gene	-2.98607	0.126213	0.000221596
droe-8	WBGene00022550	protein_coding_gene	-2.98635	0.126188	0.00312101
K08F9.3	WBGene00010686	protein_coding_gene	-2.99386	0.125533	5.61105e-06
F09E10.6	WBGene00017296	protein_coding_gene	-3.00593	0.124487	0.000139405
C30F8.3	WBGene00016259	protein_coding_gene	-3.01143	0.124014	0.00269794
T09D3.3	WBGene00020384	protein_coding_gene	-3.01945	0.123326	0.00645592
R09E10.13	WBGene00194658	protein_coding_gene	-3.02215	0.123096	0.000404092
fbxa-163	WBGene00015598	protein_coding_gene	-3.02714	0.12267	4.09201e-11
mboa-1	WBGene00007174	protein_coding_gene	-3.02915	0.122499	1.4652e-10
H25K10.4	WBGene00010413	protein_coding_gene	-3.03713	0.121824	2.10898e-10
oac-43	WBGene00011653	protein_coding_gene	-3.04711	0.120984	0.00405267
W08G11.1	WBGene00012346	protein_coding_gene	-3.06003	0.119905	0.000678973
fbxb-114	WBGene00016254	protein_coding_gene	-3.08466	0.117876	0.00752563
F13H10.5	WBGene00008776	protein_coding_gene	-3.09028	0.117417	1.11157e-10
B0205.4	WBGene00015019	protein_coding_gene	-3.09944	0.116675	1.05035e-06
W04H10.5	WBGene00206416	protein_coding_gene	-3.10078	0.116566	0.00319798
C14F11.6	WBGene00015781	protein_coding_gene	-3.10255	0.116424	9.28265e-07
T19A5.3	WBGene00020554	protein_coding_gene	-3.11222	0.115646	1.74628e-05
F54E2.2	WBGene00018824	protein_coding_gene	-3.12292	0.114791	0.000224851
F33H12.7	WBGene00045457	protein_coding_gene	-3.14557	0.113003	0.00145832
bus-12	WBGene00010442	protein_coding_gene	-3.15742	0.112078	4.0087e-06
C37A5.6	WBGene00014700	protein_coding_gene	-3.16298	0.111647	0.00367034
C31H5.1	WBGene00007854	protein_coding_gene	-3.18874	0.109672	0.00132474
clec-32	WBGene00009860	protein_coding_gene	-3.19403	0.10927	1.7816e-07
F49F1.5	WBGene00018645	protein_coding_gene	-3.19999	0.108819	5.62028e-23
C03C10.5	WBGene00007271	protein_coding_gene	-3.20279	0.108609	8.91318e-11
glf-1	WBGene00019154	protein_coding_gene	-3.20887	0.108152	0.00069783
tsp-1	WBGene00006627	protein_coding_gene	-3.2126	0.107873	2.00491e-07
F53B2.8	WBGene00009957	protein_coding_gene	-3.233	0.106358	2.39346e-16
T04C12.32	WBGene00235086	ncRNA_gene	-3.23423	0.106267	0.00459374
F18C5.9	WBGene00017562	protein_coding_gene	-3.24036	0.105817	0.00418514
F48F7.3	WBGene00009849	protein_coding_gene	-3.24561	0.105432	0.00104435
col-165	WBGene00000738	protein_coding_gene	-3.25192	0.104972	5.24254e-18
C08F11.3	WBGene00007452	protein_coding_gene	-3.25838	0.104503	1.02441e-05
K04A8.21	WBGene00271815	protein_coding_gene	-3.26329	0.104148	0.000620687
ZK896.5	WBGene00014136	protein_coding_gene	-3.26496	0.104028	3.33027e-07
clec-77	WBGene00044343	pseudogene	-3.30253	0.101354	4.28246e-69
ugt-33	WBGene00007946	protein_coding_gene	-3.30828	0.100951	8.63832e-08
D1014.5	WBGene00017018	protein_coding_gene	-3.33027	0.0994234	0.000149625
K09C8.7	WBGene00010717	protein_coding_gene	-3.33804	0.0988897	0.00140172
C29A12.6	WBGene00007800	protein_coding_gene	-3.35378	0.0978163	5.3823e-07
nstp-3	WBGene00022577	protein_coding_gene	-3.36894	0.0967942	0.0028609
K08C9.5	WBGene00010652	protein_coding_gene	-3.40777	0.0942232	0.000578076
F15E6.10	WBGene00044479	protein_coding_gene	-3.41305	0.0938791	0.000439953
W09G12.7	WBGene00021121	protein_coding_gene	-3.41987	0.0934367	1.30417e-29
T26H5.8	WBGene00012070	protein_coding_gene	-3.43799	0.0922705	2.23535e-20
T04C12.1	WBGene00011427	protein_coding_gene	-3.45726	0.0910458	1.08065e-05
C23G10.11	WBGene00016017	protein_coding_gene	-3.46462	0.0905827	0.000450606
B0462.1	WBGene00007181	pseudogene	-3.46948	0.0902779	3.01654e-08
alh-5	WBGene00000111	protein_coding_gene	-3.48076	0.089575	3.41494e-52
C54C8.12	WBGene00044242	protein_coding_gene	-3.50077	0.0883413	0.00391892
col-121	WBGene00000695	protein_coding_gene	-3.51942	0.0872068	6.17529e-26
clec-60	WBGene00014046	protein_coding_gene	-3.52636	0.0867882	2.41161e-11
ZK1307.2	WBGene00014245	protein_coding_gene	-3.5459	0.0856207	1.2768e-06
T22F3.8	WBGene00020698	protein_coding_gene	-3.57491	0.0839158	0.000262326
pitr-4	WBGene00007141	protein_coding_gene	-3.58605	0.0832705	0.000572556
tsp-2	WBGene00006628	protein_coding_gene	-3.61075	0.0818568	3.28716e-14
W10G11.1	WBGene00021134	protein_coding_gene	-3.61286	0.0817374	0.00196107
C08E8.3	WBGene00007439	protein_coding_gene	-3.6739	0.0783513	1.07913e-05
nspe-6	WBGene00012603	protein_coding_gene	-3.7013	0.0768772	0.000777302
clec-23	WBGene00011851	pseudogene	-3.72892	0.0754193	4.59815e-05
ZC84.1	WBGene00013846	protein_coding_gene	-3.74054	0.0748142	4.89711e-06
cut-5	WBGene00011104	protein_coding_gene	-3.7441	0.0746298	3.95598e-07
pals-32	WBGene00016281	protein_coding_gene	-3.75218	0.0742131	1.80823e-14
ugt-34	WBGene00009255	protein_coding_gene	-3.76073	0.0737748	0.00199946
T10C6.15	WBGene00050899	protein_coding_gene	-3.77742	0.0729259	1.29432e-11
F17B5.1	WBGene00008905	protein_coding_gene	-3.89951	0.0670085	1.2973e-06
fbxa-164	WBGene00015599	protein_coding_gene	-3.9082	0.066606	4.81372e-05
F21H7.12	WBGene00009033	protein_coding_gene	-3.96511	0.06403	0.000103421
W07B8.4	WBGene00021072	protein_coding_gene	-4.01539	0.0618369	9.81477e-09
C06E7.88	WBGene00189995	protein_coding_gene	-4.01854	0.0617021	1.17729e-09
str-163	WBGene00006208	protein_coding_gene	-4.03394	0.0610468	4.80539e-05
F49H6.5	WBGene00009908	protein_coding_gene	-4.05148	0.0603091	4.73393e-20
dct-7	WBGene00017488	protein_coding_gene	-4.07236	0.0594427	1.14395e-06
F56D6.9	WBGene00044471	protein_coding_gene	-4.07457	0.0593516	0.000145589
cyp-13A7	WBGene00000372	protein_coding_gene	-4.10049	0.0582948	3.3684e-14
ins-8	WBGene00002091	protein_coding_gene	-4.65892	0.0395844	0.000107995
T16G1.7	WBGene00011801	protein_coding_gene	-4.66018	0.0395499	2.7687e-97
F56D6.8	WBGene00044292	protein_coding_gene	-4.7775	0.0364611	3.06739e-05
clec-61	WBGene00014047	protein_coding_gene	-4.81213	0.0355963	1.58146e-15
M02E1.4	WBGene00284848	protein_coding_gene	-4.8287	0.0351897	3.16388e-07
W02D7.11	WBGene00020946	protein_coding_gene	-5.12292	0.0286977	4.24807e-07
cyp-13A5	WBGene00011672	protein_coding_gene	-5.12814	0.0285941	2.07056e-102
dct-8	WBGene00044472	protein_coding_gene	-5.83825	0.0174788	3.2418e-09

## Sheet: DEGs common to N2 & CB
Shared (N2&CB4856) DEGs in response to P. rettgeri (vs. OP50)
			N2			CB4856
Gene Name	Wormbase Gene ID	Type	log2Fold Change	Fold Change	Adjusted P-value	log2Fold Change	Fold Change	Adjusted P-value
F46C5.1	WBGene00009778	protein_coding_gene	5.38448	41.7724	4.28838e-08	-4.13894	0.0567615	4.49514e-11
mtl-1	WBGene00003473	protein_coding_gene	4.93092	30.5038	6.42819e-07	-6.61498	0.0102022	4.93862e-44
F48C1.9	WBGene00018601	protein_coding_gene	4.90314	29.9222	8.55195e-05	-2.62586	0.162008	8.48408e-09
F45D3.4	WBGene00009724	protein_coding_gene	4.68087	25.6498	3.69072e-09	-4.51545	0.0437236	4.69971e-51
T07G12.5	WBGene00011596	protein_coding_gene	4.55081	23.4386	1.89652e-05	-5.6142	0.0204154	4.17593e-70
fipr-24	WBGene00007992	protein_coding_gene	4.39661	21.0626	0.000991765	-2.44329	0.183864	0.000657941
ugt-18	WBGene00013900	protein_coding_gene	4.16489	17.9373	0.000193156	-4.87203	0.0341486	3.92872e-21
C37A5.3	WBGene00014698	protein_coding_gene	4.16347	17.9197	1.96479e-06	-2.33878	0.197677	0.033552
cest-29	WBGene00017205	pseudogene	4.14551	17.698	0.00123512	-4.29505	0.0509401	5.59179e-17
tts-1	WBGene00006650	ncRNA_gene	4.05388	16.6088	6.18322e-07	-4.76564	0.0367621	2.18544e-74
C18H7.1	WBGene00015993	protein_coding_gene	4.04458	16.5021	2.82752e-05	-5.85568	0.0172689	7.67339e-13
F47B8.4	WBGene00009805	protein_coding_gene	4.01586	16.1769	0.00120196	-5.61512	0.0204023	3.01308e-10
T26H5.9	WBGene00044206	protein_coding_gene	3.97021	15.673	0.000113174	-4.72695	0.0377613	1.65481e-65
C06B3.7	WBGene00007366	protein_coding_gene	3.88846	14.8096	0.00030832	-1.97645	0.254115	0.000408855
cpt-3	WBGene00021703	protein_coding_gene	3.68043	12.8209	0.00498003	-3.57882	0.0836889	7.97489e-15
C50F7.5	WBGene00016845	protein_coding_gene	3.63656	12.4369	0.000560395	-5.5987	0.0206359	1.25538e-109
srh-2	WBGene00005228	protein_coding_gene	3.58704	12.0173	4.66437e-06	-2.3879	0.19106	0.0015545
cyp-37B1	WBGene00009226	protein_coding_gene	3.5802	11.9605	0.000212022	-5.46871	0.0225816	2.10934e-52
F46A8.13	WBGene00219950	ncRNA_gene	3.5421	11.6487	0.00273748	-2.49245	0.177704	2.06457e-07
scl-2	WBGene00009895	protein_coding_gene	3.50343	11.3406	0.000230636	-5.01966	0.030827	6.66517e-157
T26H5.4	WBGene00012069	protein_coding_gene	3.45564	10.9712	0.00177706	-3.255	0.104748	1.41309e-05
fipr-23	WBGene00007990	protein_coding_gene	3.43759	10.8347	0.00402348	-2.79082	0.144504	0.00156001
lipl-2	WBGene00009773	protein_coding_gene	3.39303	10.5052	0.000762461	-4.58996	0.0415226	2.894e-32
cyp-32B1	WBGene00021167	protein_coding_gene	3.2948	9.81369	0.000152316	-3.49701	0.0885718	1.14279e-13
ilys-3	WBGene00016670	protein_coding_gene	3.24709	9.49451	0.00273748	-7.19423	0.00682845	5.80993e-55
T20B3.1	WBGene00011850	protein_coding_gene	3.24408	9.47467	3.88055e-08	-2.77057	0.146547	4.73821e-31
irg-2	WBGene00016783	protein_coding_gene	3.20833	9.2428	0.00323456	-2.57492	0.167831	0.000107029
F53A9.8	WBGene00018731	protein_coding_gene	3.15864	8.92987	7.17521e-05	-3.98873	0.06299	3.20963e-42
cnc-11	WBGene00044900	protein_coding_gene	3.14129	8.82314	0.0173563	-4.53186	0.043229	7.79097e-06
fbxa-24	WBGene00018803	protein_coding_gene	3.12178	8.70463	7.06076e-05	-4.2428	0.0528189	4.46718e-33
T23E7.6	WBGene00044772	protein_coding_gene	3.12056	8.69727	0.000158195	-3.66327	0.0789304	1.12175e-22
tre-5	WBGene00006611	protein_coding_gene	3.10783	8.62083	4.44261e-06	-3.40323	0.0945205	4.14669e-27
cnc-4	WBGene00000558	protein_coding_gene	3.0202	8.11281	1.24624e-07	-2.40864	0.188334	0.000160473
F47B8.10	WBGene00009811	protein_coding_gene	3.01392	8.07755	0.00807277	-2.74659	0.149003	1.53884e-05
ech-9	WBGene00001158	protein_coding_gene	3.00788	8.04382	0.000143574	-2.44227	0.183994	0.000688082
ptr-22	WBGene00004236	protein_coding_gene	2.97785	7.8781	0.000170955	-1.80953	0.285285	2.37293e-18
F15E6.3	WBGene00017484	protein_coding_gene	2.97638	7.87011	7.18202e-07	-4.08856	0.0587788	2.65987e-41
nhr-127	WBGene00003717	protein_coding_gene	2.96554	7.81116	0.00595155	-2.17374	0.221636	4.18788e-05
cyp-34A9	WBGene00015044	protein_coding_gene	2.96482	7.80725	0.000997342	-3.53564	0.0862313	4.08656e-129
ZC443.3	WBGene00013898	protein_coding_gene	2.95916	7.77668	1.12794e-06	-3.84392	0.0696412	5.96553e-91
T26H5.14	WBGene00235133	protein_coding_gene	2.94182	7.6838	0.00305978	-3.19403	0.10927	1.6959e-07
swt-1	WBGene00019300	protein_coding_gene	2.93954	7.67168	1.50703e-07	-2.03035	0.244795	5.63872e-15
irg-1	WBGene00015574	protein_coding_gene	2.9253	7.5963	0.000140672	-1.76033	0.29518	0.0110821
coel-1	WBGene00016866	protein_coding_gene	2.92359	7.58731	1.18112e-05	-3.12799	0.114388	2.36729e-56
K10D11.2	WBGene00010746	protein_coding_gene	2.90852	7.50848	0.0273339	-2.90855	0.13318	0.00372925
K10G6.4	WBGene00019641	protein_coding_gene	2.88412	7.38255	0.0133496	-2.89137	0.134775	8.66471e-06
Y43F8B.9	WBGene00012819	protein_coding_gene	2.87161	7.31879	2.52276e-07	-1.73589	0.300224	0.0237729
F11E6.11	WBGene00023501	protein_coding_gene	2.86877	7.30441	2.53939e-05	-4.93721	0.0326401	4.54054e-33
Y41D4B.6	WBGene00021513	protein_coding_gene	2.8482	7.20102	0.00341038	-3.68299	0.077859	7.29257e-14
F09F7.6	WBGene00017303	protein_coding_gene	2.79938	6.96142	2.08147e-08	-2.61598	0.163121	1.87467e-33
F10D7.3	WBGene00017340	protein_coding_gene	2.77462	6.84294	7.84157e-06	-2.70808	0.153033	1.08311e-30
C25H3.10	WBGene00016119	protein_coding_gene	2.77155	6.82841	1.04318e-06	-3.22305	0.107094	6.87027e-43
cpt-4	WBGene00019644	protein_coding_gene	2.7625	6.78571	0.000205559	-2.67775	0.156285	8.53939e-23
ilys-2	WBGene00016669	protein_coding_gene	2.75417	6.74663	0.00176696	-2.9769	0.127018	3.9513e-05
oac-14	WBGene00008602	protein_coding_gene	2.73088	6.63859	0.00483089	-5.4619	0.0226884	4.16355e-39
EGAP1.1	WBGene00017146	protein_coding_gene	2.7277	6.62399	0.00344931	-2.19426	0.218506	0.00425268
lipl-3	WBGene00020016	protein_coding_gene	2.71651	6.57282	0.00183976	-7.36042	0.00608543	7.73854e-26
cyp-34A2	WBGene00011699	protein_coding_gene	2.62965	6.18877	0.000431523	-2.99335	0.125578	2.76676e-09
sodh-1	WBGene00010790	protein_coding_gene	2.626	6.17311	2.54933e-07	-2.80718	0.142875	1.08121e-08
nnt-1	WBGene00003778	protein_coding_gene	2.61815	6.13962	1.25069e-06	-3.07902	0.118337	1.81948e-46
ins-20	WBGene00002103	protein_coding_gene	2.61256	6.11588	0.0372484	-3.57053	0.084171	2.43312e-11
F37A8.5	WBGene00009503	protein_coding_gene	2.57353	5.95264	0.000190092	-3.36263	0.097218	8.22151e-49
T12D8.5	WBGene00011733	protein_coding_gene	2.57244	5.94816	1.18377e-05	-1.87541	0.27255	7.41016e-09
F09F3.8	WBGene00014732	pseudogene	2.56983	5.9374	0.0118507	-1.50267	0.352899	0.039403
Y65B4BL.1	WBGene00022033	protein_coding_gene	2.56754	5.92799	0.0366144	-2.70475	0.153387	4.41551e-05
srr-6	WBGene00005657	protein_coding_gene	2.55768	5.88759	0.0118668	-3.84576	0.0695524	5.62302e-11
fbxa-48	WBGene00021862	protein_coding_gene	2.55741	5.8865	0.00557671	-3.23296	0.106361	7.68439e-09
wrt-2	WBGene00006948	protein_coding_gene	2.54213	5.8245	0.000296361	-2.60519	0.164346	0.00919828
T04C12.7	WBGene00011429	protein_coding_gene	2.53635	5.80119	0.00037451	-2.75409	0.14823	2.61534e-07
fil-1	WBGene00011321	protein_coding_gene	2.53403	5.79188	0.00123512	-5.28248	0.0256931	4.17593e-39
fmo-1	WBGene00001476	protein_coding_gene	2.51558	5.71826	0.00303169	-1.14532	0.45209	1.11157e-10
T05A7.13	WBGene00271415	protein_coding_gene	2.47717	5.56806	0.00941941	-2.20395	0.217042	8.34552e-06
W03F9.4	WBGene00021002	protein_coding_gene	2.45208	5.47205	2.14674e-08	-1.23816	0.423912	0.00760325
C08F11.13	WBGene00007460	protein_coding_gene	2.44722	5.45365	0.000118948	-3.38622	0.0956417	7.627e-59
unc-42	WBGene00006778	protein_coding_gene	2.44398	5.4414	0.0010562	-2.0166	0.24714	4.18262e-05
T22F3.11	WBGene00020700	protein_coding_gene	2.44189	5.43354	0.0230982	-5.33775	0.0247274	1.86403e-09
C06B3.6	WBGene00007365	protein_coding_gene	2.43763	5.4175	1.25069e-06	-2.06586	0.238844	4.6611e-23
ZK675.4	WBGene00014067	protein_coding_gene	2.43487	5.40717	0.0308013	-3.21946	0.107361	6.66108e-05
T05A7.11	WBGene00044383	protein_coding_gene	2.41213	5.32258	0.0346955	-3.92611	0.0657844	1.03685e-14
T08G5.1	WBGene00011622	protein_coding_gene	2.39846	5.27239	0.0299499	-1.91769	0.264679	0.0276348
Y47H9C.1	WBGene00012947	protein_coding_gene	2.39262	5.25109	0.000979624	4.38472	20.8896	2.9103e-15
ZC443.2	WBGene00013897	protein_coding_gene	2.38725	5.2316	0.0299507	-3.07749	0.118463	2.18765e-06
Y7A5A.6	WBGene00012412	protein_coding_gene	2.3784	5.1996	0.0348503	-2.37665	0.192556	0.000146225
cyp-34A10	WBGene00015045	protein_coding_gene	2.37648	5.19268	0.0132222	-4.62222	0.0406044	1.32306e-19
nlp-39	WBGene00008295	protein_coding_gene	2.3751	5.18772	0.02491	-3.3691	0.096783	5.25263e-07
cup-16	WBGene00007919	protein_coding_gene	2.31827	4.98735	7.17521e-05	-3.03962	0.121614	4.84863e-32
ttr-23	WBGene00011894	protein_coding_gene	2.31785	4.98587	0.000470608	-1.58864	0.332485	6.03339e-09
T16G1.4	WBGene00011798	protein_coding_gene	2.30662	4.94721	0.0241181	-4.70554	0.0383257	2.30381e-25
parg-2	WBGene00004052	protein_coding_gene	2.30525	4.94253	0.00511535	-1.96702	0.255781	0.00337235
F59C6.16	WBGene00077764	protein_coding_gene	2.2928	4.90005	0.000330407	-2.86018	0.137721	1.21143e-37
hch-1	WBGene00001828	protein_coding_gene	2.29257	4.89928	0.0019308	-2.54077	0.171851	6.92419e-23
Y46E12BR.1	WBGene00021598	protein_coding_gene	2.28458	4.87224	0.0363985	-3.14947	0.112698	0.000473449
K01F9.2	WBGene00010475	protein_coding_gene	2.26692	4.81295	0.000101746	-2.13259	0.228048	1.65733e-12
Y53F4B.45	WBGene00044728	ncRNA_gene	2.26522	4.80727	9.3061e-05	-4.13014	0.057109	6.07913e-62
Y53C12B.7	WBGene00013146	protein_coding_gene	2.25678	4.77923	0.00137491	-2.1499	0.225327	7.22804e-12
nhr-99	WBGene00003689	protein_coding_gene	2.21517	4.64337	0.0185814	-3.21597	0.107621	2.90909e-21
ftn-1	WBGene00001500	protein_coding_gene	2.21303	4.63647	0.0204981	-3.72273	0.0757439	4.52385e-15
cutl-9	WBGene00010893	protein_coding_gene	2.20746	4.6186	0.00403925	-2.78422	0.145167	4.55456e-15
Y17G9A.4	WBGene00021197	protein_coding_gene	2.19558	4.58073	0.000372243	-3.24144	0.105738	8.66506e-21
cutl-28	WBGene00018256	protein_coding_gene	2.18852	4.55839	0.00204909	-2.5279	0.173391	0.000133818
far-7	WBGene00001391	protein_coding_gene	2.1782	4.52587	0.000470608	-3.81359	0.0711207	2.29625e-44
C08F1.11	WBGene00044417	protein_coding_gene	2.17568	4.51798	0.00564724	-1.95499	0.257922	0.0388223
spp-2	WBGene00004987	protein_coding_gene	2.17461	4.51464	1.36253e-05	-3.06144	0.119788	2.67842e-61
dsl-6	WBGene00001108	protein_coding_gene	2.17378	4.51204	0.0335893	-3.73355	0.0751778	8.59055e-12
C44H9.7	WBGene00008102	protein_coding_gene	2.16644	4.48916	0.0104765	-3.19813	0.10896	1.28321e-10
dod-3	WBGene00016052	protein_coding_gene	2.16183	4.47483	0.0451367	-4.2914	0.0510695	2.88946e-12
asp-11	WBGene00017677	pseudogene	2.15589	4.45643	0.0229258	-3.40345	0.0945062	6.96241e-05
dsl-3	WBGene00001105	protein_coding_gene	2.1525	4.44596	3.14088e-05	-1.8177	0.283673	5.48476e-08
F43C11.7	WBGene00018384	protein_coding_gene	2.13365	4.38828	3.8603e-05	-3.70231	0.0768236	1.56256e-49
F58F12.12	WBGene00271812	protein_coding_gene	2.11626	4.3357	0.00287745	-2.3273	0.199257	4.59674e-06
C54F6.5	WBGene00016923	protein_coding_gene	2.1083	4.31182	0.0112024	-2.66112	0.158097	3.19522e-12
C35C5.8	WBGene00007957	protein_coding_gene	2.10714	4.30836	2.04934e-05	-2.67342	0.156755	2.84085e-13
peb-1	WBGene00003968	protein_coding_gene	2.0991	4.28443	0.00119306	-2.65024	0.159294	1.79452e-19
best-5	WBGene00007404	protein_coding_gene	2.09002	4.25753	0.000704461	-1.30995	0.403336	2.86366e-05
clec-25	WBGene00044331	protein_coding_gene	2.08673	4.24784	0.0355388	-1.40402	0.377876	0.010164
tsp-17	WBGene00006643	protein_coding_gene	2.07681	4.21873	0.00557671	-2.20516	0.216861	1.02892e-05
ubc-8	WBGene00006705	protein_coding_gene	2.06855	4.19464	2.02774e-05	-2.18987	0.219171	3.45965e-54
clec-78	WBGene00018547	protein_coding_gene	2.05442	4.15376	0.00457037	-2.51613	0.174811	1.19981e-18
dpy-14	WBGene00001075	protein_coding_gene	2.05396	4.15244	0.0156147	-2.95676	0.128803	4.46911e-12
H42K12.3	WBGene00019272	protein_coding_gene	2.05348	4.15106	0.00043655	-2.9875	0.126087	0.000400736
Y54G2A.11	WBGene00021876	protein_coding_gene	2.04372	4.12308	0.000254984	-1.97501	0.254368	1.61023e-26
egl-46	WBGene00001210	protein_coding_gene	2.04004	4.11256	0.000560395	-2.67019	0.157106	6.06195e-20
mlt-11	WBGene00012186	protein_coding_gene	2.03198	4.08965	0.00078012	-2.36752	0.193778	0.00496016
daao-1	WBGene00022076	protein_coding_gene	2.02418	4.06761	5.2608e-05	-1.06983	0.476377	0.00182001
F11E6.9	WBGene00008712	protein_coding_gene	2.02389	4.0668	0.0423288	-3.6937	0.0772835	1.08194e-05
M01B2.13	WBGene00045338	protein_coding_gene	2.01254	4.03491	0.0397157	-3.10833	0.115958	4.71219e-09
cdf-2	WBGene00011821	protein_coding_gene	2.00624	4.01733	0.000503627	-2.59772	0.1652	2.92507e-22
hil-7	WBGene00001858	protein_coding_gene	2.00551	4.0153	0.0482791	-3.27761	0.103119	2.17515e-19
gbh-2	WBGene00001523	protein_coding_gene	1.99285	3.98022	4.31184e-05	-1.96453	0.256222	6.29727e-19
ZK6.8	WBGene00022643	protein_coding_gene	1.99137	3.97615	0.00153075	-2.40711	0.188533	1.63741e-09
oac-6	WBGene00007833	protein_coding_gene	1.98628	3.96214	0.000150422	-1.97235	0.254838	1.21431e-05
R09E10.5	WBGene00011175	protein_coding_gene	1.97814	3.93985	0.0161768	-3.05479	0.120342	2.57263e-07
C35A5.11	WBGene00044024	protein_coding_gene	1.97589	3.93371	0.0166739	-3.68459	0.0777728	1.2271e-11
F31D4.5	WBGene00009292	protein_coding_gene	1.96175	3.89533	0.0018724	-3.36571	0.0970108	1.8246e-08
C05D9.9	WBGene00015476	protein_coding_gene	1.96139	3.89438	0.00167456	-2.19786	0.217961	1.12975e-23
lipl-1	WBGene00010062	protein_coding_gene	1.95703	3.88262	0.0366144	-4.98529	0.0315702	1.95449e-16
R10E8.8	WBGene00011213	protein_coding_gene	1.95515	3.87757	0.00189087	-2.0836	0.235925	2.48516e-11
M60.7	WBGene00019782	protein_coding_gene	1.95343	3.87293	0.00808591	-1.90965	0.266156	1.30119e-05
pqn-73	WBGene00004155	protein_coding_gene	1.94916	3.86149	0.0492802	-2.93436	0.130819	1.00816e-07
K01A2.10	WBGene00019284	protein_coding_gene	1.94517	3.85083	0.000723746	-2.35439	0.19555	5.07379e-21
F43D9.1	WBGene00009653	protein_coding_gene	1.93994	3.8369	0.00362697	-3.0233	0.122997	2.60982e-13
K06A9.2	WBGene00019436	protein_coding_gene	1.93737	3.83007	0.00360615	-2.69506	0.154421	2.12429e-20
F31E3.12	WBGene00219317	protein_coding_gene	1.92896	3.8078	0.0377388	-2.09423	0.234194	0.00711206
fbxa-21	WBGene00022487	protein_coding_gene	1.89878	3.72898	0.00189087	-2.85107	0.138593	8.85282e-21
K08B12.1	WBGene00019520	protein_coding_gene	1.89536	3.72014	0.00987372	-2.71159	0.152661	0.00208622
nhr-19	WBGene00003618	protein_coding_gene	1.89382	3.71619	0.000163015	-1.79813	0.287548	5.70498e-18
dpy-17	WBGene00001076	protein_coding_gene	1.89219	3.71199	0.000666612	-2.70253	0.153623	3.04013e-17
icl-1	WBGene00001564	protein_coding_gene	1.89109	3.70914	0.000193454	-1.74592	0.298144	6.67976e-23
fbxc-24	WBGene00019927	protein_coding_gene	1.89009	3.70658	0.00714946	-1.6887	0.310207	0.000765949
cyp-35D1	WBGene00008829	protein_coding_gene	1.87905	3.67832	0.000271728	1.98084	3.94723	6.01807e-05
dpy-3	WBGene00001065	protein_coding_gene	1.87418	3.66592	0.00454251	-2.15852	0.223985	0.0209379
nlp-28	WBGene00003766	protein_coding_gene	1.86384	3.63976	5.50151e-05	-1.3494	0.392456	3.90618e-12
siah-1	WBGene00021369	protein_coding_gene	1.85589	3.61976	0.000470608	-1.10509	0.464873	7.75158e-13
lpr-4	WBGene00012257	protein_coding_gene	1.84676	3.59691	0.00204909	-3.02985	0.122441	0.000876195
C27A7.8	WBGene00007758	protein_coding_gene	1.84352	3.58883	1.85525e-05	-1.43255	0.370475	3.37132e-07
F59B2.8	WBGene00010310	protein_coding_gene	1.84265	3.58667	0.0056573	-1.77969	0.291246	0.000101612
nlp-29	WBGene00003767	protein_coding_gene	1.82967	3.55455	0.00246754	-1.49605	0.354524	1.97082e-14
F14F9.4	WBGene00017467	protein_coding_gene	1.82566	3.54469	0.01724	-1.07673	0.474102	6.17608e-05
F53A9.7	WBGene00018730	protein_coding_gene	1.81206	3.51144	0.000215127	-2.4589	0.181885	3.98178e-27
ifa-3	WBGene00002051	protein_coding_gene	1.80318	3.48988	0.0257332	-3.08483	0.117862	1.99984e-10
oac-31	WBGene00018707	protein_coding_gene	1.79953	3.48107	0.00781355	-1.17166	0.443911	0.0184488
lpr-3	WBGene00012261	protein_coding_gene	1.79444	3.4688	0.000639114	-2.35181	0.195901	0.00429054
dpy-7	WBGene00001069	protein_coding_gene	1.78791	3.45314	0.00284152	-2.49162	0.177806	0.00207592
unk-1	WBGene00016407	protein_coding_gene	1.78005	3.43439	0.00546285	-2.01032	0.248218	1.21016e-39
glc-1	WBGene00001591	protein_coding_gene	1.77446	3.4211	0.000143574	-3.79059	0.0722634	5.17749e-66
T28H10.3	WBGene00012144	protein_coding_gene	1.77101	3.41294	0.001987	-2.75304	0.148338	2.17483e-122
T14B4.19	WBGene00302993	protein_coding_gene	1.76195	3.39156	0.00634519	-2.42149	0.186663	0.00208123
F53F4.8	WBGene00009991	pseudogene	1.7619	3.39145	0.0399366	-3.05552	0.120281	5.46518e-09
ceh-30	WBGene00000451	protein_coding_gene	1.76154	3.39059	0.0218471	-1.27173	0.414164	0.0465765
C04A11.5	WBGene00007288	protein_coding_gene	1.7614	3.39027	0.0430423	-2.3161	0.200809	9.70281e-06
Y51H4A.5	WBGene00013101	protein_coding_gene	1.76029	3.38766	0.0140636	-2.70488	0.153374	6.4562e-09
Y44A6C.1	WBGene00012850	protein_coding_gene	1.75249	3.36939	1.02045e-05	-1.67688	0.312759	7.16102e-24
F13E9.11	WBGene00008760	protein_coding_gene	1.74854	3.36019	0.0002564	-2.45025	0.182979	6.61271e-22
kreg-1	WBGene00018725	protein_coding_gene	1.74835	3.35974	0.0325357	-2.9784	0.126886	1.00712e-05
D2045.8	WBGene00008425	protein_coding_gene	1.74552	3.35316	0.000365387	-1.37181	0.386405	1.56097e-06
T12A7.6	WBGene00011727	protein_coding_gene	1.7363	3.33179	0.00552145	-2.35571	0.195372	1.12417e-19
cutl-2	WBGene00013145	protein_coding_gene	1.73416	3.32685	0.00931529	-2.62744	0.161831	4.51324e-16
T28F4.5	WBGene00012140	protein_coding_gene	1.73216	3.32224	0.000143574	-1.67096	0.314043	3.42973e-20
ugt-52	WBGene00018931	protein_coding_gene	1.73183	3.32149	0.0106404	-1.72826	0.301816	3.85521e-08
R03H10.2	WBGene00019855	protein_coding_gene	1.73182	3.32146	0.00162911	-2.03922	0.243295	7.91381e-12
lpr-5	WBGene00012256	protein_coding_gene	1.73035	3.31809	0.00228392	-2.61637	0.163077	0.00214502
C50F4.9	WBGene00008234	protein_coding_gene	1.72515	3.30615	0.000258333	-1.36046	0.389459	0.00103647
dhs-18	WBGene00000981	protein_coding_gene	1.72221	3.29942	0.000399464	-1.40271	0.378219	7.66231e-20
F56D2.3	WBGene00018965	protein_coding_gene	1.719	3.29209	0.00949351	-2.17323	0.221713	0.0192909
ceh-16	WBGene00000439	protein_coding_gene	1.71147	3.27494	0.0185321	-1.49123	0.355709	0.00158414
zip-7	WBGene00013100	protein_coding_gene	1.71106	3.27402	0.00137491	-1.62135	0.325031	3.62062e-06
noah-1	WBGene00016422	protein_coding_gene	1.71002	3.27166	0.000158195	-2.28279	0.205501	0.000294263
hlh-16	WBGene00001960	protein_coding_gene	1.69891	3.24655	0.047914	-2.01739	0.247005	4.66359e-05
noah-2	WBGene00009926	protein_coding_gene	1.6953	3.23844	0.000704458	-2.35559	0.195387	0.000688082
T02G5.15	WBGene00206521	protein_coding_gene	1.68226	3.2093	0.0367304	-1.53677	0.344657	0.000927115
ugt-54	WBGene00012013	protein_coding_gene	1.68182	3.20831	0.00412895	-2.99804	0.12517	7.89755e-35
dpy-2	WBGene00001064	protein_coding_gene	1.67759	3.19892	0.00436902	-2.64329	0.160063	0.000788073
slc-36.5	WBGene00016628	protein_coding_gene	1.67577	3.1949	0.00215	-2.40282	0.189095	2.47384e-16
ces-2	WBGene00000469	protein_coding_gene	1.67421	3.19144	0.00438231	-2.42957	0.18562	9.16396e-18
C09F9.2	WBGene00007479	protein_coding_gene	1.67143	3.18531	0.00135268	-2.30431	0.202458	3.37486e-07
cutl-29	WBGene00017421	protein_coding_gene	1.66667	3.17481	0.0482987	-1.34778	0.392895	0.0456638
F41E6.5	WBGene00018286	protein_coding_gene	1.6605	3.16125	0.000594815	-1.63722	0.321476	7.16405e-12
hbl-1	WBGene00001824	protein_coding_gene	1.65683	3.15323	0.0138553	-2.38934	0.19087	6.60125e-16
ugt-57	WBGene00017154	protein_coding_gene	1.65629	3.15204	0.0228583	-2.01355	0.247662	0.00041646
F18G5.6	WBGene00017582	protein_coding_gene	1.6539	3.14684	0.001987	-2.4662	0.180967	4.75173e-54
ikb-1	WBGene00002069	protein_coding_gene	1.64646	3.13066	0.00901225	-2.091	0.234718	9.10133e-24
B0310.3	WBGene00015139	protein_coding_gene	1.64474	3.12693	0.00820713	-1.8083	0.285528	5.19507e-06
F16C3.2	WBGene00008886	protein_coding_gene	1.63972	3.11606	0.000995843	-2.70525	0.153334	9.86721e-33
math-34	WBGene00019699	protein_coding_gene	1.63574	3.10748	0.0218743	-2.50189	0.176545	1.04132e-08
sym-1	WBGene00006366	protein_coding_gene	1.62232	3.07869	0.000192948	-2.04331	0.242606	0.00221163
C29F7.2	WBGene00007811	protein_coding_gene	1.61941	3.07248	0.00051291	-1.62985	0.323122	2.6621e-30
cyp-33C7	WBGene00018260	protein_coding_gene	1.61237	3.05753	0.00332514	-1.27509	0.413199	7.77545e-09
btb-21	WBGene00018540	pseudogene	1.60998	3.05249	0.001987	-2.02816	0.245167	7.91014e-12
ptr-10	WBGene00004224	protein_coding_gene	1.60759	3.04743	0.0185814	-2.78495	0.145093	4.91096e-08
W05H9.1	WBGene00021048	protein_coding_gene	1.60445	3.04081	0.00327276	-2.52221	0.174076	1.82308e-68
C06G3.3	WBGene00015549	protein_coding_gene	1.60406	3.03998	0.0176507	-1.96133	0.256792	0.000137594
hil-1	WBGene00001852	protein_coding_gene	1.60149	3.03457	0.00388639	-2.66033	0.158184	5.94361e-16
K09C4.1	WBGene00019547	protein_coding_gene	1.59719	3.02553	0.0101951	-2.34908	0.196272	3.36467e-14
Y6E2A.4	WBGene00012398	protein_coding_gene	1.5944	3.01969	0.0309494	-2.64028	0.160397	5.11053e-15
T05F1.11	WBGene00011495	protein_coding_gene	1.59234	3.01537	0.00333871	-2.80648	0.142943	1.66842e-17
dpy-10	WBGene00001072	protein_coding_gene	1.58927	3.00898	0.000306532	-2.30893	0.20181	0.00179483
F21A3.11	WBGene00219316	protein_coding_gene	1.58875	3.00788	8.67168e-05	-2.24725	0.210626	1.37368e-23
dmd-5	WBGene00017326	protein_coding_gene	1.58464	2.99934	0.0276891	-1.75478	0.296318	0.000264931
K10D3.4	WBGene00010738	protein_coding_gene	1.58452	2.99909	0.00244296	-2.27324	0.206864	7.72893e-05
C11G10.1	WBGene00007525	protein_coding_gene	1.58387	2.99773	0.00352075	-2.34895	0.196289	1.15013e-08
clec-7	WBGene00017364	protein_coding_gene	1.58367	2.99731	0.010067	-1.9806	0.253385	2.13383e-16
ZK550.6	WBGene00014000	protein_coding_gene	1.58265	2.9952	0.00265566	-1.69914	0.307969	1.50342e-16
Y110A2AL.4	WBGene00022441	protein_coding_gene	1.58053	2.99079	0.0171096	-2.2159	0.215253	3.05055e-06
T03G6.1	WBGene00020194	protein_coding_gene	1.57442	2.97816	0.0325357	-4.26809	0.051901	3.10565e-07
hhat-1	WBGene00013852	protein_coding_gene	1.56309	2.95486	0.0184189	-2.80073	0.143514	9.76954e-06
T26C12.3	WBGene00020833	protein_coding_gene	1.55976	2.94805	0.00490099	-1.13264	0.456079	0.000767729
F26F12.3	WBGene00017834	protein_coding_gene	1.55857	2.94561	0.00123512	-2.4156	0.187427	1.52222e-105
Y41D4B.26	WBGene00021525	protein_coding_gene	1.55738	2.94318	0.0309159	-2.63349	0.161154	9.39916e-12
rncs-1	WBGene00023069	ncRNA_gene	1.55162	2.93146	0.0027535	-1.62779	0.323584	3.67649e-06
C48B4.3	WBGene00008168	protein_coding_gene	1.55061	2.92941	0.0184053	-2.65601	0.158657	1.75297e-06
K08D9.4	WBGene00019525	protein_coding_gene	1.54757	2.92324	0.0220744	-1.3545	0.391069	0.000730548
gst-35	WBGene00001783	protein_coding_gene	1.54362	2.91525	0.000377893	1.89392	3.71644	1.03215e-06
M01A8.1	WBGene00010795	protein_coding_gene	1.54181	2.91159	0.0299147	-2.44692	0.183402	1.31819e-14
Y7A9D.1	WBGene00012420	protein_coding_gene	1.53852	2.90496	0.00139346	-1.73576	0.300252	1.25767e-13
cutl-25	WBGene00021919	protein_coding_gene	1.53292	2.89372	0.0104027	-1.60378	0.329014	0.000195135
wrt-10	WBGene00006956	protein_coding_gene	1.53234	2.89254	0.000461718	-2.32511	0.19956	0.00373598
Y65B4BM.3	WBGene00302974	protein_coding_gene	1.52575	2.87936	0.00265243	-2.30254	0.202706	1.56905e-08
D1086.5	WBGene00008392	protein_coding_gene	1.52463	2.87712	0.00373389	-1.82672	0.281904	8.53153e-12
lpr-6	WBGene00012255	protein_coding_gene	1.52374	2.87535	0.0343643	-2.95987	0.128526	0.000152933
D2030.2	WBGene00008412	protein_coding_gene	1.52162	2.87113	1.63085e-05	-1.48815	0.35647	3.3429e-48
ugt-4	WBGene00013905	protein_coding_gene	1.50984	2.84778	0.00793953	-2.93075	0.131147	2.56463e-23
T19C4.1	WBGene00011838	protein_coding_gene	1.50898	2.84608	0.0286227	-2.58429	0.166744	2.08436e-11
F18C5.10	WBGene00017563	protein_coding_gene	1.50328	2.83487	0.000344665	-2.01777	0.24694	2.70246e-58
tyr-1	WBGene00015332	protein_coding_gene	1.50008	2.82859	5.25718e-05	-1.11155	0.462795	1.69598e-06
F46E10.2	WBGene00018489	protein_coding_gene	1.49115	2.81114	0.00113001	-1.52558	0.34734	3.07812e-10
C10C5.3	WBGene00007507	protein_coding_gene	1.4885	2.80598	0.00561251	-1.6394	0.320991	0.00170816
R05G6.10	WBGene00019902	protein_coding_gene	1.48585	2.80082	0.00226149	-1.87441	0.272739	6.61271e-22
F21C10.11	WBGene00017660	protein_coding_gene	1.48524	2.79965	0.00631172	-2.97482	0.127201	2.08745e-07
clec-55	WBGene00008597	protein_coding_gene	1.48212	2.79359	0.0326979	-2.30562	0.202274	1.80194e-07
hlh-14	WBGene00001958	protein_coding_gene	1.48114	2.79169	0.00185903	-1.49921	0.353748	1.19106e-07
glt-5	WBGene00001623	protein_coding_gene	1.4794	2.78832	0.016011	-1.94162	0.260323	3.92204e-09
ceh-27	WBGene00000449	protein_coding_gene	1.47133	2.77278	0.00331736	-1.63569	0.321816	3.18892e-08
irg-5	WBGene00009429	protein_coding_gene	1.47077	2.7717	0.0104092	2.6451	6.25538	1.21654e-12
M03B6.3	WBGene00010835	protein_coding_gene	1.46851	2.76737	0.0177299	-2.74189	0.149489	4.49165e-05
T19C4.5	WBGene00011839	protein_coding_gene	1.46605	2.76264	0.001987	-1.56587	0.337775	6.75633e-09
let-4	WBGene00002282	protein_coding_gene	1.4582	2.74766	0.00909839	-2.01719	0.247039	0.00367034
Y43C5A.3	WBGene00012783	protein_coding_gene	1.4544	2.74042	0.000133424	-1.45131	0.365689	2.20422e-16
atf-2	WBGene00000220	protein_coding_gene	1.4443	2.72132	0.0301818	-2.32472	0.199613	0.000451584
T02E9.5	WBGene00011383	protein_coding_gene	1.43947	2.71221	0.00693107	-2.27749	0.206257	2.88164e-30
bigr-1	WBGene00009512	protein_coding_gene	1.43576	2.70525	0.000544101	-2.57975	0.16727	0.000464102
C36B1.6	WBGene00007973	protein_coding_gene	1.42592	2.68686	0.00715717	-2.45676	0.182156	1.49082e-18
ngn-1	WBGene00003595	protein_coding_gene	1.42371	2.68275	0.0176572	-1.26715	0.415478	0.00691564
C10C5.4	WBGene00007508	protein_coding_gene	1.42326	2.68191	0.025307	-1.90274	0.267435	1.90931e-24
C42D4.1	WBGene00016594	protein_coding_gene	1.41793	2.67201	0.000944092	-1.64488	0.319772	8.95661e-26
fbn-1	WBGene00022816	protein_coding_gene	1.41738	2.671	0.0128392	-2.01907	0.246717	1.29158e-05
acs-17	WBGene00016716	protein_coding_gene	1.41349	2.6638	0.0144247	-2.00482	0.249166	6.11791e-44
ZC395.5	WBGene00022597	protein_coding_gene	1.41308	2.66306	0.0146248	-2.50678	0.175947	1.2008e-22
acs-22	WBGene00017012	protein_coding_gene	1.4119	2.66088	0.000162163	-1.48134	0.358155	5.7698e-30
T20F5.4	WBGene00020626	protein_coding_gene	1.40881	2.65518	0.0372484	-2.83922	0.139736	3.03966e-12
hmit-1.3	WBGene00010811	protein_coding_gene	1.40759	2.65294	0.00764601	-1.63716	0.321488	4.99988e-24
M03D4.4	WBGene00019751	protein_coding_gene	1.39726	2.634	0.0068335	-2.17656	0.221203	3.2578e-14
F53A9.6	WBGene00018729	protein_coding_gene	1.39363	2.62739	0.0108391	-1.6114	0.327281	5.75417e-17
mfb-1	WBGene00008439	protein_coding_gene	1.3893	2.61952	0.00167684	-2.07604	0.237164	5.24933e-20
Y55D5A.1	WBGene00021915	protein_coding_gene	1.38736	2.61599	0.00777974	-1.13471	0.455427	0.000120592
cest-1.2	WBGene00011364	protein_coding_gene	1.3843	2.61045	0.0488699	-3.56584	0.084445	2.71695e-46
unc-3	WBGene00006743	protein_coding_gene	1.37899	2.60085	0.0346955	-1.19299	0.437395	0.00625867
F56C4.4	WBGene00044977	protein_coding_gene	1.37615	2.59575	0.0309705	-1.34146	0.394621	0.00547032
F09F9.4	WBGene00017309	protein_coding_gene	1.36594	2.57744	0.0495038	-1.87811	0.272041	4.36137e-06
thn-2	WBGene00009215	protein_coding_gene	1.35898	2.56505	0.0372484	-2.5727	0.16809	1.86071e-34
Y48A6B.7	WBGene00012968	protein_coding_gene	1.35859	2.56435	6.04204e-05	-1.66744	0.314811	4.14669e-27
F43G6.8	WBGene00009660	protein_coding_gene	1.35594	2.55964	0.00930577	-1.96314	0.256469	2.62347e-24
T10G3.1	WBGene00011692	protein_coding_gene	1.35543	2.55873	0.0161768	-1.68145	0.311769	5.07674e-10
M163.1	WBGene00010935	protein_coding_gene	1.35515	2.55823	0.00433152	-1.922	0.263888	2.74952e-23
W04A8.4	WBGene00012239	protein_coding_gene	1.35461	2.55729	0.00143032	-2.43482	0.184946	4.73123e-26
C18D4.8	WBGene00007677	pseudogene	1.3512	2.55124	0.0138553	-1.63648	0.32164	2.71366e-09
C40A11.3	WBGene00016546	protein_coding_gene	1.34593	2.54194	0.0363985	-1.51426	0.350075	5.01678e-06
T22B7.3	WBGene00020672	protein_coding_gene	1.34175	2.53459	0.0121555	-2.59195	0.165861	2.61113e-10
mls-2	WBGene00003377	protein_coding_gene	1.34046	2.53233	0.0307235	-1.07371	0.475097	0.0278809
dao-2	WBGene00000928	protein_coding_gene	1.33055	2.51499	0.00307465	-2.53328	0.172746	0.00158414
his-24	WBGene00001898	protein_coding_gene	1.32072	2.4979	0.00135879	-1.3121	0.402736	9.96509e-21
igcm-1	WBGene00018215	protein_coding_gene	1.3173	2.49199	0.00145765	-1.85475	0.27648	1.91337e-09
fbxc-51	WBGene00021576	protein_coding_gene	1.31456	2.48726	0.000897863	-1.50989	0.351139	3.34492e-14
fkb-7	WBGene00001432	protein_coding_gene	1.30316	2.46769	0.00509449	-2.46414	0.181226	2.08297e-15
Y39G10AR.11	WBGene00021469	protein_coding_gene	1.30188	2.46549	0.000522638	-2.03216	0.244488	2.20321e-41
M7.8	WBGene00010884	protein_coding_gene	1.30156	2.46495	0.0146328	-1.70188	0.307385	8.05045e-10
C50B8.4	WBGene00008226	protein_coding_gene	1.29526	2.45421	0.0159416	-2.3782	0.19235	5.23734e-09
fozi-1	WBGene00010453	protein_coding_gene	1.29118	2.44728	0.0388672	-1.87536	0.27256	3.4663e-17
R04A9.7	WBGene00044281	protein_coding_gene	1.289	2.44359	0.00316668	-1.10034	0.466407	0.00318217
cyp-35B1	WBGene00019472	protein_coding_gene	1.28304	2.43351	0.00935582	-1.19136	0.437891	0.0126394
ptr-4	WBGene00004219	protein_coding_gene	1.2784	2.42569	0.0481872	-3.00496	0.124571	1.73514e-06
nlp-31	WBGene00003769	protein_coding_gene	1.2749	2.41981	0.00410028	-1.27219	0.41403	1.25051e-10
clec-266	WBGene00016088	protein_coding_gene	1.2747	2.41948	0.00915599	-1.49355	0.355138	3.1738e-18
F54C8.6	WBGene00010039	protein_coding_gene	1.26571	2.40445	0.0185814	-1.82294	0.282645	1.79174e-07
C08F1.10	WBGene00015613	protein_coding_gene	1.26438	2.40225	0.00232856	-1.84691	0.277987	1.56786e-05
F48E3.8	WBGene00018607	protein_coding_gene	1.26251	2.39913	0.0127372	-1.71839	0.303887	1.88593e-10
dhrs-4	WBGene00010063	protein_coding_gene	1.26047	2.39574	0.00382189	-1.57376	0.335931	4.67157e-20
F14B4.1	WBGene00008779	protein_coding_gene	1.25969	2.39444	0.00527309	-2.43382	0.185075	8.16579e-17
T09B4.5	WBGene00020379	protein_coding_gene	1.25826	2.39207	0.0050451	-1.29848	0.406553	4.4744e-22
F13H8.1	WBGene00017434	protein_coding_gene	1.25524	2.38706	0.0325357	-1.91021	0.266055	2.7268e-09
dct-1	WBGene00015776	protein_coding_gene	1.255	2.38667	5.2608e-05	-1.89627	0.268638	1.33267e-30
unc-39	WBGene00006775	protein_coding_gene	1.2523	2.38221	0.0320228	-1.182	0.440741	0.0119203
egl-15	WBGene00001184	protein_coding_gene	1.24754	2.37436	0.0236387	-1.82528	0.282186	2.58833e-22
ham-2	WBGene00001821	protein_coding_gene	1.24682	2.37318	0.00892096	-1.5005	0.35343	2.83519e-10
Y71F9AL.7	WBGene00022112	protein_coding_gene	1.24648	2.37263	0.00228214	-1.00227	0.499215	0.00679628
lgc-22	WBGene00017483	protein_coding_gene	1.24508	2.37032	0.00407693	-1.18896	0.438619	2.51051e-06
Y82E9BR.17	WBGene00022349	protein_coding_gene	1.24312	2.3671	0.00490099	-1.86387	0.274739	1.09375e-18
sptf-1	WBGene00009743	protein_coding_gene	1.24024	2.36238	0.00185996	-1.17018	0.444365	5.72921e-06
nhr-206	WBGene00011097	protein_coding_gene	1.23762	2.3581	0.0450439	-2.28138	0.205701	6.32698e-07
sqt-3	WBGene00005018	protein_coding_gene	1.23257	2.34984	0.0143529	-2.46619	0.180968	5.05966e-05
mnp-1	WBGene00007139	protein_coding_gene	1.23236	2.34952	0.000163941	-1.35195	0.391762	7.07381e-13
F53B3.5	WBGene00018743	protein_coding_gene	1.231	2.3473	0.00551019	-2.17477	0.221477	2.68152e-22
arrd-4	WBGene00014159	protein_coding_gene	1.22789	2.34224	0.0171096	-1.27483	0.413275	1.30407e-05
best-1	WBGene00007203	protein_coding_gene	1.22721	2.34114	0.00499035	-1.50568	0.352164	0.0148034
moe-3	WBGene00003388	protein_coding_gene	1.22224	2.33309	0.0204981	-1.92619	0.263124	9.14214e-18
fkh-7	WBGene00001439	protein_coding_gene	1.22223	2.33306	0.00492259	-1.67297	0.313606	2.19462e-24
cht-1	WBGene00000503	protein_coding_gene	1.21745	2.32536	0.0043311	-1.30795	0.403895	3.32401e-19
fmi-1	WBGene00001475	protein_coding_gene	1.21529	2.32188	0.0381049	-1.95	0.258816	1.73855e-13
F17C11.4	WBGene00008915	protein_coding_gene	1.21447	2.32056	0.012234	-1.91705	0.264795	1.12975e-23
ham-1	WBGene00001820	protein_coding_gene	1.21439	2.32043	0.00213143	-1.19396	0.437101	2.16446e-08
C24H12.1	WBGene00016071	protein_coding_gene	1.19972	2.29694	0.0289241	-1.42381	0.372726	0.000576448
aqp-2	WBGene00000170	protein_coding_gene	1.1912	2.28343	0.00749639	-1.88645	0.270471	5.90289e-23
C27B7.9	WBGene00007765	protein_coding_gene	1.18831	2.27885	0.0161768	-1.59599	0.330795	3.7474e-31
fbxl-1	WBGene00015350	protein_coding_gene	1.18585	2.27497	0.00293999	-1.11176	0.46273	1.10354e-19
dach-1	WBGene00020386	protein_coding_gene	1.18227	2.26933	0.0380424	-2.94019	0.130291	1.10268e-10
T24C2.5	WBGene00011984	protein_coding_gene	1.18188	2.26873	0.00564724	-2.43331	0.18514	1.17428e-16
C07E3.3	WBGene00007414	protein_coding_gene	1.18025	2.26616	0.0395124	-1.5872	0.332818	2.20467e-13
EEED8.2	WBGene00017133	protein_coding_gene	1.17322	2.25514	0.00545917	-2.44577	0.183548	2.22315e-18
F40F12.9	WBGene00043995	protein_coding_gene	1.17006	2.25022	0.0195329	-1.09272	0.468877	0.01846
T28B8.1	WBGene00012113	protein_coding_gene	1.16486	2.24212	0.00176696	-1.68351	0.311323	4.48644e-27
cyp-37A1	WBGene00008499	protein_coding_gene	1.16063	2.23555	0.0301278	-1.50715	0.351805	3.90862e-14
ttr-37	WBGene00017667	protein_coding_gene	1.16029	2.23502	0.0094221	-1.42319	0.372887	2.03057e-08
dhs-8	WBGene00000972	protein_coding_gene	1.15888	2.23284	0.0476999	-1.17005	0.444405	0.0410175
arrd-1	WBGene00020205	protein_coding_gene	1.15718	2.23021	0.0291686	-1.13513	0.455292	6.85407e-06
hil-3	WBGene00001854	protein_coding_gene	1.15445	2.22599	0.000881789	-1.2875	0.40966	1.00587e-21
nhr-32	WBGene00003626	protein_coding_gene	1.15015	2.21937	0.000776536	-1.16922	0.44466	1.60033e-10
qua-1	WBGene00004264	protein_coding_gene	1.13843	2.20141	0.0308374	-1.83353	0.280576	0.00411049
F20C5.6	WBGene00008971	protein_coding_gene	1.13717	2.1995	0.00276891	-1.84511	0.278334	3.86545e-12
ceh-43	WBGene00000463	protein_coding_gene	1.1336	2.19405	0.00722307	-1.47241	0.360381	1.9579e-11
memo-1	WBGene00016500	protein_coding_gene	1.13093	2.19001	0.00506358	-1.50519	0.352283	1.27061e-24
jmjd-3.2	WBGene00009089	protein_coding_gene	1.12935	2.1876	0.0160286	-1.18177	0.440811	0.000821409
dhs-2	WBGene00000966	protein_coding_gene	1.12807	2.18566	0.0249794	-1.41496	0.375021	1.39557e-08
Y43F8C.3	WBGene00012825	protein_coding_gene	1.12658	2.18341	0.024183	-1.57166	0.336421	1.38426e-18
pxd-1	WBGene00007982	protein_coding_gene	1.12629	2.18296	7.78273e-05	-1.7929	0.288592	8.03858e-28
nhr-18	WBGene00003617	protein_coding_gene	1.12234	2.177	0.0142152	-2.01099	0.248103	1.51047e-13
F31C3.6	WBGene00009288	protein_coding_gene	1.12174	2.17609	0.0101172	-1.35588	0.390696	4.80574e-08
C13C4.6	WBGene00007550	protein_coding_gene	1.12012	2.17365	0.037234	-1.09011	0.469724	0.000104143
C07B5.4	WBGene00007409	protein_coding_gene	1.11908	2.17209	0.0257332	-1.19874	0.435656	1.86043e-05
Y15E3A.5	WBGene00012444	protein_coding_gene	1.11643	2.16809	0.0276333	-1.46373	0.362555	7.8964e-11
frpr-11	WBGene00019444	protein_coding_gene	1.11628	2.16787	0.0187984	-1.27837	0.412262	0.000158677
cbp-2	WBGene00010545	protein_coding_gene	1.11398	2.16442	0.0147508	-1.72927	0.301604	2.48835e-16
egl-43	WBGene00001207	protein_coding_gene	1.1109	2.1598	0.0161927	-1.35893	0.389871	1.46131e-06
F35D2.3	WBGene00018041	protein_coding_gene	1.10497	2.15094	0.00581181	-1.77455	0.292285	8.50679e-13
C44H9.5	WBGene00008100	protein_coding_gene	1.10006	2.14364	0.00189087	-1.63994	0.320871	1.54541e-15
F55H12.2	WBGene00010133	protein_coding_gene	1.09745	2.13976	0.0229469	-2.13486	0.227689	1.79966e-26
droe-4	WBGene00010262	protein_coding_gene	1.09257	2.13254	0.00867971	-1.0495	0.483136	1.23447e-08
D1053.3	WBGene00008368	protein_coding_gene	1.0923	2.13214	0.0420289	-1.07257	0.47547	0.000395636
epg-2	WBGene00021468	protein_coding_gene	1.08811	2.12596	0.0151526	-1.50734	0.351759	1.52743e-27
Y69A2AL.2	WBGene00044468	protein_coding_gene	1.07461	2.10616	0.0258483	-1.06898	0.476655	1.41148e-06
F10E9.12	WBGene00017361	protein_coding_gene	1.07391	2.10514	0.00894869	-1.83915	0.279487	5.93016e-17
kpc-1	WBGene00002232	protein_coding_gene	1.07092	2.10077	0.0164265	-1.55616	0.340056	1.82416e-28
asp-14	WBGene00019619	protein_coding_gene	1.06683	2.09483	0.0189486	1.28046	2.42917	1.07909e-20
C30G4.4	WBGene00016269	protein_coding_gene	1.06293	2.08918	0.0185264	-1.32262	0.399809	4.20259e-12
Y73C8B.1	WBGene00022258	protein_coding_gene	1.06072	2.08597	0.0472413	-1.34345	0.394077	0.0013313
C32F10.4	WBGene00016332	protein_coding_gene	1.05852	2.0828	0.00860583	-1.98666	0.252322	9.85629e-11
ins-34	WBGene00002117	protein_coding_gene	1.05437	2.07681	0.0492802	-1.12971	0.457008	0.000258482
epg-9	WBGene00022078	protein_coding_gene	1.05396	2.07622	0.00455914	-1.36253	0.388901	3.69215e-16
ZC443.4	WBGene00013899	protein_coding_gene	1.0524	2.07398	0.0289241	-1.83234	0.280808	5.05985e-22
T10H9.8	WBGene00044779	protein_coding_gene	1.05078	2.07165	0.0373675	-1.78499	0.290177	3.18721e-11
crtc-1	WBGene00021237	protein_coding_gene	1.0484	2.06824	0.0240327	-1.19457	0.436917	2.16671e-09
cav-1	WBGene00000301	protein_coding_gene	1.04691	2.0661	0.00400554	-1.3053	0.404636	8.98995e-21
sup-26	WBGene00006331	protein_coding_gene	1.04628	2.0652	0.025307	-1.1291	0.457201	2.14879e-21
ZK1128.7	WBGene00014233	protein_coding_gene	1.04623	2.06513	0.0171096	-1.79475	0.288222	1.75757e-21
fkh-2	WBGene00001434	protein_coding_gene	1.03648	2.05121	0.0409372	-1.578	0.334947	1.49955e-05
sto-1	WBGene00006063	protein_coding_gene	1.03632	2.05098	0.00386293	-1.13983	0.453813	6.89107e-13
T01E8.1	WBGene00011331	protein_coding_gene	1.03459	2.04853	0.023348	-1.19914	0.435534	1.17266e-09
dex-1	WBGene00017028	protein_coding_gene	1.02931	2.04105	0.0444511	-1.6159	0.326262	1.91178e-13
atz-1	WBGene00009212	protein_coding_gene	1.02837	2.03972	0.0169013	-1.21646	0.430337	9.20211e-13
T05E12.3	WBGene00011486	protein_coding_gene	1.02759	2.03861	0.0113378	-2.37135	0.193264	2.60822e-46
lgg-1	WBGene00002980	protein_coding_gene	1.02447	2.03421	7.17521e-05	-1.37597	0.385294	2.18865e-45
ugt-51	WBGene00015369	protein_coding_gene	1.0198	2.02763	0.0446029	-2.175	0.221442	9.17848e-10
C08F1.6	WBGene00015610	protein_coding_gene	1.01747	2.02436	0.0356434	-1.56392	0.33823	0.0154531
gem-4	WBGene00001577	protein_coding_gene	1.01715	2.02392	0.00291409	-1.71559	0.304478	1.00911e-14
cki-1	WBGene00000516	protein_coding_gene	1.01526	2.02126	0.00768676	-1.76678	0.293864	8.13655e-18
F36F2.2	WBGene00009476	protein_coding_gene	1.0134	2.01866	0.00865672	-2.11636	0.230627	2.9284e-19
C35E7.5	WBGene00016457	protein_coding_gene	1.0085	2.01181	0.0224094	-1.01669	0.494249	7.11425e-13
F13C5.2	WBGene00017423	protein_coding_gene	1.00652	2.00905	0.0185814	-1.18856	0.438739	4.34169e-12
lgg-2	WBGene00002981	protein_coding_gene	1.00587	2.00816	0.00204909	-1.06055	0.47945	2.9849e-20
F38E9.1	WBGene00018184	protein_coding_gene	1.00585	2.00813	0.00566689	-1.26791	0.415261	5.79661e-15
C28G1.10	WBGene00219376	protein_coding_gene	1.00011	2.00016	0.00631172	-1.07968	0.473133	0.000407143
nlp-27	WBGene00003765	protein_coding_gene	-1.00492	0.498298	0.0401234	1.24675	2.37306	1.02508e-14
C18A11.3	WBGene00015949	protein_coding_gene	-1.00692	0.497608	0.00391975	1.05207	2.07351	0.0071897
aat-4	WBGene00000005	protein_coding_gene	-1.01553	0.494647	0.0388672	2.08246	4.23529	7.77513e-09
mtp-18	WBGene00077690	protein_coding_gene	-1.01847	0.49364	0.0219907	1.34241	2.53575	1.18344e-05
C14B4.2	WBGene00007583	protein_coding_gene	-1.01964	0.493238	0.0180448	1.07419	2.10554	8.0452e-10
oat-1	WBGene00003837	protein_coding_gene	-1.02111	0.492737	0.0309869	1.30635	2.47315	2.10068e-05
ugt-8	WBGene00019234	protein_coding_gene	-1.02247	0.492274	0.00631172	-1.89376	0.269106	8.66808e-13
slc-17.5	WBGene00017681	protein_coding_gene	-1.02367	0.491865	0.0239957	1.57639	2.98223	1.69636e-10
Y53G8AR.7	WBGene00021814	protein_coding_gene	-1.02625	0.490986	0.00201012	1.21377	2.31943	1.54862e-07
poml-2	WBGene00017089	protein_coding_gene	-1.03084	0.489426	0.00969981	1.29226	2.44912	3.86955e-05
ldp-1	WBGene00017719	protein_coding_gene	-1.03288	0.488732	0.00204909	1.61847	3.07048	1.38053e-54
lgc-45	WBGene00021146	protein_coding_gene	-1.03821	0.486931	0.00977211	1.66158	3.16364	2.04308e-14
twk-22	WBGene00006675	protein_coding_gene	-1.03846	0.486848	0.00931658	1.76579	3.40059	2.88139e-10
F55A3.7	WBGene00018852	pseudogene	-1.05192	0.482326	0.00336705	1.29841	2.45958	0.0124405
ugt-48	WBGene00015965	protein_coding_gene	-1.05446	0.481478	0.0148173	2.0115	4.03202	1.18872e-19
col-42	WBGene00013489	protein_coding_gene	-1.0587	0.480065	0.000671712	2.00925	4.02574	2.33514e-33
F11E6.3	WBGene00008707	protein_coding_gene	-1.05934	0.479853	0.0161768	1.12154	2.17578	6.33057e-13
Y50D4B.2	WBGene00021741	protein_coding_gene	-1.06105	0.479283	0.0257332	1.33787	2.52777	0.00218911
scav-4	WBGene00008692	protein_coding_gene	-1.06186	0.479014	0.0166739	2.58834	6.01408	3.78053e-20
mua-3	WBGene00003482	protein_coding_gene	-1.06262	0.478763	0.0327024	1.04209	2.0592	0.0121894
F23C8.7	WBGene00017736	protein_coding_gene	-1.06728	0.477217	0.0220326	1.06328	2.08968	0.000123356
Y73E7A.3	WBGene00022270	protein_coding_gene	-1.06874	0.476735	0.0169826	1.4235	2.68236	9.06918e-07
C06H5.6	WBGene00007394	protein_coding_gene	-1.07623	0.474266	0.00987372	1.07536	2.10725	2.03288e-06
C39D10.8	WBGene00016535	protein_coding_gene	-1.07971	0.473124	0.00118989	1.72413	3.30381	3.77146e-16
col-166	WBGene00000739	protein_coding_gene	-1.08205	0.472358	0.0127603	1.15195	2.22214	7.24036e-07
cld-9	WBGene00009432	protein_coding_gene	-1.08453	0.471547	0.0203783	1.22378	2.33559	2.61829e-05
C52G5.2	WBGene00008260	protein_coding_gene	-1.08702	0.470733	0.043786	1.01401	2.01952	0.00421801
zip-3	WBGene00012330	protein_coding_gene	-1.09648	0.467657	0.0209829	1.56871	2.96639	3.53393e-19
Y67H2A.9	WBGene00014941	pseudogene	-1.10054	0.466343	0.0186158	1.91826	3.77967	2.54463e-23
col-179	WBGene00000752	protein_coding_gene	-1.10634	0.464472	0.0105881	1.31773	2.49274	7.70634e-17
nlp-26	WBGene00003764	protein_coding_gene	-1.11271	0.462424	0.0299147	1.37375	2.59144	2.98427e-05
ifc-1	WBGene00002055	protein_coding_gene	-1.11296	0.462344	0.0037409	1.19169	2.28421	2.17945e-21
pqn-60	WBGene00004144	protein_coding_gene	-1.11545	0.461547	0.0119152	1.08272	2.11802	0.00170662
ugt-22	WBGene00007455	protein_coding_gene	-1.11569	0.46147	0.0251176	1.58924	3.0089	2.36478e-05
C02G6.1	WBGene00015359	pseudogene	-1.11585	0.461419	0.0112024	3.36339	10.2916	0.000192924
comt-3	WBGene00021487	protein_coding_gene	-1.11894	0.460433	0.0214661	1.43384	2.70165	8.16714e-11
T16G12.1	WBGene00011803	protein_coding_gene	-1.13902	0.454068	0.0246827	2.48565	5.60088	6.9672e-14
Y16B4A.2	WBGene00012445	protein_coding_gene	-1.14181	0.45319	0.0185814	2.33613	5.04946	2.64393e-17
cima-1	WBGene00018473	protein_coding_gene	-1.14205	0.453114	0.0231735	1.60021	3.03188	4.22655e-06
twk-42	WBGene00006692	protein_coding_gene	-1.14264	0.452931	0.0055165	1.90791	3.75265	2.7189e-06
kynu-1	WBGene00015802	protein_coding_gene	-1.14301	0.452815	0.0486856	1.39615	2.63198	6.54228e-19
clec-205	WBGene00021602	protein_coding_gene	-1.14619	0.451818	0.0068335	1.53948	2.90689	0.000366458
F21A3.3	WBGene00008993	protein_coding_gene	-1.14634	0.45177	0.0185814	1.75802	3.38233	5.50862e-07
gon-1	WBGene00001650	protein_coding_gene	-1.1487	0.451031	0.00124258	1.20753	2.30941	6.53302e-11
Y59E9AL.4	WBGene00021994	protein_coding_gene	-1.15006	0.450606	0.0046995	1.52902	2.8859	3.9247e-05
T28D6.3	WBGene00012123	protein_coding_gene	-1.15836	0.448021	0.0493068	2.98781	7.93271	3.00304e-42
B0244.10	WBGene00015085	protein_coding_gene	-1.16568	0.445753	0.0215929	1.13205	2.1917	0.0054169
C35A11.4	WBGene00016431	protein_coding_gene	-1.17008	0.444396	0.0402725	3.24194	9.46064	1.13112e-37
F19C7.4	WBGene00017594	protein_coding_gene	-1.17263	0.443611	0.0194594	1.10506	2.15107	0.0220309
Y73B3A.18	WBGene00022219	pseudogene	-1.17923	0.441588	0.00509449	1.52503	2.87792	9.55847e-07
aqp-4	WBGene00000172	protein_coding_gene	-1.18321	0.440371	0.000434292	1.18403	2.2721	1.93618e-07
col-141	WBGene00000714	protein_coding_gene	-1.19551	0.436633	0.0491426	2.02748	4.07691	0.0118315
W02H3.1	WBGene00012217	protein_coding_gene	-1.20334	0.434268	0.0181263	1.59431	3.01951	2.22661e-05
grd-5	WBGene00001694	protein_coding_gene	-1.20359	0.434194	0.0299499	1.92193	3.78931	2.93711e-05
ZC449.7	WBGene00045365	protein_coding_gene	-1.20661	0.433285	0.0384375	1.01404	2.01956	0.041594
pept-1	WBGene00003877	protein_coding_gene	-1.20843	0.432738	0.00266435	1.67089	3.1841	2.81877e-22
ttr-18	WBGene00007142	protein_coding_gene	-1.21112	0.431933	0.00123512	1.40299	2.6445	3.67679e-17
F54B11.11	WBGene00010034	protein_coding_gene	-1.22034	0.429182	0.0107242	-1.90032	0.267885	4.5028e-08
unc-52	WBGene00006787	protein_coding_gene	-1.23572	0.42463	0.00076908	1.48471	2.79862	7.16744e-27
F42A10.7	WBGene00018343	protein_coding_gene	-1.23752	0.424102	3.46292e-06	1.68127	3.20711	7.05736e-06
clec-97	WBGene00013931	protein_coding_gene	-1.24431	0.42211	0.00146789	1.00236	2.00327	8.50549e-05
D1005.4	WBGene00016998	protein_coding_gene	-1.2456	0.421734	0.0127603	1.04969	2.07009	0.0142969
B0454.5	WBGene00015196	protein_coding_gene	-1.24957	0.420573	0.0101172	1.22913	2.34426	0.000539347
nmy-3	WBGene00012437	protein_coding_gene	-1.2503	0.42036	0.0244459	1.19008	2.28166	0.000171186
Y39F10A.1	WBGene00021452	protein_coding_gene	-1.25056	0.420286	0.045667	1.53636	2.90061	0.0182124
C01B9.1	WBGene00007220	protein_coding_gene	-1.25381	0.419339	0.0129493	1.38751	2.61627	1.21811e-05
C01H6.4	WBGene00007254	protein_coding_gene	-1.2602	0.417486	0.00394837	1.21224	2.31697	1.781e-06
lys-5	WBGene00003094	protein_coding_gene	-1.26025	0.417473	0.001987	-1.27578	0.413001	0.00394466
C50A2.3	WBGene00016797	protein_coding_gene	-1.26171	0.41705	0.0489075	1.75035	3.36441	3.71311e-08
daf-28	WBGene00000920	protein_coding_gene	-1.2633	0.41659	0.0191561	1.57387	2.97702	5.72838e-05
ttr-31	WBGene00010225	protein_coding_gene	-1.27017	0.414611	0.0459268	1.8713	3.65861	8.37394e-13
pqn-37	WBGene00004124	protein_coding_gene	-1.27278	0.413862	0.00793953	1.76549	3.39988	2.15374e-05
grd-3	WBGene00001692	protein_coding_gene	-1.27541	0.413106	0.00291409	2.01838	4.05128	1.08194e-05
gldc-1	WBGene00020022	protein_coding_gene	-1.28302	0.410935	0.00340631	1.16261	2.23861	1.74174e-25
sams-1	WBGene00008205	protein_coding_gene	-1.28635	0.409986	0.0120525	1.40045	2.63984	1.4427e-28
skpo-3	WBGene00017968	protein_coding_gene	-1.2879	0.409547	0.000312645	1.1602	2.23488	1.57151e-17
cept-1	WBGene00009057	protein_coding_gene	-1.29158	0.408503	0.0113378	1.73792	3.33555	1.25618e-26
F11F1.1	WBGene00008714	protein_coding_gene	-1.29342	0.407983	0.000666612	1.29198	2.44864	7.91579e-06
Y50D4B.4	WBGene00021743	protein_coding_gene	-1.29424	0.407752	0.00987614	2.33775	5.05515	3.66774e-26
pho-1	WBGene00004020	protein_coding_gene	-1.30584	0.404485	0.00442364	3.24168	9.45895	1.72474e-15
adt-2	WBGene00000083	protein_coding_gene	-1.30951	0.403457	0.0171707	2.0198	4.05527	2.07195e-36
col-98	WBGene00000673	protein_coding_gene	-1.31392	0.402226	0.00318089	2.53204	5.78387	3.56365e-78
F09B12.3	WBGene00008607	protein_coding_gene	-1.31439	0.402095	0.0176963	2.29469	4.9065	4.31307e-38
acs-1	WBGene00018488	protein_coding_gene	-1.31577	0.40171	0.0200719	2.43726	5.41612	2.46204e-51
col-142	WBGene00000715	protein_coding_gene	-1.31774	0.401162	0.000889928	1.21299	2.31818	3.33585e-06
ugt-46	WBGene00015141	protein_coding_gene	-1.32586	0.39891	0.00604172	1.14328	2.20883	1.70266e-08
T19C3.2	WBGene00020560	protein_coding_gene	-1.34175	0.394542	0.0407196	-2.65764	0.158479	0.00671002
Y22D7AL.11	WBGene00021249	protein_coding_gene	-1.34972	0.392368	0.00189087	2.06193	4.17544	5.91594e-07
doxa-1	WBGene00015519	protein_coding_gene	-1.35041	0.392181	0.00204909	2.01727	4.04818	5.07117e-12
col-103	WBGene00000677	protein_coding_gene	-1.35088	0.392052	0.000966008	2.41032	5.31591	9.32434e-74
Y37H2A.14	WBGene00045416	protein_coding_gene	-1.35285	0.391518	0.0286377	1.60021	3.03188	3.46183e-05
col-80	WBGene00000656	protein_coding_gene	-1.36855	0.38728	0.0052201	1.52096	2.86982	4.16708e-08
mup-4	WBGene00003497	protein_coding_gene	-1.37387	0.385855	0.00119722	1.6758	3.19496	8.50046e-29
ugt-60	WBGene00007402	protein_coding_gene	-1.37401	0.385817	0.0362503	1.27834	2.42559	2.26386e-05
cut-4	WBGene00008482	protein_coding_gene	-1.37592	0.385307	0.00303169	1.38031	2.60324	0.0232883
arrd-10	WBGene00010268	protein_coding_gene	-1.3782	0.384697	0.0178413	1.36522	2.57616	0.000482612
nep-22	WBGene00020788	protein_coding_gene	-1.38007	0.3842	0.00811317	1.82383	3.5402	6.23442e-22
ZC250.4	WBGene00045305	protein_coding_gene	-1.39716	0.379676	0.0443486	2.89551	7.44107	1.71023e-32
T25G12.6	WBGene00020813	protein_coding_gene	-1.40469	0.377698	0.000758047	1.41872	2.67347	7.82383e-05
nas-7	WBGene00003526	protein_coding_gene	-1.40776	0.376896	0.00700227	1.31822	2.49358	0.00473988
paic-1	WBGene00015116	protein_coding_gene	-1.41245	0.375673	0.014603	2.54885	5.85168	5.75093e-74
fmo-3	WBGene00001478	protein_coding_gene	-1.41304	0.37552	0.00251006	1.95102	3.86647	1.14369e-16
cln-3.1	WBGene00000539	protein_coding_gene	-1.4196	0.373815	0.00146789	1.82523	3.54362	2.43971e-09
Y51H7C.1	WBGene00021779	protein_coding_gene	-1.42076	0.373516	0.00213425	2.55582	5.88003	0.0038662
F41D9.2	WBGene00018282	protein_coding_gene	-1.42286	0.372973	0.0299147	1.03384	2.04746	0.00192799
T15B7.10	WBGene00020522	pseudogene	-1.43352	0.370226	0.0148857	-1.78264	0.290651	0.00974051
ugt-19	WBGene00019515	protein_coding_gene	-1.43707	0.369318	0.0308013	2.04596	4.12948	1.53044e-18
phat-4	WBGene00020237	protein_coding_gene	-1.43869	0.368902	0.0186601	1.79392	3.46756	0.000985089
F37B12.1	WBGene00009504	protein_coding_gene	-1.44231	0.367977	0.0180448	1.68284	3.21059	1.3231e-05
R07E3.4	WBGene00011105	protein_coding_gene	-1.4432	0.367751	0.00546683	1.26004	2.39502	1.45321e-06
T06A4.3	WBGene00020283	protein_coding_gene	-1.44612	0.367007	0.00410028	1.01937	2.02703	0.0485029
elo-9	WBGene00001247	protein_coding_gene	-1.47097	0.36074	0.0111575	1.21172	2.31613	1.80259e-05
act-5	WBGene00000067	protein_coding_gene	-1.47255	0.360345	0.00484939	2.10499	4.30194	4.43639e-06
fat-5	WBGene00001397	protein_coding_gene	-1.50876	0.351413	9.06704e-06	1.65754	3.15477	4.54456e-05
pho-13	WBGene00008560	protein_coding_gene	-1.51217	0.350583	0.0308374	2.2238	4.67123	0.000165964
elo-2	WBGene00001240	protein_coding_gene	-1.5265	0.347118	0.0094221	3.03874	8.21774	4.73821e-31
col-160	WBGene00000733	protein_coding_gene	-1.52689	0.347026	0.000716454	1.91124	3.76131	2.822e-46
fbxa-72	WBGene00017962	protein_coding_gene	-1.53272	0.345625	0.0282003	1.71386	3.28038	4.04072e-05
ZC434.9	WBGene00013895	protein_coding_gene	-1.54607	0.342441	2.62517e-05	1.83941	3.57865	1.11991e-25
tag-10	WBGene00006404	protein_coding_gene	-1.54935	0.341664	1.96716e-05	1.63699	3.11016	3.45808e-20
cpg-9	WBGene00022072	protein_coding_gene	-1.54968	0.341587	0.000650973	2.34761	5.08979	1.40797e-24
decr-1.1	WBGene00018380	protein_coding_gene	-1.56436	0.338128	0.00363715	1.24099	2.36361	8.2818e-06
T01D1.3	WBGene00020148	protein_coding_gene	-1.57771	0.335013	0.0258725	1.60371	3.03923	2.45024e-09
tyr-2	WBGene00010661	protein_coding_gene	-1.58806	0.332618	0.00046262	2.03028	4.08485	5.61543e-13
T25B9.1	WBGene00012007	protein_coding_gene	-1.60082	0.32969	0.00140507	1.26601	2.40496	2.18572e-07
kin-15	WBGene00002199	protein_coding_gene	-1.60567	0.328584	0.0222178	3.45399	10.9586	1.22206e-29
VB0395L.1	WBGene00044150	protein_coding_gene	-1.60605	0.328497	0.00346372	1.65182	3.1423	0.000368898
Y47G6A.19	WBGene00021645	protein_coding_gene	-1.61181	0.327187	0.000344665	2.76253	6.78587	2.3985e-41
spp-23	WBGene00021335	protein_coding_gene	-1.61745	0.32591	0.0121844	3.98621	15.8478	6.11744e-14
gsto-1	WBGene00016204	protein_coding_gene	-1.65183	0.318237	1.58553e-05	1.02374	2.03318	0.00108187
dhs-25	WBGene00000988	protein_coding_gene	-1.66032	0.316368	0.000213503	3.15196	8.88861	6.4206e-16
mua-6	WBGene00003485	protein_coding_gene	-1.66524	0.315292	0.00529353	2.61432	6.12336	1.7835e-32
dpy-6	WBGene00001068	protein_coding_gene	-1.6657	0.315192	0.0293824	3.05852	8.33118	3.90364e-06
nhr-114	WBGene00003704	protein_coding_gene	-1.67329	0.313539	0.00143032	2.15225	4.44519	2.70842e-48
abhd-3.2	WBGene00016644	protein_coding_gene	-1.67736	0.312655	0.0227186	3.34237	10.1427	1.41528e-34
F22E5.8	WBGene00017707	protein_coding_gene	-1.69137	0.309633	0.0341729	1.27235	2.41554	0.00724762
C52D10.3	WBGene00016877	protein_coding_gene	-1.69515	0.308823	0.0479098	1.04481	2.06309	0.0212345
sptl-2	WBGene00018398	protein_coding_gene	-1.70124	0.307522	0.000944593	2.11741	4.33914	7.22853e-27
ZK84.1	WBGene00022649	protein_coding_gene	-1.70538	0.30664	2.88987e-05	1.10543	2.15162	0.0234176
C15F1.1	WBGene00015794	protein_coding_gene	-1.71572	0.304451	4.29058e-05	1.86111	3.63286	1.59327e-14
elo-6	WBGene00001244	protein_coding_gene	-1.72173	0.303185	0.0388672	2.48548	5.6002	6.60989e-12
C55A6.4	WBGene00008333	protein_coding_gene	-1.73158	0.301123	0.00222792	1.0281	2.03933	5.41138e-05
F41E6.12	WBGene00018293	protein_coding_gene	-1.73805	0.299775	0.0274556	3.48906	11.2282	1.10899e-26
F58G6.7	WBGene00010277	protein_coding_gene	-1.74206	0.298943	0.0169013	2.29283	4.90017	1.22474e-06
F53B3.6	WBGene00018744	protein_coding_gene	-1.748	0.297714	0.0479098	3.50797	11.3764	2.553e-15
mpst-7	WBGene00011307	protein_coding_gene	-1.75058	0.297182	3.02362e-07	2.12418	4.35957	6.21298e-06
col-159	WBGene00000732	protein_coding_gene	-1.78423	0.29033	0.000434292	2.01091	4.03037	2.98472e-15
Y50D4B.6	WBGene00021745	protein_coding_gene	-1.79414	0.288344	0.00419684	2.95764	7.76853	1.88643e-06
gst-10	WBGene00001758	protein_coding_gene	-1.81845	0.283525	0.000881789	2.66191	6.32872	2.67912e-24
vha-3	WBGene00006912	protein_coding_gene	-1.83969	0.279381	0.00793621	1.19124	2.28349	0.000643798
F40H3.2	WBGene00018250	protein_coding_gene	-1.84163	0.279005	0.0240004	3.04765	8.26865	1.91607e-17
C39B5.5	WBGene00016523	protein_coding_gene	-1.85045	0.277305	0.00204909	1.57435	2.97802	0.0285535
C45B2.2	WBGene00016659	protein_coding_gene	-1.86338	0.274831	0.00857414	2.71554	6.5684	5.48714e-10
pcp-3	WBGene00003958	protein_coding_gene	-1.87293	0.273019	0.000170243	1.17081	2.25138	8.26948e-12
cdr-2	WBGene00008296	protein_coding_gene	-1.88664	0.270436	9.24049e-05	1.60542	3.04285	8.01129e-12
ech-7	WBGene00001156	protein_coding_gene	-1.90736	0.26658	9.88898e-05	2.03807	4.10697	1.11416e-30
F38B6.4	WBGene00018174	protein_coding_gene	-1.91163	0.265792	0.00143885	2.36105	5.13743	1.8768e-26
col-149	WBGene00000722	protein_coding_gene	-1.92641	0.263084	0.000692786	3.26438	9.60894	3.99261e-11
clec-204	WBGene00021603	protein_coding_gene	-1.93164	0.262131	1.68145e-06	1.96438	3.90245	4.644e-07
ugt-15	WBGene00008097	protein_coding_gene	-1.97498	0.254374	0.00555073	-1.90053	0.267846	1.4046e-05
W07A12.8	WBGene00012325	protein_coding_gene	-2.01776	0.246941	0.000212022	2.5917	6.02807	0.00262157
K01D12.9	WBGene00010468	protein_coding_gene	-2.03307	0.244335	0.00893979	-2.01674	0.247117	0.0371444
hrg-7	WBGene00007605	protein_coding_gene	-2.06726	0.238613	0.000261022	1.19364	2.28729	0.00430902
Y47D7A.6	WBGene00021619	protein_coding_gene	-2.08712	0.23535	0.0143086	1.77944	3.43294	6.98265e-05
C40H1.8	WBGene00008043	protein_coding_gene	-2.09248	0.234477	0.00222792	-3.0943	0.117091	3.7685e-07
grd-10	WBGene00001699	protein_coding_gene	-2.11951	0.230125	9.88898e-05	2.62337	6.16188	1.04235e-15
F57B1.9	WBGene00045488	protein_coding_gene	-2.17938	0.22077	0.00361378	2.06677	4.18948	6.71068e-05
ins-33	WBGene00002116	protein_coding_gene	-2.18948	0.219231	0.000292033	2.1471	4.42937	4.85636e-07
C33D3.3	WBGene00007894	protein_coding_gene	-2.20854	0.216353	0.00123512	1.81072	3.50818	0.00471657
R193.2	WBGene00020128	protein_coding_gene	-2.24192	0.211405	0.00970353	4.23274	18.801	3.87529e-60
clec-71	WBGene00021582	protein_coding_gene	-2.25119	0.210051	0.00577299	-2.28525	0.205149	6.48977e-13
scl-6	WBGene00008028	protein_coding_gene	-2.25697	0.209211	4.44261e-06	3.84154	14.3357	2.97127e-11
T28A11.6	WBGene00020873	pseudogene	-2.27818	0.206158	0.043786	2.29856	4.91968	0.0311267
F53F1.4	WBGene00009982	protein_coding_gene	-2.33409	0.198322	0.00425487	2.70294	6.51128	3.69115e-05
R12E2.14	WBGene00020039	protein_coding_gene	-2.37357	0.192968	0.00338918	-2.06397	0.239157	0.0407782
grd-13	WBGene00001702	protein_coding_gene	-2.41824	0.187084	0.000356606	2.80033	6.966	2.6435e-09
col-91	WBGene00000666	protein_coding_gene	-2.53015	0.173121	0.000500464	-1.28468	0.410461	0.0382215
grd-14	WBGene00001703	protein_coding_gene	-2.53521	0.172514	0.00788581	3.31012	9.91852	0.000283526
hrg-4	WBGene00009493	protein_coding_gene	-2.69338	0.154601	0.00047386	3.24915	9.50806	4.28806e-10
clec-70	WBGene00021581	protein_coding_gene	-2.88779	0.135111	1.89652e-05	-2.43277	0.185209	5.619e-10
col-154	WBGene00000727	protein_coding_gene	-3.00582	0.124497	1.93676e-05	1.23178	2.34857	0.00438806
B0205.13	WBGene00044644	protein_coding_gene	-4.05266	0.0602597	1.34334e-13	1.12143	2.17562	0.0223728
*Genes in bold are differentially expressed in opposing directions

## Sheet: Transcription Factors
Gene Name	WormBase Gene ID	Sequence Name	N2 log2Fold Change	CB4856 log2Fold Change
atf-2	WBGene00000220	K08F8.2	1.4443	-2.32472
ceh-16	WBGene00000439	C13G5.1	1.71147	-1.49123
ceh-27	WBGene00000449	F46F3.1	1.47133	-1.63569
ceh-30	WBGene00000451	C33D12.7	1.76154	-1.27173
ceh-43	WBGene00000463	C28A5.4	1.1336	-1.47241
ces-2	WBGene00000469	ZK909.4	1.67421	-2.42957
egl-43	WBGene00001207	R53.3	1.1109	-1.35893
egl-46	WBGene00001210	K11G9.4	2.04004	-2.67019
fkh-2	WBGene00001434	T14G12.4	1.03648	-1.578
fkh-7	WBGene00001439	F26D12.1	1.22223	-1.67297
ham-1	WBGene00001820	F53B2.6	1.21439	-1.19396
ham-2	WBGene00001821	C07A12.1	1.24682	-1.5005
hbl-1	WBGene00001824	F13D11.2	1.65683	-2.38934
hlh-14	WBGene00001958	C18A3.8	1.48114	-1.49921
hlh-16	WBGene00001960	DY3.3	1.69891	-2.01739
mls-2	WBGene00003377	C39E6.4	1.34046	-1.07371
moe-3	WBGene00003388	F32A11.6	1.22224	-1.92619
ngn-1	WBGene00003595	Y69A2AR.29	1.42371	-1.26715
nhr-18	WBGene00003617	F44C8.3	1.12234	-2.01099
nhr-19	WBGene00003618	E02H1.7	1.89382	-1.79813
nhr-32	WBGene00003626	K08H2.8	1.15015	-1.16922
nhr-99	WBGene00003689	M02H5.1	2.21517	-3.21597
nhr-114	WBGene00003704	Y45G5AM.1	-1.67329	2.15225
nhr-127	WBGene00003717	T13F3.3	2.96554	-2.17374
peb-1	WBGene00003968	T14F9.4	2.0991	-2.65024
unc-3	WBGene00006743	Y16B4A.1	1.37899	-1.19299
unc-39	WBGene00006775	F56A12.1	1.2523	-1.182
unc-42	WBGene00006778	F58E6.10	2.44398	-2.0166
jmjd-3.2	WBGene00009089	F23D12.5	1.12935	-1.18177
sptf-1	WBGene00009743	F45H11.1	1.24024	-1.17018
fozi-1	WBGene00010453	K01B6.1	1.29118	-1.87536
nhr-206	WBGene00011097	R07B7.13	1.23762	-2.28138
zip-3	WBGene00012330	W07G1.3	-1.09648	1.56871
zip-7	WBGene00013100	Y51H4A.4	1.71106	-1.62135
unk-1	WBGene00016407	C34D10.2	1.78005	-2.01032
dmd-5	WBGene00017326	F10C1.5	1.58464	-1.75478
F13C5.2	WBGene00017423	F13C5.2	1.00652	-1.18856
M03D4.4	WBGene00019751	M03D4.4	1.39726	-2.17656
crtc-1	WBGene00021237	Y20F4.2	1.0484	-1.19457
Y82E9BR.17	WBGene00022349	Y82E9BR.17	1.24312	-1.86387
dac-1	WBGene00000895	B0412.1	-1.21366	Not DE
nhr-21	WBGene00003620	F21D12.1	1.19505	Not DE
nhr-58	WBGene00003648	R11G11.2	1.75381	Not DE
nhr-115	WBGene00003705	T27B7.4	-1.93236	Not DE
nhr-116	WBGene00003706	F09C6.9	1.41381	Not DE
ref-2	WBGene00004335	C47C12.3	1.31786	Not DE
jmjd-3.3	WBGene00007813	C29F7.6	1.14021	Not DE
gmeb-3	WBGene00008092	C44F1.2	-2.39763	Not DE
nhr-171	WBGene00016926	C54F6.8	1.55539	Not DE
zip-8	WBGene00017755	F23F12.9	1.24626	Not DE
ceh-45	WBGene00022837	ZK993.1	1.8099	Not DE
nhr-74	WBGene00003664	C27C7.3	-3.06921	Not DE
bro-1	WBGene00000272	F56A3.5	Not DE	-2.97768
ceh-2	WBGene00000429	C27A12.5	Not DE	-1.48272
ceh-5	WBGene00000430	C16C2.1	Not DE	-2.54911
ceh-6	WBGene00000431	K02B12.1	Not DE	-1.40939
ceh-8	WBGene00000433	ZK265.4	Not DE	-2.12625
ceh-10	WBGene00000435	W03A3.1	Not DE	-1.53786
ceh-20	WBGene00000443	F31E3.1	Not DE	-1.09099
ceh-22	WBGene00000445	F29F11.5	Not DE	-1.61209
pros-1	WBGene00000448	K12H4.1	Not DE	-2.20865
ceh-31	WBGene00000452	C33D12.1	Not DE	-1.3965
ceh-32	WBGene00000453	W05E10.3	Not DE	-1.39987
ceh-34	WBGene00000455	C10G8.6	Not DE	-1.68912
ceh-36	WBGene00000457	C37E2.4	Not DE	-1.24886
ceh-37	WBGene00000458	C37E2.5	Not DE	-1.53643
ces-1	WBGene00000468	F43G9.11	Not DE	-2.59377
cfi-1	WBGene00000476	T23D8.8	Not DE	-1.24844
cky-1	WBGene00000521	C15C8.2	Not DE	-2.20566
cnd-1	WBGene00000561	C34E10.7	Not DE	-1.66549
daf-14	WBGene00000910	F01G10.8	Not DE	-1.01647
egl-38	WBGene00001204	C04G2.7	Not DE	-1.69109
elt-6	WBGene00001253	F52C12.5	Not DE	-1.30559
fax-1	WBGene00001400	F56E3.4	Not DE	-1.98723
fkh-8	WBGene00001440	F40H3.4	Not DE	-1.80803
gei-13	WBGene00001570	F58A4.11	Not DE	-1.99936
grh-1	WBGene00001707	Y48G8AR.1	Not DE	-1.05196
hlh-6	WBGene00001952	T15H9.3	Not DE	-1.92241
hlh-13	WBGene00001957	F48D6.3	Not DE	-2.75555
hmg-11	WBGene00001976	T05A7.4	Not DE	-1.2083
hnd-1	WBGene00001981	C44C10.8	Not DE	-1.06329
let-381	WBGene00002601	F26B1.7	Not DE	-1.95445
lim-4	WBGene00002987	ZC64.4	Not DE	-1.90238
lin-31	WBGene00003017	K10G6.1	Not DE	1.60139
lin-32	WBGene00003018	T14F9.5	Not DE	-1.65608
mdl-1	WBGene00003163	R03E9.1	Not DE	-1.10173
mec-3	WBGene00003167	F01D4.6	Not DE	-1.95422
mxl-3	WBGene00003511	F46G10.6	Not DE	1.98371
nhr-25	WBGene00003623	F11C1.6	Not DE	-1.36408
nhr-31	WBGene00003625	C26B2.3	Not DE	1.24932
nhr-35	WBGene00003628	C07A12.3	Not DE	-1.15671
nhr-42	WBGene00003632	C33G8.6	Not DE	-1.74446
nhr-44	WBGene00003634	T19A5.4	Not DE	-1.70432
nhr-55	WBGene00003645	T01G6.7	Not DE	-1.01359
nhr-56	WBGene00003646	F44C8.6	Not DE	-1.40591
nhr-59	WBGene00003649	T27B7.1	Not DE	-1.34949
nhr-67	WBGene00003657	C08F8.8	Not DE	-1.76086
nhr-69	WBGene00003659	T23H4.2	Not DE	-1.23862
nhr-81	WBGene00003671	C47F8.8	Not DE	-2.68748
nhr-90	WBGene00003680	ZK488.2	Not DE	-1.04589
nhr-91	WBGene00003681	Y15E3A.1	Not DE	-2.16665
nhr-92	WBGene00003682	Y41D4B.8	Not DE	-1.00407
nhr-94	WBGene00003684	C12D5.8	Not DE	-1.10524
nhr-103	WBGene00003693	F44C8.4	Not DE	-1.36356
nhr-107	WBGene00003697	C33G8.11	Not DE	-1.01421
nhr-110	WBGene00003700	Y46H3D.5	Not DE	-1.15204
nhr-117	WBGene00003707	F16B4.12	Not DE	-1.24815
nhr-120	WBGene00003710	C25B8.6	Not DE	-1.22261
nhr-131	WBGene00003721	T01G6.2	Not DE	-1.16105
nhr-134	WBGene00003724	F44C8.2	Not DE	-1.4227
pag-3	WBGene00003909	F45B8.4	Not DE	-1.58224
pat-9	WBGene00003933	T27B1.2	Not DE	-1.31715
pax-1	WBGene00003937	K07C11.1	Not DE	-2.02526
pax-3	WBGene00003939	F27E5.2	Not DE	-1.42436
pha-2	WBGene00004011	M6.3	Not DE	-1.44605
pha-4	WBGene00004013	F38A6.1	Not DE	-1.41144
plx-2	WBGene00004048	K04B12.1	Not DE	-1.5494
sma-2	WBGene00004856	ZK370.2	Not DE	-1.0255
sox-2	WBGene00004949	K08A8.2	Not DE	-1.28714
tab-1	WBGene00006380	F31E8.3	Not DE	-1.3378
rhgf-2	WBGene00006476	T08H4.1	Not DE	-1.09752
tbx-2	WBGene00006543	F21H11.3	Not DE	-1.10816
tbx-7	WBGene00006544	ZK328.8	Not DE	-1.56789
ttx-1	WBGene00006652	Y113G7A.6	Not DE	-1.04029
unc-30	WBGene00006766	B0564.10	Not DE	-1.88017
unc-86	WBGene00006818	C30A5.7	Not DE	-2.07899
unc-120	WBGene00006844	D1081.2	Not DE	-1.32659
unc-130	WBGene00006853	C47G2.2	Not DE	-1.41806
vab-3	WBGene00006870	F14F3.1	Not DE	-1.55326
vab-7	WBGene00006873	M142.4	Not DE	-1.49317
vab-15	WBGene00006881	R07B1.1	Not DE	-1.55408
zag-1	WBGene00006970	F28F9.1	Not DE	-1.62384
nhr-150	WBGene00007367	C06B8.1	Not DE	-1.64135
ceh-79	WBGene00007749	C26E1.3	Not DE	-1.00967
dmd-4	WBGene00007776	C27C12.6	Not DE	-1.79946
C34B4.2	WBGene00007907	C34B4.2	Not DE	1.06329
zip-5	WBGene00007932	C34D1.5	Not DE	-1.2803
irx-1	WBGene00007984	C36F7.1	Not DE	-1.13497
nhr-165	WBGene00008158	C47F8.2	Not DE	-2.50396
hmg-6	WBGene00009827	F47G4.6	Not DE	-2.51946
efl-3	WBGene00009899	F49E12.6	Not DE	-1.69192
ztf-11	WBGene00009939	F52F12.6	Not DE	-1.14799
sta-2	WBGene00010251	F58E6.1	Not DE	-1.4162
nhr-208	WBGene00011099	R07B7.15	Not DE	-2.16928
jmjd-4	WBGene00011563	T07C4.11	Not DE	-1.06008
nhr-218	WBGene00011750	T13F3.2	Not DE	-2.01054
tsct-1	WBGene00011824	T18D3.7	Not DE	-1.71478
zip-10	WBGene00012101	T27F2.4	Not DE	-1.19549
nhr-232	WBGene00012494	Y22F5A.1	Not DE	-1.53849
madf-10	WBGene00013717	Y106G6H.4	Not DE	-1.24961
ztf-30	WBGene00015523	C06E1.8	Not DE	-2.7623
C08G9.2	WBGene00015620	C08G9.2	Not DE	-1.45482
nhr-152	WBGene00015705	C12D5.2	Not DE	-1.45038
ceh-48	WBGene00015934	C17H12.9	Not DE	-1.35034
elt-7	WBGene00015981	C18G1.2	Not DE	-1.02963
nhr-140	WBGene00016366	C33G8.9	Not DE	-1.10807
ets-5	WBGene00016600	C42D8.4	Not DE	2.10829
nhr-172	WBGene00016927	C54F6.9	Not DE	-2.38978
set-9	WBGene00017482	F15E6.1	Not DE	1.148
atf-8	WBGene00017535	F17A9.3	Not DE	-2.51901
F26A10.2	WBGene00017814	F26A10.2	Not DE	-1.93529
nhr-180	WBGene00017961	F31F4.12	Not DE	-1.76813
ztf-13	WBGene00018704	F52E4.8	Not DE	-1.15335
nhr-195	WBGene00019115	F59E11.10	Not DE	-1.04043
lect-2	WBGene00019407	K05F1.5	Not DE	-1.19965
nhr-210	WBGene00020015	R11G11.12	Not DE	-1.11972
ast-1	WBGene00020368	T08H4.3	Not DE	-2.04253
dhhc-11	WBGene00020694	T22E7.2	Not DE	-2.34874
nhr-221	WBGene00020748	T24A6.8	Not DE	-2.75713
W04B5.2	WBGene00021019	W04B5.2	Not DE	-1.25382
Y82E9BR.1	WBGene00022334	Y82E9BR.1	Not DE	-1.8328
nhr-41	WBGene00022423	Y104H12A.1	Not DE	-1.04071
klu-2	WBGene00022592	ZC328.2	Not DE	1.14864
syd-9	WBGene00044068	ZK867.1	Not DE	-1.81613
tag-243	WBGene00044078	T04A8.4	Not DE	-1.21703
