# Supplementary material for: Wild-type Caenorhabditis elegans isolates exhibit distinct gene expression profiles in response to microbial infection
Source: BMC Genomics. 2022 Mar 23;23:229. doi: 10.1186/s12864-022-08455-2 (PMC8943956; doi:10.1186/s12864-022-08455-2)
Supplement: Supplementary file 11 — Additional file 11. [file 12864_2022_8455_MOESM11_ESM.xlsx]

## Sheet: N2 DEGs S_epidermidis
N2-specific genes exclusively expressed following S. epidermidis infection (vs. OP50) or DE in opposing directions following infection with S. epidermidis or S. auerus (vs. OP50)
Gene Name	Wormbase Gene ID	Type	log2Fold Change	Fold Change	Adjusted P-value
C14C6.8	WBGene00015762	protein_coding_gene	4.64802	25.0723	0.00118093
cyp-35B3	WBGene00019470	protein_coding_gene	4.52472	23.0185	0.00198995
clec-2	WBGene00015198	protein_coding_gene	4.262	19.1862	0.000284377
Y41D4B.6	WBGene00021513	protein_coding_gene	4.04203	16.473	1.31904e-06
M7.10	WBGene00010886	protein_coding_gene	3.98604	15.8459	0.00137946
F54E2.2	WBGene00018824	protein_coding_gene	3.80058	13.9344	0.00176441
T05A7.11	WBGene00044383	protein_coding_gene	3.79234	13.855	8.5215e-05
C35A5.11	WBGene00044024	protein_coding_gene	3.46646	11.0537	2.38986e-07
K10G6.4	WBGene00019641	protein_coding_gene	3.42992	10.7772	0.000622764
T05A7.13	WBGene00271415	protein_coding_gene	3.41199	10.6442	2.27558e-05
F18C5.9	WBGene00017562	protein_coding_gene	3.37468	10.3724	0.00425735
ZK675.4	WBGene00014067	protein_coding_gene	3.35403	10.225	0.000382502
dsl-6	WBGene00001108	protein_coding_gene	3.32772	10.0402	7.62841e-05
aat-7	WBGene00000008	protein_coding_gene	3.29589	9.82116	3.27014e-23
pqn-73	WBGene00004155	protein_coding_gene	3.2188	9.31012	6.3725e-05
pax-1	WBGene00003937	protein_coding_gene	3.19535	9.16004	0.00746064
hil-7	WBGene00001858	protein_coding_gene	3.1751	9.03232	0.000127903
F47B7.6	WBGene00018537	pseudogene	3.14333	8.83563	0.012395
clec-78	WBGene00018547	protein_coding_gene	3.13868	8.8072	2.73235e-07
nhr-218	WBGene00011750	protein_coding_gene	3.13659	8.79443	0.00717394
dpy-14	WBGene00001075	protein_coding_gene	3.09859	8.56582	1.11952e-05
F21C10.10	WBGene00017659	protein_coding_gene	3.08064	8.45989	1.97175e-21
C06E7.88	WBGene00189995	protein_coding_gene	3.04978	8.28086	0.000188969
ZK381.2	WBGene00022725	protein_coding_gene	3.03328	8.18671	0.0187511
ZK813.6	WBGene00044564	protein_coding_gene	2.99087	7.94951	0.0193192
T02G6.7	WBGene00011390	protein_coding_gene	2.98869	7.93752	0.0177985
R09E10.5	WBGene00011175	protein_coding_gene	2.9686	7.82777	1.3093e-05
F17B5.6	WBGene00044058	protein_coding_gene	2.9652	7.80933	0.0205723
lips-6	WBGene00014009	protein_coding_gene	2.93371	7.64072	0.000849596
nlp-39	WBGene00008295	protein_coding_gene	2.91993	7.56809	0.00105269
scl-15	WBGene00017183	protein_coding_gene	2.90655	7.49822	0.020031
col-121	WBGene00000695	protein_coding_gene	2.88923	7.40876	0.00486779
F46B6.13	WBGene00044192	protein_coding_gene	2.8814	7.36867	0.0192124
egl-46	WBGene00001210	protein_coding_gene	2.86924	7.30678	1.78182e-08
clec-263	WBGene00009171	protein_coding_gene	2.86612	7.29102	0.0360116
dpy-17	WBGene00001076	protein_coding_gene	2.85821	7.25117	2.06993e-09
M176.10	WBGene00010946	protein_coding_gene	2.79756	6.95263	0.0193766
bgnt-1.3	WBGene00009032	protein_coding_gene	2.77458	6.84276	0.0353919
ifa-3	WBGene00002051	protein_coding_gene	2.77361	6.83817	2.81011e-05
T04C12.1	WBGene00011427	protein_coding_gene	2.77202	6.83063	0.00111428
hlh-32	WBGene00013665	protein_coding_gene	2.75533	6.75207	0.0362906
C01C4.2	WBGene00015292	protein_coding_gene	2.75519	6.75142	0.0236606
T09D3.3	WBGene00020384	protein_coding_gene	2.72161	6.59606	0.0383249
math-10	WBGene00015839	protein_coding_gene	2.71844	6.58159	1.33e-05
hch-1	WBGene00001828	protein_coding_gene	2.69323	6.46762	2.77057e-05
scl-8	WBGene00008030	protein_coding_gene	2.68473	6.4296	0.0178305
W07G4.1	WBGene00012335	protein_coding_gene	2.65076	6.27999	0.0328432
C03C10.5	WBGene00007271	protein_coding_gene	2.62706	6.17766	0.000522676
R160.4	WBGene00020121	protein_coding_gene	2.59774	6.05337	0.0116451
cutl-13	WBGene00021025	protein_coding_gene	2.59012	6.0215	0.00426834
C27A2.8	WBGene00044387	protein_coding_gene	2.56626	5.92271	0.0304419
atf-2	WBGene00000220	protein_coding_gene	2.55264	5.86709	1.8546e-06
F31D4.5	WBGene00009292	protein_coding_gene	2.54796	5.84807	2.34403e-06
hbl-1	WBGene00001824	protein_coding_gene	2.53557	5.79805	5.64236e-06
str-173	WBGene00006217	protein_coding_gene	2.51136	5.70159	0.0323287
clec-208	WBGene00018097	protein_coding_gene	2.50093	5.66049	0.0131089
E02H9.6	WBGene00017104	protein_coding_gene	2.44793	5.45633	0.008961
dpy-10	WBGene00001072	protein_coding_gene	2.41162	5.32073	1.39854e-10
T15D6.12	WBGene00011786	protein_coding_gene	2.3933	5.25356	0.0232474
C29A12.6	WBGene00007800	protein_coding_gene	2.39103	5.24532	0.00282976
ces-2	WBGene00000469	protein_coding_gene	2.3868	5.22996	1.39481e-06
C08F1.11	WBGene00044417	protein_coding_gene	2.37933	5.20295	0.000455098
K11H12.11	WBGene00044723	protein_coding_gene	2.37705	5.19474	0.0065012
C07D10.6	WBGene00044673	protein_coding_gene	2.37076	5.17215	0.0157174
ZC84.6	WBGene00013849	protein_coding_gene	2.36232	5.14196	0.00196348
rocf-1	WBGene00011948	protein_coding_gene	2.36062	5.13591	0.0120016
dao-2	WBGene00000928	protein_coding_gene	2.3371	5.05287	3.68036e-10
F55B11.5	WBGene00010087	protein_coding_gene	2.31964	4.99207	0.00423239
tmem-231	WBGene00020825	protein_coding_gene	2.31465	4.97485	0.00272316
cut-5	WBGene00011104	protein_coding_gene	2.31206	4.9659	0.00155624
fipr-17	WBGene00012965	protein_coding_gene	2.28819	4.88445	0.0243002
dsl-3	WBGene00001105	protein_coding_gene	2.27108	4.82685	8.96093e-07
ces-1	WBGene00000468	protein_coding_gene	2.26936	4.82109	0.00754415
icl-1	WBGene00001564	protein_coding_gene	2.26422	4.80395	4.0311e-07
F23F12.8	WBGene00017754	protein_coding_gene	2.24096	4.72713	0.000957778
ins-2	WBGene00002085	protein_coding_gene	2.22799	4.68481	0.00300896
C14C6.5	WBGene00015759	protein_coding_gene	2.21345	4.63783	0.00308478
cutl-2	WBGene00013145	protein_coding_gene	2.20981	4.62614	8.10447e-05
noah-2	WBGene00009926	protein_coding_gene	2.20902	4.62361	3.55609e-07
K08B4.2	WBGene00019514	protein_coding_gene	2.20232	4.6022	0.000911475
K11H12.6	WBGene00019662	protein_coding_gene	2.19764	4.58727	0.0115929
F31E3.12	WBGene00219317	protein_coding_gene	2.19201	4.56943	0.00454092
clec-232	WBGene00009487	protein_coding_gene	2.17564	4.51785	0.0499812
C27A7.8	WBGene00007758	protein_coding_gene	2.16	4.46915	1.01138e-08
Y41D4B.26	WBGene00021525	protein_coding_gene	2.15249	4.44596	0.000266985
fmi-1	WBGene00001475	protein_coding_gene	2.15035	4.43935	4.83233e-06
T14B4.19	WBGene00302993	protein_coding_gene	2.11834	4.34193	0.000123723
clec-161	WBGene00010228	protein_coding_gene	2.10576	4.30423	0.0463464
nphp-1	WBGene00010898	protein_coding_gene	2.10238	4.29416	0.000334121
C03A7.2	WBGene00015366	protein_coding_gene	2.09237	4.26448	0.0271442
F57B1.6	WBGene00010189	protein_coding_gene	2.08228	4.23477	0.0017259
noah-1	WBGene00016422	protein_coding_gene	2.07279	4.20699	1.91262e-07
F53C3.3	WBGene00018747	protein_coding_gene	2.06762	4.19194	0.00767824
cut-6	WBGene00000853	protein_coding_gene	2.05291	4.14943	0.00200964
hlh-16	WBGene00001960	protein_coding_gene	2.02869	4.08033	0.00407555
hpo-2	WBGene00012500	protein_coding_gene	2.00192	4.00531	0.042791
T05H10.3	WBGene00011508	protein_coding_gene	1.99613	3.9893	0.00396975
wrt-10	WBGene00006956	protein_coding_gene	1.98125	3.94836	1.72018e-07
math-14	WBGene00015828	protein_coding_gene	1.96261	3.89766	7.7231e-15
F41C3.1	WBGene00018267	protein_coding_gene	1.93172	3.81511	0.0202865
mam-5	WBGene00011572	protein_coding_gene	1.92501	3.79739	0.047045
R04B3.1	WBGene00019866	protein_coding_gene	1.9132	3.76644	0.0459938
ceh-8	WBGene00000433	protein_coding_gene	1.90403	3.74258	0.0226972
K01D12.1	WBGene00010461	protein_coding_gene	1.87452	3.66681	0.0461243
F22F7.3	WBGene00017721	protein_coding_gene	1.87274	3.66228	0.00788525
F54B11.10	WBGene00010033	protein_coding_gene	1.86293	3.63745	0.0233007
ZC84.1	WBGene00013846	protein_coding_gene	1.85393	3.61483	0.00340876
del-3	WBGene00009144	protein_coding_gene	1.85134	3.60834	0.0435965
R160.10	WBGene00219369	protein_coding_gene	1.844	3.59003	0.0187226
Y43F8C.18	WBGene00012839	ncRNA_gene	1.8429	3.58731	0.0405526
hrg-1	WBGene00019830	protein_coding_gene	1.84198	3.58502	6.98151e-06
C40H1.2	WBGene00008038	protein_coding_gene	1.83539	3.56867	0.000224451
let-4	WBGene00002282	protein_coding_gene	1.82588	3.54523	0.000112807
Y23H5B.8	WBGene00021279	protein_coding_gene	1.82191	3.53549	0.000244266
M01D1.12	WBGene00269373	protein_coding_gene	1.81889	3.52809	0.00894953
ptr-19	WBGene00004233	protein_coding_gene	1.81868	3.52758	0.00175257
sym-1	WBGene00006366	protein_coding_gene	1.8158	3.52056	2.40765e-06
C35A5.6	WBGene00007950	protein_coding_gene	1.8153	3.51933	2.84624e-07
ceh-16	WBGene00000439	protein_coding_gene	1.79196	3.46285	0.00360591
gsto-1	WBGene00016204	protein_coding_gene	1.78679	3.45047	1.32576e-08
C26C6.4	WBGene00007739	protein_coding_gene	1.78366	3.44299	0.0212353
M01H9.2	WBGene00019718	protein_coding_gene	1.77494	3.42224	0.00645269
cdh-5	WBGene00000397	protein_coding_gene	1.77143	3.41391	0.000163125
W01C9.1	WBGene00012175	protein_coding_gene	1.76013	3.38729	0.0272839
F38E9.1	WBGene00018184	protein_coding_gene	1.74762	3.35804	6.84486e-09
ZK822.1	WBGene00014089	protein_coding_gene	1.74129	3.34334	0.00120461
Y44E3A.1	WBGene00021547	protein_coding_gene	1.72328	3.30187	4.9114e-08
ZK593.9	WBGene00014005	pseudogene	1.72146	3.29771	0.00640793
T05E12.3	WBGene00011486	protein_coding_gene	1.71949	3.29319	2.15231e-07
Y82E9BL.3	WBGene00022320	protein_coding_gene	1.71712	3.2878	0.0459258
bus-18	WBGene00044631	protein_coding_gene	1.69754	3.24347	0.00217599
C03A7.13	WBGene00015371	protein_coding_gene	1.67931	3.20275	0.000490474
rig-5	WBGene00004372	protein_coding_gene	1.66707	3.1757	0.00149122
Y46H3C.6	WBGene00021606	pseudogene	1.65061	3.13966	0.0211872
ZC449.2	WBGene00022612	protein_coding_gene	1.64225	3.12151	0.00742731
F14B4.1	WBGene00008779	protein_coding_gene	1.62536	3.08519	2.25751e-05
C28C12.3	WBGene00016179	protein_coding_gene	1.6098	3.05209	0.0498924
Y51H7C.12	WBGene00021790	protein_coding_gene	1.60605	3.04418	0.0361414
clec-147	WBGene00007313	protein_coding_gene	1.60287	3.03747	2.90815e-11
nab-1	WBGene00003516	protein_coding_gene	1.60061	3.03272	7.20437e-05
tbb-4	WBGene00006538	protein_coding_gene	1.5931	3.01698	0.000636586
fbn-1	WBGene00022816	protein_coding_gene	1.57753	2.98458	0.00120274
cutl-25	WBGene00021919	protein_coding_gene	1.56987	2.96878	0.00223214
nhr-171	WBGene00016926	protein_coding_gene	1.55624	2.94086	0.0190832
fbxb-101	WBGene00013404	protein_coding_gene	1.54441	2.91686	0.0345793
E01G4.7	WBGene00045410	pseudogene	1.54366	2.91533	1.15167e-09
ceh-30	WBGene00000451	protein_coding_gene	1.53477	2.89742	0.0209248
hsp-12.1	WBGene00011906	protein_coding_gene	1.52573	2.87931	0.00257153
dyf-7	WBGene00001123	protein_coding_gene	1.5257	2.87926	0.00228934
dpy-1	WBGene00001063	protein_coding_gene	1.52339	2.87466	0.026333
C17E4.19	WBGene00219310	protein_coding_gene	1.50583	2.83989	0.048127
srx-125	WBGene00006016	protein_coding_gene	1.48735	2.80374	0.0211502
F55G1.7	WBGene00018903	protein_coding_gene	1.47662	2.78296	4.80801e-07
Y51H4A.1	WBGene00013098	protein_coding_gene	1.46531	2.76124	0.0355656
F35D2.3	WBGene00018041	protein_coding_gene	1.45374	2.73917	1.81656e-05
T19C9.8	WBGene00011844	protein_coding_gene	1.44459	2.72186	0.0332181
dmd-5	WBGene00017326	protein_coding_gene	1.44207	2.71711	0.0194811
zip-7	WBGene00013100	protein_coding_gene	1.41069	2.65865	0.00334345
Y7A9D.1	WBGene00012420	protein_coding_gene	1.40855	2.65471	0.00101307
T26C12.3	WBGene00020833	protein_coding_gene	1.40507	2.6483	0.00403124
F53B3.5	WBGene00018743	protein_coding_gene	1.39988	2.6388	0.000261126
ddn-1	WBGene00015227	protein_coding_gene	1.39658	2.63277	0.00292503
F19C7.4	WBGene00017594	protein_coding_gene	1.39297	2.62618	0.000100215
C35D10.3	WBGene00016441	protein_coding_gene	1.38819	2.61751	0.0311436
dex-1	WBGene00017028	protein_coding_gene	1.38789	2.61696	0.000957878
K07E3.4	WBGene00019492	protein_coding_gene	1.38386	2.60965	2.81258e-09
best-16	WBGene00020046	protein_coding_gene	1.37925	2.60133	0.0152987
lgc-22	WBGene00017483	protein_coding_gene	1.3527	2.55389	0.000333513
F46E10.2	WBGene00018489	protein_coding_gene	1.32292	2.50172	0.0012391
Y38H6C.21	WBGene00012633	protein_coding_gene	1.32264	2.50123	0.00101588
nas-33	WBGene00003551	protein_coding_gene	1.31072	2.48066	0.0266092
flp-34	WBGene00019975	protein_coding_gene	1.30882	2.4774	0.00758075
rga-2	WBGene00013135	protein_coding_gene	1.30485	2.47057	0.00601677
C46C11.4	WBGene00044567	protein_coding_gene	1.29813	2.4591	0.00842379
F59B2.9	WBGene00010311	protein_coding_gene	1.29397	2.45202	0.00369703
hrg-7	WBGene00007605	protein_coding_gene	1.29319	2.45069	0.0140195
R07B7.6	WBGene00011090	protein_coding_gene	1.28258	2.43274	9.00548e-06
clec-66	WBGene00009397	protein_coding_gene	1.27557	2.42094	0.000823759
Y57A10A.26	WBGene00013266	protein_coding_gene	1.26805	2.40835	1.32876e-05
fat-1	WBGene00001393	protein_coding_gene	1.26631	2.40546	6.70687e-10
D2005.6	WBGene00008401	protein_coding_gene	1.24842	2.37582	0.0258757
C30G7.4	WBGene00044178	protein_coding_gene	1.24342	2.3676	0.00192784
K02E10.4	WBGene00019318	protein_coding_gene	1.2345	2.35299	0.0148435
lad-2	WBGene00002243	protein_coding_gene	1.23375	2.35178	0.00284135
acox-3	WBGene00019060	protein_coding_gene	1.22747	2.34155	0.00734128
nas-37	WBGene00003553	protein_coding_gene	1.22465	2.33699	0.00364696
B0454.6	WBGene00015197	protein_coding_gene	1.22157	2.33201	0.000111647
ptp-4	WBGene00010558	protein_coding_gene	1.2157	2.32254	0.00774461
ZK896.1	WBGene00014132	protein_coding_gene	1.20708	2.3087	0.0101742
T02G5.11	WBGene00020167	pseudogene	1.19749	2.2934	0.00961015
cdh-8	WBGene00017576	protein_coding_gene	1.19625	2.29144	0.00122343
C41G11.1	WBGene00016568	protein_coding_gene	1.19428	2.28831	0.000159099
C44E12.1	WBGene00016657	protein_coding_gene	1.18862	2.27935	1.29501e-05
jmjd-3.3	WBGene00007813	protein_coding_gene	1.18679	2.27645	0.0116647
T25B2.2	WBGene00020786	protein_coding_gene	1.18655	2.27608	0.000403952
ZK287.4	WBGene00013965	protein_coding_gene	1.18473	2.27321	0.0339228
hex-1	WBGene00020509	protein_coding_gene	1.16796	2.24694	2.05506e-05
K01A2.3	WBGene00019278	pseudogene	1.16759	2.24635	0.0186774
B0228.6	WBGene00015063	protein_coding_gene	1.16503	2.24238	4.33838e-05
ceh-32	WBGene00000453	protein_coding_gene	1.15679	2.22961	0.00131717
Y59H11AR.4	WBGene00022012	protein_coding_gene	1.15579	2.22807	0.00116171
ech-1.1	WBGene00001150	protein_coding_gene	1.14969	2.21866	0.00614617
C02B8.1	WBGene00015320	protein_coding_gene	1.14299	2.20838	0.0278615
F47E1.4	WBGene00018568	protein_coding_gene	1.1393	2.20274	0.00488278
C40A11.3	WBGene00016546	protein_coding_gene	1.13841	2.20139	0.0400671
pudl-2	WBGene00044490	protein_coding_gene	1.13793	2.20065	0.0222459
mks-5	WBGene00007490	protein_coding_gene	1.13659	2.19861	0.0302645
col-99	WBGene00000674	protein_coding_gene	1.12865	2.18654	0.0105249
cest-16	WBGene00020330	protein_coding_gene	1.12736	2.18458	0.0105958
spin-2	WBGene00008033	protein_coding_gene	1.12638	2.1831	0.00352556
lipl-4	WBGene00019376	protein_coding_gene	1.12175	2.17611	0.0368874
bam-2	WBGene00000237	protein_coding_gene	1.11937	2.17252	0.000138145
W02D7.4	WBGene00020940	protein_coding_gene	1.1189	2.17181	1.12225e-06
arrd-4	WBGene00014159	protein_coding_gene	1.11253	2.16225	0.0122773
mig-13	WBGene00003245	protein_coding_gene	1.10869	2.15649	0.000568403
Y62F5A.9	WBGene00013387	protein_coding_gene	1.10345	2.14868	0.0233853
hlh-14	WBGene00001958	protein_coding_gene	1.10283	2.14776	0.0107135
nhr-91	WBGene00003681	protein_coding_gene	1.10238	2.14709	0.00725236
cng-1	WBGene00000562	protein_coding_gene	1.09711	2.13926	0.0022059
fbxa-175	WBGene00045293	pseudogene	1.0955	2.13687	0.0249661
C08F1.10	WBGene00015613	protein_coding_gene	1.0942	2.13495	0.00317311
F23F1.6	WBGene00017747	protein_coding_gene	1.0898	2.12845	0.00907572
clec-54	WBGene00008596	protein_coding_gene	1.08743	2.12495	9.25766e-05
C23G10.14	WBGene00271647	ncRNA_gene	1.08349	2.11916	0.0433998
skr-21	WBGene00004827	protein_coding_gene	1.07864	2.11204	0.00105736
C11H1.7	WBGene00007531	protein_coding_gene	1.06714	2.09527	0.0410834
nlr-1	WBGene00003772	protein_coding_gene	1.06611	2.09379	8.42907e-05
nlp-73	WBGene00013964	protein_coding_gene	1.06382	2.09046	0.00181091
syg-1	WBGene00006365	protein_coding_gene	1.06276	2.08893	0.00825125
F13C5.5	WBGene00017426	protein_coding_gene	1.06141	2.08697	0.00899765
D1044.7	WBGene00017032	protein_coding_gene	1.06087	2.08618	0.0343847
W03G11.4	WBGene00012226	protein_coding_gene	1.05209	2.07353	0.00318969
B0403.6	WBGene00043982	protein_coding_gene	1.04514	2.06357	0.020123
glt-6	WBGene00001624	protein_coding_gene	1.04057	2.05703	0.00377527
fat-4	WBGene00001396	protein_coding_gene	1.0325	2.04556	2.41684e-07
syg-2	WBGene00007750	protein_coding_gene	1.03091	2.04331	0.00587783
R09A1.3	WBGene00019973	protein_coding_gene	1.02984	2.0418	0.000124896
abts-4	WBGene00019844	protein_coding_gene	1.02711	2.03794	4.14877e-05
T09B4.5	WBGene00020379	protein_coding_gene	1.02437	2.03408	0.0103521
hsp-12.2	WBGene00002011	protein_coding_gene	1.02179	2.03044	0.00103232
kal-1	WBGene00002181	protein_coding_gene	1.02119	2.02959	0.000473813
catp-7	WBGene00022010	protein_coding_gene	1.01588	2.02214	0.00826576
DH11.2	WBGene00008436	protein_coding_gene	1.01003	2.01396	0.00375565
sto-1	WBGene00006063	protein_coding_gene	1.00947	2.01317	0.00136605
ddo-2	WBGene00017565	protein_coding_gene	1.00137	2.0019	0.000322819
lam-3	WBGene00002248	protein_coding_gene	1.00088	2.00121	0.00524435
mnp-1	WBGene00007139	protein_coding_gene	1.00057	2.00079	0.000808915
gst-39	WBGene00001787	protein_coding_gene	-1.00029	0.4999	0.011121
tyr-2	WBGene00010661	protein_coding_gene	-1.00385	0.498669	0.0161597
F49D11.10	WBGene00045433	protein_coding_gene	-1.00443	0.498467	2.96495e-05
oat-1	WBGene00003837	protein_coding_gene	-1.00631	0.497818	0.011824
cct-5	WBGene00000380	protein_coding_gene	-1.01404	0.495157	2.69073e-05
cct-3	WBGene00018782	protein_coding_gene	-1.01557	0.494633	5.59112e-08
nit-1	WBGene00014206	protein_coding_gene	-1.01852	0.493622	0.0012035
cest-4	WBGene00015930	protein_coding_gene	-1.01914	0.49341	0.000177241
aspm-1	WBGene00008107	protein_coding_gene	-1.01951	0.493285	2.42603e-09
Y116F11B.10	WBGene00013826	pseudogene	-1.02322	0.492018	0.00698444
W02H5.8	WBGene00020962	protein_coding_gene	-1.02467	0.491524	0.000296465
col-109	WBGene00000683	protein_coding_gene	-1.0253	0.491307	0.0386112
fah-1	WBGene00019620	protein_coding_gene	-1.03006	0.48969	0.000296162
F31A3.3	WBGene00017938	protein_coding_gene	-1.03062	0.4895	0.0303599
duo-1	WBGene00001110	protein_coding_gene	-1.03284	0.488747	7.45789e-07
acl-1	WBGene00010339	protein_coding_gene	-1.03396	0.488369	1.70742e-06
cln-3.1	WBGene00000539	protein_coding_gene	-1.03505	0.488	0.00955191
elpc-1	WBGene00022463	protein_coding_gene	-1.03956	0.486474	3.52966e-17
twk-42	WBGene00006692	protein_coding_gene	-1.04081	0.486054	0.00336834
atfs-1	WBGene00013878	protein_coding_gene	-1.05957	0.479776	2.46798e-13
haly-1	WBGene00009813	protein_coding_gene	-1.06104	0.479286	0.000318111
cima-1	WBGene00018473	protein_coding_gene	-1.06145	0.479149	0.0131089
F21A3.3	WBGene00008993	protein_coding_gene	-1.06379	0.478375	0.0106998
mrpl-24	WBGene00019076	protein_coding_gene	-1.06701	0.477306	6.25217e-06
gpa-4	WBGene00001666	protein_coding_gene	-1.06835	0.476863	0.0492751
cra-1	WBGene00020068	protein_coding_gene	-1.07227	0.47557	2.02944e-07
C10C6.7	WBGene00007515	protein_coding_gene	-1.07662	0.47414	0.0192443
gst-20	WBGene00001768	protein_coding_gene	-1.07846	0.473534	0.00195372
T28A11.2	WBGene00020869	protein_coding_gene	-1.07972	0.473119	1.9811e-05
tofu-4	WBGene00019013	protein_coding_gene	-1.08069	0.472802	2.27719e-07
Y54E10A.17	WBGene00021835	protein_coding_gene	-1.08579	0.471134	0.00599122
B0391.10	WBGene00007165	pseudogene	-1.08627	0.470977	0.000257051
heri-1	WBGene00016236	protein_coding_gene	-1.09671	0.467583	1.0692e-12
F28H7.8	WBGene00009241	protein_coding_gene	-1.09725	0.467407	0.0102262
K12H4.7	WBGene00019682	protein_coding_gene	-1.09794	0.467182	1.88822e-06
oig-2	WBGene00003860	protein_coding_gene	-1.11103	0.462962	0.00419316
K01C8.1	WBGene00010456	protein_coding_gene	-1.11876	0.46049	0.000651874
pqn-37	WBGene00004124	protein_coding_gene	-1.12117	0.459721	0.00680576
col-38	WBGene00000615	protein_coding_gene	-1.12195	0.459473	0.00198995
clec-265	WBGene00019738	protein_coding_gene	-1.12581	0.458244	0.0209002
cth-2	WBGene00022856	protein_coding_gene	-1.1268	0.457931	0.00137055
bath-14	WBGene00015016	pseudogene	-1.12754	0.457696	0.00598918
D1044.1	WBGene00017027	protein_coding_gene	-1.12758	0.457684	0.00144754
Y50D4B.6	WBGene00021745	protein_coding_gene	-1.12971	0.457006	0.0360116
C54E4.5	WBGene00016920	protein_coding_gene	-1.13046	0.456769	0.00890035
ugt-4	WBGene00013905	protein_coding_gene	-1.14467	0.452295	0.0315734
grd-10	WBGene00001699	protein_coding_gene	-1.1481	0.45122	0.0219762
eif-2gamma	WBGene00021466	protein_coding_gene	-1.15195	0.450017	2.33464e-11
grl-21	WBGene00001730	protein_coding_gene	-1.15319	0.449628	0.0499652
mua-3	WBGene00003482	protein_coding_gene	-1.15962	0.44763	0.00567398
sprr-2	WBGene00009629	protein_coding_gene	-1.16485	0.446012	0.0156185
cct-2	WBGene00000378	protein_coding_gene	-1.17433	0.44309	7.10239e-10
cdr-2	WBGene00008296	protein_coding_gene	-1.17861	0.441778	0.00839854
R160.3	WBGene00020120	protein_coding_gene	-1.18267	0.440535	0.033853
C44F1.1	WBGene00008091	protein_coding_gene	-1.20008	0.435252	0.00243622
nas-36	WBGene00003552	protein_coding_gene	-1.20321	0.434308	0.0209248
Y47D3B.6	WBGene00012942	protein_coding_gene	-1.20388	0.434105	0.0283432
col-17	WBGene00000606	protein_coding_gene	-1.20426	0.433993	0.0184392
col-12	WBGene00000601	protein_coding_gene	-1.22032	0.429187	0.0482104
nhr-115	WBGene00003705	protein_coding_gene	-1.22398	0.428099	0.00223233
C39E9.8	WBGene00008032	protein_coding_gene	-1.22405	0.42808	6.58167e-08
pcp-2	WBGene00003957	protein_coding_gene	-1.22524	0.427725	0.0211327
col-176	WBGene00000749	protein_coding_gene	-1.23023	0.426251	0.0120253
nmat-1	WBGene00012295	protein_coding_gene	-1.2318	0.425784	0.00151267
T28C12.2	WBGene00020889	protein_coding_gene	-1.23526	0.424767	0.0377789
col-107	WBGene00000681	protein_coding_gene	-1.23852	0.423808	0.0128786
H10E21.4	WBGene00019184	protein_coding_gene	-1.24037	0.423265	0.0317098
col-63	WBGene00000639	protein_coding_gene	-1.24715	0.42128	0.0116895
ugt-42	WBGene00017959	protein_coding_gene	-1.24753	0.42117	0.0437851
cld-9	WBGene00009432	protein_coding_gene	-1.2499	0.420477	0.00157489
C49C3.9	WBGene00008199	protein_coding_gene	-1.25501	0.41899	0.0131682
B0554.5	WBGene00015258	protein_coding_gene	-1.26006	0.417528	0.0283163
R02E4.3	WBGene00044724	protein_coding_gene	-1.27548	0.413087	0.022403
cutl-18	WBGene00009830	protein_coding_gene	-1.28047	0.411661	0.0341151
gst-24	WBGene00001772	protein_coding_gene	-1.29205	0.408369	0.000599074
mig-21	WBGene00003252	protein_coding_gene	-1.3103	0.403238	0.00534855
sdz-8	WBGene00008334	protein_coding_gene	-1.31097	0.403051	0.000533531
pho-1	WBGene00004020	protein_coding_gene	-1.3166	0.401481	0.00105665
col-110	WBGene00000684	protein_coding_gene	-1.32956	0.397889	0.0252381
col-115	WBGene00000689	protein_coding_gene	-1.3352	0.396336	0.0455655
mpst-7	WBGene00011307	protein_coding_gene	-1.33577	0.396179	6.99156e-06
cyp-35C1	WBGene00007362	protein_coding_gene	-1.33974	0.395092	0.000210609
suro-1	WBGene00011235	protein_coding_gene	-1.34206	0.394457	0.0107957
Y55F3AM.14	WBGene00021931	protein_coding_gene	-1.34522	0.393595	0.045088
col-14	WBGene00000603	protein_coding_gene	-1.35343	0.391359	0.0070263
F19B2.5	WBGene00008944	protein_coding_gene	-1.35377	0.391267	0.0101326
C25E10.10	WBGene00016099	protein_coding_gene	-1.3546	0.391044	0.00015703
clec-186	WBGene00014138	protein_coding_gene	-1.36011	0.389554	0.000333513
ZK180.6	WBGene00022680	protein_coding_gene	-1.36126	0.389243	0.00255947
F41B4.3	WBGene00018259	protein_coding_gene	-1.36226	0.388974	0.000279788
col-7	WBGene00000596	protein_coding_gene	-1.38714	0.382322	0.0352542
C33D3.3	WBGene00007894	protein_coding_gene	-1.40853	0.376697	0.0125918
Y47G6A.15	WBGene00021641	protein_coding_gene	-1.41254	0.37565	0.000936176
K01D12.9	WBGene00010468	protein_coding_gene	-1.41743	0.37438	0.0368905
miro-3	WBGene00021651	pseudogene	-1.4188	0.374024	0.0088365
C36C5.5	WBGene00016474	protein_coding_gene	-1.42266	0.373024	9.38017e-08
dpy-13	WBGene00001074	protein_coding_gene	-1.42404	0.372667	0.00754264
cdr-4	WBGene00010470	protein_coding_gene	-1.42821	0.371591	0.000881678
hpd-1	WBGene00001993	protein_coding_gene	-1.4291	0.371363	0.00428734
gst-12	WBGene00001760	protein_coding_gene	-1.43003	0.371122	0.00144878
pho-12	WBGene00016152	protein_coding_gene	-1.43361	0.370203	0.0187528
arl-7	WBGene00000191	pseudogene	-1.43538	0.36975	0.0132513
Y47D7A.13	WBGene00021625	protein_coding_gene	-1.43973	0.368636	0.0193596
Y119D3B.21	WBGene00022497	protein_coding_gene	-1.44004	0.368556	0.000176052
dct-18	WBGene00010266	protein_coding_gene	-1.44285	0.36784	0.00104948
F09B12.3	WBGene00008607	protein_coding_gene	-1.4444	0.367445	0.00215523
dpy-5	WBGene00001067	protein_coding_gene	-1.45427	0.364941	0.00330667
C17C3.1	WBGene00015887	protein_coding_gene	-1.45647	0.364384	2.95762e-14
T21C9.9	WBGene00011895	protein_coding_gene	-1.45734	0.364164	0.0146377
col-97	WBGene00000672	protein_coding_gene	-1.45995	0.363505	0.00111754
C07A9.9	WBGene00007405	protein_coding_gene	-1.46623	0.361928	5.20338e-06
his-40	WBGene00001914	protein_coding_gene	-1.46731	0.361655	0.0171087
col-144	WBGene00000717	protein_coding_gene	-1.46885	0.361269	0.00960104
Y58A7A.1	WBGene00021975	protein_coding_gene	-1.4741	0.359958	0.0110895
cyp-35A4	WBGene00016786	protein_coding_gene	-1.48677	0.356811	0.0435965
T01D1.3	WBGene00020148	protein_coding_gene	-1.48903	0.356252	0.0137015
T10E9.3	WBGene00020413	protein_coding_gene	-1.49293	0.355291	0.000837167
gly-8	WBGene00001633	protein_coding_gene	-1.49567	0.354617	0.00294729
C32H11.4	WBGene00007867	protein_coding_gene	-1.49871	0.353871	1.42053e-05
C17H12.6	WBGene00015932	protein_coding_gene	-1.49973	0.35362	0.0157174
C23H5.8	WBGene00016027	protein_coding_gene	-1.50013	0.353523	8.6504e-05
F54D5.4	WBGene00010050	protein_coding_gene	-1.50225	0.353002	1.1003e-10
C33E10.8	WBGene00016349	protein_coding_gene	-1.5086	0.351451	0.0123156
col-71	WBGene00000647	protein_coding_gene	-1.51065	0.350953	0.0023355
C30H6.5	WBGene00007823	protein_coding_gene	-1.52676	0.347057	0.012637
Y51B9A.6	WBGene00013088	protein_coding_gene	-1.52791	0.34678	0.0337255
F45E1.4	WBGene00018465	protein_coding_gene	-1.53158	0.345899	0.000667765
C26B2.8	WBGene00016130	protein_coding_gene	-1.5335	0.345439	0.0202905
R02D1.2	WBGene00235310	protein_coding_gene	-1.53962	0.343975	0.00276755
C35A11.4	WBGene00016431	protein_coding_gene	-1.5459	0.342481	0.00109816
F08F3.4	WBGene00017262	protein_coding_gene	-1.56012	0.339123	0.00094186
pcp-4	WBGene00003959	protein_coding_gene	-1.56322	0.338395	8.04084e-06
K08D8.12	WBGene00194926	protein_coding_gene	-1.57054	0.336682	0.0024476
col-169	WBGene00000742	protein_coding_gene	-1.57372	0.33594	0.00334849
R12E2.7	WBGene00020033	protein_coding_gene	-1.59574	0.330854	0.0222878
dpy-4	WBGene00001066	protein_coding_gene	-1.59579	0.33084	0.00035579
Y43C5A.7	WBGene00044922	protein_coding_gene	-1.59737	0.330478	0.0108279
col-104	WBGene00000678	protein_coding_gene	-1.5979	0.330357	0.00319867
col-175	WBGene00000748	protein_coding_gene	-1.59944	0.330005	0.00181795
pgp-8	WBGene00004002	protein_coding_gene	-1.60188	0.329448	0.000412046
col-130	WBGene00000704	protein_coding_gene	-1.60721	0.328234	0.00586867
ugt-37	WBGene00017332	protein_coding_gene	-1.61406	0.326679	0.00488158
col-125	WBGene00000699	protein_coding_gene	-1.63257	0.322514	0.0242551
Y47G6A.19	WBGene00021645	protein_coding_gene	-1.63852	0.321185	4.47208e-05
cyp-33C8	WBGene00019967	protein_coding_gene	-1.65247	0.318095	0.000504436
Y39B6A.21	WBGene00012680	pseudogene	-1.65869	0.316727	0.0214378
grl-16	WBGene00001725	protein_coding_gene	-1.66319	0.315741	0.00209921
col-73	WBGene00000649	protein_coding_gene	-1.66861	0.314557	0.00640987
col-90	WBGene00000665	protein_coding_gene	-1.67673	0.31279	0.00743247
ttr-31	WBGene00010225	protein_coding_gene	-1.6779	0.312538	0.00141877
H23N18.5	WBGene00019236	protein_coding_gene	-1.68745	0.310476	0.0160586
col-129	WBGene00000703	protein_coding_gene	-1.70126	0.307517	0.0016296
grsp-1	WBGene00012840	protein_coding_gene	-1.70344	0.307053	0.00335559
col-139	WBGene00000712	protein_coding_gene	-1.70495	0.306731	0.0178138
ram-2	WBGene00004300	protein_coding_gene	-1.70738	0.306215	0.000183841
dpy-6	WBGene00001068	protein_coding_gene	-1.72472	0.302557	0.00745078
col-49	WBGene00000626	protein_coding_gene	-1.72988	0.301477	0.00123346
F41G3.21	WBGene00044316	protein_coding_gene	-1.73379	0.300661	0.000394644
rol-1	WBGene00004394	protein_coding_gene	-1.73528	0.300351	0.000406548
Y51H7C.1	WBGene00021779	protein_coding_gene	-1.7384	0.299703	1.56849e-05
T20D4.3	WBGene00020609	protein_coding_gene	-1.75459	0.296357	0.00565569
col-138	WBGene00000711	protein_coding_gene	-1.75727	0.295808	0.000280178
mec-19	WBGene00008216	protein_coding_gene	-1.75942	0.295368	0.00680576
ugt-46	WBGene00015141	protein_coding_gene	-1.7682	0.293576	1.78785e-05
C42D4.3	WBGene00016596	protein_coding_gene	-1.78369	0.290439	0.00581522
lact-1	WBGene00018523	protein_coding_gene	-1.79373	0.288425	0.00246382
T06E4.9	WBGene00011536	protein_coding_gene	-1.8001	0.287155	0.0393633
Y94H6A.10	WBGene00022382	protein_coding_gene	-1.80104	0.286967	1.75345e-06
col-77	WBGene00000653	protein_coding_gene	-1.84758	0.277858	0.0010122
dod-20	WBGene00015259	protein_coding_gene	-1.84848	0.277686	0.0472005
T25G12.13	WBGene00219274	protein_coding_gene	-1.86271	0.274958	0.00947675
Y46G5A.29	WBGene00012917	protein_coding_gene	-1.867	0.274142	0.00115999
bli-6	WBGene00000256	protein_coding_gene	-1.86792	0.273968	0.000315122
F16H6.4	WBGene00008894	protein_coding_gene	-1.87557	0.272519	0.0104084
wago-11	WBGene00021711	protein_coding_gene	-1.92549	0.26325	6.92297e-05
Y51H7C.13	WBGene00021791	protein_coding_gene	-1.94612	0.259513	2.3949e-05
R04B5.6	WBGene00011004	protein_coding_gene	-1.95427	0.258052	0.000315122
ugt-9	WBGene00020587	protein_coding_gene	-1.96465	0.256201	1.17747e-07
oac-20	WBGene00009488	protein_coding_gene	-1.9683	0.255554	0.00210401
dod-17	WBGene00010745	protein_coding_gene	-1.9704	0.255182	8.32904e-05
col-60	WBGene00000636	protein_coding_gene	-1.97611	0.254174	0.00855148
col-81	WBGene00000657	protein_coding_gene	-1.97642	0.254119	0.0058899
col-161	WBGene00000734	protein_coding_gene	-1.97981	0.253524	0.0183302
swt-6	WBGene00011190	protein_coding_gene	-1.98226	0.253092	3.11754e-05
Y39B6A.27	WBGene00012686	protein_coding_gene	-1.99531	0.250814	5.24422e-06
col-152	WBGene00000725	protein_coding_gene	-2.00367	0.249364	0.032192
R03H10.12	WBGene00303363	pseudogene	-2.01299	0.247758	0.0264816
C04E12.5	WBGene00015435	protein_coding_gene	-2.02802	0.245191	0.0214824
gst-10	WBGene00001758	protein_coding_gene	-2.0339	0.244194	2.30916e-05
R08E5.3	WBGene00019963	protein_coding_gene	-2.03587	0.24386	1.32633e-05
clec-53	WBGene00020191	protein_coding_gene	-2.03807	0.243489	3.22737e-06
col-120	WBGene00000694	protein_coding_gene	-2.08294	0.236033	0.00102149
cyp-29A3	WBGene00021412	protein_coding_gene	-2.1266	0.228996	4.98409e-06
col-167	WBGene00000740	protein_coding_gene	-2.13048	0.228381	3.27699e-05
F52C6.14	WBGene00018671	protein_coding_gene	-2.14397	0.226257	0.0334615
cyp-13A12	WBGene00008810	protein_coding_gene	-2.1531	0.22483	0.00708911
col-168	WBGene00000741	protein_coding_gene	-2.22288	0.214213	2.47737e-05
col-133	WBGene00000707	protein_coding_gene	-2.22677	0.213637	0.00898043
col-170	WBGene00000743	protein_coding_gene	-2.23489	0.212437	0.000595738
F57B9.3	WBGene00018997	protein_coding_gene	-2.2441	0.211086	0.0139541
gba-4	WBGene00021160	protein_coding_gene	-2.27484	0.206635	5.90328e-06
col-91	WBGene00000666	protein_coding_gene	-2.27919	0.206014	0.000453468
pgp-12	WBGene00004006	protein_coding_gene	-2.28827	0.204721	2.61257e-09
F35F10.13	WBGene00018062	protein_coding_gene	-2.3151	0.200949	0.0305157
mth-1	WBGene00017948	protein_coding_gene	-2.33606	0.19805	8.90942e-08
F52G3.3	WBGene00018711	pseudogene	-2.35636	0.195283	0.0375114
ugt-30	WBGene00011340	protein_coding_gene	-2.36449	0.194186	1.42511e-11
srm-6	WBGene00009810	protein_coding_gene	-2.36886	0.193598	0.0329693
ugt-16	WBGene00013901	protein_coding_gene	-2.38782	0.191071	1.86289e-14
col-162	WBGene00000735	protein_coding_gene	-2.41251	0.187828	0.00359384
T20D4.7	WBGene00020613	protein_coding_gene	-2.4344	0.185	0.0168811
Y45G12C.1	WBGene00021565	protein_coding_gene	-2.4577	0.182036	0.000104896
R07E5.4	WBGene00011112	protein_coding_gene	-2.48128	0.179085	0.0186888
far-3	WBGene00001387	protein_coding_gene	-2.48366	0.17879	3.23428e-08
K11H12.3	WBGene00019659	protein_coding_gene	-2.51828	0.174551	0.000547091
C55C3.7	WBGene00043065	protein_coding_gene	-2.53665	0.172342	0.0365841
col-157	WBGene00000730	protein_coding_gene	-2.58413	0.166763	0.000262069
B0205.14	WBGene00044646	protein_coding_gene	-2.67659	0.156411	0.00658822
grd-14	WBGene00001703	protein_coding_gene	-2.71293	0.15252	0.00101307
Y47D7A.15	WBGene00021627	protein_coding_gene	-2.71377	0.152432	0.000797171
grd-13	WBGene00001702	protein_coding_gene	-2.75954	0.147672	4.58455e-06
Y48G8AL.12	WBGene00021690	protein_coding_gene	-2.76124	0.147497	0.000254861
Y75B8A.39	WBGene00023483	protein_coding_gene	-2.76127	0.147494	0.0137622
col-159	WBGene00000732	protein_coding_gene	-2.76871	0.146735	2.27056e-10
C04E12.10	WBGene00015439	pseudogene	-2.77441	0.146157	0.00186911
col-88	WBGene00000663	protein_coding_gene	-2.83901	0.139757	0.000616798
zipt-2.3	WBGene00013207	protein_coding_gene	-2.85568	0.138152	0.000856085
col-154	WBGene00000727	protein_coding_gene	-2.89503	0.134434	2.89961e-06
C49G7.13	WBGene00269425	protein_coding_gene	-2.91626	0.13247	0.0128245
F53F1.4	WBGene00009982	protein_coding_gene	-2.97775	0.126943	2.14417e-05
pgp-1	WBGene00003995	protein_coding_gene	-2.99202	0.125694	6.5998e-15
col-145	WBGene00000718	protein_coding_gene	-3.06646	0.119373	3.9589e-05
col-156	WBGene00000729	protein_coding_gene	-3.09255	0.117233	3.64453e-06
col-180	WBGene00000753	protein_coding_gene	-3.10477	0.116244	6.87987e-08
F35E12.2	WBGene00009426	protein_coding_gene	-3.1063	0.116121	0.00947142
gpdh-1	WBGene00009824	protein_coding_gene	-3.31161	0.100718	0.000196047

## Sheet: CB4856 DEGs S_epidermidis
CB4856-specific genes exclusively expressed following S. epidermidis infection (vs. OP50) or DE in opposing directions following infection with S. epidermidis or S. auerus (vs. OP50)
Gene Name	Wormbase Gene ID	Type	log2Fold Change	Fold Change	Adjusted P-value
F56H6.7	WBGene00010168	protein_coding_gene	4.30441	19.7586	1.31164e-06
oac-35	WBGene00010171	protein_coding_gene	3.62771	12.3609	0.000718625
F56H6.9	WBGene00010170	protein_coding_gene	3.31086	9.92355	0.00325569
C47F8.6	WBGene00008162	protein_coding_gene	3.30403	9.87668	0.00255421
hsd-2	WBGene00022498	protein_coding_gene	3.23265	9.39996	0.00313705
col-94	WBGene00000669	protein_coding_gene	3.19917	9.18431	0.00885163
H25K10.1	WBGene00010411	protein_coding_gene	3.02839	8.15898	9.31295e-07
Y106G6E.1	WBGene00013705	protein_coding_gene	3.02031	8.1134	0.00121465
elo-6	WBGene00001244	protein_coding_gene	2.91748	7.55524	6.11801e-16
C49F5.8	WBGene00008212	protein_coding_gene	2.86551	7.28792	0.00641453
elo-5	WBGene00001243	protein_coding_gene	2.83201	7.12067	6.79801e-75
elo-2	WBGene00001240	protein_coding_gene	2.80272	6.97753	4.20534e-26
thn-2	WBGene00009215	protein_coding_gene	2.65845	6.31356	1.34728e-53
T28D6.3	WBGene00012123	protein_coding_gene	2.65029	6.27792	2.73328e-33
clec-174	WBGene00021580	protein_coding_gene	2.60208	6.07159	5.09862e-06
oac-45	WBGene00011656	protein_coding_gene	2.51226	5.70512	0.00752333
tag-10	WBGene00006404	protein_coding_gene	2.50859	5.69066	1.23084e-48
H06A10.1	WBGene00010368	protein_coding_gene	2.46849	5.53465	4.19403e-11
clec-100	WBGene00013179	protein_coding_gene	2.46423	5.51832	6.77879e-08
acox-1.4	WBGene00008567	protein_coding_gene	2.45778	5.49369	2.10458e-12
F11A5.17	WBGene00045510	protein_coding_gene	2.45515	5.4837	0.00892314
F49D11.3	WBGene00018627	protein_coding_gene	2.41076	5.31753	0.0439858
T10H10.2	WBGene00020426	protein_coding_gene	2.37278	5.1794	3.37827e-22
C54D2.1	WBGene00016915	protein_coding_gene	2.364	5.14796	0.00158371
C54F6.12	WBGene00016929	protein_coding_gene	2.34962	5.09691	4.75773e-09
lys-7	WBGene00003096	protein_coding_gene	2.32421	5.00792	3.23693e-15
Y54G2A.45	WBGene00044488	protein_coding_gene	2.32085	4.99626	2.20722e-05
T22F3.11	WBGene00020700	protein_coding_gene	2.31897	4.98975	0.0109918
F46B3.14	WBGene00009765	protein_coding_gene	2.26632	4.81095	0.000681856
F58F9.9	WBGene00044307	protein_coding_gene	2.26089	4.79288	0.000319675
Y53F4B.23	WBGene00013169	protein_coding_gene	2.24618	4.74427	2.0259e-06
abu-1	WBGene00000024	protein_coding_gene	2.23986	4.7235	0.0397404
Y45F10D.2	WBGene00012883	protein_coding_gene	2.21686	4.6488	0.00141247
oac-44	WBGene00011654	protein_coding_gene	2.2128	4.63574	0.0237858
C28F5.4	WBGene00016185	protein_coding_gene	2.19696	4.58511	0.0171529
decr-1.1	WBGene00018380	protein_coding_gene	2.14868	4.43421	2.2434e-17
Y50D4B.4	WBGene00021743	protein_coding_gene	2.1486	4.43397	3.51684e-22
F29A7.3	WBGene00017913	protein_coding_gene	2.14085	4.41021	0.00714094
pqn-71	WBGene00004153	protein_coding_gene	2.13916	4.40505	0.030297
F11A5.9	WBGene00008677	protein_coding_gene	2.13481	4.3918	3.17387e-23
tor-2	WBGene00006598	protein_coding_gene	2.1335	4.3878	0.015369
str-146	WBGene00006193	protein_coding_gene	2.13284	4.3858	0.0294694
F46B3.15	WBGene00009766	protein_coding_gene	2.1181	4.34122	0.00199405
W03F11.5	WBGene00021008	protein_coding_gene	2.11784	4.34042	0.000142461
F11C7.6	WBGene00017378	protein_coding_gene	2.10937	4.31504	2.63968e-13
Y38H6C.19	WBGene00012631	protein_coding_gene	2.10214	4.29345	0.0108894
F59A6.3	WBGene00019085	protein_coding_gene	2.0516	4.14566	0.0037513
nspb-12	WBGene00017305	protein_coding_gene	2.04782	4.1348	0.0493753
F40H6.5	WBGene00018255	protein_coding_gene	2.04349	4.12241	0.0246744
ets-5	WBGene00016600	protein_coding_gene	2.03281	4.09202	0.0166583
T25E4.1	WBGene00020803	protein_coding_gene	1.99767	3.99354	0.0121544
col-58	WBGene00000634	protein_coding_gene	1.99651	3.99033	0.00964424
cwp-5	WBGene00009844	protein_coding_gene	1.98865	3.96866	0.000684101
F59B1.4	WBGene00019098	protein_coding_gene	1.98627	3.96213	0.0316349
F37A4.6	WBGene00018136	protein_coding_gene	1.98587	3.96101	0.0133772
R03C1.1	WBGene00010987	protein_coding_gene	1.98532	3.9595	0.0217147
clec-1	WBGene00017772	protein_coding_gene	1.97831	3.94031	1.01485e-24
K02D3.2	WBGene00010505	protein_coding_gene	1.971	3.9204	0.00294456
clec-245	WBGene00007851	protein_coding_gene	1.9562	3.88038	0.0312353
Y47D7A.2	WBGene00021616	protein_coding_gene	1.95513	3.87751	0.0445171
F46F2.3	WBGene00009787	protein_coding_gene	1.95345	3.873	6.64692e-06
abu-8	WBGene00000031	protein_coding_gene	1.95228	3.86986	0.0127595
ech-7	WBGene00001156	protein_coding_gene	1.94539	3.85141	3.95022e-28
fipr-6	WBGene00007544	protein_coding_gene	1.93003	3.81062	0.0392631
drd-5	WBGene00018885	protein_coding_gene	1.91486	3.77078	3.42875e-12
fbxa-73	WBGene00020640	protein_coding_gene	1.91399	3.7685	0.00229858
Y39F10A.1	WBGene00021452	protein_coding_gene	1.90139	3.73573	0.00132546
D1054.6	WBGene00008373	pseudogene	1.89374	3.71597	0.0326292
W01C8.1	WBGene00020918	protein_coding_gene	1.88899	3.70375	0.0131225
F22H10.6	WBGene00017730	protein_coding_gene	1.87678	3.67253	6.8246e-06
C50E3.9	WBGene00016820	protein_coding_gene	1.86649	3.64645	0.000802235
F01D5.7	WBGene00008497	protein_coding_gene	1.86097	3.63251	0.00653036
Y82E9BL.18	WBGene00044402	protein_coding_gene	1.85821	3.62557	0.0447384
Y38F1A.4	WBGene00012607	protein_coding_gene	1.84927	3.60317	0.0424852
M03E7.4	WBGene00019756	protein_coding_gene	1.84338	3.58851	0.0409939
F25C8.1	WBGene00009104	pseudogene	1.843	3.58755	4.25679e-05
mup-4	WBGene00003497	protein_coding_gene	1.83915	3.57799	9.8466e-35
Y67D8C.7	WBGene00022071	protein_coding_gene	1.83196	3.5602	0.037133
C10F3.7	WBGene00015679	protein_coding_gene	1.82512	3.54336	0.000767054
C08G5.3	WBGene00015616	pseudogene	1.82115	3.53363	0.0257907
inx-18	WBGene00002140	protein_coding_gene	1.80148	3.48578	0.000629454
abu-10	WBGene00000033	protein_coding_gene	1.80069	3.48388	0.0477934
daao-1	WBGene00022076	protein_coding_gene	1.79196	3.46285	6.41642e-11
ugt-21	WBGene00007885	protein_coding_gene	1.7874	3.45192	7.82328e-09
F33E2.6	WBGene00009362	protein_coding_gene	1.78552	3.44742	0.0154204
C35A5.10	WBGene00044016	protein_coding_gene	1.76929	3.40885	0.0270731
lgc-54	WBGene00020528	protein_coding_gene	1.76679	3.40295	4.48046e-07
C18F10.2	WBGene00015977	protein_coding_gene	1.76361	3.39546	4.07964e-05
ncx-7	WBGene00003572	protein_coding_gene	1.74231	3.3457	5.92319e-17
Y57G11C.42	WBGene00013331	protein_coding_gene	1.74006	3.3405	0.00487548
F57B1.9	WBGene00045488	protein_coding_gene	1.72473	3.30518	0.000687418
C30A5.10	WBGene00016242	protein_coding_gene	1.72359	3.30258	0.0292993
F54E4.4	WBGene00010060	protein_coding_gene	1.71621	3.28572	0.0375751
srh-254	WBGene00005460	pseudogene	1.71416	3.28106	1.29731e-09
cah-5	WBGene00000283	protein_coding_gene	1.70834	3.26784	9.58288e-17
F19H6.6	WBGene00008961	protein_coding_gene	1.70512	3.26057	0.00412893
ZK228.4	WBGene00013947	protein_coding_gene	1.69884	3.2464	3.67731e-14
pho-13	WBGene00008560	protein_coding_gene	1.69697	3.24219	0.00385804
atic-1	WBGene00016957	protein_coding_gene	1.6935	3.23441	2.89841e-19
asns-1	WBGene00003816	protein_coding_gene	1.69293	3.23313	0.00153299
mct-6	WBGene00015676	protein_coding_gene	1.68898	3.22428	8.55658e-44
Y73C8C.10	WBGene00022267	protein_coding_gene	1.68744	3.22086	0.00196256
R05H10.7	WBGene00011046	protein_coding_gene	1.6782	3.20028	2.67194e-15
F19H6.5	WBGene00008960	protein_coding_gene	1.6709	3.18414	0.00523692
F07H5.8	WBGene00008559	protein_coding_gene	1.66977	3.18163	0.0187466
daf-36	WBGene00007536	protein_coding_gene	1.66434	3.16969	2.69613e-13
smd-1	WBGene00004875	protein_coding_gene	1.66348	3.1678	5.14892e-09
ldp-1	WBGene00017719	protein_coding_gene	1.66009	3.16036	6.8669e-58
haao-1	WBGene00010595	protein_coding_gene	1.65813	3.15608	5.76559e-13
T07G12.3	WBGene00011594	protein_coding_gene	1.65469	3.14855	0.0145144
T10B11.4	WBGene00020400	protein_coding_gene	1.64741	3.1327	0.0172364
K08D8.3	WBGene00010657	protein_coding_gene	1.64659	3.13092	1.29834e-11
twk-16	WBGene00006670	protein_coding_gene	1.64357	3.12437	0.00142071
F56C3.9	WBGene00018946	protein_coding_gene	1.6435	3.12422	0.000332643
Y7A5A.11	WBGene00044155	pseudogene	1.63768	3.11165	0.00173332
F26G1.5	WBGene00017841	protein_coding_gene	1.6326	3.1007	0.034017
cpt-5	WBGene00008629	protein_coding_gene	1.63121	3.09772	1.97297e-14
C01G10.17	WBGene00044658	protein_coding_gene	1.62703	3.08877	0.00181955
Y23H5B.12	WBGene00194701	protein_coding_gene	1.61352	3.05999	0.0354896
Y55D5A.4	WBGene00021918	protein_coding_gene	1.60959	3.05164	0.00101722
F56D6.12	WBGene00044474	protein_coding_gene	1.60905	3.0505	0.00343559
mgl-2	WBGene00003233	protein_coding_gene	1.6073	3.04682	3.70577e-09
Y41D4B.1	WBGene00021511	protein_coding_gene	1.6008	3.03311	0.0249245
lon-1	WBGene00003055	protein_coding_gene	1.5993	3.02996	3.37882e-05
acp-6	WBGene00022245	protein_coding_gene	1.59745	3.02609	9.91102e-24
C29F4.3	WBGene00007809	protein_coding_gene	1.59593	3.02288	0.0458914
W02H3.1	WBGene00012217	protein_coding_gene	1.59528	3.02154	1.2318e-05
C15F1.1	WBGene00015794	protein_coding_gene	1.59309	3.01695	6.34036e-11
pkd-2	WBGene00004035	protein_coding_gene	1.5926	3.01592	0.000144368
F37C12.21	WBGene00194742	protein_coding_gene	1.59199	3.01464	0.00171007
tph-1	WBGene00006600	protein_coding_gene	1.59082	3.0122	0.0296834
C39B5.5	WBGene00016523	protein_coding_gene	1.58369	2.99735	0.0193526
Y105C5B.7	WBGene00013648	pseudogene	1.57762	2.98476	0.00234938
F55A3.7	WBGene00018852	pseudogene	1.57444	2.9782	0.000740338
ppat-1	WBGene00011407	protein_coding_gene	1.5665	2.96184	1.52106e-10
col-165	WBGene00000738	protein_coding_gene	1.56321	2.95511	7.38277e-07
C11E4.7	WBGene00007521	protein_coding_gene	1.56188	2.95238	2.96465e-10
col-143	WBGene00000716	protein_coding_gene	1.55765	2.94374	5.78193e-06
col-160	WBGene00000733	protein_coding_gene	1.55456	2.93745	2.61e-30
Y43F8C.16	WBGene00012837	protein_coding_gene	1.55172	2.93166	0.00399756
cyp-36A1	WBGene00007913	protein_coding_gene	1.54105	2.91006	1.67898e-09
C46F2.1	WBGene00016714	protein_coding_gene	1.52682	2.8815	1.01875e-06
T02D1.7	WBGene00011373	protein_coding_gene	1.51836	2.86465	0.0283299
lov-1	WBGene00003058	protein_coding_gene	1.51828	2.86449	0.0207781
T22F3.7	WBGene00020697	protein_coding_gene	1.50325	2.8348	0.0298495
inpp-1	WBGene00012016	protein_coding_gene	1.50102	2.83043	4.38933e-08
F54H5.3	WBGene00018840	protein_coding_gene	1.49584	2.82028	0.000195544
R13A5.10	WBGene00020052	protein_coding_gene	1.49503	2.81869	6.45749e-06
K12H6.5	WBGene00019685	protein_coding_gene	1.49447	2.8176	8.7355e-05
Y47D7A.7	WBGene00021620	protein_coding_gene	1.48166	2.79271	0.00243209
Y6B3B.1	WBGene00012387	protein_coding_gene	1.47372	2.77737	0.000322835
lgc-21	WBGene00007903	protein_coding_gene	1.46408	2.75887	0.020335
C47A10.12	WBGene00008129	protein_coding_gene	1.46389	2.75851	2.57175e-08
nas-22	WBGene00003541	protein_coding_gene	1.46379	2.75832	0.0189097
acr-8	WBGene00000047	protein_coding_gene	1.46377	2.75829	0.000406891
pqn-22	WBGene00004112	protein_coding_gene	1.46374	2.75823	8.84454e-15
T04A8.13	WBGene00011414	protein_coding_gene	1.45917	2.74951	9.81744e-05
clec-155	WBGene00011405	pseudogene	1.45825	2.74775	0.009601
F13H8.6	WBGene00017439	protein_coding_gene	1.45632	2.74407	0.0331884
T01C8.3	WBGene00020144	protein_coding_gene	1.45574	2.74296	0.0027213
ugt-32	WBGene00018543	protein_coding_gene	1.45451	2.74063	0.0112197
tor-1	WBGene00006597	protein_coding_gene	1.45348	2.73867	0.0489045
W06H8.2	WBGene00021066	protein_coding_gene	1.45203	2.73592	0.000228278
Y40H7A.11	WBGene00012748	protein_coding_gene	1.44516	2.72293	0.0490469
clec-132	WBGene00021143	protein_coding_gene	1.43661	2.70685	1.17798e-05
T12A2.5	WBGene00020439	protein_coding_gene	1.43643	2.70651	3.53804e-07
F25D7.5	WBGene00009114	protein_coding_gene	1.43455	2.70298	0.011432
ugt-3	WBGene00013903	protein_coding_gene	1.43187	2.69797	0.0318362
F15H9.7	WBGene00077535	pseudogene	1.42038	2.67656	0.0374864
unc-52	WBGene00006787	protein_coding_gene	1.42013	2.6761	1.93193e-24
ctsa-3.1	WBGene00017969	protein_coding_gene	1.41727	2.6708	0.00775557
pde-5	WBGene00016328	protein_coding_gene	1.41309	2.66307	0.0362574
col-98	WBGene00000673	protein_coding_gene	1.41196	2.66098	5.26464e-24
clec-105	WBGene00012488	protein_coding_gene	1.4022	2.64305	0.000628439
T10H9.1	WBGene00020424	protein_coding_gene	1.39343	2.62702	0.0107074
ZK402.5	WBGene00022731	protein_coding_gene	1.39283	2.62593	0.0214131
C31B8.12	WBGene00016285	protein_coding_gene	1.39227	2.62491	0.00302868
C17H12.37	WBGene00236786	protein_coding_gene	1.39151	2.62354	0.0444739
Y51A2D.1	WBGene00013072	protein_coding_gene	1.38262	2.60742	0.000375633
clec-108	WBGene00012504	protein_coding_gene	1.37902	2.60092	0.00422934
cyp-35D1	WBGene00008829	protein_coding_gene	1.37054	2.58567	0.00544074
ctsa-3.2	WBGene00007462	protein_coding_gene	1.36802	2.58116	0.00589283
T02G5.7	WBGene00020166	protein_coding_gene	1.36546	2.57658	6.76913e-23
col-96	WBGene00000671	protein_coding_gene	1.363	2.5722	6.82283e-08
W10C8.5	WBGene00021128	protein_coding_gene	1.36296	2.57213	4.38738e-16
T26H5.10	WBGene00044783	protein_coding_gene	1.3574	2.56224	0.00134601
ilys-2	WBGene00016669	protein_coding_gene	1.35657	2.56076	0.00367367
Y43F8C.17	WBGene00012838	protein_coding_gene	1.3525	2.55353	1.01086e-10
vha-5	WBGene00006914	protein_coding_gene	1.35244	2.55343	3.5538e-23
clec-165	WBGene00009523	protein_coding_gene	1.35226	2.55313	0.000668914
unc-41	WBGene00006777	protein_coding_gene	1.35222	2.55305	7.23633e-07
C34F11.1	WBGene00016413	protein_coding_gene	1.35058	2.55015	0.00889151
cah-4	WBGene00000282	protein_coding_gene	1.34515	2.54056	3.81043e-18
F09E5.16	WBGene00017292	protein_coding_gene	1.34115	2.53354	4.04209e-07
cwp-1	WBGene00000859	protein_coding_gene	1.33705	2.52634	0.000228849
B0416.2	WBGene00015178	protein_coding_gene	1.33356	2.52023	0.0180347
cwp-2	WBGene00000860	protein_coding_gene	1.332	2.51752	0.0472934
pat-12	WBGene00003936	protein_coding_gene	1.33165	2.51691	5.41426e-21
bgnt-1.6	WBGene00010167	protein_coding_gene	1.33122	2.51615	0.0256017
nlp-26	WBGene00003764	protein_coding_gene	1.33046	2.51483	3.03686e-05
pqn-72	WBGene00004154	protein_coding_gene	1.32161	2.49945	0.000726905
C35B1.4	WBGene00016434	protein_coding_gene	1.31582	2.48943	1.12592e-10
VB0395L.1	WBGene00044150	protein_coding_gene	1.31271	2.48408	0.00380591
glr-1	WBGene00001612	protein_coding_gene	1.31059	2.48042	0.00224427
amt-4	WBGene00000136	protein_coding_gene	1.30994	2.47931	1.30418e-11
cyp-25A1	WBGene00007963	protein_coding_gene	1.30825	2.47641	0.000149718
Y116F11A.3	WBGene00013817	protein_coding_gene	1.30564	2.47194	0.0265575
mab-3	WBGene00003100	protein_coding_gene	1.30519	2.47116	5.89256e-06
Y51H4A.935	WBGene00194647	protein_coding_gene	1.30469	2.47031	0.0242222
dmsr-3	WBGene00012993	protein_coding_gene	1.30469	2.47031	0.0146152
C28D4.8	WBGene00007795	protein_coding_gene	1.30304	2.46749	0.0127891
C18B2.3	WBGene00015954	protein_coding_gene	1.30243	2.46643	1.05629e-07
F43C11.2	WBGene00018379	protein_coding_gene	1.3005	2.46314	9.3812e-08
F46A9.2	WBGene00009755	protein_coding_gene	1.29624	2.45588	4.42431e-06
Y53C10A.15	WBGene00044805	protein_coding_gene	1.29445	2.45283	0.024246
clec-135	WBGene00015821	protein_coding_gene	1.29422	2.45244	1.69146e-06
kcc-3	WBGene00019289	protein_coding_gene	1.29165	2.44808	2.12869e-06
sur-5	WBGene00006351	protein_coding_gene	1.28835	2.44248	1.31048e-16
scl-26	WBGene00016821	protein_coding_gene	1.28481	2.43649	0.00852034
aqp-8	WBGene00000176	protein_coding_gene	1.28056	2.42933	7.17318e-22
fbxa-172	WBGene00008014	protein_coding_gene	1.27635	2.42226	0.000138165
Y66C5A.1	WBGene00044156	protein_coding_gene	1.27485	2.41973	0.0338068
F59A6.11	WBGene00044664	protein_coding_gene	1.27421	2.41867	0.00916041
F57A8.6	WBGene00010181	protein_coding_gene	1.26384	2.40135	0.00262214
ugt-43	WBGene00008485	protein_coding_gene	1.26162	2.39765	1.3835e-05
F52H2.6	WBGene00018718	protein_coding_gene	1.26096	2.39654	6.66693e-10
ZK1193.2	WBGene00022858	protein_coding_gene	1.25982	2.39465	5.98268e-08
sams-1	WBGene00008205	protein_coding_gene	1.2593	2.3938	5.47781e-23
frpr-6	WBGene00017661	protein_coding_gene	1.25902	2.39332	0.0282515
aqp-7	WBGene00000175	protein_coding_gene	1.25741	2.39066	2.52678e-13
best-24	WBGene00022797	protein_coding_gene	1.25713	2.3902	8.8116e-19
R07E3.4	WBGene00011105	protein_coding_gene	1.25662	2.38936	7.5569e-07
F40F9.3	WBGene00009581	protein_coding_gene	1.25221	2.38205	2.40445e-05
T02E9.6	WBGene00044203	protein_coding_gene	1.24991	2.37827	0.0407116
F38A1.9	WBGene00009522	protein_coding_gene	1.24667	2.37293	0.000438187
F58B4.5	WBGene00010238	protein_coding_gene	1.24043	2.36268	8.21731e-11
dpf-2	WBGene00001055	protein_coding_gene	1.23738	2.35771	2.84068e-15
cpn-4	WBGene00000780	protein_coding_gene	1.23286	2.35033	2.64528e-17
Y42G9A.3	WBGene00021533	protein_coding_gene	1.23235	2.34949	0.00084424
unc-23	WBGene00006760	protein_coding_gene	1.22878	2.34369	6.04609e-09
clec-92	WBGene00013125	protein_coding_gene	1.2224	2.33335	9.04073e-06
poml-3	WBGene00077701	protein_coding_gene	1.22124	2.33147	9.6794e-08
W03D8.5	WBGene00020987	protein_coding_gene	1.22072	2.33063	0.000537761
Y87G2A.16	WBGene00013602	protein_coding_gene	1.21851	2.32706	0.0462097
C01B10.44	WBGene00194839	protein_coding_gene	1.21823	2.32661	0.0354043
Y65B4A.7	WBGene00022030	protein_coding_gene	1.2167	2.32415	0.0250897
aco-1	WBGene00000040	protein_coding_gene	1.21528	2.32185	1.88282e-17
unc-46	WBGene00006782	protein_coding_gene	1.21344	2.3189	0.0496109
cat-1	WBGene00000295	protein_coding_gene	1.2121	2.31675	0.00679225
hex-5	WBGene00013497	protein_coding_gene	1.21016	2.31363	2.83201e-05
C01B10.3	WBGene00015278	protein_coding_gene	1.20739	2.3092	1.9795e-12
F37C4.6	WBGene00018146	protein_coding_gene	1.20557	2.30629	1.47855e-11
Y110A2AL.6	WBGene00022443	protein_coding_gene	1.20433	2.3043	0.0005902
F33C8.4	WBGene00009358	protein_coding_gene	1.20426	2.3042	2.07072e-07
cal-6	WBGene00022214	pseudogene	1.20287	2.30197	0.0467829
clec-99	WBGene00013933	protein_coding_gene	1.19709	2.29276	2.30626e-09
unc-25	WBGene00006762	protein_coding_gene	1.19632	2.29155	5.62166e-09
idh-1	WBGene00010317	protein_coding_gene	1.19629	2.2915	4.59824e-15
C12D5.9	WBGene00015710	protein_coding_gene	1.19584	2.29079	4.56681e-05
C35C5.8	WBGene00007957	protein_coding_gene	1.1953	2.28993	0.000787302
bca-1	WBGene00000245	protein_coding_gene	1.1947	2.28897	7.82522e-09
M02D8.5	WBGene00019731	protein_coding_gene	1.19081	2.28281	1.47593e-05
Y39B6A.41	WBGene00012699	protein_coding_gene	1.1885	2.27916	0.00423803
flp-23	WBGene00017693	protein_coding_gene	1.18464	2.27307	0.0224828
clec-130	WBGene00021144	protein_coding_gene	1.18171	2.26846	0.0104248
F58B6.1	WBGene00019029	protein_coding_gene	1.18072	2.2669	0.0138854
Y46D2A.3	WBGene00021591	protein_coding_gene	1.17991	2.26562	0.0047985
T09B4.3	WBGene00020377	protein_coding_gene	1.17874	2.26379	0.0107059
clec-56	WBGene00008595	protein_coding_gene	1.17587	2.25929	6.52852e-11
Y6G8.16	WBGene00194801	protein_coding_gene	1.17571	2.25904	0.032916
F40H3.2	WBGene00018250	protein_coding_gene	1.17514	2.25815	0.00275623
F44G3.10	WBGene00009710	protein_coding_gene	1.17398	2.25633	0.00286048
mct-3	WBGene00010834	protein_coding_gene	1.17383	2.2561	3.7298e-20
sng-1	WBGene00004912	protein_coding_gene	1.17284	2.25456	0.0024079
Y6G8.15	WBGene00189937	protein_coding_gene	1.17258	2.25414	5.15222e-05
M02D8.6	WBGene00019732	protein_coding_gene	1.17081	2.25138	2.67476e-08
Y71H2AM.12	WBGene00022177	protein_coding_gene	1.17005	2.2502	0.000130025
F46A9.1	WBGene00009754	protein_coding_gene	1.16911	2.24873	8.79235e-07
F38E1.10	WBGene00018182	protein_coding_gene	1.16856	2.24787	0.000884715
F42G10.1	WBGene00009645	protein_coding_gene	1.16324	2.2396	6.67944e-06
Y43F8B.19	WBGene00077688	protein_coding_gene	1.16281	2.23893	0.0105776
inx-1	WBGene00002123	protein_coding_gene	1.16147	2.23686	9.44246e-06
W01G7.2	WBGene00014851	pseudogene	1.16033	2.23508	0.0287018
K01B6.3	WBGene00010454	protein_coding_gene	1.16009	2.23471	0.00118459
asp-11	WBGene00017677	pseudogene	1.15973	2.23415	0.0204352
gon-1	WBGene00001650	protein_coding_gene	1.15958	2.23392	2.63324e-10
Y64G10A.2	WBGene00013412	protein_coding_gene	1.15931	2.2335	0.0357151
mxt-1	WBGene00012478	protein_coding_gene	1.15891	2.23289	1.56113e-08
clec-138	WBGene00018049	protein_coding_gene	1.15542	2.22749	3.66076e-06
Y53C10A.5	WBGene00013136	protein_coding_gene	1.1485	2.21684	6.45994e-12
clec-110	WBGene00008909	protein_coding_gene	1.1454	2.21208	1.30457e-08
F46F5.1	WBGene00018493	protein_coding_gene	1.14497	2.21142	0.00316592
F37B12.1	WBGene00009504	protein_coding_gene	1.14441	2.21056	0.00317963
F31D5.2	WBGene00017945	protein_coding_gene	1.14387	2.20973	6.24941e-06
C08G5.1	WBGene00015614	pseudogene	1.1418	2.20656	0.00582536
T26H5.8	WBGene00012070	protein_coding_gene	1.14167	2.20636	7.44825e-08
ugt-48	WBGene00015965	protein_coding_gene	1.14076	2.20497	8.85976e-07
F58F9.8	WBGene00044306	protein_coding_gene	1.14067	2.20483	0.0026119
C36B7.5	WBGene00016468	protein_coding_gene	1.14	2.20382	0.0404239
W03G11.2	WBGene00012224	protein_coding_gene	1.13735	2.19976	0.0128026
frpr-5	WBGene00008342	protein_coding_gene	1.13721	2.19955	0.00183702
M02D8.2	WBGene00019728	protein_coding_gene	1.13551	2.19697	0.0387972
F10C1.9	WBGene00044296	protein_coding_gene	1.13444	2.19533	6.53313e-11
argk-1	WBGene00009706	protein_coding_gene	1.13115	2.19033	0.0160999
aldo-1	WBGene00011474	protein_coding_gene	1.13103	2.19014	1.34933e-13
madd-4	WBGene00009958	protein_coding_gene	1.12845	2.18623	6.33851e-06
fipr-29	WBGene00019171	protein_coding_gene	1.12825	2.18594	0.0361485
Y51F10.7	WBGene00021768	protein_coding_gene	1.12752	2.18482	2.79112e-09
plg-1	WBGene00004041	pseudogene	1.12751	2.18482	3.21613e-11
mec-12	WBGene00003175	protein_coding_gene	1.1237	2.17905	7.18322e-11
F16H6.9	WBGene00008899	protein_coding_gene	1.12165	2.17595	0.000649348
sdha-1	WBGene00015391	protein_coding_gene	1.12	2.17346	3.13003e-15
F58A4.1	WBGene00010226	protein_coding_gene	1.11781	2.17017	2.00058e-06
K05F1.9	WBGene00019410	protein_coding_gene	1.1174	2.16956	8.91852e-08
T14A8.2	WBGene00020497	protein_coding_gene	1.11714	2.16916	0.000638559
pept-2	WBGene00003876	protein_coding_gene	1.11688	2.16877	4.37129e-08
Y34B4A.4	WBGene00021320	protein_coding_gene	1.11581	2.16716	5.55023e-06
spin-1	WBGene00007549	protein_coding_gene	1.1143	2.16491	5.35973e-16
nas-20	WBGene00003539	protein_coding_gene	1.1143	2.1649	1.10405e-07
B0513.90	WBGene00235301	protein_coding_gene	1.11342	2.16357	0.00864924
F08H9.2	WBGene00008590	protein_coding_gene	1.11304	2.16301	1.26682e-06
clec-95	WBGene00013927	protein_coding_gene	1.10673	2.15357	1.21974e-08
fipr-5	WBGene00044174	protein_coding_gene	1.10517	2.15125	2.95167e-05
Y67H2A.9	WBGene00014941	pseudogene	1.10459	2.15038	4.10324e-08
unc-9	WBGene00006749	protein_coding_gene	1.10175	2.14615	9.45567e-07
C14C11.1	WBGene00015765	protein_coding_gene	1.10082	2.14476	0.00043972
F02H6.6	WBGene00008539	protein_coding_gene	1.10035	2.14406	0.00201025
C33F10.11	WBGene00016357	protein_coding_gene	1.09914	2.14227	1.7363e-05
K09A9.6	WBGene00010703	protein_coding_gene	1.09798	2.14054	4.63596e-08
Y45F10C.4	WBGene00012880	protein_coding_gene	1.09752	2.13987	3.46871e-06
D2045.5	WBGene00008423	protein_coding_gene	1.0974	2.13969	0.0032675
cyp-35A2	WBGene00015400	protein_coding_gene	1.09421	2.13497	0.00123412
col-113	WBGene00000687	protein_coding_gene	1.09408	2.13477	0.0134834
Y2H9A.6	WBGene00086568	protein_coding_gene	1.09315	2.1334	0.0148119
tbc-19	WBGene00007849	protein_coding_gene	1.09232	2.13217	1.09358e-05
F40G9.7	WBGene00018243	protein_coding_gene	1.09177	2.13135	0.0107074
C03F11.4	WBGene00015390	protein_coding_gene	1.09068	2.12974	4.1396e-06
aat-1	WBGene00000002	protein_coding_gene	1.09023	2.12907	1.04602e-06
F38B2.4	WBGene00009531	protein_coding_gene	1.0876	2.1252	4.5895e-11
K05F1.1	WBGene00019405	protein_coding_gene	1.08729	2.12474	0.0453778
F36G3.1	WBGene00009482	protein_coding_gene	1.08701	2.12434	1.81896e-08
C17H12.12	WBGene00015937	protein_coding_gene	1.08637	2.12339	1.70001e-06
pod-2	WBGene00004076	protein_coding_gene	1.08473	2.12098	5.0881e-21
prmt-6	WBGene00016023	protein_coding_gene	1.08044	2.11469	0.00138337
F22G12.8	WBGene00044712	pseudogene	1.07998	2.11401	0.0164087
ifb-1	WBGene00002053	protein_coding_gene	1.07759	2.11051	1.14621e-12
ivns-1	WBGene00006493	protein_coding_gene	1.07724	2.11	2.95748e-17
Y49F6B.8	WBGene00021720	protein_coding_gene	1.07678	2.10932	0.0190533
C17F3.3	WBGene00015908	protein_coding_gene	1.07615	2.10841	0.000461851
C33G3.5	WBGene00007905	protein_coding_gene	1.07599	2.10817	1.54797e-06
B0222.10	WBGene00015058	ncRNA_gene	1.07366	2.10477	3.84018e-07
Y71G12B.5	WBGene00022145	protein_coding_gene	1.07025	2.0998	0.0187312
scav-6	WBGene00008542	protein_coding_gene	1.06986	2.09923	5.36182e-06
col-186	WBGene00000759	protein_coding_gene	1.06948	2.09868	0.038544
T14G12.11	WBGene00219411	protein_coding_gene	1.06702	2.09509	0.000778862
Y116A8C.44	WBGene00013815	protein_coding_gene	1.06688	2.0949	0.0208346
F59E11.2	WBGene00019109	protein_coding_gene	1.06646	2.09429	0.00861997
C45E5.1	WBGene00016664	protein_coding_gene	1.06568	2.09316	4.14576e-05
T08B2.12	WBGene00020350	protein_coding_gene	1.06521	2.09247	0.00368942
tba-5	WBGene00006531	protein_coding_gene	1.06303	2.08931	0.0275658
cpr-4	WBGene00000784	protein_coding_gene	1.06261	2.0887	0.000255365
C49C3.11	WBGene00008201	protein_coding_gene	1.06144	2.08702	1.54113e-09
mrp-5	WBGene00003411	protein_coding_gene	1.05735	2.08111	7.17318e-22
T11F9.12	WBGene00011713	protein_coding_gene	1.05647	2.07984	1.95491e-12
Y7A5A.1	WBGene00012407	protein_coding_gene	1.05625	2.07952	4.79598e-08
cpr-8	WBGene00021070	protein_coding_gene	1.0549	2.07758	0.00105077
T13F3.8	WBGene00044205	protein_coding_gene	1.05381	2.07601	0.00172509
F46A8.5	WBGene00009748	protein_coding_gene	1.05194	2.07332	0.000101437
F32D8.12	WBGene00009334	protein_coding_gene	1.04986	2.07033	1.99703e-07
afmd-1	WBGene00017051	protein_coding_gene	1.04848	2.06835	0.0117952
rig-6	WBGene00016354	protein_coding_gene	1.04267	2.06004	6.98797e-09
rab-3	WBGene00004267	protein_coding_gene	1.04164	2.05856	2.61185e-09
acs-18	WBGene00011173	protein_coding_gene	1.04003	2.05628	3.26475e-07
F25E5.3	WBGene00017784	protein_coding_gene	1.03971	2.05581	3.87378e-07
ugt-47	WBGene00011006	protein_coding_gene	1.0395	2.05552	5.93704e-14
T01B4.3	WBGene00011310	protein_coding_gene	1.03839	2.05394	7.29372e-05
Y43F8C.15	WBGene00012836	protein_coding_gene	1.03759	2.05279	0.0158236
W03F9.4	WBGene00021002	protein_coding_gene	1.03587	2.05035	0.0171263
try-8	WBGene00017791	protein_coding_gene	1.03472	2.04872	0.00384594
R102.3	WBGene00011290	protein_coding_gene	1.0337	2.04727	0.0217278
wht-4	WBGene00017179	protein_coding_gene	1.03338	2.04681	0.00194394
Y18D10A.2	WBGene00012475	protein_coding_gene	1.03085	2.04323	0.000551112
del-10	WBGene00020897	protein_coding_gene	1.03064	2.04293	0.000419378
R05G6.1	WBGene00019896	protein_coding_gene	1.03044	2.04265	0.026113
C41A3.2	WBGene00016559	protein_coding_gene	1.03036	2.04254	5.76288e-06
F10D7.10	WBGene00271701	protein_coding_gene	1.02999	2.04201	0.0215585
F11E6.3	WBGene00008707	protein_coding_gene	1.02989	2.04187	6.41454e-11
clec-106	WBGene00012482	protein_coding_gene	1.0286	2.04005	0.000914253
C43F9.5	WBGene00008073	protein_coding_gene	1.02822	2.03951	0.0230517
ver-4	WBGene00006897	protein_coding_gene	1.02767	2.03873	0.0212577
T21B6.3	WBGene00011880	protein_coding_gene	1.02656	2.03716	2.18754e-09
Y6G8.14	WBGene00138715	protein_coding_gene	1.02644	2.03699	0.00251087
F07C3.2	WBGene00017193	protein_coding_gene	1.02623	2.0367	0.00197734
cal-5	WBGene00006861	protein_coding_gene	1.02557	2.03577	2.63968e-13
Y43F8C.13	WBGene00012834	protein_coding_gene	1.0249	2.03482	2.10662e-08
C35B1.8	WBGene00016437	protein_coding_gene	1.02375	2.0332	0.0169245
poml-2	WBGene00017089	protein_coding_gene	1.02359	2.03297	0.000885591
F35C5.3	WBGene00009391	protein_coding_gene	1.02348	2.03281	0.0258319
C35B1.3	WBGene00016433	protein_coding_gene	1.0224	2.03129	0.0115223
ZK616.61	WBGene00194816	protein_coding_gene	1.02229	2.03114	0.000503839
C49C3.4	WBGene00008194	protein_coding_gene	1.02013	2.0281	1.7102e-08
F18E9.7	WBGene00017573	protein_coding_gene	1.02001	2.02793	2.18718e-05
C04C11.1	WBGene00007295	protein_coding_gene	1.01998	2.0279	0.0263704
ugt-22	WBGene00007455	protein_coding_gene	1.01479	2.02061	0.00770843
Y51A2D.8	WBGene00013076	protein_coding_gene	1.01351	2.01882	9.65272e-07
spe-12	WBGene00004966	protein_coding_gene	1.0132	2.01838	0.00920061
Y39B6A.18	WBGene00012679	pseudogene	1.01227	2.01708	0.0300936
acr-18	WBGene00000057	protein_coding_gene	1.01122	2.01562	0.00416603
crn-6	WBGene00000799	protein_coding_gene	1.01111	2.01546	5.78047e-07
C25D7.15	WBGene00007722	protein_coding_gene	1.01076	2.01498	0.0356057
F49E11.7	WBGene00009893	protein_coding_gene	1.01056	2.01469	0.00652537
oac-59	WBGene00016585	protein_coding_gene	1.01039	2.01445	1.3019e-06
ins-31	WBGene00002114	protein_coding_gene	1.0103	2.01432	0.00323867
F36A2.10	WBGene00009457	protein_coding_gene	1.00779	2.01083	5.11751e-06
clec-124	WBGene00015909	protein_coding_gene	1.00662	2.0092	1.38346e-06
F59B2.11	WBGene00010313	pseudogene	1.00567	2.00787	0.0300633
C48B4.12	WBGene00008175	protein_coding_gene	1.00539	2.00749	4.89732e-07
C45G9.10	WBGene00016681	protein_coding_gene	1.00442	2.00614	0.000244414
rnh-1.1	WBGene00022888	protein_coding_gene	1.0034	2.00472	7.23284e-05
ent-7	WBGene00009686	protein_coding_gene	1.00336	2.00467	4.85692e-08
exc-12	WBGene00011476	protein_coding_gene	1.00278	2.00385	0.0331426
fbp-1	WBGene00001404	protein_coding_gene	1.00192	2.00266	1.00506e-15
dhc-3	WBGene00007154	protein_coding_gene	1.00165	2.00229	0.0441167
ZK1290.1	WBGene00022886	protein_coding_gene	1.00152	2.00211	1.25189e-05
Y37E11AL.4	WBGene00021360	pseudogene	1.0006	2.00083	5.02268e-05
clec-162	WBGene00007399	protein_coding_gene	1.00001	2.00002	0.0440454
pxd-1	WBGene00007982	protein_coding_gene	-1.00011	0.49996	1.11455e-10
glc-1	WBGene00001591	protein_coding_gene	-1.00063	0.499783	2.14762e-09
F44E2.9	WBGene00018422	protein_coding_gene	-1.00402	0.498609	3.34944e-08
F47B8.10	WBGene00009811	protein_coding_gene	-1.0042	0.498547	0.0323309
mrps-17	WBGene00015487	protein_coding_gene	-1.00435	0.498493	2.19579e-10
cpg-8	WBGene00019357	protein_coding_gene	-1.00668	0.49769	1.60618e-13
glo-3	WBGene00010341	protein_coding_gene	-1.00669	0.497687	0.000673353
F53F10.1	WBGene00018763	protein_coding_gene	-1.00777	0.497316	7.2686e-05
C44C1.6	WBGene00016645	protein_coding_gene	-1.01021	0.496474	0.000678763
eif-2alpha	WBGene00021351	protein_coding_gene	-1.01241	0.495716	3.55395e-18
C06G3.5	WBGene00015551	protein_coding_gene	-1.01361	0.495304	4.09799e-08
anr-8	WBGene00219575	antisense_lncRNA_gene	-1.01388	0.495212	0.0011637
tsen-34	WBGene00019535	protein_coding_gene	-1.0142	0.495102	4.15387e-05
ZK380.6	WBGene00304812	protein_coding_gene	-1.01474	0.494918	6.55043e-13
mfb-1	WBGene00008439	protein_coding_gene	-1.01855	0.493614	2.17732e-06
acdh-13	WBGene00001566	protein_coding_gene	-1.02965	0.48983	1.06587e-14
bath-35	WBGene00012196	protein_coding_gene	-1.03012	0.489668	0.030729
F33H2.8	WBGene00009371	protein_coding_gene	-1.03029	0.489613	0.037133
C36B1.6	WBGene00007973	protein_coding_gene	-1.03095	0.489388	1.9095e-05
M162.5	WBGene00010931	protein_coding_gene	-1.03556	0.487826	0.000931115
R05D3.3	WBGene00019878	protein_coding_gene	-1.03728	0.487247	2.94469e-07
fbxb-116	WBGene00012066	protein_coding_gene	-1.04453	0.484804	0.0218755
aakg-4	WBGene00020135	protein_coding_gene	-1.05015	0.482918	3.24403e-07
K12C11.6	WBGene00045052	protein_coding_gene	-1.05176	0.482381	4.15749e-05
eif-3.H	WBGene00001231	protein_coding_gene	-1.05229	0.482203	4.1001e-17
F52C12.2	WBGene00018679	protein_coding_gene	-1.05331	0.481861	1.46266e-09
F56G4.6	WBGene00010161	protein_coding_gene	-1.05891	0.479996	2.83232e-10
Y111B2A.21	WBGene00013741	protein_coding_gene	-1.06079	0.47937	0.036763
dyf-17	WBGene00012673	protein_coding_gene	-1.06208	0.478941	0.00313705
F46C5.10	WBGene00009785	protein_coding_gene	-1.06505	0.477957	6.39694e-05
ins-20	WBGene00002103	protein_coding_gene	-1.06648	0.477482	0.00714707
T08A9.13	WBGene00044442	protein_coding_gene	-1.06717	0.477255	0.0459396
fbxa-157	WBGene00007393	protein_coding_gene	-1.06746	0.477157	0.0167429
zip-11	WBGene00021082	protein_coding_gene	-1.06758	0.477118	9.41706e-05
tyr-1	WBGene00015332	protein_coding_gene	-1.06818	0.476922	2.19633e-06
fbxc-45	WBGene00021887	protein_coding_gene	-1.07152	0.475816	1.21029e-06
M01B2.13	WBGene00045338	protein_coding_gene	-1.07274	0.475415	0.00690206
K06H7.7	WBGene00019458	protein_coding_gene	-1.07696	0.474028	4.5895e-11
F13B12.2	WBGene00008730	protein_coding_gene	-1.08305	0.472028	4.35173e-05
R06C7.2	WBGene00011062	protein_coding_gene	-1.0853	0.471296	1.4402e-07
ZK1127.12	WBGene00022857	protein_coding_gene	-1.08816	0.470361	7.76205e-08
K11D12.12	WBGene00019651	protein_coding_gene	-1.08879	0.470156	1.58864e-10
F46A8.13	WBGene00219950	ncRNA_gene	-1.09315	0.468737	0.00732697
M01G12.14	WBGene00010825	protein_coding_gene	-1.09317	0.468731	0.0298912
csa-1	WBGene00008403	protein_coding_gene	-1.09525	0.468056	0.000141843
ZK185.5	WBGene00044481	protein_coding_gene	-1.10177	0.465944	3.9657e-06
dnj-9	WBGene00001027	protein_coding_gene	-1.10352	0.46538	1.7963e-17
F59B10.4	WBGene00010320	protein_coding_gene	-1.10622	0.46451	0.000194369
ttr-23	WBGene00011894	protein_coding_gene	-1.10694	0.464278	4.37646e-06
C08F11.13	WBGene00007460	protein_coding_gene	-1.11097	0.462983	3.83401e-10
abf-2	WBGene00000013	protein_coding_gene	-1.1188	0.460477	0.00195804
slc-17.9	WBGene00011643	protein_coding_gene	-1.11916	0.46036	0.0174518
B0478.3	WBGene00015202	protein_coding_gene	-1.12068	0.459877	0.0315596
clec-146	WBGene00013008	protein_coding_gene	-1.12835	0.457438	2.18949e-07
F59B1.8	WBGene00019100	protein_coding_gene	-1.12894	0.457252	1.70557e-08
Y49A3A.3	WBGene00013026	protein_coding_gene	-1.13274	0.456049	7.41591e-13
F40G9.17	WBGene00185078	protein_coding_gene	-1.13398	0.455656	1.27588e-11
him-14	WBGene00001872	protein_coding_gene	-1.13822	0.45432	2.69596e-13
F59C12.4	WBGene00045272	protein_coding_gene	-1.13971	0.453851	2.28069e-08
dlc-5	WBGene00043067	protein_coding_gene	-1.14241	0.453002	0.0307136
fbxa-212	WBGene00012568	pseudogene	-1.1451	0.452159	1.28517e-05
F35E12.9	WBGene00009433	protein_coding_gene	-1.1453	0.452094	0.000463243
R10E8.8	WBGene00011213	protein_coding_gene	-1.14598	0.451884	2.25657e-05
fbxa-145	WBGene00018595	protein_coding_gene	-1.14602	0.451871	0.000675782
atad-3	WBGene00010015	protein_coding_gene	-1.14915	0.45089	1.73383e-18
cyp-34A9	WBGene00015044	protein_coding_gene	-1.15037	0.45051	3.81043e-18
Y48A6B.7	WBGene00012968	protein_coding_gene	-1.15375	0.449456	1.03132e-14
W04A8.2	WBGene00012237	protein_coding_gene	-1.16183	0.446944	9.46468e-06
F52D1.2	WBGene00018683	protein_coding_gene	-1.16837	0.444925	0.000733836
tsp-2	WBGene00006628	protein_coding_gene	-1.16968	0.44452	0.000423896
fbxa-198	WBGene00011514	pseudogene	-1.17023	0.444351	6.71717e-06
Y57G11B.2	WBGene00013295	protein_coding_gene	-1.18087	0.441085	4.27256e-06
C05C10.7	WBGene00007334	protein_coding_gene	-1.18536	0.439716	2.44338e-10
M03A1.8	WBGene00077490	protein_coding_gene	-1.18636	0.439409	0.0113641
D2007.1	WBGene00017041	protein_coding_gene	-1.18742	0.439086	4.34791e-05
ZK688.7	WBGene00022802	protein_coding_gene	-1.18869	0.4387	6.31828e-07
T07G12.8	WBGene00011599	pseudogene	-1.18961	0.438421	8.40329e-06
K07C5.13	WBGene00050947	protein_coding_gene	-1.20695	0.433184	0.0245319
D2089.8	WBGene00271706	protein_coding_gene	-1.20929	0.432482	1.32686e-06
T12D8.5	WBGene00011733	protein_coding_gene	-1.20952	0.432413	0.000227434
C05D9.9	WBGene00015476	protein_coding_gene	-1.22016	0.429236	6.34179e-09
F42H10.6	WBGene00018370	protein_coding_gene	-1.22087	0.429024	4.34483e-11
cyp-13A3	WBGene00011675	protein_coding_gene	-1.22246	0.428551	0.0173668
F21C10.11	WBGene00017660	protein_coding_gene	-1.22879	0.426676	0.0215719
F13C5.1	WBGene00017422	protein_coding_gene	-1.22898	0.426618	8.64641e-07
K02A11.4	WBGene00044607	protein_coding_gene	-1.23004	0.426306	9.49066e-06
F41C3.2	WBGene00018268	protein_coding_gene	-1.23184	0.425775	2.03198e-06
K01A6.4	WBGene00010446	protein_coding_gene	-1.23651	0.424398	0.0343554
Y73B3A.21	WBGene00022222	pseudogene	-1.2366	0.424373	0.00731573
spd-3	WBGene00004954	protein_coding_gene	-1.23686	0.424294	3.17269e-13
cest-29	WBGene00017205	pseudogene	-1.23823	0.423893	3.21221e-05
T28F4.5	WBGene00012140	protein_coding_gene	-1.24522	0.421843	2.07136e-11
F36F2.2	WBGene00009476	protein_coding_gene	-1.24608	0.421592	7.79761e-08
faah-2	WBGene00015048	protein_coding_gene	-1.24694	0.421341	0.00019575
F08B4.3	WBGene00017235	pseudogene	-1.24808	0.421007	2.19848e-09
T06A1.1	WBGene00020277	protein_coding_gene	-1.25244	0.419738	0.0116411
C18A11.1	WBGene00015947	protein_coding_gene	-1.25284	0.419622	2.83218e-09
C11D2.3	WBGene00015701	protein_coding_gene	-1.25307	0.419555	0.0183774
fbxa-122	WBGene00014917	pseudogene	-1.25928	0.417752	5.84978e-06
F18C5.10	WBGene00017563	protein_coding_gene	-1.26048	0.417405	9.34198e-25
amt-1	WBGene00000133	protein_coding_gene	-1.26581	0.415867	0.0415218
F01D5.5	WBGene00008495	protein_coding_gene	-1.26593	0.41583	0.00071131
alh-5	WBGene00000111	protein_coding_gene	-1.26667	0.415618	2.31989e-12
fbxa-95	WBGene00009222	protein_coding_gene	-1.26909	0.41492	0.0108482
ZK550.2	WBGene00013996	protein_coding_gene	-1.2735	0.413656	6.60979e-06
ZK896.4	WBGene00014135	protein_coding_gene	-1.27526	0.413151	0.00109025
K06A9.2	WBGene00019436	protein_coding_gene	-1.28315	0.410898	2.12499e-07
C54F6.5	WBGene00016923	protein_coding_gene	-1.29294	0.408118	9.86068e-06
jmjd-4	WBGene00011563	protein_coding_gene	-1.30688	0.404194	5.37134e-06
K10G6.9	WBGene00206374	protein_coding_gene	-1.31126	0.402969	0.0155227
cyp-13A5	WBGene00011672	protein_coding_gene	-1.31166	0.402856	3.65188e-14
F59A7.2	WBGene00019090	protein_coding_gene	-1.31218	0.402711	1.74965e-06
W05H9.3	WBGene00021050	ncRNA_gene	-1.31907	0.400794	2.63968e-13
D2045.8	WBGene00008425	protein_coding_gene	-1.32806	0.398303	4.99241e-07
Y58A7A.3	WBGene00021977	protein_coding_gene	-1.32821	0.398263	1.034e-10
Y34F4.3	WBGene00021338	protein_coding_gene	-1.3284	0.398208	0.00155262
C08F11.3	WBGene00007452	protein_coding_gene	-1.33713	0.395808	0.0125496
pot-3	WBGene00007065	protein_coding_gene	-1.33839	0.395462	3.09711e-11
W01F3.2	WBGene00012185	protein_coding_gene	-1.33928	0.395219	3.00632e-16
C08E8.10	WBGene00077692	protein_coding_gene	-1.343	0.394199	0.0238064
F45E10.2	WBGene00009729	protein_coding_gene	-1.34314	0.394161	3.82332e-07
C18H9.5	WBGene00016003	protein_coding_gene	-1.34537	0.393554	6.62484e-06
dct-17	WBGene00009431	protein_coding_gene	-1.34805	0.392822	0.0365228
dach-1	WBGene00020386	protein_coding_gene	-1.35476	0.391	0.000120163
spp-22	WBGene00044283	protein_coding_gene	-1.3657	0.388045	1.88583e-05
ftn-1	WBGene00001500	protein_coding_gene	-1.36967	0.386979	0.00318789
F09F3.8	WBGene00014732	pseudogene	-1.37071	0.3867	0.0298347
frpr-11	WBGene00019444	protein_coding_gene	-1.37319	0.386038	1.14841e-05
fbxa-140	WBGene00008130	protein_coding_gene	-1.3746	0.38566	7.98993e-09
C36C9.10	WBGene00219849	ncRNA_gene	-1.37783	0.384798	0.00218779
W01B11.6	WBGene00020917	protein_coding_gene	-1.38195	0.383699	4.83648e-11
fbxa-162	WBGene00015597	pseudogene	-1.3833	0.383342	0.000126322
C51E3.10	WBGene00008255	protein_coding_gene	-1.39036	0.38147	0.00041203
F48D6.4	WBGene00018602	protein_coding_gene	-1.39426	0.380441	7.33753e-20
R09B3.6	WBGene00014820	pseudogene	-1.40003	0.37892	6.75263e-08
ZK380.t2	WBGene00023401	pseudogene	-1.42956	0.371243	1.69204e-05
M03B6.5	WBGene00010837	protein_coding_gene	-1.43134	0.370786	0.0271984
ugt-29	WBGene00021709	protein_coding_gene	-1.43317	0.370317	2.62988e-05
fbxa-99	WBGene00009490	protein_coding_gene	-1.43982	0.368612	0.0207362
fbxa-163	WBGene00015598	protein_coding_gene	-1.4537	0.365084	3.7854e-05
Y37A1A.2	WBGene00012535	protein_coding_gene	-1.45718	0.364206	6.83833e-05
C49G7.12	WBGene00077593	protein_coding_gene	-1.46788	0.361514	0.000454731
F15E6.10	WBGene00044479	protein_coding_gene	-1.47021	0.36093	0.0242077
lips-10	WBGene00008803	protein_coding_gene	-1.47807	0.358968	5.05943e-08
F13A7.11	WBGene00008726	protein_coding_gene	-1.48916	0.356219	1.28221e-05
M163.1	WBGene00010935	protein_coding_gene	-1.48923	0.356203	4.59824e-15
F08H9.3	WBGene00008591	protein_coding_gene	-1.49147	0.35565	0.00075225
M60.7	WBGene00019782	protein_coding_gene	-1.49903	0.353792	8.42289e-05
T22B7.3	WBGene00020672	protein_coding_gene	-1.50257	0.352924	2.1528e-05
F21H7.12	WBGene00009033	protein_coding_gene	-1.50377	0.352631	0.0375026
tbc-6	WBGene00015410	protein_coding_gene	-1.52117	0.348403	4.01486e-14
clec-40	WBGene00011853	protein_coding_gene	-1.54046	0.343776	0.0092161
Y47G6A.14	WBGene00021640	protein_coding_gene	-1.54209	0.343387	2.37555e-06
ugt-18	WBGene00013900	protein_coding_gene	-1.55237	0.34095	0.00077677
cnc-7	WBGene00010005	protein_coding_gene	-1.55402	0.340559	0.00071131
mtl-1	WBGene00003473	protein_coding_gene	-1.55637	0.340006	0.00010558
fipr-26	WBGene00009963	protein_coding_gene	-1.55836	0.339536	0.00831179
F40G9.20	WBGene00195034	ncRNA_gene	-1.56204	0.338672	0.00927434
C06B3.6	WBGene00007365	protein_coding_gene	-1.56932	0.336966	4.59291e-14
ugt-33	WBGene00007946	protein_coding_gene	-1.57115	0.336541	0.00145127
catp-3	WBGene00015660	protein_coding_gene	-1.57862	0.334801	3.36016e-06
swt-1	WBGene00019300	protein_coding_gene	-1.58655	0.332966	4.35096e-10
T23F11.6	WBGene00011957	protein_coding_gene	-1.58677	0.332916	0.00127425
T04C12.8	WBGene00011430	protein_coding_gene	-1.60579	0.328556	1.04634e-05
C06B3.7	WBGene00007366	protein_coding_gene	-1.61093	0.327387	0.00201638
F45D3.4	WBGene00009724	protein_coding_gene	-1.63081	0.322907	1.53192e-07
Y53F4B.38	WBGene00014920	pseudogene	-1.63606	0.321734	0.0421888
D2024.10	WBGene00044505	pseudogene	-1.64514	0.319716	0.0322645
F37A8.5	WBGene00009503	protein_coding_gene	-1.6691	0.31445	5.74109e-22
F11D5.5	WBGene00017382	protein_coding_gene	-1.67084	0.314071	2.17778e-05
Y37H2A.12	WBGene00044758	protein_coding_gene	-1.69415	0.309036	2.66481e-05
acdh-2	WBGene00015894	protein_coding_gene	-1.69738	0.308346	0.00151873
Y8A9A.2	WBGene00021171	protein_coding_gene	-1.70508	0.306705	1.50377e-08
dao-6	WBGene00000932	protein_coding_gene	-1.71969	0.303613	0.00896697
tre-5	WBGene00006611	protein_coding_gene	-1.72142	0.30325	2.55183e-12
clec-23	WBGene00011851	pseudogene	-1.72313	0.302891	0.00507339
T10C6.15	WBGene00050899	protein_coding_gene	-1.73211	0.301012	3.48746e-07
Y37F4.8	WBGene00044289	protein_coding_gene	-1.73326	0.300772	0.000169578
H32K16.2	WBGene00010422	protein_coding_gene	-1.75197	0.296895	6.41274e-06
pqn-16	WBGene00004107	protein_coding_gene	-1.77846	0.291493	0.0402915
C18H7.1	WBGene00015993	protein_coding_gene	-1.79441	0.28829	3.82509e-08
T04C12.7	WBGene00011429	protein_coding_gene	-1.79573	0.288025	0.000245555
irg-5	WBGene00009429	protein_coding_gene	-1.80186	0.286805	0.00019256
W05H9.1	WBGene00021048	protein_coding_gene	-1.80617	0.28595	2.71335e-37
oac-54	WBGene00012323	protein_coding_gene	-1.81142	0.28491	0.0024561
K10D11.2	WBGene00010746	protein_coding_gene	-1.81845	0.283525	0.0426652
F10D7.3	WBGene00017340	protein_coding_gene	-1.82023	0.283176	5.56902e-17
clec-145	WBGene00013013	protein_coding_gene	-1.82306	0.28262	0.0130562
pho-9	WBGene00022181	protein_coding_gene	-1.82923	0.281414	7.97642e-11
ttr-37	WBGene00017667	protein_coding_gene	-1.83488	0.280315	9.23189e-14
C09B8.4	WBGene00015623	protein_coding_gene	-1.86307	0.27489	3.2159e-08
F16B4.7	WBGene00017509	protein_coding_gene	-1.89605	0.268678	0.000332643
K12B6.11	WBGene00195164	protein_coding_gene	-1.89707	0.268488	0.0422191
nlp-31	WBGene00003769	protein_coding_gene	-1.92289	0.263726	1.90435e-23
F53B2.8	WBGene00009957	protein_coding_gene	-1.93339	0.261813	1.07805e-06
R09E10.13	WBGene00194658	protein_coding_gene	-1.95389	0.25812	0.000490882
K01A6.7	WBGene00045096	protein_coding_gene	-1.95395	0.258108	0.00435833
irg-2	WBGene00016783	protein_coding_gene	-1.96782	0.255639	0.0014067
nspe-6	WBGene00012603	protein_coding_gene	-1.9865	0.25235	0.0091572
ugt-54	WBGene00012013	protein_coding_gene	-1.98829	0.252038	3.99639e-20
srd-28	WBGene00005106	protein_coding_gene	-2.03566	0.243896	0.0456308
K09D9.1	WBGene00019564	protein_coding_gene	-2.05191	0.241165	0.000112291
ZK1307.2	WBGene00014245	protein_coding_gene	-2.08169	0.236238	3.41953e-05
C54F6.18	WBGene00235093	protein_coding_gene	-2.09722	0.233708	0.004382
ZK6.8	WBGene00022643	protein_coding_gene	-2.10916	0.231782	2.54104e-08
nlp-34	WBGene00015046	protein_coding_gene	-2.11799	0.230368	1.04539e-06
sri-36	WBGene00005548	protein_coding_gene	-2.11939	0.230145	0.0188261
M04C9.2	WBGene00010857	protein_coding_gene	-2.13151	0.228218	0.00857157
Y45F10D.6	WBGene00012886	protein_coding_gene	-2.13892	0.22705	6.78406e-08
C31E10.11	WBGene00304783	protein_coding_gene	-2.15599	0.22438	0.00803844
btb-15	WBGene00015594	pseudogene	-2.18261	0.220276	0.00877649
ugt-34	WBGene00009255	protein_coding_gene	-2.19889	0.217805	0.0154749
nlp-30	WBGene00003768	protein_coding_gene	-2.20003	0.217633	1.80333e-10
F47B8.4	WBGene00009805	protein_coding_gene	-2.20787	0.216454	1.14086e-09
ptr-22	WBGene00004236	protein_coding_gene	-2.21174	0.215874	7.63191e-28
clec-24	WBGene00009856	protein_coding_gene	-2.2366	0.212186	2.00232e-14
T04C12.32	WBGene00235086	ncRNA_gene	-2.25959	0.208831	0.00889584
F54D8.10	WBGene00284847	protein_coding_gene	-2.30685	0.202101	0.00501879
Y24D9A.9	WBGene00044952	snoRNA_gene	-2.32126	0.200092	0.0132383
clec-32	WBGene00009860	protein_coding_gene	-2.32868	0.199066	1.90615e-06
Y46H3A.5	WBGene00021601	protein_coding_gene	-2.36613	0.193965	0.00247154
W08A12.2	WBGene00021079	protein_coding_gene	-2.36729	0.19381	7.63191e-28
Y71F9AM.9	WBGene00271781	lincRNA_gene	-2.37638	0.192592	0.000729987
dod-22	WBGene00010125	protein_coding_gene	-2.41542	0.18745	7.5598e-24
F11E6.11	WBGene00023501	protein_coding_gene	-2.4442	0.183748	7.17318e-22
pitr-4	WBGene00007141	protein_coding_gene	-2.46268	0.181409	0.00136714
cnc-6	WBGene00000560	protein_coding_gene	-2.49562	0.177314	0.0160352
fipr-23	WBGene00007990	protein_coding_gene	-2.54515	0.17133	0.00157912
F54E2.1	WBGene00018823	protein_coding_gene	-2.54985	0.170773	6.65649e-07
W10G11.1	WBGene00021134	protein_coding_gene	-2.5635	0.169164	0.00327105
C49G7.7	WBGene00016785	protein_coding_gene	-2.5694	0.168475	4.76786e-06
fil-1	WBGene00011321	protein_coding_gene	-2.57794	0.16748	5.66533e-25
C37A5.3	WBGene00014698	protein_coding_gene	-2.64402	0.159982	0.00839069
T23E7.6	WBGene00044772	protein_coding_gene	-2.68647	0.155343	8.56695e-21
srr-6	WBGene00005657	protein_coding_gene	-2.69847	0.154056	5.41585e-11
C50F7.5	WBGene00016845	protein_coding_gene	-2.76364	0.147252	6.27782e-68
fipr-24	WBGene00007992	protein_coding_gene	-2.99203	0.125693	1.23811e-05
C18D11.6	WBGene00007682	protein_coding_gene	-3.04237	0.121382	6.18945e-06
C08E8.3	WBGene00007439	protein_coding_gene	-3.08775	0.117624	1.12332e-05
C37A5.6	WBGene00014700	protein_coding_gene	-3.09452	0.117073	0.00424383
ZK970.7	WBGene00014173	protein_coding_gene	-3.17168	0.110976	1.31557e-11
cnc-11	WBGene00044900	protein_coding_gene	-3.30407	0.101245	7.07827e-10
nlp-29	WBGene00003767	protein_coding_gene	-3.3403	0.0987345	3.31743e-62
cpt-3	WBGene00021703	protein_coding_gene	-3.34655	0.0983081	8.5962e-15
F56D6.9	WBGene00044471	protein_coding_gene	-3.38002	0.0960535	0.00052574
F48C1.11	WBGene00195179	protein_coding_gene	-3.78859	0.0723636	0.000727415
W02D7.11	WBGene00020946	protein_coding_gene	-3.86444	0.0686575	4.93735e-13
fmo-2	WBGene00001477	protein_coding_gene	-3.91367	0.0663542	1.95203e-07
F56D6.8	WBGene00044292	protein_coding_gene	-4.89055	0.0337131	4.13423e-06
dct-7	WBGene00017488	protein_coding_gene	-5.16931	0.0277896	4.03253e-08

## Sheet: N2 & CB4856 DEGs S_epidermidis
N2 & CB4856 share genes exclusively expressed following S. epidermidis infection (vs. OP50) or DE in opposing directions following infection with S. epidermidis or S. auerus (vs. OP50)
			N2			CB4856
Gene Name	Wormbase Gene ID	Type	log2Fold Change	Fold Change	Adjusted P-value	log2Fold Change	Fold Change	Adjusted P-value
lys-10	WBGene00003099	protein_coding_gene	6.54172	93.1655	3.7741e-31	2.78804	6.90689	1.06138e-15
aqp-1	WBGene00000169	protein_coding_gene	3.95253	15.4821	5.70712e-39	3.59732	12.1033	4.96192e-21
acs-2	WBGene00009221	protein_coding_gene	3.81028	14.0284	5.03526e-21	2.52977	5.7748	7.56713e-10
cyp-13A7	WBGene00000372	protein_coding_gene	3.03016	8.16898	0.00438395	2.0168	4.04684	3.42228e-12
clec-158	WBGene00020067	protein_coding_gene	2.8774	7.34824	0.00405689	1.39337	2.62691	0.00808383
C35D6.5	WBGene00007962	pseudogene	2.84462	7.18316	0.00136605	1.31649	2.49059	0.00389159
mir-238	WBGene00003331	miRNA_gene	2.71747	6.57716	0.0260083	-2.2502	0.210195	0.0257088
F22F7.7	WBGene00017724	protein_coding_gene	2.49876	5.65201	2.42257e-24	2.01826	4.05094	1.80736e-19
hacd-1	WBGene00019978	protein_coding_gene	2.49398	5.63331	1.43533e-11	3.69804	12.9784	3.03853e-13
scl-7	WBGene00008029	protein_coding_gene	2.47796	5.57108	0.0455343	1.17375	2.25597	2.84766e-06
F49F1.15	WBGene00235365	protein_coding_gene	2.45774	5.49355	0.032824	1.07388	2.10509	4.21224e-05
C46A5.4	WBGene00016700	protein_coding_gene	2.3687	5.16474	0.000177241	1.1055	2.15173	0.00885987
cut-3	WBGene00009041	protein_coding_gene	2.34472	5.07962	0.0243847	1.41925	2.67446	0.00109773
F43C9.1	WBGene00018375	protein_coding_gene	2.34336	5.07483	4.74045e-05	1.01082	2.01506	0.00816293
col-74	WBGene00000650	protein_coding_gene	2.34331	5.07467	0.0195594	1.82594	3.54539	9.26299e-11
dmsr-16	WBGene00194821	protein_coding_gene	2.29182	4.89675	0.00543114	1.52256	2.87301	0.0269365
fbxa-50	WBGene00013844	protein_coding_gene	2.1922	4.57001	0.000323582	1.49377	2.81624	0.00322849
C08B6.4	WBGene00007425	protein_coding_gene	2.13578	4.39474	0.00141877	1.41431	2.66533	0.00638703
lgc-13	WBGene00011354	protein_coding_gene	2.11171	4.32203	0.00438934	2.12629	4.36593	0.00123378
pqn-84	WBGene00004165	protein_coding_gene	1.75519	3.3757	0.0114798	1.22047	2.33023	1.93632e-10
Y47D7A.6	WBGene00021619	protein_coding_gene	1.69291	3.23309	0.00665655	2.20946	4.62502	1.73114e-07
aat-2	WBGene00000003	protein_coding_gene	1.69288	3.23301	1.51141e-07	1.69664	3.24146	2.74919e-12
gst-34	WBGene00001782	protein_coding_gene	1.58095	2.99168	0.0290969	2.95411	7.74955	0.0107361
fat-2	WBGene00001394	protein_coding_gene	1.53	2.88785	7.96096e-15	1.23335	2.35112	1.47955e-21
pho-8	WBGene00011262	protein_coding_gene	1.47452	2.77891	0.0243094	1.89316	3.71448	1.88283e-06
acer-1	WBGene00016630	protein_coding_gene	1.42975	2.694	3.09972e-10	1.10327	2.14841	5.25913e-14
pitr-5	WBGene00017312	protein_coding_gene	1.41015	2.65766	1.49624e-05	1.99509	3.98641	1.07408e-09
Y17D7B.7	WBGene00014562	pseudogene	1.39605	2.63179	0.011623	1.68813	3.22239	0.00305473
acs-19	WBGene00007969	protein_coding_gene	1.36916	2.5832	8.90942e-08	1.17337	2.25538	2.98351e-17
Y37A1B.5	WBGene00012538	protein_coding_gene	1.27263	2.41601	5.22366e-08	1.14438	2.21051	8.58701e-09
lys-4	WBGene00003093	protein_coding_gene	1.23028	2.34612	1.43351e-07	1.32173	2.49966	2.35163e-12
aman-3	WBGene00018594	protein_coding_gene	1.12953	2.18787	0.000107705	1.76478	3.39821	1.49096e-20
tag-290	WBGene00009386	protein_coding_gene	1.1159	2.1673	0.000232341	1.29244	2.44942	1.34175e-11
F41E6.15	WBGene00044554	protein_coding_gene	1.07914	2.11278	8.24319e-06	1.43343	2.70088	2.68323e-08
F41G3.10	WBGene00018303	protein_coding_gene	1.07797	2.11106	9.63355e-05	1.1997	2.29692	1.01412e-16
pgp-13	WBGene00004007	protein_coding_gene	1.05996	2.08487	7.25441e-05	1.5844	2.99884	4.4556e-13
fat-5	WBGene00001397	protein_coding_gene	1.00483	2.0067	0.00143232	3.54944	11.7081	8.98319e-21
gstk-1	WBGene00014251	protein_coding_gene	-1.03055	0.489523	2.65354e-07	-1.41435	0.375179	3.36723e-14
trd-1	WBGene00020600	protein_coding_gene	-1.03561	0.487811	1.65417e-13	-1.05847	0.48014	8.86104e-14
F21F3.4	WBGene00017674	protein_coding_gene	-1.04251	0.485481	8.85134e-05	-1.20172	0.434756	1.55419e-10
clec-150	WBGene00019914	protein_coding_gene	-1.06612	0.477603	0.000100566	-1.28565	0.410187	7.01338e-24
mrps-22	WBGene00007564	protein_coding_gene	-1.09377	0.468534	4.39134e-18	-1.09338	0.468661	7.72159e-18
C29F3.7	WBGene00007807	protein_coding_gene	-1.09884	0.466891	0.00378525	-1.59123	0.331889	3.25474e-12
ZK1307.1	WBGene00014244	protein_coding_gene	-1.09972	0.466608	0.00221211	-1.11144	0.462832	5.0769e-08
F12A10.1	WBGene00017390	protein_coding_gene	-1.1092	0.463552	0.046478	-2.55565	0.170087	2.22917e-19
eel-1	WBGene00022069	protein_coding_gene	-1.1223	0.459359	0.00136605	-1.041	0.485991	1.3184e-13
D2063.1	WBGene00017060	protein_coding_gene	-1.13121	0.456533	0.0158717	-1.1645	0.446118	2.52224e-05
irg-4	WBGene00008584	protein_coding_gene	-1.16102	0.447197	0.0165655	-1.50827	0.351533	0.00010151
F55G11.8	WBGene00010128	protein_coding_gene	-1.31926	0.40074	0.0115967	-1.22867	0.426711	6.95856e-05
F49E12.10	WBGene00009903	protein_coding_gene	-1.39549	0.380116	0.000582859	-1.28993	0.408971	0.000762916
fbxc-58	WBGene00007506	protein_coding_gene	-1.40235	0.378312	0.0464101	-1.14858	0.451069	0.0100655
clec-86	WBGene00016912	protein_coding_gene	-1.4142	0.375218	1.03062e-05	-1.94839	0.259105	1.44733e-16
C40H1.8	WBGene00008043	protein_coding_gene	-1.44198	0.368062	0.0128286	-1.07909	0.473326	0.0316183
C18H7.11	WBGene00044457	protein_coding_gene	-1.44931	0.366196	0.0130857	-1.43737	0.369241	0.00182229
F07G6.11	WBGene00304813	ncRNA_gene	-1.45114	0.365732	0.0223654	-1.803	0.286577	0.000196323
F21D5.3	WBGene00009008	protein_coding_gene	-1.53326	0.345496	2.39017e-06	-1.02074	0.492864	0.00300899
T23F6.1	WBGene00011949	protein_coding_gene	-1.63121	0.322818	0.0297377	1.6656	3.17245	0.0491787
nlp-33	WBGene00003771	protein_coding_gene	-1.64447	0.319865	7.98458e-06	-1.31037	0.403218	0.0038069
C49G7.10	WBGene00016788	protein_coding_gene	-1.66951	0.314359	0.00125542	-1.49326	0.35521	0.000941895
cnc-4	WBGene00000558	protein_coding_gene	-1.74097	0.299169	0.0067253	-5.73384	0.0187907	5.92627e-17
C05E7.2	WBGene00007344	protein_coding_gene	-2.11604	0.230679	0.00196854	1.76041	3.38794	0.00528058
grd-6	WBGene00001695	protein_coding_gene	-2.1202	0.230015	0.00160422	1.94245	3.84359	0.0131125
B0334.13	WBGene00007149	protein_coding_gene	-2.17954	0.220746	0.00843083	2.06407	4.18166	0.0269509
asp-12	WBGene00017678	protein_coding_gene	-2.332	0.198608	2.15997e-08	-2.22247	0.214275	2.9665e-13
C10C5.3	WBGene00007507	protein_coding_gene	-2.39224	0.190486	3.67319e-07	-2.23171	0.212907	6.72631e-06
F23F12.3	WBGene00017751	protein_coding_gene	-2.49317	0.177616	9.45998e-07	-1.31375	0.402274	0.0118981
C17H12.8	WBGene00015933	protein_coding_gene	-2.80808	0.142785	5.16985e-13	-2.02373	0.245921	5.61453e-21
nlp-25	WBGene00003763	protein_coding_gene	-2.83741	0.139912	0.00105736	-3.61333	0.081711	1.08118e-07
F33H12.7	WBGene00045457	protein_coding_gene	-3.18534	0.10993	0.000753298	-2.61884	0.162798	0.00036479
F15E6.4	WBGene00017485	protein_coding_gene	-3.18839	0.109698	2.19484e-09	-4.36066	0.0486755	3.8226e-11
cnc-3	WBGene00000557	protein_coding_gene	-3.31431	0.10053	1.31658e-11	-2.32158	0.200049	2.41587e-10
K11H12.4	WBGene00019660	protein_coding_gene	-3.31691	0.100348	1.3212e-11	-2.088	0.235206	0.00136745
fip-6	WBGene00009964	protein_coding_gene	-3.81663	0.070971	4.91452e-08	-2.06828	0.238443	0.000197242
*Genes in bold are differentially expressed in opposing directions
