# Supplementary material for: Wild-type Caenorhabditis elegans isolates exhibit distinct gene expression profiles in response to microbial infection
Source: BMC Genomics. 2022 Mar 23;23:229. doi: 10.1186/s12864-022-08455-2 (PMC8943956; doi:10.1186/s12864-022-08455-2)
Supplement: Supplementary file 12 — Additional file 12. [file 12864_2022_8455_MOESM12_ESM.xlsx]

## Sheet: N2-only
Category	Number of Genes Differentially Expressed	Number of Genes in Geneset	Number of Downregulated Genes in Geneset	Number of Upregulated Genes in Geneset	p-value	FDR-adjusted p-value	Differentially Expressed Genes within a Given Geneset
Extracellular material: collagen	55	185	50	5	5.28312e-46	4.54348e-44	WBGene00000256,WBGene00000596,WBGene00000601,WBGene00000603,WBGene00000606,WBGene00000615,WBGene00000626,WBGene00000636,WBGene00000639,WBGene00000647,WBGene00000649,WBGene00000653,WBGene00000657,WBGene00000663,WBGene00000665,WBGene00000666,WBGene00000672,WBGene00000674,WBGene00000678,WBGene00000681,WBGene00000683,WBGene00000684,WBGene00000689,WBGene00000694,WBGene00000695,WBGene00000699,WBGene000…
Extracellular material: cuticlin	7	35	1	6	1.77989e-06	0.000153071	WBGene00000853,WBGene00001063,WBGene00009830,WBGene00011104,WBGene00013145,WBGene00021025,WBGene00021919
Stress response: detoxification	13	151	11	1	3.19915e-06	0.000275127	WBGene00007362,WBGene00008810,WBGene00011340,WBGene00013901,WBGene00013905,WBGene00015141,WBGene00016786,WBGene00017332,WBGene00017959,WBGene00019470,WBGene00019967,WBGene00020587,WBGene00021412

## Sheet: CB4856-only
Category	Number of Genes Differentially Expressed	Number of Genes in Geneset	Number of Downregulated Genes in Geneset	Number of Upregulated Genes in Geneset	p-value	FDR-adjusted p-value	Differentially Expressed Genes within a Given Geneset
Unknown	293	8160	106	187	1.69687e-12	1.74778e-10	WBGene00000860,WBGene00000932,WBGene00004107,WBGene00004112,WBGene00004153,WBGene00004154,WBGene00005657,WBGene00006493,WBGene00007295,WBGene00007334,WBGene00007366,WBGene00007439,WBGene00007452,WBGene00007460,WBGene00007521,WBGene00007544,WBGene00007682,WBGene00007722,WBGene00007795,WBGene00007809,WBGene00007849,WBGene00007905,WBGene00007957,WBGene00007973,WBGene00007982,WBGene00007990,WBGene000…
Stress response: pathogen	22	177	17	5	4.47611e-10	4.6104e-08	WBGene00000013,WBGene00000560,WBGene00003096,WBGene00003768,WBGene00003769,WBGene00008495,WBGene00008726,WBGene00009215,WBGene00009429,WBGene00009431,WBGene00009805,WBGene00010005,WBGene00010125,WBGene00010657,WBGene00010746,WBGene00013947,WBGene00014135,WBGene00016669,WBGene00016783,WBGene00017041,WBGene00019090,WBGene00044900
Stress response: C-type Lectin	26	257	5	21	7.54188e-10	7.76813e-08	WBGene00007399,WBGene00007851,WBGene00008201,WBGene00008595,WBGene00008909,WBGene00009523,WBGene00009844,WBGene00009856,WBGene00009860,WBGene00011853,WBGene00012482,WBGene00012488,WBGene00012504,WBGene00013008,WBGene00013013,WBGene00013125,WBGene00013179,WBGene00013927,WBGene00013933,WBGene00015821,WBGene00015909,WBGene00017772,WBGene00018049,WBGene00021143,WBGene00021144,WBGene00021580
Stress response: detoxification	20	151	9	11	9.88824e-10	1.01849e-07	WBGene00007455,WBGene00007885,WBGene00007913,WBGene00007946,WBGene00007963,WBGene00008485,WBGene00008829,WBGene00009255,WBGene00011006,WBGene00011672,WBGene00011675,WBGene00012013,WBGene00013900,WBGene00013903,WBGene00015044,WBGene00015400,WBGene00015965,WBGene00018543,WBGene00020386,WBGene00021709
Metabolism: lipid	30	525	8	22	5.01812e-06	0.000516866	WBGene00001156,WBGene00001240,WBGene00001243,WBGene00001244,WBGene00004076,WBGene00006351,WBGene00007365,WBGene00007536,WBGene00007549,WBGene00008567,WBGene00008629,WBGene00008803,WBGene00010171,WBGene00010505,WBGene00010595,WBGene00011173,WBGene00011321,WBGene00011654,WBGene00011656,WBGene00012323,WBGene00012407,WBGene00015048,WBGene00015894,WBGene00016585,WBGene00018370,WBGene00018718,WBGene000…

## Sheet: N2 & CB4856
Category	Number of Genes Differentially Expressed	Number of Genes in Geneset	Number of Downregulated Genes in Geneset	Number of Upregulated Genes in Geneset	p-value	FDR-adjusted p-value	Differentially Expressed Genes within a Given Geneset
Stress response: pathogen	7	177	7 (N2); 7 (CB4856)	0 (N2); 0 (CB4856)	4.35546e-07	1.4373e-05	WBGene00000557,WBGene00000558,WBGene00003771,WBGene00007506,WBGene00007807,WBGene00008584,WBGene00010128
