# Supplementary material for: Wild-type Caenorhabditis elegans isolates exhibit distinct gene expression profiles in response to microbial infection
Source: BMC Genomics. 2022 Mar 23;23:229. doi: 10.1186/s12864-022-08455-2 (PMC8943956; doi:10.1186/s12864-022-08455-2)
Supplement: Supplementary file 13 — Additional file 13. [file 12864_2022_8455_MOESM13_ESM.xlsx]

## Sheet: N2_OP50 vs CB4856_OP50
Genes expressed in CB4856 (vs. N2) fed E. coli OP50
Gene Name	Wormbase Gene ID	Type	log2FoldChange	Fold Change	Adjusted P-value
nspa-1	WBGene00010377	protein_coding_gene	8.0826	271.084	8.90339e-20
clec-77	WBGene00044343	pseudogene	7.7787	219.595	2.34524e-25
cyp-37B1	WBGene00009226	protein_coding_gene	7.69005	206.507	4.8226e-60
C50F7.5	WBGene00016845	protein_coding_gene	7.28861	156.348	2.18121e-70
pud-2.2	WBGene00017500	protein_coding_gene	7.26434	153.739	1.03926e-16
K02F6.4	WBGene00019338	protein_coding_gene	7.2427	151.45	1.55644e-16
clec-110	WBGene00008909	protein_coding_gene	7.14183	141.223	3.79559e-16
clec-208	WBGene00018097	protein_coding_gene	7.1345	140.507	3.68771e-36
fmo-2	WBGene00001477	protein_coding_gene	7.0155	129.383	1.76569e-23
fipr-18	WBGene00044450	protein_coding_gene	6.88072	117.843	2.2856e-20
C39B5.10	WBGene00016528	protein_coding_gene	6.75129	107.731	2.17643e-34
T07G12.5	WBGene00011596	protein_coding_gene	6.73315	106.385	1.98384e-51
T23G4.5	WBGene00011961	protein_coding_gene	6.58589	96.0621	3.98641e-14
clec-124	WBGene00015909	protein_coding_gene	6.41995	85.6247	2.23215e-13
M7.10	WBGene00010886	protein_coding_gene	6.39104	83.9257	2.12025e-13
fipr-17	WBGene00012965	protein_coding_gene	6.32632	80.2436	1.75191e-31
T10D4.1	WBGene00020406	protein_coding_gene	6.28313	77.8771	1.9556e-11
ZK1290.1	WBGene00022886	protein_coding_gene	6.22822	74.9688	1.18332e-12
lipl-2	WBGene00009773	protein_coding_gene	6.17842	72.425	3.93332e-45
clec-158	WBGene00020067	protein_coding_gene	6.16185	71.5984	4.34341e-16
M176.10	WBGene00010946	protein_coding_gene	6.15862	71.438	1.97706e-16
Y110A2AL.7	WBGene00022444	protein_coding_gene	6.13822	70.4348	2.15577e-16
fipr-20	WBGene00044449	protein_coding_gene	6.13103	70.0848	1.18321e-19
Y43F8C.17	WBGene00012838	protein_coding_gene	6.06961	67.1639	8.36979e-11
T10B10.9	WBGene00011685	protein_coding_gene	6.0495	66.234	9.46884e-11
mtl-1	WBGene00003473	protein_coding_gene	6.00965	64.4295	1.28861e-26
F46B6.13	WBGene00044192	protein_coding_gene	6.00839	64.3733	7.29756e-12
R03H10.6	WBGene00019858	protein_coding_gene	5.98106	63.1652	2.73881e-57
scl-7	WBGene00008029	protein_coding_gene	5.97302	62.8143	1.06613e-11
T26H5.9	WBGene00044206	protein_coding_gene	5.97194	62.7674	3.40107e-47
clec-141	WBGene00017139	protein_coding_gene	5.94671	61.6791	1.02397e-11
hpo-2	WBGene00012500	protein_coding_gene	5.9078	60.0379	7.28275e-32
Y25C1A.2	WBGene00021289	protein_coding_gene	5.89101	59.3432	1.88185e-11
ZK1053.3	WBGene00014198	protein_coding_gene	5.88384	59.0489	2.94729e-46
ilys-3	WBGene00016670	protein_coding_gene	5.87513	58.6936	9.3793e-25
E02H4.4	WBGene00008462	protein_coding_gene	5.8059	55.9437	1.06398e-51
F48C1.9	WBGene00018601	protein_coding_gene	5.78867	55.2793	1.66872e-13
cest-29	WBGene00017205	pseudogene	5.78434	55.1136	5.59944e-10
clec-232	WBGene00009487	protein_coding_gene	5.75322	53.9375	3.86823e-14
clec-161	WBGene00010228	protein_coding_gene	5.74513	53.6362	5.06144e-20
clec-133	WBGene00021142	protein_coding_gene	5.73426	53.2336	7.27731e-10
C49C3.11	WBGene00008201	protein_coding_gene	5.71886	52.668	2.38423e-62
B0250.3	WBGene00007120	pseudogene	5.70523	52.173	6.83356e-104
fipr-28	WBGene00013120	protein_coding_gene	5.67913	51.2375	2.14964e-22
F46A8.5	WBGene00009748	protein_coding_gene	5.6548	50.3807	1.20866e-09
clec-132	WBGene00021143	protein_coding_gene	5.63564	49.7159	6.56149e-11
lipl-3	WBGene00020016	protein_coding_gene	5.61499	49.0097	1.36831e-17
scl-9	WBGene00009890	protein_coding_gene	5.57298	47.6029	1.67391e-13
fil-1	WBGene00011321	protein_coding_gene	5.54215	46.5966	3.1469e-39
F46C5.1	WBGene00009778	protein_coding_gene	5.53041	46.2189	4.46661e-19
tts-1	WBGene00006650	ncRNA_gene	5.52401	46.0142	1.59389e-26
clec-24	WBGene00009856	protein_coding_gene	5.51441	45.7092	1.9387e-18
Y6G8.15	WBGene00189937	protein_coding_gene	5.5105	45.5855	4.38738e-10
F49F1.15	WBGene00235365	protein_coding_gene	5.48942	44.9243	3.22641e-10
C17E4.19	WBGene00219310	protein_coding_gene	5.48472	44.778	3.28224e-32
F45D3.4	WBGene00009724	protein_coding_gene	5.43278	43.1946	4.96097e-99
F07G6.8	WBGene00017227	protein_coding_gene	5.42253	42.8889	5.26653e-09
pqn-84	WBGene00004165	protein_coding_gene	5.40406	42.3432	2.73894e-42
Y59H11AM.1	WBGene00022005	protein_coding_gene	5.40359	42.3294	1.58057e-12
R53.8	WBGene00011277	protein_coding_gene	5.40187	42.279	7.22716e-20
ZK1290.11	WBGene00022892	protein_coding_gene	5.38439	41.7699	1.56661e-19
Y82E9BL.9	WBGene00023395	pseudogene	5.36697	41.2685	9.99085e-19
tag-329	WBGene00008231	protein_coding_gene	5.35507	40.9296	1.63353e-37
nspc-12	WBGene00023493	protein_coding_gene	5.34198	40.5599	5.29668e-14
R09E10.8	WBGene00011177	protein_coding_gene	5.32913	40.2003	3.24474e-12
F43C11.2	WBGene00018379	protein_coding_gene	5.29545	39.2725	1.39217e-14
F42A6.2	WBGene00018324	protein_coding_gene	5.29434	39.2424	7.27731e-10
D1022.2	WBGene00017021	protein_coding_gene	5.29414	39.2371	1.15341e-08
clec-138	WBGene00018049	protein_coding_gene	5.28136	38.8908	4.11818e-12
F16G10.10	WBGene00017525	protein_coding_gene	5.23458	37.6501	2.06202e-09
C45G9.10	WBGene00016681	protein_coding_gene	5.21909	37.248	3.26956e-14
F47C12.12	WBGene00219377	pseudogene	5.2124	37.0756	3.07146e-09
scl-2	WBGene00009895	protein_coding_gene	5.18488	36.3751	1.24881e-103
fbxa-24	WBGene00018803	protein_coding_gene	5.15715	35.6826	3.01742e-43
C18H7.1	WBGene00015993	protein_coding_gene	5.15063	35.5218	9.85643e-15
F11A6.16	WBGene00271780	protein_coding_gene	5.14555	35.397	2.09808e-09
Y6G8.14	WBGene00138715	protein_coding_gene	5.14518	35.3877	2.86699e-08
clec-125	WBGene00021118	protein_coding_gene	5.14315	35.338	6.0673e-51
T05A7.11	WBGene00044383	protein_coding_gene	5.13574	35.1571	3.53284e-11
B0222.10	WBGene00015058	ncRNA_gene	5.13357	35.1041	7.33413e-28
T26A8.3	WBGene00020826	protein_coding_gene	5.1231	34.8504	2.19398e-17
plg-1	WBGene00004041	pseudogene	5.11972	34.7689	3.89015e-51
F47B8.4	WBGene00009805	protein_coding_gene	5.10057	34.3104	8.64907e-11
F13E9.10	WBGene00008759	protein_coding_gene	5.09209	34.1091	2.02813e-13
C28C12.3	WBGene00016179	protein_coding_gene	5.08881	34.0317	1.16333e-25
nas-24	WBGene00003543	protein_coding_gene	5.0813	33.855	1.79588e-26
C35B1.3	WBGene00016433	protein_coding_gene	5.07161	33.6284	3.46964e-09
B0513.7	WBGene00007199	pseudogene	5.04664	33.0515	4.0189e-09
ins-20	WBGene00002103	protein_coding_gene	5.03432	32.7703	6.09288e-08
C47A10.12	WBGene00008129	protein_coding_gene	5.03137	32.7033	9.36876e-11
C16C8.7	WBGene00015845	protein_coding_gene	5.02483	32.5556	5.19988e-13
T16G12.10	WBGene00044222	protein_coding_gene	4.98834	31.7424	2.00398e-30
F22B3.5	WBGene00009036	protein_coding_gene	4.98633	31.6982	6.06351e-09
tag-138	WBGene00006484	protein_coding_gene	4.98312	31.6279	9.42593e-11
clec-130	WBGene00021144	protein_coding_gene	4.9722	31.3893	6.8313e-09
F47C12.8	WBGene00018551	protein_coding_gene	4.96638	31.2628	1.0497e-10
H25K10.4	WBGene00010413	protein_coding_gene	4.93942	30.684	1.97773e-12
clec-32	WBGene00009860	protein_coding_gene	4.93418	30.5728	8.60254e-09
dct-8	WBGene00044472	protein_coding_gene	4.92906	30.4646	1.96441e-10
R05H10.7	WBGene00011046	protein_coding_gene	4.90809	30.0249	4.283e-17
F26C11.4	WBGene00044159	protein_coding_gene	4.90207	29.9	1.77398e-10
W02D7.12	WBGene00044356	protein_coding_gene	4.86253	29.0916	1.49614e-07
try-8	WBGene00017791	protein_coding_gene	4.85831	29.0066	2.5486e-36
Y40H7A.147	WBGene00077755	pseudogene	4.84859	28.8118	1.52301e-08
F01D5.4	WBGene00014730	pseudogene	4.8316	28.4746	1.99489e-07
Y110A2AL.6	WBGene00022443	protein_coding_gene	4.80789	28.0105	1.98856e-08
F38E1.10	WBGene00018182	protein_coding_gene	4.80113	27.8795	2.09009e-08
T14G12.11	WBGene00219411	protein_coding_gene	4.78867	27.6397	4.69198e-08
C14F11.7	WBGene00015782	protein_coding_gene	4.7836	27.5427	4.2025e-22
B0207.5	WBGene00015028	protein_coding_gene	4.77866	27.4486	7.35522e-32
F53A9.8	WBGene00018731	protein_coding_gene	4.7758	27.3943	1.6204e-52
C09G12.5	WBGene00015655	protein_coding_gene	4.76501	27.1901	7.07015e-17
T26H5.8	WBGene00012070	protein_coding_gene	4.76043	27.104	1.72408e-16
fipr-16	WBGene00015521	protein_coding_gene	4.74397	26.7964	7.69192e-18
clec-181	WBGene00044511	protein_coding_gene	4.74169	26.7541	3.08259e-08
Y43F8C.15	WBGene00012836	protein_coding_gene	4.73743	26.6752	3.17422e-08
F26H11.8	WBGene00195149	protein_coding_gene	4.73205	26.576	2.90591e-11
F02H6.6	WBGene00008539	protein_coding_gene	4.7014	26.0174	4.02619e-07
F46A8.3	WBGene00009746	protein_coding_gene	4.69266	25.8602	5.66228e-11
M151.10	WBGene00303365	protein_coding_gene	4.68258	25.6801	5.04136e-27
K09C8.2	WBGene00010715	protein_coding_gene	4.68202	25.6702	4.57575e-07
Y39A1A.27	WBGene00194731	protein_coding_gene	4.66983	25.4542	4.81362e-07
K03B8.11	WBGene00010526	protein_coding_gene	4.65501	25.194	5.31053e-07
clec-157	WBGene00017810	protein_coding_gene	4.64086	24.9482	6.17571e-30
E02H9.1	WBGene00017099	protein_coding_gene	4.63536	24.8533	2.17312e-12
ftn-1	WBGene00001500	protein_coding_gene	4.63221	24.799	3.52107e-21
F15E6.3	WBGene00017484	protein_coding_gene	4.62461	24.6687	2.76606e-36
clec-92	WBGene00013125	protein_coding_gene	4.62011	24.5919	1.60427e-14
W02B12.16	WBGene00195148	protein_coding_gene	4.61444	24.4955	3.75051e-09
F46A8.13	WBGene00219950	ncRNA_gene	4.60645	24.3601	2.0628e-07
srh-254	WBGene00005460	pseudogene	4.57765	23.8787	8.13362e-07
Y41D4B.6	WBGene00021513	protein_coding_gene	4.57759	23.8776	1.09596e-12
clec-61	WBGene00014047	protein_coding_gene	4.57449	23.8264	5.20216e-13
clec-263	WBGene00009171	protein_coding_gene	4.56955	23.7449	8.52351e-07
F49H6.5	WBGene00009908	protein_coding_gene	4.56901	23.7361	1.37024e-15
linc-1	WBGene00194659	lincRNA_gene	4.5408	23.2765	8.02291e-25
T12A2.5	WBGene00020439	protein_coding_gene	4.54052	23.272	1.52713e-13
scl-8	WBGene00008030	protein_coding_gene	4.52382	23.0041	2.37472e-10
ptr-22	WBGene00004236	protein_coding_gene	4.52328	22.9955	1.25412e-44
C16C8.19	WBGene00015856	protein_coding_gene	4.5149	22.8624	1.11517e-12
F17E9.3	WBGene00017540	protein_coding_gene	4.5126	22.8259	6.85131e-09
clec-219	WBGene00020945	protein_coding_gene	4.47931	22.3052	3.70785e-10
fbxa-58	WBGene00016225	pseudogene	4.47583	22.2515	1.57319e-08
F28B1.9	WBGene00045381	protein_coding_gene	4.47323	22.2115	1.26402e-06
nspf-3	WBGene00044366	protein_coding_gene	4.47225	22.1964	1.23361e-11
Y53F4B.45	WBGene00044728	ncRNA_gene	4.44479	21.7779	6.14666e-61
F46A8.8	WBGene00009751	protein_coding_gene	4.43054	21.5638	6.12277e-07
Y51A2D.1	WBGene00013072	protein_coding_gene	4.42685	21.5087	2.26722e-07
Y49F6B.6	WBGene00021718	protein_coding_gene	4.41595	21.3468	8.40693e-10
Y43F8B.19	WBGene00077688	protein_coding_gene	4.38811	20.9388	2.88646e-07
C06E2.9	WBGene00044579	protein_coding_gene	4.38724	20.9263	6.18855e-07
ZK1225.10	WBGene00044714	pseudogene	4.38293	20.8638	2.96756e-07
Y18D10A.2	WBGene00012475	protein_coding_gene	4.37708	20.7793	9.38395e-10
F49F1.5	WBGene00018645	protein_coding_gene	4.37611	20.7654	2.06431e-21
F25E5.3	WBGene00017784	protein_coding_gene	4.34843	20.3709	2.87812e-24
clec-126	WBGene00021117	protein_coding_gene	4.33107	20.1272	7.58859e-22
hpo-7	WBGene00016548	protein_coding_gene	4.32637	20.0617	4.22311e-07
cwp-1	WBGene00000859	protein_coding_gene	4.31953	19.9668	2.82767e-06
F30A10.11	WBGene00009268	protein_coding_gene	4.31251	19.8698	7.2211e-20
clec-105	WBGene00012488	protein_coding_gene	4.31062	19.8439	4.65363e-07
F56D6.8	WBGene00044292	protein_coding_gene	4.30824	19.8112	4.73699e-07
cnc-11	WBGene00044900	protein_coding_gene	4.28314	19.4695	5.47237e-07
clec-135	WBGene00015821	protein_coding_gene	4.27658	19.3811	4.94821e-12
R13.5	WBGene00014825	pseudogene	4.27328	19.3369	5.79822e-07
clec-261	WBGene00013834	protein_coding_gene	4.27149	19.3128	4.5929e-08
dsl-6	WBGene00001108	protein_coding_gene	4.26263	19.1946	3.54834e-09
F11E6.11	WBGene00023501	protein_coding_gene	4.26207	19.1872	1.93342e-35
clec-70	WBGene00021581	protein_coding_gene	4.25421	19.0829	1.14551e-25
W02D7.11	WBGene00020946	protein_coding_gene	4.24015	18.8978	1.61386e-06
T22C1.12	WBGene00011921	protein_coding_gene	4.2368	18.8541	1.89653e-06
F26D2.16	WBGene00009154	protein_coding_gene	4.23532	18.8347	1.56482e-09
nlp-39	WBGene00008295	protein_coding_gene	4.22232	18.6657	2.36007e-08
F47B8.10	WBGene00009811	protein_coding_gene	4.22207	18.6625	7.83259e-07
T12A7.10	WBGene00194933	protein_coding_gene	4.20714	18.4704	5.01497e-06
C41D11.10	WBGene00195180	protein_coding_gene	4.2067	18.4647	5.01497e-06
msp-79	WBGene00003466	protein_coding_gene	4.19474	18.3122	1.38969e-07
cutl-9	WBGene00010893	protein_coding_gene	4.19096	18.2644	1.05565e-16
F13E9.19	WBGene00194922	protein_coding_gene	4.16263	17.9093	2.79779e-06
nspa-4	WBGene00044272	protein_coding_gene	4.14878	17.7381	6.81946e-10
clec-106	WBGene00012482	protein_coding_gene	4.14739	17.721	1.1343e-10
srr-6	WBGene00005657	protein_coding_gene	4.1425	17.661	2.94741e-09
B0513.90	WBGene00235301	protein_coding_gene	4.11734	17.3557	7.78969e-06
F13E9.9	WBGene00008758	protein_coding_gene	4.10393	17.1952	1.56334e-06
far-7	WBGene00001391	protein_coding_gene	4.09846	17.1301	3.21872e-35
K08C9.6	WBGene00010653	protein_coding_gene	4.09039	17.0345	1.68567e-06
T23E7.6	WBGene00044772	protein_coding_gene	4.07048	16.8011	7.44917e-20
fbxa-161	WBGene00015596	pseudogene	4.04963	16.56	1.25095e-05
fbxc-20	WBGene00018352	protein_coding_gene	4.04616	16.5203	3.40985e-14
K01A6.4	WBGene00010446	protein_coding_gene	4.04265	16.4801	2.21781e-06
F56D6.11	WBGene00044473	protein_coding_gene	4.03938	16.4428	1.3148e-05
F59A6.11	WBGene00044664	protein_coding_gene	4.03859	16.4338	2.284e-06
srp-5	WBGene00005646	pseudogene	4.02543	16.2846	6.41137e-06
ZC328.5	WBGene00022594	protein_coding_gene	4.01478	16.1647	8.16187e-16
cpt-3	WBGene00021703	protein_coding_gene	4.01358	16.1513	2.95106e-17
Y43F8C.24	WBGene00045345	pseudogene	4.01278	16.1423	2.64308e-06
F40G9.7	WBGene00018243	protein_coding_gene	4.00178	16.0198	1.35375e-05
K12H6.5	WBGene00019685	protein_coding_gene	3.9894	15.8829	1.45099e-05
dct-7	WBGene00017488	protein_coding_gene	3.98424	15.8262	6.70269e-06
C17E4.12	WBGene00044769	pseudogene	3.97271	15.7002	5.63094e-09
fbxa-163	WBGene00015598	protein_coding_gene	3.96684	15.6364	1.57204e-10
K10G6.4	WBGene00019641	protein_coding_gene	3.96157	15.5794	9.90503e-07
nspc-17	WBGene00008359	protein_coding_gene	3.95141	15.4701	3.25848e-50
E02H9.9	WBGene00017106	protein_coding_gene	3.94277	15.3777	1.50189e-18
K04H8.3	WBGene00010578	protein_coding_gene	3.93804	15.3274	1.28308e-11
T26H5.14	WBGene00235133	protein_coding_gene	3.938	15.327	1.03044e-06
Y71A12B.19	WBGene00077443	pseudogene	3.93252	15.2689	5.7942e-22
T26H5.4	WBGene00012069	protein_coding_gene	3.92623	15.2024	3.95523e-06
Y17G9A.4	WBGene00021197	protein_coding_gene	3.9178	15.1138	1.85839e-24
fipr-23	WBGene00007990	protein_coding_gene	3.91441	15.0784	3.76638e-06
F47C12.6	WBGene00018549	protein_coding_gene	3.9022	14.9513	2.211e-05
flp-23	WBGene00017693	protein_coding_gene	3.89361	14.8626	5.1734e-06
T05E12.3	WBGene00011486	protein_coding_gene	3.8896	14.8213	3.55386e-75
F37A8.5	WBGene00009503	protein_coding_gene	3.87675	14.6899	5.63197e-45
C35A5.11	WBGene00044024	protein_coding_gene	3.87376	14.6595	3.06351e-09
msp-71	WBGene00003460	pseudogene	3.87209	14.6425	7.08522e-27
clec-108	WBGene00012504	protein_coding_gene	3.86022	14.5225	1.93486e-05
Y20C6A.4	WBGene00077495	protein_coding_gene	3.85819	14.5021	3.44233e-08
plp-2	WBGene00008976	protein_coding_gene	3.85439	14.464	1.81325e-20
M01G12.10	WBGene00010823	protein_coding_gene	3.85131	14.4331	6.51545e-06
F56D2.8	WBGene00018968	protein_coding_gene	3.84642	14.3843	1.95565e-07
nspd-8	WBGene00021280	protein_coding_gene	3.84492	14.3693	6.7568e-06
cutl-28	WBGene00018256	protein_coding_gene	3.84187	14.339	8.19176e-14
C06E7.88	WBGene00189995	protein_coding_gene	3.83533	14.2741	5.98065e-08
F58F9.8	WBGene00044306	protein_coding_gene	3.81719	14.0958	3.22039e-07
F28C6.10	WBGene00009209	protein_coding_gene	3.81612	14.0853	1.40902e-22
T03G6.1	WBGene00020194	protein_coding_gene	3.80699	13.9965	6.14114e-13
3R5.2	WBGene00007066	pseudogene	3.80408	13.9683	8.41135e-06
K12H6.9	WBGene00019689	protein_coding_gene	3.78518	13.7864	3.96802e-07
egl-46	WBGene00001210	protein_coding_gene	3.78153	13.7516	4.73664e-17
nhr-127	WBGene00003717	protein_coding_gene	3.77883	13.7259	3.65835e-06
C16C8.9	WBGene00015847	protein_coding_gene	3.77824	13.7203	5.28255e-07
C44H9.7	WBGene00008102	protein_coding_gene	3.75864	13.5352	7.92236e-10
wrt-2	WBGene00006948	protein_coding_gene	3.74293	13.3886	1.94663e-11
clec-137	WBGene00018048	protein_coding_gene	3.74059	13.3669	5.26279e-07
Y49F6B.13	WBGene00044377	protein_coding_gene	3.74004	13.3617	3.10743e-05
ugt-18	WBGene00013900	protein_coding_gene	3.73945	13.3563	6.81393e-07
F56C3.8	WBGene00018945	protein_coding_gene	3.73839	13.3465	3.8458e-13
Y46D2A.3	WBGene00021591	protein_coding_gene	3.73722	13.3357	3.17274e-05
swt-1	WBGene00019300	protein_coding_gene	3.73618	13.3261	3.60627e-27
F35C5.3	WBGene00009391	protein_coding_gene	3.73563	13.321	3.07738e-05
cutl-2	WBGene00013145	protein_coding_gene	3.72684	13.24	8.95579e-20
dpy-14	WBGene00001075	protein_coding_gene	3.72195	13.1953	6.18117e-10
F16B4.7	WBGene00017509	protein_coding_gene	3.70988	13.0853	6.74336e-06
C35E7.7	WBGene00016459	protein_coding_gene	3.70492	13.0404	4.97529e-10
dod-3	WBGene00016052	protein_coding_gene	3.70225	13.0163	3.5131e-09
F59A1.6	WBGene00010292	protein_coding_gene	3.69585	12.9587	1.49405e-05
C49G7.13	WBGene00269425	protein_coding_gene	3.68928	12.8998	1.70191e-06
ZC443.2	WBGene00013897	protein_coding_gene	3.67419	12.7656	7.84687e-06
clec-221	WBGene00008916	protein_coding_gene	3.67403	12.7642	2.14166e-07
dpy-7	WBGene00001069	protein_coding_gene	3.6735	12.7595	8.33812e-20
H42K12.3	WBGene00019272	protein_coding_gene	3.66767	12.7081	5.1162e-18
F58A4.1	WBGene00010226	protein_coding_gene	3.66737	12.7054	5.47116e-16
D2096.5	WBGene00017072	protein_coding_gene	3.66605	12.6938	9.54635e-11
C25H3.10	WBGene00016119	protein_coding_gene	3.65692	12.6137	2.52641e-24
M142.3	WBGene00014809	pseudogene	3.64483	12.5084	8.83546e-10
F54E2.2	WBGene00018824	protein_coding_gene	3.6432	12.4943	6.97538e-05
C36C5.14	WBGene00016483	protein_coding_gene	3.6284	12.3668	1.63646e-06
W07G1.7	WBGene00012334	protein_coding_gene	3.62528	12.3401	2.19733e-05
fbxa-48	WBGene00021862	protein_coding_gene	3.62188	12.311	4.49614e-08
T05A7.13	WBGene00271415	protein_coding_gene	3.61301	12.2356	3.92509e-08
scl-26	WBGene00016821	protein_coding_gene	3.59906	12.1178	6.37277e-05
T20B3.1	WBGene00011850	protein_coding_gene	3.5983	12.1114	1.29883e-26
math-38	WBGene00020326	protein_coding_gene	3.59335	12.07	7.28941e-26
B0462.1	WBGene00007181	pseudogene	3.5674	11.8548	4.4947e-06
C01G5.7	WBGene00015309	protein_coding_gene	3.56587	11.8422	1.15951e-07
arrd-11	WBGene00011052	protein_coding_gene	3.56548	11.8391	1.64005e-07
fip-3	WBGene00015520	protein_coding_gene	3.55778	11.776	8.00427e-05
lpr-5	WBGene00012256	protein_coding_gene	3.55763	11.7748	3.25284e-18
lpr-4	WBGene00012257	protein_coding_gene	3.55693	11.7691	1.82423e-13
Y54G2A.37	WBGene00023484	protein_coding_gene	3.55549	11.7573	0.000109136
ces-2	WBGene00000469	protein_coding_gene	3.5542	11.7468	4.95454e-22
F25E5.7	WBGene00017788	protein_coding_gene	3.55308	11.7377	1.27905e-06
F45D11.1	WBGene00018448	pseudogene	3.55224	11.7309	1.58634e-07
cyp-34A9	WBGene00015044	protein_coding_gene	3.54979	11.711	1.21571e-127
Y37E11AL.4	WBGene00021360	pseudogene	3.54939	11.7078	1.08545e-13
Y6E2A.4	WBGene00012398	protein_coding_gene	3.54648	11.6841	1.95726e-13
F43D9.1	WBGene00009653	protein_coding_gene	3.54611	11.6812	5.47116e-16
F16G10.15	WBGene00017529	pseudogene	3.52984	11.5502	5.63639e-15
T12D8.5	WBGene00011733	protein_coding_gene	3.52968	11.5489	2.31811e-36
clc-4	WBGene00000525	protein_coding_gene	3.52915	11.5446	1.40429e-10
T02H6.9	WBGene00020179	protein_coding_gene	3.52555	11.5159	5.64e-10
sodh-1	WBGene00010790	protein_coding_gene	3.5197	11.4693	1.80403e-08
hch-1	WBGene00001828	protein_coding_gene	3.5192	11.4653	1.0478e-16
oac-14	WBGene00008602	protein_coding_gene	3.51771	11.4535	2.05054e-18
fbxa-100	WBGene00008826	protein_coding_gene	3.51714	11.4489	3.88268e-05
dpy-2	WBGene00001064	protein_coding_gene	3.51523	11.4338	9.9268e-17
glf-1	WBGene00019154	protein_coding_gene	3.51462	11.4289	2.09471e-12
cnc-4	WBGene00000558	protein_coding_gene	3.51071	11.398	9.82596e-13
F59C6.16	WBGene00077764	protein_coding_gene	3.49755	11.2945	6.40384e-33
mlt-11	WBGene00012186	protein_coding_gene	3.48728	11.2144	1.51545e-31
ZC395.5	WBGene00022597	protein_coding_gene	3.48247	11.1771	1.4477e-23
F55H12.7	WBGene00219283	protein_coding_gene	3.47987	11.157	4.62802e-05
pals-32	WBGene00016281	protein_coding_gene	3.47972	11.1558	4.2474e-11
T19H5.6	WBGene00044807	protein_coding_gene	3.47822	11.1442	2.05633e-10
Y73F8A.10	WBGene00013519	protein_coding_gene	3.47612	11.128	0.000155215
F17B5.1	WBGene00008905	protein_coding_gene	3.47321	11.1056	1.37711e-06
dpy-3	WBGene00001065	protein_coding_gene	3.46863	11.0703	2.04503e-15
bro-1	WBGene00000272	protein_coding_gene	3.46068	11.0095	2.35799e-08
Y65B4BL.1	WBGene00022033	protein_coding_gene	3.45386	10.9576	0.000111437
C03C10.5	WBGene00007271	protein_coding_gene	3.45129	10.9381	9.23837e-09
dpy-10	WBGene00001072	protein_coding_gene	3.44319	10.8768	4.77124e-24
Y102A5C.4	WBGene00013613	protein_coding_gene	3.44198	10.8678	8.57219e-10
dao-2	WBGene00000928	protein_coding_gene	3.43915	10.8464	2.58775e-25
F41C3.2	WBGene00018268	protein_coding_gene	3.43671	10.8281	2.35691e-16
ZC443.3	WBGene00013898	protein_coding_gene	3.4305	10.7816	1.71903e-61
Y75B12A.1	WBGene00014949	pseudogene	3.42607	10.7486	0.000176559
Y64G10A.2	WBGene00013412	protein_coding_gene	3.42204	10.7186	6.31681e-05
clec-136	WBGene00018047	protein_coding_gene	3.4158	10.6723	1.44678e-09
dod-22	WBGene00010125	protein_coding_gene	3.40971	10.6273	4.17759e-20
Y41D4B.26	WBGene00021525	protein_coding_gene	3.40681	10.606	4.79614e-16
W09G12.6	WBGene00021120	protein_coding_gene	3.40535	10.5953	6.87726e-05
W09G12.7	WBGene00021121	protein_coding_gene	3.40383	10.5842	2.23963e-18
lpr-3	WBGene00012261	protein_coding_gene	3.40365	10.5828	2.00306e-21
K08B12.1	WBGene00019520	protein_coding_gene	3.40232	10.5731	8.73589e-11
lpr-6	WBGene00012255	protein_coding_gene	3.39426	10.5142	2.94675e-12
F46A8.4	WBGene00009747	protein_coding_gene	3.38853	10.4725	0.00022269
K03B8.14	WBGene00194783	protein_coding_gene	3.38085	10.4169	3.83897e-09
clec-60	WBGene00014046	protein_coding_gene	3.37778	10.3948	4.00722e-10
fipr-24	WBGene00007992	protein_coding_gene	3.37283	10.3591	7.75834e-05
ZC178.2	WBGene00022536	protein_coding_gene	3.36735	10.3198	8.28416e-05
Y116A8C.44	WBGene00013815	protein_coding_gene	3.36106	10.2749	2.79208e-07
Y54G2A.76	WBGene00235268	protein_coding_gene	3.35254	10.2145	2.3175e-06
fbxa-30	WBGene00013837	protein_coding_gene	3.35241	10.2135	1.04108e-08
abf-2	WBGene00000013	protein_coding_gene	3.34154	10.1369	1.01778e-08
Y71A12B.24	WBGene00195228	protein_coding_gene	3.34073	10.1312	9.27569e-05
Y57E12AL.4	WBGene00021958	protein_coding_gene	3.33937	10.1216	9.21966e-05
noah-2	WBGene00009926	protein_coding_gene	3.33607	10.0985	3.74299e-32
F15E6.10	WBGene00044479	protein_coding_gene	3.33286	10.0761	0.00032378
cky-1	WBGene00000521	protein_coding_gene	3.33254	10.0738	7.99703e-05
dpy-17	WBGene00001076	protein_coding_gene	3.33118	10.0644	5.39957e-09
F09F7.6	WBGene00017303	protein_coding_gene	3.33111	10.0638	5.34811e-31
F31D4.5	WBGene00009292	protein_coding_gene	3.32639	10.031	9.08726e-10
C14F11.6	WBGene00015781	protein_coding_gene	3.32627	10.0301	2.412e-13
C06E4.8	WBGene00015537	protein_coding_gene	3.32522	10.0229	1.16819e-11
F17E9.19	WBGene00249825	pseudogene	3.31532	9.95427	0.000349185
Y82E9BR.8	WBGene00022341	protein_coding_gene	3.31331	9.94045	0.00010692
pkd-2	WBGene00004035	protein_coding_gene	3.31233	9.9337	0.000219658
F43G6.17	WBGene00219378	protein_coding_gene	3.31181	9.9301	0.000265178
oac-4	WBGene00015873	protein_coding_gene	3.30992	9.9171	2.17029e-05
K08B4.2	WBGene00019514	protein_coding_gene	3.28777	9.76604	5.7739e-10
chil-28	WBGene00008842	pseudogene	3.27993	9.7131	0.000125061
lim-4	WBGene00002987	protein_coding_gene	3.27915	9.70781	0.000104878
T04C12.1	WBGene00011427	protein_coding_gene	3.27004	9.64674	1.06245e-05
T26H5.10	WBGene00044783	protein_coding_gene	3.26626	9.62152	0.00037989
Y7A5A.6	WBGene00012412	protein_coding_gene	3.2587	9.57117	0.000107473
fbxa-136	WBGene00007672	protein_coding_gene	3.25868	9.57108	0.000382121
ZK105.13	WBGene00235114	protein_coding_gene	3.25751	9.5633	0.000331954
ugt-57	WBGene00017154	protein_coding_gene	3.25376	9.53846	7.05234e-12
ZK970.7	WBGene00014173	protein_coding_gene	3.24479	9.47939	3.41539e-10
F21D9.5	WBGene00009019	pseudogene	3.24228	9.46286	7.03659e-16
F53A9.7	WBGene00018730	protein_coding_gene	3.24218	9.46223	3.16581e-25
F22E5.7	WBGene00017706	protein_coding_gene	3.23915	9.44241	0.000448499
K10D3.4	WBGene00010738	protein_coding_gene	3.23791	9.43423	8.59879e-22
coel-1	WBGene00016866	protein_coding_gene	3.23612	9.42259	3.70476e-52
F56D2.3	WBGene00018965	protein_coding_gene	3.2306	9.38661	3.45408e-10
atf-2	WBGene00000220	protein_coding_gene	3.22335	9.3395	4.13728e-16
R03H10.2	WBGene00019855	protein_coding_gene	3.21969	9.31586	1.22705e-15
unc-42	WBGene00006778	protein_coding_gene	3.218	9.30494	2.01093e-06
R05G6.3	WBGene00043466	protein_coding_gene	3.21607	9.29252	0.000172013
T02E9.5	WBGene00011383	protein_coding_gene	3.21446	9.28217	6.78137e-28
nspf-1	WBGene00044364	protein_coding_gene	3.20782	9.23952	0.000175993
W04E12.9	WBGene00012254	protein_coding_gene	3.20731	9.23628	0.000356685
Y74C10AR.2	WBGene00022282	protein_coding_gene	3.20513	9.22232	1.16708e-05
F11C7.6	WBGene00017378	protein_coding_gene	3.20323	9.21017	5.04925e-06
Y49F6B.20	WBGene00303369	protein_coding_gene	3.20212	9.20312	1.35437e-05
fbxa-21	WBGene00022487	protein_coding_gene	3.19769	9.17488	7.09488e-18
dsl-3	WBGene00001105	protein_coding_gene	3.18796	9.11322	4.97612e-17
try-5	WBGene00006623	protein_coding_gene	3.18709	9.10771	8.38513e-09
hhat-1	WBGene00013852	protein_coding_gene	3.18612	9.10162	3.78002e-11
F13E9.11	WBGene00008760	protein_coding_gene	3.18483	9.09349	2.34072e-22
spp-2	WBGene00004987	protein_coding_gene	3.18471	9.09269	4.56989e-41
atf-8	WBGene00017535	protein_coding_gene	3.18333	9.08402	5.25284e-08
F13B6.1	WBGene00017416	protein_coding_gene	3.18033	9.06512	1.22462e-08
wrt-10	WBGene00006956	protein_coding_gene	3.17831	9.05244	8.84995e-27
fbxa-103	WBGene00008612	protein_coding_gene	3.17238	9.01531	3.38756e-14
M03B6.3	WBGene00010835	protein_coding_gene	3.17062	9.00434	2.67858e-10
hil-1	WBGene00001852	protein_coding_gene	3.1689	8.99359	1.23189e-20
Y37F4.3	WBGene00021384	protein_coding_gene	3.16244	8.95344	0.000213268
C45E5.3	WBGene00016666	pseudogene	3.16047	8.9412	5.6746e-09
hlh-16	WBGene00001960	protein_coding_gene	3.15766	8.92383	1.61479e-08
F49B2.4	WBGene00009864	pseudogene	3.15605	8.91386	0.000672227
Y18H1A.8	WBGene00021212	protein_coding_gene	3.15558	8.91097	9.21016e-08
T10C6.15	WBGene00050899	protein_coding_gene	3.14838	8.86658	4.16515e-08
C17E4.20	WBGene00219313	protein_coding_gene	3.14322	8.83494	1.81746e-114
ptr-10	WBGene00004224	protein_coding_gene	3.13708	8.79742	4.60446e-08
ZK218.8	WBGene00013942	pseudogene	3.13285	8.77163	0.000254787
T02E9.6	WBGene00044203	protein_coding_gene	3.13211	8.76717	0.000249822
ins-2	WBGene00002085	protein_coding_gene	3.12727	8.73781	7.06263e-08
peb-1	WBGene00003968	protein_coding_gene	3.12341	8.71448	2.03023e-18
C25A6.1	WBGene00016081	protein_coding_gene	3.11975	8.69239	1.08287e-07
Y43F8C.16	WBGene00012837	protein_coding_gene	3.11718	8.67692	0.000799553
Y37A1B.7	WBGene00012540	protein_coding_gene	3.11569	8.66792	1.32322e-06
C36C5.15	WBGene00016484	protein_coding_gene	3.11566	8.66774	0.000770626
nep-25	WBGene00022874	protein_coding_gene	3.11255	8.64908	1.12852e-11
K12H6.4	WBGene00019684	protein_coding_gene	3.11192	8.64531	3.0532e-05
F48F7.3	WBGene00009849	protein_coding_gene	3.10527	8.60555	0.000672538
Y65B4BM.3	WBGene00302974	protein_coding_gene	3.10023	8.57557	1.52912e-14
thn-1	WBGene00009213	protein_coding_gene	3.09568	8.54853	3.51142e-05
ces-1	WBGene00000468	protein_coding_gene	3.09551	8.54757	6.95701e-06
clec-25	WBGene00044331	protein_coding_gene	3.09506	8.54489	4.12109e-06
T21D12.7	WBGene00020648	protein_coding_gene	3.08645	8.49406	0.00059784
nnt-1	WBGene00003778	protein_coding_gene	3.08518	8.48657	3.3164e-33
ptr-4	WBGene00004219	protein_coding_gene	3.08245	8.47054	8.36945e-13
noah-1	WBGene00016422	protein_coding_gene	3.0773	8.44035	1.05688e-33
fipr-19	WBGene00044451	protein_coding_gene	3.07614	8.43358	0.000928282
dod-24	WBGene00007875	protein_coding_gene	3.07416	8.422	6.03437e-07
C08E8.3	WBGene00007439	protein_coding_gene	3.0611	8.34608	7.07075e-05
clec-99	WBGene00013933	protein_coding_gene	3.05566	8.31466	7.58087e-05
T11F9.22	WBGene00194784	protein_coding_gene	3.05342	8.30178	0.000994833
K06A9.2	WBGene00019436	protein_coding_gene	3.05205	8.29387	4.64604e-24
ZC204.6	WBGene00022556	protein_coding_gene	3.05154	8.29095	0.000364612
oac-29	WBGene00018295	protein_coding_gene	3.04158	8.23391	0.00039508
ttr-29	WBGene00011286	protein_coding_gene	3.036	8.20214	3.79548e-10
R09E10.13	WBGene00194658	protein_coding_gene	3.03536	8.19852	0.000327815
skr-11	WBGene00004817	pseudogene	3.03484	8.19556	1.10191e-36
clec-162	WBGene00007399	protein_coding_gene	3.03066	8.17182	0.000358004
cup-16	WBGene00007919	protein_coding_gene	3.03039	8.17032	1.45748e-21
clec-78	WBGene00018547	protein_coding_gene	3.02956	8.16561	5.9715e-06
clec-23	WBGene00011851	pseudogene	3.02199	8.1229	0.000120123
btb-15	WBGene00015594	pseudogene	3.00716	8.03979	0.000432762
Y116F11A.3	WBGene00013817	protein_coding_gene	3.00197	8.01092	0.000459068
C08E3.14	WBGene00044415	protein_coding_gene	3.00179	8.00996	0.000460847
ins-8	WBGene00002091	protein_coding_gene	2.99344	7.96369	0.00108557
C16C8.8	WBGene00015846	protein_coding_gene	2.99196	7.95555	0.000364461
T16H12.1	WBGene00011811	protein_coding_gene	2.99084	7.94939	4.81297e-57
ugt-54	WBGene00012013	protein_coding_gene	2.9907	7.94857	1.10487e-36
2RSSE.3	WBGene00044951	pseudogene	2.98764	7.93175	0.00047509
Y105C5B.7	WBGene00013648	pseudogene	2.97894	7.88407	0.000469076
clec-17	WBGene00008477	protein_coding_gene	2.97723	7.87474	0.000718511
W02A2.9	WBGene00044280	protein_coding_gene	2.97427	7.8586	1.6582e-18
Y59E9AR.1	WBGene00021997	protein_coding_gene	2.97068	7.83906	0.000503076
Y39A3A.4	WBGene00021435	protein_coding_gene	2.97007	7.83573	3.92608e-07
dct-10	WBGene00012618	pseudogene	2.96674	7.81768	0.000273184
F17E9.18	WBGene00235282	protein_coding_gene	2.96456	7.80587	0.000524246
fbxa-157	WBGene00007393	protein_coding_gene	2.96293	7.79708	4.03974e-06
Y66H1A.8	WBGene00235263	protein_coding_gene	2.96069	7.78497	1.51618e-05
hbl-1	WBGene00001824	protein_coding_gene	2.95583	7.75879	1.41038e-15
btb-21	WBGene00018540	pseudogene	2.95486	7.75359	1.55262e-12
W06G6.11	WBGene00012313	protein_coding_gene	2.95173	7.73674	0.000536638
nspf-2	WBGene00044365	protein_coding_gene	2.94778	7.71558	0.0010954
C09F9.2	WBGene00007479	protein_coding_gene	2.94752	7.71423	4.22099e-39
nlp-45	WBGene00020136	protein_coding_gene	2.94606	7.70643	7.02783e-06
W01G7.2	WBGene00014851	pseudogene	2.94535	7.70262	0.000587389
ifa-3	WBGene00002051	protein_coding_gene	2.94507	7.70113	5.25508e-05
Y17G7B.23	WBGene00044030	protein_coding_gene	2.94274	7.68872	0.000280761
R09E10.5	WBGene00011175	protein_coding_gene	2.93837	7.66547	0.000116067
M01B2.13	WBGene00045338	protein_coding_gene	2.93615	7.65368	2.13288e-07
K07A1.6	WBGene00010613	protein_coding_gene	2.93195	7.63141	1.4979e-82
ttr-23	WBGene00011894	protein_coding_gene	2.93188	7.63102	6.63654e-10
try-9	WBGene00023425	protein_coding_gene	2.93187	7.631	4.43052e-08
tre-5	WBGene00006611	protein_coding_gene	2.92786	7.60983	3.52107e-21
lipl-1	WBGene00010062	protein_coding_gene	2.92772	7.60909	4.30232e-10
lys-3	WBGene00003092	protein_coding_gene	2.92765	7.60872	7.38692e-06
F46F5.1	WBGene00018493	protein_coding_gene	2.92493	7.59435	4.28091e-05
T20F5.4	WBGene00020626	protein_coding_gene	2.92399	7.58941	1.65058e-07
clec-207	WBGene00018096	protein_coding_gene	2.92266	7.58242	7.02742e-05
F26C11.3	WBGene00009147	protein_coding_gene	2.92011	7.56902	0.000630981
K12H6.8	WBGene00019688	protein_coding_gene	2.91978	7.56733	5.50571e-05
cyp-34A10	WBGene00015045	protein_coding_gene	2.91827	7.55942	7.70072e-12
M01D1.12	WBGene00269373	protein_coding_gene	2.917	7.55273	3.31087e-06
F57B1.6	WBGene00010189	protein_coding_gene	2.91394	7.53673	7.21234e-08
F32B5.3	WBGene00017977	protein_coding_gene	2.9137	7.5355	7.10414e-05
clec-71	WBGene00021582	protein_coding_gene	2.91076	7.52014	1.58216e-08
F13H10.5	WBGene00008776	protein_coding_gene	2.90703	7.50071	6.27089e-07
ech-9	WBGene00001158	protein_coding_gene	2.8981	7.45446	5.39021e-05
Y74C9A.6	WBGene00023193	snoRNA_gene	2.89603	7.44375	0.00135557
C06B3.6	WBGene00007365	protein_coding_gene	2.8955	7.44103	1.61975e-23
fbxa-137	WBGene00020853	protein_coding_gene	2.89421	7.43437	0.00171775
zmp-5	WBGene00010423	protein_coding_gene	2.88818	7.40334	0.00167376
clec-217	WBGene00017824	protein_coding_gene	2.8874	7.39935	0.000260944
F49F1.2	WBGene00235363	protein_coding_gene	2.88693	7.39696	0.000669493
Y81B9A.5	WBGene00304906	ncRNA_gene	2.8859	7.39165	0.00168958
tsp-17	WBGene00006643	protein_coding_gene	2.88405	7.3822	3.29121e-06
F21C10.11	WBGene00017660	protein_coding_gene	2.8812	7.36764	1.67878e-06
M01D1.11	WBGene00220026	snoRNA_gene	2.88039	7.36349	0.00203253
C18D11.6	WBGene00007682	protein_coding_gene	2.88002	7.36161	0.000769897
math-43	WBGene00022432	pseudogene	2.87882	7.35548	0.000784077
C27A7.8	WBGene00007758	protein_coding_gene	2.87841	7.35342	2.03897e-17
srab-25	WBGene00022807	protein_coding_gene	2.87587	7.34045	0.000796605
prkl-1	WBGene00022727	protein_coding_gene	2.8757	7.33958	2.07606e-18
C41G7.15	WBGene00219284	protein_coding_gene	2.87368	7.3293	0.000795295
zig-10	WBGene00020800	protein_coding_gene	2.87304	7.32605	2.93347e-08
Y51H4A.5	WBGene00013101	protein_coding_gene	2.87265	7.32412	7.55924e-07
C54F6.5	WBGene00016923	protein_coding_gene	2.86866	7.30386	2.26084e-08
T19C4.1	WBGene00011838	protein_coding_gene	2.86624	7.29162	9.61422e-10
ZC449.2	WBGene00022612	protein_coding_gene	2.86611	7.29098	5.71386e-08
str-163	WBGene00006208	protein_coding_gene	2.86042	7.26225	0.000141229
C54C8.4	WBGene00008292	protein_coding_gene	2.8566	7.24304	0.00184251
F56D6.9	WBGene00044471	protein_coding_gene	2.85576	7.23885	0.000753163
Y51A2D.8	WBGene00013076	protein_coding_gene	2.8552	7.23605	0.000258666
F55B11.5	WBGene00010087	protein_coding_gene	2.85263	7.22318	5.57254e-07
T09A12.8	WBGene00235275	protein_coding_gene	2.8509	7.21451	0.000779754
C29A12.6	WBGene00007800	protein_coding_gene	2.85068	7.21338	6.95862e-05
R09D1.12	WBGene00011168	protein_coding_gene	2.84555	7.18779	8.90852e-07
F42G2.7	WBGene00044362	protein_coding_gene	2.84206	7.17043	0.000441347
sqt-3	WBGene00005018	protein_coding_gene	2.84033	7.16184	1.38923e-20
F21D9.11	WBGene00219452	protein_coding_gene	2.83936	7.15701	3.88388e-09
M02E1.4	WBGene00284848	protein_coding_gene	2.83286	7.12483	2.86221e-05
F25E5.4	WBGene00017785	protein_coding_gene	2.83247	7.12293	2.1715e-31
T14B4.19	WBGene00302993	protein_coding_gene	2.82542	7.0882	6.59064e-09
tsp-1	WBGene00006627	protein_coding_gene	2.81293	7.02708	2.72483e-06
fip-7	WBGene00013105	protein_coding_gene	2.80677	6.99717	0.00216844
rncs-1	WBGene00023069	ncRNA_gene	2.80607	6.99377	1.08752e-19
F17B5.6	WBGene00044058	protein_coding_gene	2.79523	6.94143	0.00207996
F11E6.9	WBGene00008712	protein_coding_gene	2.79262	6.92889	0.000546042
C24H10.3	WBGene00016069	protein_coding_gene	2.79116	6.92186	2.05544e-05
C04F12.6	WBGene00007300	pseudogene	2.78311	6.88337	2.61492e-06
F36F12.1	WBGene00018092	protein_coding_gene	2.78255	6.88069	0.00126166
ZK381.2	WBGene00022725	protein_coding_gene	2.78181	6.87716	0.00261732
clec-96	WBGene00013930	protein_coding_gene	2.77858	6.86175	0.000305782
cpt-4	WBGene00019644	protein_coding_gene	2.76855	6.81425	2.99802e-07
fbn-1	WBGene00022816	protein_coding_gene	2.76574	6.80096	4.45591e-47
T02D1.7	WBGene00011373	protein_coding_gene	2.76548	6.79974	0.00122557
F25D7.5	WBGene00009114	protein_coding_gene	2.76386	6.79212	0.00290045
M01G12.7	WBGene00010821	protein_coding_gene	2.75872	6.76794	0.00119276
abf-1	WBGene00000012	protein_coding_gene	2.7534	6.74302	5.503e-07
C16C8.10	WBGene00015848	protein_coding_gene	2.75242	6.73847	0.00262431
EEED8.2	WBGene00017133	protein_coding_gene	2.75167	6.73497	5.08792e-13
irg-6	WBGene00007864	protein_coding_gene	2.75051	6.72955	0.000273351
fbxa-135	WBGene00011539	protein_coding_gene	2.74969	6.72571	0.00158369
kreg-1	WBGene00018725	protein_coding_gene	2.74859	6.72062	3.81655e-05
clec-260	WBGene00013357	protein_coding_gene	2.74742	6.71516	5.57992e-06
ZK675.4	WBGene00014067	protein_coding_gene	2.73818	6.67229	0.000797904
F28A10.5	WBGene00017873	protein_coding_gene	2.7328	6.64745	5.82694e-05
best-5	WBGene00007404	protein_coding_gene	2.72993	6.63422	1.02175e-08
T22F3.11	WBGene00020700	protein_coding_gene	2.72572	6.6149	4.74638e-05
B0310.3	WBGene00015139	protein_coding_gene	2.72138	6.59503	6.99655e-09
fbxa-68	WBGene00020641	pseudogene	2.71969	6.58733	0.00140215
sym-1	WBGene00006366	protein_coding_gene	2.71478	6.56494	2.07386e-31
fmi-1	WBGene00001475	protein_coding_gene	2.71022	6.5442	1.2251e-17
C17E4.1	WBGene00007641	protein_coding_gene	2.70975	6.54207	3.63603e-10
clpr-1	WBGene00012233	protein_coding_gene	2.70593	6.52478	0.0038886
fbxa-164	WBGene00015599	protein_coding_gene	2.70574	6.52391	0.00395988
hil-7	WBGene00001858	protein_coding_gene	2.70565	6.52354	0.000649176
Y46H3A.5	WBGene00021601	protein_coding_gene	2.70319	6.5124	0.00282281
fbxa-217	WBGene00012954	pseudogene	2.70288	6.51099	1.22066e-31
slc-36.5	WBGene00016628	protein_coding_gene	2.70045	6.50004	1.08552e-15
C35C5.8	WBGene00007957	protein_coding_gene	2.6997	6.49668	1.64227e-17
clec-42	WBGene00008891	protein_coding_gene	2.69733	6.486	0.00233928
bgnt-1.3	WBGene00009032	protein_coding_gene	2.69723	6.48555	0.00299309
F16H6.9	WBGene00008899	protein_coding_gene	2.68794	6.44391	1.60342e-06
cwp-2	WBGene00000860	protein_coding_gene	2.68733	6.44121	0.00174557
R09D1.9	WBGene00011165	pseudogene	2.68433	6.42782	8.54296e-12
K08F9.3	WBGene00010686	protein_coding_gene	2.68402	6.42644	8.91636e-05
cnc-2	WBGene00000556	protein_coding_gene	2.68109	6.4134	1.54633e-06
K10C2.14	WBGene00206388	protein_coding_gene	2.67832	6.40111	1.02077e-12
cut-5	WBGene00011104	protein_coding_gene	2.67791	6.39928	9.83866e-05
nphp-1	WBGene00010898	protein_coding_gene	2.67733	6.39669	4.72005e-06
clec-129	WBGene00021145	protein_coding_gene	2.67625	6.39191	0.00395825
T04C12.7	WBGene00011429	protein_coding_gene	2.67373	6.38078	1.45478e-05
Y41C4A.21	WBGene00194733	protein_coding_gene	2.67069	6.36732	0.00125899
pax-1	WBGene00003937	protein_coding_gene	2.661	6.3247	0.00187394
T02G5.15	WBGene00206521	protein_coding_gene	2.65818	6.31237	5.4786e-05
clec-100	WBGene00013179	protein_coding_gene	2.65278	6.28877	0.00207271
F36D1.7	WBGene00009466	protein_coding_gene	2.64254	6.24431	1.47372e-09
sru-20	WBGene00005683	protein_coding_gene	2.63883	6.22827	0.00178827
dmsr-12	WBGene00019262	protein_coding_gene	2.63637	6.21763	1.55266e-06
ins-19	WBGene00002102	protein_coding_gene	2.63602	6.21613	0.00272363
gei-13	WBGene00001570	protein_coding_gene	2.63491	6.21136	5.71656e-12
nspa-6	WBGene00044273	protein_coding_gene	2.63365	6.20595	0.0017873
F18C5.9	WBGene00017562	protein_coding_gene	2.63011	6.19074	0.0045396
col-121	WBGene00000695	protein_coding_gene	2.62632	6.17448	0.000976461
F55H12.2	WBGene00010133	protein_coding_gene	2.62172	6.15485	1.74179e-22
C35B1.8	WBGene00016437	protein_coding_gene	2.62047	6.14949	1.54226e-05
F10D2.8	WBGene00017334	protein_coding_gene	2.62026	6.1486	3.76167e-06
Y57G11C.1132	WBGene00194666	antisense_lncRNA_gene	2.61397	6.12184	0.00222451
pitr-4	WBGene00007141	protein_coding_gene	2.61235	6.115	0.00100854
let-4	WBGene00002282	protein_coding_gene	2.61235	6.11497	3.26499e-15
C10G8.2	WBGene00015681	protein_coding_gene	2.60911	6.10128	0.00239343
F10D7.4	WBGene00017341	protein_coding_gene	2.60614	6.08871	0.00506058
C31B8.12	WBGene00016285	protein_coding_gene	2.60546	6.08584	0.000610724
T04C12.32	WBGene00235086	ncRNA_gene	2.60275	6.07444	0.00519725
C40A11.3	WBGene00016546	protein_coding_gene	2.59989	6.0624	2.23725e-08
T05F1.11	WBGene00011495	protein_coding_gene	2.59951	6.06081	3.20059e-11
mboa-1	WBGene00007174	protein_coding_gene	2.59939	6.0603	1.71843e-06
F59B2.8	WBGene00010310	protein_coding_gene	2.59791	6.05407	1.26805e-05
Y82E9BR.1	WBGene00022334	protein_coding_gene	2.59677	6.0493	3.54117e-31
C16C8.17	WBGene00015854	protein_coding_gene	2.59634	6.04749	0.00256784
ttr-22	WBGene00011450	protein_coding_gene	2.59604	6.04623	0.00431798
fbxa-162	WBGene00015597	pseudogene	2.59434	6.03913	4.86304e-06
F13E9.4	WBGene00008753	protein_coding_gene	2.59427	6.03882	0.00250504
ZK287.1	WBGene00013962	protein_coding_gene	2.59041	6.0227	5.72724e-09
nlp-34	WBGene00015046	protein_coding_gene	2.5897	6.01972	2.09393e-05
C17B7.2	WBGene00015876	pseudogene	2.58903	6.01695	0.00532072
Y54G2A.24	WBGene00021889	pseudogene	2.58822	6.01357	7.33368e-09
ugt-52	WBGene00018931	protein_coding_gene	2.58407	5.99631	2.4631e-11
tmem-231	WBGene00020825	protein_coding_gene	2.58113	5.9841	0.000328354
Y7A9D.1	WBGene00012420	protein_coding_gene	2.58084	5.98288	1.15451e-19
bus-12	WBGene00010442	protein_coding_gene	2.57846	5.97302	0.000101391
K11D12.6	WBGene00019646	protein_coding_gene	2.57814	5.97171	0.000679731
ZC84.6	WBGene00013849	protein_coding_gene	2.57471	5.95749	6.9442e-05
B0205.4	WBGene00015019	protein_coding_gene	2.57082	5.94149	0.000493585
M03D4.4	WBGene00019751	protein_coding_gene	2.56982	5.93736	1.79675e-10
rig-5	WBGene00004372	protein_coding_gene	2.56763	5.92833	5.91915e-08
ppt-1	WBGene00004092	protein_coding_gene	2.56513	5.9181	7.22076e-27
scl-18	WBGene00011724	protein_coding_gene	2.56327	5.91046	0.00267579
F11D5.5	WBGene00017382	protein_coding_gene	2.56257	5.9076	1.62763e-07
T01D3.3	WBGene00011328	protein_coding_gene	2.55971	5.89591	3.43913e-08
F40G9.20	WBGene00195034	ncRNA_gene	2.55763	5.88739	0.000299201
K01A6.8	WBGene00194869	protein_coding_gene	2.5529	5.86812	0.00595601
F59A1.16	WBGene00010301	protein_coding_gene	2.55239	5.86605	0.0051276
C06E1.11	WBGene00015526	protein_coding_gene	2.55173	5.86337	1.11297e-13
ceh-16	WBGene00000439	protein_coding_gene	2.54761	5.84665	3.49758e-06
ZC123.1	WBGene00022517	protein_coding_gene	2.54756	5.84646	1.49221e-07
F10D7.3	WBGene00017340	protein_coding_gene	2.54744	5.84597	3.39464e-18
math-47	WBGene00022688	pseudogene	2.54608	5.84044	0.00116356
ceh-8	WBGene00000433	protein_coding_gene	2.54567	5.83879	0.00104402
lov-1	WBGene00003058	protein_coding_gene	2.54498	5.83598	0.00528904
sodh-2	WBGene00010791	protein_coding_gene	2.54463	5.8346	0.00102517
fbxc-49	WBGene00020534	protein_coding_gene	2.54095	5.81972	0.000263746
R09A8.9	WBGene00219278	protein_coding_gene	2.54046	5.81776	2.29207e-06
C14A11.2	WBGene00015748	protein_coding_gene	2.54021	5.81673	0.000867692
srt-63	WBGene00020877	protein_coding_gene	2.5401	5.81628	0.00404785
linc-140	WBGene00219596	lincRNA_gene	2.53966	5.81453	0.00613285
spp-7	WBGene00004992	protein_coding_gene	2.53906	5.81209	0.00677381
subs-4	WBGene00012939	protein_coding_gene	2.53819	5.8086	1.05958e-05
F58H1.2	WBGene00010285	protein_coding_gene	2.53718	5.80454	0.000157161
C48B4.3	WBGene00008168	protein_coding_gene	2.53398	5.79165	1.30229e-05
lpr-1	WBGene00002393	protein_coding_gene	2.53128	5.78082	1.06683e-05
F09F9.4	WBGene00017309	protein_coding_gene	2.53031	5.77694	5.82839e-07
C36B1.6	WBGene00007973	protein_coding_gene	2.5302	5.77653	4.20991e-18
T26C12.3	WBGene00020833	protein_coding_gene	2.53019	5.77647	1.9074e-11
nspe-6	WBGene00012603	protein_coding_gene	2.52762	5.76619	0.00522539
ubc-8	WBGene00006705	protein_coding_gene	2.52641	5.76138	2.2481e-49
Y47D7A.12	WBGene00021624	protein_coding_gene	2.52172	5.74266	0.00373174
R05H10.1	WBGene00011042	protein_coding_gene	2.51919	5.73259	1.92231e-13
F25B3.2	WBGene00009099	protein_coding_gene	2.51807	5.72816	0.000814334
tyr-5	WBGene00021553	protein_coding_gene	2.51755	5.72609	1.92206e-10
ZC449.1	WBGene00022611	protein_coding_gene	2.51686	5.72335	0.000759493
spp-6	WBGene00004991	protein_coding_gene	2.51666	5.72257	0.00246728
nspe-7	WBGene00012593	protein_coding_gene	2.5151	5.71639	0.000269487
C04F12.12	WBGene00077685	protein_coding_gene	2.50857	5.69054	6.48957e-11
ZK783.3	WBGene00022818	pseudogene	2.50675	5.68338	0.00202841
F16C3.2	WBGene00008886	protein_coding_gene	2.50606	5.68066	3.77324e-26
ttr-52	WBGene00008719	protein_coding_gene	2.50598	5.68036	0.000125529
C18D4.8	WBGene00007677	pseudogene	2.50285	5.66804	2.9586e-17
fbxb-101	WBGene00013404	protein_coding_gene	2.50219	5.66545	3.91063e-06
gbh-2	WBGene00001523	protein_coding_gene	2.50141	5.66237	5.33324e-17
cyp-32B1	WBGene00021167	protein_coding_gene	2.4997	5.65568	1.50422e-08
wrt-1	WBGene00006947	protein_coding_gene	2.49344	5.63119	1.72823e-05
F44E2.4	WBGene00018418	protein_coding_gene	2.49306	5.6297	4.32479e-11
cutl-16	WBGene00019426	protein_coding_gene	2.49301	5.62952	5.5213e-10
F18G5.6	WBGene00017582	protein_coding_gene	2.48922	5.61474	4.16783e-56
R10D12.18	WBGene00194678	ncRNA_gene	2.48791	5.60963	0.000202454
W03D8.10	WBGene00020991	pseudogene	2.4865	5.60418	2.21754e-08
spp-13	WBGene00004998	protein_coding_gene	2.48637	5.60366	0.000214336
F09E10.6	WBGene00017296	protein_coding_gene	2.48451	5.59646	0.000357475
F15B9.8	WBGene00008851	protein_coding_gene	2.48436	5.59586	4.2617e-06
igcm-2	WBGene00020130	protein_coding_gene	2.4841	5.59485	2.73549e-06
T26C5.2	WBGene00012032	protein_coding_gene	2.48356	5.59277	6.87343e-06
bath-10	WBGene00021726	protein_coding_gene	2.48351	5.59258	1.06506e-19
fbxb-39	WBGene00019702	protein_coding_gene	2.48238	5.58819	0.0078034
Y47D7A.11	WBGene00021623	protein_coding_gene	2.4818	5.58595	0.0078344
fbxa-113	WBGene00013757	protein_coding_gene	2.47748	5.56923	1.07924e-05
T12A7.6	WBGene00011727	protein_coding_gene	2.47582	5.56282	7.3242e-17
Y23H5B.8	WBGene00021279	protein_coding_gene	2.47203	5.54823	8.34349e-07
cutl-25	WBGene00021919	protein_coding_gene	2.47035	5.54179	5.36636e-09
Y6G8.16	WBGene00194801	protein_coding_gene	2.46887	5.53612	0.00302339
aqp-2	WBGene00000170	protein_coding_gene	2.46551	5.52323	2.3976e-23
F54C8.6	WBGene00010039	protein_coding_gene	2.46269	5.51242	5.88943e-08
Y97E10AL.1	WBGene00022392	protein_coding_gene	2.46257	5.51199	0.000709787
dmd-5	WBGene00017326	protein_coding_gene	2.46148	5.50781	1.0361e-06
math-34	WBGene00019699	protein_coding_gene	2.46134	5.50727	5.02764e-05
tsp-2	WBGene00006628	protein_coding_gene	2.46005	5.50236	2.68326e-06
nhr-218	WBGene00011750	protein_coding_gene	2.45903	5.49846	0.00425614
F54D12.9	WBGene00018822	protein_coding_gene	2.45831	5.49572	0.0004922
F58F12.12	WBGene00271812	protein_coding_gene	2.45682	5.49006	0.000123445
W03F9.4	WBGene00021002	protein_coding_gene	2.45399	5.47929	4.48947e-16
C04A11.5	WBGene00007288	protein_coding_gene	2.45179	5.47095	1.54997e-05
C44B12.9	WBGene00044462	protein_coding_gene	2.44959	5.46262	7.77912e-07
K01A2.3	WBGene00019278	pseudogene	2.44748	5.45462	7.51075e-07
nep-16	WBGene00018472	protein_coding_gene	2.44677	5.45193	0.00133175
fbxa-172	WBGene00008014	protein_coding_gene	2.44565	5.44771	0.000128138
C05B5.11	WBGene00045242	protein_coding_gene	2.44177	5.43308	0.00167059
K08E3.2	WBGene00010662	protein_coding_gene	2.44133	5.43141	0.00184752
T28H10.3	WBGene00012144	protein_coding_gene	2.43946	5.4244	1.98773e-29
dma-1	WBGene00011345	protein_coding_gene	2.43285	5.39959	9.05904e-14
sssh-1	WBGene00044138	protein_coding_gene	2.43251	5.39833	0.0090255
C06A12.8	WBGene00007359	protein_coding_gene	2.43096	5.39251	0.00775877
fmo-1	WBGene00001476	protein_coding_gene	2.43072	5.39162	2.67294e-22
chil-23	WBGene00011167	protein_coding_gene	2.43059	5.39112	1.77481e-07
F13A7.11	WBGene00008726	protein_coding_gene	2.42853	5.38344	2.68451e-07
C43D7.8	WBGene00008070	protein_coding_gene	2.42632	5.3752	0.000427994
M7.9	WBGene00010885	protein_coding_gene	2.42551	5.3722	0.00150229
K08F9.1	WBGene00010684	protein_coding_gene	2.42546	5.37201	7.52324e-05
zag-1	WBGene00006970	protein_coding_gene	2.42117	5.35604	2.29639e-13
K01A6.7	WBGene00045096	protein_coding_gene	2.42062	5.35402	0.00874356
F46B3.15	WBGene00009766	protein_coding_gene	2.42058	5.35386	0.0047872
acn-1	WBGene00000039	protein_coding_gene	2.41327	5.32681	1.39767e-11
F58F9.9	WBGene00044307	protein_coding_gene	2.41169	5.32096	0.00501338
W10G11.4	WBGene00021137	protein_coding_gene	2.41075	5.31749	0.00150504
F13H6.5	WBGene00017433	protein_coding_gene	2.40616	5.3006	5.43572e-08
str-173	WBGene00006217	protein_coding_gene	2.40566	5.29877	0.00924108
T16G1.4	WBGene00011798	protein_coding_gene	2.40499	5.29632	9.68419e-09
tbb-4	WBGene00006538	protein_coding_gene	2.40205	5.28552	1.04967e-08
C32F10.4	WBGene00016332	protein_coding_gene	2.40187	5.28489	1.41742e-15
Y71F9B.9	WBGene00022130	protein_coding_gene	2.40063	5.28035	7.64899e-12
clec-75	WBGene00021586	protein_coding_gene	2.39511	5.26017	0.00101869
F14B4.1	WBGene00008779	protein_coding_gene	2.39493	5.25951	3.45156e-13
Y37F4.8	WBGene00044289	protein_coding_gene	2.39262	5.25111	4.09202e-05
clec-242	WBGene00013471	protein_coding_gene	2.39216	5.24942	0.0102833
E03A3.10	WBGene00189944	pseudogene	2.38918	5.23861	0.000535191
cki-1	WBGene00000516	protein_coding_gene	2.38829	5.23537	6.39306e-19
mlt-8	WBGene00021095	protein_coding_gene	2.3854	5.22489	1.17205e-12
nas-17	WBGene00003536	protein_coding_gene	2.38539	5.22485	0.00273814
K08C9.5	WBGene00010652	protein_coding_gene	2.3851	5.22382	0.0100304
C33G3.5	WBGene00007905	protein_coding_gene	2.38384	5.21923	0.00098936
C43D7.11	WBGene00077664	pseudogene	2.3833	5.21728	1.03655e-05
F35D2.3	WBGene00018041	protein_coding_gene	2.37767	5.19697	4.76743e-14
T26F2.2	WBGene00012058	pseudogene	2.37765	5.19688	5.57008e-13
F59E11.7	WBGene00019113	protein_coding_gene	2.37663	5.19323	1.11263e-06
asp-11	WBGene00017677	pseudogene	2.37213	5.17706	0.0018443
F23F12.8	WBGene00017754	protein_coding_gene	2.36838	5.16361	0.000168976
sknr-1	WBGene00020961	protein_coding_gene	2.36754	5.16061	0.0108285
K01A2.4	WBGene00019279	protein_coding_gene	2.36724	5.15952	1.9166e-11
C01G6.9	WBGene00007229	protein_coding_gene	2.36571	5.15406	0.000456666
F46B3.14	WBGene00009765	protein_coding_gene	2.3623	5.14191	0.00602596
pros-1	WBGene00000448	protein_coding_gene	2.35766	5.12539	1.94171e-10
Y54G2A.36	WBGene00021898	protein_coding_gene	2.35726	5.12397	1.97156e-24
ZK512.1	WBGene00013982	protein_coding_gene	2.35534	5.11714	3.90071e-10
C13C12.2	WBGene00007552	protein_coding_gene	2.35485	5.1154	3.16409e-05
trpl-5	WBGene00004149	protein_coding_gene	2.35315	5.10939	0.000756055
cnc-6	WBGene00000560	protein_coding_gene	2.35158	5.10382	0.00615112
clec-82	WBGene00021873	protein_coding_gene	2.35112	5.10219	0.00462253
C23G10.11	WBGene00016017	protein_coding_gene	2.3511	5.10213	0.00124157
W07G4.1	WBGene00012335	protein_coding_gene	2.34958	5.09674	0.00970531
Y70C5A.3	WBGene00050904	protein_coding_gene	2.34883	5.09411	2.561e-08
C54F6.18	WBGene00235093	protein_coding_gene	2.34425	5.07798	0.00366068
F56H9.9	WBGene00206460	protein_coding_gene	2.34073	5.06561	0.0116071
ast-1	WBGene00020368	protein_coding_gene	2.34045	5.06461	2.22992e-06
syd-9	WBGene00044068	protein_coding_gene	2.33931	5.0606	2.27372e-17
pqn-16	WBGene00004107	protein_coding_gene	2.33898	5.05946	0.0119745
nstp-3	WBGene00022577	protein_coding_gene	2.33787	5.05557	0.00370635
C44B12.3	WBGene00016637	protein_coding_gene	2.33741	5.05396	5.924e-06
C14A4.9	WBGene00007560	protein_coding_gene	2.33642	5.05048	0.000327026
F53B3.5	WBGene00018743	protein_coding_gene	2.33604	5.04914	3.13203e-17
hlh-14	WBGene00001958	protein_coding_gene	2.32872	5.02361	1.12515e-12
lin-32	WBGene00003018	protein_coding_gene	2.32869	5.02348	6.42557e-06
F31E3.12	WBGene00219317	protein_coding_gene	2.32793	5.02085	0.00358634
ZK1307.2	WBGene00014245	protein_coding_gene	2.32793	5.02084	0.000169065
K08D9.4	WBGene00019525	protein_coding_gene	2.32695	5.01744	5.60079e-06
F10E9.12	WBGene00017361	protein_coding_gene	2.32644	5.01566	7.88482e-18
F57A8.7	WBGene00010182	protein_coding_gene	2.32326	5.00463	0.00953266
C37A5.3	WBGene00014698	protein_coding_gene	2.32094	4.99659	0.00468637
fkb-7	WBGene00001432	protein_coding_gene	2.31869	4.98879	3.77168e-11
gcy-34	WBGene00001554	protein_coding_gene	2.31788	4.986	0.00878428
T22B7.3	WBGene00020672	protein_coding_gene	2.31744	4.98447	4.78064e-06
K10G4.5	WBGene00010754	protein_coding_gene	2.31742	4.9844	0.0149835
F18E9.7	WBGene00017573	protein_coding_gene	2.31589	4.97912	0.00173852
ssp-19	WBGene00006047	protein_coding_gene	2.31461	4.97471	2.2256e-06
Y44A6C.1	WBGene00012850	protein_coding_gene	2.31455	4.97448	3.79066e-24
K10D6.2	WBGene00010742	protein_coding_gene	2.31196	4.96557	7.7289e-11
Y53C12B.7	WBGene00013146	protein_coding_gene	2.31132	4.96336	2.88183e-09
hsp-12.1	WBGene00011906	protein_coding_gene	2.31044	4.96034	8.32372e-06
ZK813.6	WBGene00044564	protein_coding_gene	2.31031	4.95989	0.00998649
scl-5	WBGene00008027	protein_coding_gene	2.30867	4.95426	5.62328e-09
droe-4	WBGene00010262	protein_coding_gene	2.3062	4.94579	1.1579e-22
cutl-13	WBGene00021025	protein_coding_gene	2.30478	4.94093	0.00408525
tag-234	WBGene00018874	protein_coding_gene	2.30461	4.94034	4.56601e-19
F30A10.2	WBGene00009261	protein_coding_gene	2.30446	4.93983	0.000302485
Y6E2A.1	WBGene00012397	protein_coding_gene	2.30262	4.93351	0.00704091
C35D6.5	WBGene00007962	pseudogene	2.30053	4.92639	0.00295443
F30H5.3	WBGene00017937	protein_coding_gene	2.30006	4.92477	1.93207e-07
Y46D2A.1	WBGene00021589	protein_coding_gene	2.29903	4.92126	0.000823071
F46F3.3	WBGene00009791	protein_coding_gene	2.29856	4.91967	0.00239887
C08F11.13	WBGene00007460	protein_coding_gene	2.29666	4.9132	3.0898e-20
C29F7.11	WBGene00206531	ncRNA_gene	2.29607	4.91117	0.0113384
F23H12.5	WBGene00009094	protein_coding_gene	2.29563	4.90969	2.86842e-05
unc-3	WBGene00006743	protein_coding_gene	2.29314	4.90122	1.64938e-05
nlp-28	WBGene00003766	protein_coding_gene	2.29108	4.89423	2.97022e-18
C08D8.1	WBGene00015592	protein_coding_gene	2.28868	4.88607	3.84988e-06
nhr-246	WBGene00014192	protein_coding_gene	2.28584	4.87649	0.00236942
F46E10.2	WBGene00018489	protein_coding_gene	2.28397	4.87015	2.65892e-16
srz-56	WBGene00016519	protein_coding_gene	2.28222	4.86426	0.00799561
ddr-2	WBGene00017381	protein_coding_gene	2.28166	4.86237	1.39699e-19
F07H5.13	WBGene00008563	protein_coding_gene	2.28133	4.86126	1.95336e-18
C50F2.5	WBGene00016839	protein_coding_gene	2.28111	4.86053	3.48269e-05
T05C1.3	WBGene00020250	protein_coding_gene	2.27414	4.83709	0.00758146
Y82E9BL.19	WBGene00194735	protein_coding_gene	2.27335	4.83444	0.010617
F46G11.6	WBGene00045269	protein_coding_gene	2.2694	4.82121	0.00206294
W09C3.1	WBGene00021109	protein_coding_gene	2.269	4.8199	0.0106445
C53A5.2	WBGene00008263	protein_coding_gene	2.2688	4.81922	0.000571811
skr-21	WBGene00004827	protein_coding_gene	2.26684	4.81268	1.69139e-22
ugt-43	WBGene00008485	protein_coding_gene	2.26673	4.8123	9.61016e-07
fbxa-105	WBGene00015362	protein_coding_gene	2.26513	4.80697	1.49348e-09
igcm-1	WBGene00018215	protein_coding_gene	2.26315	4.80039	4.45916e-14
cuti-1	WBGene00022591	protein_coding_gene	2.26211	4.79691	1.14989e-06
B0393.5	WBGene00007170	protein_coding_gene	2.25779	4.78259	5.64409e-08
K09C4.1	WBGene00019547	protein_coding_gene	2.25747	4.78153	1.81129e-07
ZK666.14	WBGene00194952	protein_coding_gene	2.25622	4.77738	0.0162857
nab-1	WBGene00003516	protein_coding_gene	2.25442	4.77143	7.10543e-12
R08C7.4	WBGene00019948	protein_coding_gene	2.25194	4.76324	0.00886644
clec-95	WBGene00013927	protein_coding_gene	2.25167	4.76235	0.000309913
F53A9.6	WBGene00018729	protein_coding_gene	2.25062	4.75889	1.08889e-23
F53F4.8	WBGene00009991	pseudogene	2.24963	4.75562	1.63711e-05
ZK971.1	WBGene00014175	protein_coding_gene	2.2485	4.7519	1.5448e-05
F48C1.11	WBGene00195179	protein_coding_gene	2.24667	4.74586	0.0128572
his-1	WBGene00001875	protein_coding_gene	2.24421	4.73779	0.0110768
Y43C5A.3	WBGene00012783	protein_coding_gene	2.24275	4.73299	1.87885e-30
dyf-7	WBGene00001123	protein_coding_gene	2.24132	4.72829	2.16081e-09
ZC443.4	WBGene00013899	protein_coding_gene	2.2359	4.71057	2.05054e-18
ttr-26	WBGene00013079	protein_coding_gene	2.23371	4.70343	7.19898e-10
oac-6	WBGene00007833	protein_coding_gene	2.23344	4.70253	0.000110439
ins-31	WBGene00002114	protein_coding_gene	2.23311	4.70146	0.000792947
Y87G2A.16	WBGene00013602	protein_coding_gene	2.23303	4.70121	4.78974e-05
ptr-9	WBGene00004223	protein_coding_gene	2.23261	4.69982	0.0161875
math-42	WBGene00020532	protein_coding_gene	2.23032	4.69239	0.0040444
Y39B6A.21	WBGene00012680	pseudogene	2.22926	4.68895	0.00212928
F26F12.3	WBGene00017834	protein_coding_gene	2.22869	4.68708	8.12469e-27
C50B8.4	WBGene00008226	protein_coding_gene	2.22678	4.68088	2.01095e-06
cnc-7	WBGene00010005	protein_coding_gene	2.22638	4.6796	5.43031e-05
F53B7.7	WBGene00009969	protein_coding_gene	2.22578	4.67764	0.00326073
W02A2.4	WBGene00012189	pseudogene	2.22343	4.67001	0.000477607
clec-66	WBGene00009397	protein_coding_gene	2.22106	4.66237	7.98312e-12
srbc-82	WBGene00007832	protein_coding_gene	2.22035	4.66007	0.0161203
R11E3.19	WBGene00235374	protein_coding_gene	2.21989	4.65857	0.000838398
nsy-4	WBGene00021415	protein_coding_gene	2.21886	4.65524	9.17383e-10
ncx-9	WBGene00003574	protein_coding_gene	2.21714	4.64972	0.00208206
F20B6.1	WBGene00017627	pseudogene	2.21469	4.64182	0.0101175
B0348.2	WBGene00015152	protein_coding_gene	2.21435	4.64072	0.00615584
grsp-3	WBGene00016403	protein_coding_gene	2.21299	4.63636	6.56379e-08
gasr-8	WBGene00008144	protein_coding_gene	2.21274	4.63554	0.00479339
ikb-1	WBGene00002069	protein_coding_gene	2.21163	4.632	3.25284e-18
F53H2.1	WBGene00010004	protein_coding_gene	2.21101	4.63001	0.010811
C33A12.4	WBGene00007883	protein_coding_gene	2.21035	4.62788	3.4446e-09
mir-238	WBGene00003331	miRNA_gene	2.20941	4.62485	0.00793673
R160.10	WBGene00219369	protein_coding_gene	2.20881	4.62295	0.00140656
acd-1	WBGene00016064	protein_coding_gene	2.20686	4.6167	0.0030734
K01A2.10	WBGene00019284	protein_coding_gene	2.20625	4.61473	1.37564e-11
pals-7	WBGene00007661	protein_coding_gene	2.20561	4.61268	0.00998111
D1014.5	WBGene00017018	protein_coding_gene	2.20482	4.61017	0.000509418
C35C5.9	WBGene00007958	protein_coding_gene	2.20091	4.5977	2.15877e-17
F26F12.4	WBGene00017835	protein_coding_gene	2.20029	4.59573	0.000998043
nhr-99	WBGene00003689	protein_coding_gene	2.19719	4.58585	2.70607e-08
zig-4	WBGene00006981	protein_coding_gene	2.19618	4.58265	1.16353e-05
F59A7.2	WBGene00019090	protein_coding_gene	2.19379	4.57507	2.04792e-07
oac-51	WBGene00020976	protein_coding_gene	2.18855	4.55847	0.000414038
Y48A6B.7	WBGene00012968	protein_coding_gene	2.18598	4.55034	2.51927e-31
C54F6.6	WBGene00016924	protein_coding_gene	2.18551	4.54887	0.00986576
cdf-2	WBGene00011821	protein_coding_gene	2.18273	4.54011	4.27418e-15
Y38H8A.1	WBGene00012635	protein_coding_gene	2.18228	4.53871	0.00628688
W05F2.8	WBGene00195045	protein_coding_gene	2.18143	4.53602	0.00749939
B0462.5	WBGene00194695	protein_coding_gene	2.1812	4.5353	3.69996e-05
let-381	WBGene00002601	protein_coding_gene	2.18109	4.53495	0.000222112
cpr-4	WBGene00000784	protein_coding_gene	2.18089	4.53435	1.34282e-13
bath-25	WBGene00020859	protein_coding_gene	2.17978	4.53084	0.0154096
W03D2.9	WBGene00020983	protein_coding_gene	2.17951	4.53001	0.00945708
R10E8.6	WBGene00011212	protein_coding_gene	2.17935	4.5295	5.2001e-15
eva-1	WBGene00009304	protein_coding_gene	2.17793	4.52505	9.49407e-10
clec-170	WBGene00009515	protein_coding_gene	2.1768	4.5215	9.04079e-12
cbn-1	WBGene00019285	protein_coding_gene	2.17639	4.52022	0.000339579
ztf-30	WBGene00015523	protein_coding_gene	2.17394	4.51254	0.00080422
cnd-1	WBGene00000561	protein_coding_gene	2.17287	4.50921	4.50635e-07
K07A1.3	WBGene00010610	protein_coding_gene	2.17275	4.50881	4.53754e-16
glb-5	WBGene00015964	protein_coding_gene	2.17102	4.50342	0.00621359
W10G11.1	WBGene00021134	protein_coding_gene	2.16996	4.50011	0.0105578
cyp-14A3	WBGene00010707	protein_coding_gene	2.16981	4.49964	0.000895401
arl-6	WBGene00000193	protein_coding_gene	2.16796	4.49387	0.00859827
linc-103	WBGene00219743	lincRNA_gene	2.16758	4.4927	0.023091
Y73B6BL.28	WBGene00022249	pseudogene	2.16728	4.49175	0.0197698
F38B6.3	WBGene00018173	protein_coding_gene	2.16728	4.49175	0.0197698
fbxa-176	WBGene00008017	protein_coding_gene	2.16353	4.48009	0.00105441
T09E11.11	WBGene00011660	pseudogene	2.16131	4.47322	6.04139e-05
F32H2.6	WBGene00009343	protein_coding_gene	2.15282	4.44697	0.000424954
dhs-16	WBGene00000979	protein_coding_gene	2.15012	4.43864	0.00494795
F54B11.10	WBGene00010033	protein_coding_gene	2.1488	4.43458	0.00859074
C44C1.6	WBGene00016645	protein_coding_gene	2.14747	4.43049	4.98647e-09
C39D10.5	WBGene00016532	protein_coding_gene	2.14332	4.41777	0.0128411
plx-2	WBGene00004048	protein_coding_gene	2.1409	4.41036	8.44426e-10
osm-8	WBGene00003888	protein_coding_gene	2.13892	4.40431	0.00365127
C17H12.37	WBGene00236786	protein_coding_gene	2.1344	4.39055	0.0241664
B0284.5	WBGene00045188	pseudogene	2.13435	4.3904	0.0237304
bigr-1	WBGene00009512	protein_coding_gene	2.13402	4.3894	0.00981265
fbxb-114	WBGene00016254	protein_coding_gene	2.13401	4.38935	0.0126286
T01B10.5	WBGene00020137	protein_coding_gene	2.13326	4.38706	0.000188883
clec-98	WBGene00013932	protein_coding_gene	2.13291	4.38601	0.0166888
fbxa-87	WBGene00044660	pseudogene	2.13007	4.37737	5.9022e-07
W03G1.5	WBGene00021011	protein_coding_gene	2.12747	4.3695	0.00063323
F10E7.3	WBGene00017345	pseudogene	2.1266	4.36688	0.0242724
ZK836.3	WBGene00014099	protein_coding_gene	2.12616	4.36554	8.93835e-06
spi-1	WBGene00023416	protein_coding_gene	2.12579	4.36441	0.000802101
eol-1	WBGene00045401	protein_coding_gene	2.12501	4.36206	0.00196208
F22F7.3	WBGene00017721	protein_coding_gene	2.12418	4.35956	0.00284488
clec-69	WBGene00044642	pseudogene	2.12417	4.35953	0.0117671
slc-17.9	WBGene00011643	protein_coding_gene	2.12117	4.35045	0.000638829
R155.4	WBGene00020118	protein_coding_gene	2.11997	4.34685	0.00975781
W02D7.8	WBGene00020943	protein_coding_gene	2.11969	4.34601	2.73492e-05
clec-28	WBGene00009857	protein_coding_gene	2.11907	4.34414	0.00254379
R160.4	WBGene00020121	protein_coding_gene	2.11863	4.34282	0.016297
cut-6	WBGene00000853	protein_coding_gene	2.11833	4.34192	0.00253813
T10D4.7	WBGene00020409	protein_coding_gene	2.1183	4.34181	0.0200725
best-1	WBGene00007203	protein_coding_gene	2.11695	4.33776	6.20764e-05
C17E4.14	WBGene00195884	ncRNA_gene	2.11631	4.33583	0.0242368
F07A5.4	WBGene00008543	protein_coding_gene	2.11536	4.33297	0.0019446
F58A6.9	WBGene00019026	protein_coding_gene	2.11428	4.32975	7.06349e-08
fbxa-160	WBGene00015604	protein_coding_gene	2.11218	4.32343	0.0136524
W08G11.1	WBGene00012346	protein_coding_gene	2.11066	4.3189	0.0069658
pph-2	WBGene00004084	protein_coding_gene	2.11049	4.31837	0.001353
Y34F4.3	WBGene00021338	protein_coding_gene	2.10891	4.31366	0.000803264
ZC84.1	WBGene00013846	protein_coding_gene	2.10753	4.30953	0.000489774
F21A3.11	WBGene00219316	protein_coding_gene	2.10614	4.30538	1.96592e-13
fipr-26	WBGene00009963	protein_coding_gene	2.10572	4.30413	0.0191573
lgc-27	WBGene00022283	protein_coding_gene	2.10399	4.29896	9.03019e-07
ham-2	WBGene00001821	protein_coding_gene	2.10342	4.29726	5.0666e-14
F36F2.2	WBGene00009476	protein_coding_gene	2.10169	4.29211	8.38086e-13
nhr-19	WBGene00003618	protein_coding_gene	2.10164	4.29198	3.43926e-15
F57G9.6	WBGene00044041	pseudogene	2.1014	4.29125	1.65467e-05
F53C3.8	WBGene00018752	protein_coding_gene	2.10132	4.291	0.00188044
F49E10.2	WBGene00018640	protein_coding_gene	2.10071	4.2892	0.000630689
F20C5.6	WBGene00008971	protein_coding_gene	2.10018	4.28762	1.06218e-10
H32K16.2	WBGene00010422	protein_coding_gene	2.09875	4.28339	1.21708e-05
F22B7.3	WBGene00017694	protein_coding_gene	2.09696	4.27806	0.0148236
F59A6.3	WBGene00019085	protein_coding_gene	2.09696	4.27806	0.0148236
ceh-48	WBGene00015934	protein_coding_gene	2.0949	4.27196	3.35981e-06
Y17D7B.2	WBGene00012450	protein_coding_gene	2.09453	4.27088	0.0220288
T10G3.1	WBGene00011692	protein_coding_gene	2.09294	4.26617	1.10183e-09
F44E5.3	WBGene00009690	protein_coding_gene	2.0926	4.26515	0.000440651
Y97E10AR.1	WBGene00022396	protein_coding_gene	2.09235	4.26443	2.57813e-10
mks-3	WBGene00018042	protein_coding_gene	2.09226	4.26416	0.00428395
Y55D5A.1	WBGene00021915	protein_coding_gene	2.09135	4.26147	5.98346e-07
C02F4.4	WBGene00007264	protein_coding_gene	2.09098	4.26037	0.00437847
F32D1.3	WBGene00017983	protein_coding_gene	2.08954	4.25611	3.07814e-09
rocf-1	WBGene00011948	protein_coding_gene	2.08691	4.24838	0.00926676
sups-1	WBGene00017716	protein_coding_gene	2.0863	4.24658	5.90434e-05
T28C12.15	WBGene00271821	protein_coding_gene	2.08464	4.24169	0.0297647
T04B2.1	WBGene00011421	pseudogene	2.08438	4.24093	0.0232877
C54C8.12	WBGene00044242	protein_coding_gene	2.08202	4.234	0.0272931
Y47D7A.7	WBGene00021620	protein_coding_gene	2.08199	4.23392	0.00626867
mks-2	WBGene00194710	protein_coding_gene	2.08082	4.23048	0.0251385
pag-3	WBGene00003909	protein_coding_gene	2.07979	4.22746	0.00203598
ceh-45	WBGene00022837	protein_coding_gene	2.07796	4.22211	0.00220751
C45B11.6	WBGene00045379	protein_coding_gene	2.07751	4.22077	0.00021037
clec-172	WBGene00044719	protein_coding_gene	2.07682	4.21877	0.000729176
C46A5.4	WBGene00016700	protein_coding_gene	2.07332	4.20854	0.00354562
K04H4.2	WBGene00010573	protein_coding_gene	2.07306	4.20779	1.02723e-06
Y65A5A.1	WBGene00013418	protein_coding_gene	2.07206	4.20487	1.37427e-13
Y57G7A.8	WBGene00021971	pseudogene	2.07078	4.20114	6.5323e-06
W05B2.2	WBGene00012271	protein_coding_gene	2.06924	4.19664	0.00839168
Y46E12BR.1	WBGene00021598	protein_coding_gene	2.06642	4.18846	0.00778793
F57A10.2	WBGene00010184	protein_coding_gene	2.06548	4.18573	0.0030624
D2024.10	WBGene00044505	pseudogene	2.05864	4.16594	0.0298761
T05H10.3	WBGene00011508	protein_coding_gene	2.05742	4.16241	0.0138657
F09F9.2	WBGene00017307	protein_coding_gene	2.05259	4.14851	0.00198838
C32D5.12	WBGene00016319	protein_coding_gene	2.05138	4.14501	2.35326e-06
C49C8.6	WBGene00016770	protein_coding_gene	2.05057	4.14269	0.0170828
C43H6.6	WBGene00016619	protein_coding_gene	2.05053	4.14259	0.0134677
E02C12.10	WBGene00017095	protein_coding_gene	2.05029	4.14189	0.017794
clec-183	WBGene00011855	protein_coding_gene	2.04946	4.13951	0.0215913
clec-197	WBGene00008202	protein_coding_gene	2.04898	4.13814	0.00387052
cal-6	WBGene00022214	pseudogene	2.04751	4.13392	0.0287696
R11F4.1	WBGene00020007	protein_coding_gene	2.04746	4.13378	1.75708e-13
dct-1	WBGene00015776	protein_coding_gene	2.04717	4.13294	6.68978e-24
C32B5.18	WBGene00235351	protein_coding_gene	2.04474	4.126	0.0131132
math-2	WBGene00015606	protein_coding_gene	2.04341	4.12218	0.0232518
B0228.8	WBGene00015065	protein_coding_gene	2.04337	4.12207	0.0289503
F20A1.8	WBGene00017619	protein_coding_gene	2.04198	4.11811	0.0281862
F21C10.10	WBGene00017659	protein_coding_gene	2.04193	4.11795	0.00186028
F17C11.4	WBGene00008915	protein_coding_gene	2.04015	4.11287	2.45254e-16
EGAP1.1	WBGene00017146	protein_coding_gene	2.04006	4.11263	0.0130885
Y52B11A.12	WBGene00077539	protein_coding_gene	2.03743	4.10515	0.000552204
mam-5	WBGene00011572	protein_coding_gene	2.03602	4.10113	0.0138306
unc-86	WBGene00006818	protein_coding_gene	2.03417	4.09587	0.000217667
fbxa-175	WBGene00045293	pseudogene	2.03181	4.08918	6.54666e-06
ZC168.2	WBGene00013856	protein_coding_gene	2.03032	4.08497	0.0055741
K02E10.4	WBGene00019318	protein_coding_gene	2.02981	4.08352	6.19427e-06
F21D9.1	WBGene00009015	protein_coding_gene	2.02779	4.0778	0.000993539
T28F4.5	WBGene00012140	protein_coding_gene	2.02777	4.07775	2.67421e-20
gpa-9	WBGene00001671	protein_coding_gene	2.02735	4.07654	5.50873e-06
ceh-34	WBGene00000455	protein_coding_gene	2.02586	4.07235	3.10273e-07
M163.1	WBGene00010935	protein_coding_gene	2.02443	4.06832	1.58812e-42
ins-7	WBGene00002090	protein_coding_gene	2.02427	4.06786	9.44636e-06
aakg-4	WBGene00020135	protein_coding_gene	2.02365	4.06611	2.31205e-23
lips-16	WBGene00012588	pseudogene	2.02154	4.06018	1.21085e-10
C27B7.9	WBGene00007765	protein_coding_gene	2.02091	4.05841	1.09172e-38
tbx-7	WBGene00006544	protein_coding_gene	2.01978	4.05523	0.00285113
R05G6.10	WBGene00019902	protein_coding_gene	2.01958	4.05466	4.82532e-22
alh-5	WBGene00000111	protein_coding_gene	2.01903	4.05312	2.2907e-19
M7.8	WBGene00010884	protein_coding_gene	2.01753	4.04891	4.12094e-10
C54F6.12	WBGene00016929	protein_coding_gene	2.01439	4.04009	0.00414441
F19G12.3	WBGene00017611	protein_coding_gene	2.01438	4.04006	0.0318856
ceh-30	WBGene00000451	protein_coding_gene	2.01377	4.03836	0.00108543
T16G1.7	WBGene00011801	protein_coding_gene	2.01191	4.03317	5.77228e-08
nlp-29	WBGene00003767	protein_coding_gene	2.00982	4.02731	1.29122e-09
fbxc-7	WBGene00016302	protein_coding_gene	2.00876	4.02435	0.0239754
H10D18.1	WBGene00019177	protein_coding_gene	2.00865	4.02407	0.0198989
K11H12.5	WBGene00019661	protein_coding_gene	2.00848	4.02358	3.23023e-06
C06G3.3	WBGene00015549	protein_coding_gene	2.00768	4.02134	0.00236942
C03A3.1	WBGene00007266	protein_coding_gene	2.00759	4.0211	2.05544e-05
F59F4.6	WBGene00303371	ncRNA_gene	2.00578	4.01606	0.019344
arrd-4	WBGene00014159	protein_coding_gene	2.00571	4.01587	9.90347e-11
F26G1.15	WBGene00270318	protein_coding_gene	2.00571	4.01585	0.0368602
mec-3	WBGene00003167	protein_coding_gene	2.00397	4.01103	0.00196208
fax-1	WBGene00001400	protein_coding_gene	2.0039	4.01083	0.011212
Y40H7A.7	WBGene00012745	pseudogene	2.00352	4.00977	0.00367344
F28G4.2	WBGene00009227	protein_coding_gene	2.00267	4.0074	0.0146729
F43C11.7	WBGene00018384	protein_coding_gene	2.00192	4.00532	1.24104e-13
his-64	WBGene00001938	protein_coding_gene	2.00161	4.00447	6.10475e-06
mec-8	WBGene00003172	protein_coding_gene	2.00068	4.00189	3.89027e-41
C31B8.9	WBGene00016284	protein_coding_gene	2.00066	4.00183	0.0316524
F28B1.2	WBGene00009196	protein_coding_gene	1.99961	3.99892	0.0184977
Y62H9A.16	WBGene00304791	protein_coding_gene	1.99954	3.99874	0.00432213
Y50E8A.5	WBGene00013048	protein_coding_gene	1.99887	3.99686	7.77622e-06
pef-1	WBGene00003969	protein_coding_gene	1.99875	3.99654	4.69702e-07
F59B2.12	WBGene00010314	protein_coding_gene	1.99694	3.99151	0.00270511
ceh-5	WBGene00000430	protein_coding_gene	1.99644	3.99015	0.00027224
C54F6.17	WBGene00235092	protein_coding_gene	1.99641	3.99007	0.033498
F26F2.11	WBGene00195158	protein_coding_gene	1.99505	3.98629	0.0336239
C35A5.5	WBGene00007949	protein_coding_gene	1.99491	3.98592	0.00738533
F28B1.3	WBGene00009197	pseudogene	1.99266	3.97969	0.0206281
F49C5.10	WBGene00044162	protein_coding_gene	1.99222	3.97849	0.0203937
F59B10.4	WBGene00010320	protein_coding_gene	1.99075	3.97443	4.82926e-08
osm-12	WBGene00003892	protein_coding_gene	1.98787	3.96652	0.00332936
D1086.2	WBGene00008389	protein_coding_gene	1.98764	3.96587	0.000347746
Y57E12B.10	WBGene00202501	protein_coding_gene	1.9864	3.96247	0.0262557
cyp-23A1	WBGene00015135	protein_coding_gene	1.98319	3.95365	0.0154915
Y5H2B.1	WBGene00021164	protein_coding_gene	1.98125	3.94836	0.0281077
R13A1.1	WBGene00020041	protein_coding_gene	1.9812	3.94821	0.021541
Y20C6A.1	WBGene00012491	protein_coding_gene	1.98103	3.94774	2.44607e-11
Y39B6A.31	WBGene00012690	pseudogene	1.9788	3.94164	0.000428211
C05D9.9	WBGene00015476	protein_coding_gene	1.9774	3.93783	1.63107e-13
C06A12.19	WBGene00255702	protein_coding_gene	1.97655	3.93552	0.0300087
rpr-1	WBGene00045238	ncRNA_gene	1.97551	3.93268	0.0158312
set-28	WBGene00022224	protein_coding_gene	1.97483	3.93082	0.0260261
F18C5.10	WBGene00017563	protein_coding_gene	1.97415	3.92897	8.6717e-40
ZK402.5	WBGene00022731	protein_coding_gene	1.97235	3.92407	0.0269031
rrn-1.2	WBGene00004513	rRNA_gene	1.96978	3.91708	0.0218308
nhr-150	WBGene00007367	protein_coding_gene	1.96959	3.91657	0.00886537
C36B1.13	WBGene00044120	protein_coding_gene	1.96637	3.90782	0.0210329
K10H10.13	WBGene00194888	protein_coding_gene	1.96602	3.90689	0.0386057
C27A2.8	WBGene00044387	protein_coding_gene	1.96553	3.90556	0.0307135
smf-3	WBGene00004878	protein_coding_gene	1.96491	3.90389	9.66636e-06
Y50E8A.1	WBGene00013046	protein_coding_gene	1.96475	3.90344	1.10908e-05
K08C9.10	WBGene00086564	protein_coding_gene	1.96004	3.89073	0.0357495
hst-3.2	WBGene00044303	protein_coding_gene	1.95815	3.88563	1.98073e-05
B0228.6	WBGene00015063	protein_coding_gene	1.95312	3.87211	2.98436e-08
fbxc-51	WBGene00021576	protein_coding_gene	1.95198	3.86906	1.30409e-22
nlp-66	WBGene00011141	protein_coding_gene	1.95169	3.86828	0.00550845
B0334.10	WBGene00007148	protein_coding_gene	1.94983	3.8633	0.0294963
C07E3.3	WBGene00007414	protein_coding_gene	1.94914	3.86145	3.75739e-11
zip-7	WBGene00013100	protein_coding_gene	1.94774	3.85771	1.03249e-06
R102.1	WBGene00011288	protein_coding_gene	1.94704	3.85582	0.0318856
pqn-73	WBGene00004155	protein_coding_gene	1.94552	3.85176	0.0220605
F59B2.11	WBGene00010313	pseudogene	1.94521	3.85093	0.00587366
C17E4.11	WBGene00044236	protein_coding_gene	1.94512	3.85071	4.16512e-17
Y38H6C.16	WBGene00012628	protein_coding_gene	1.94213	3.84272	0.000121733
M195.4	WBGene00010949	protein_coding_gene	1.94183	3.84193	0.0253971
T24C2.5	WBGene00011984	protein_coding_gene	1.94142	3.84083	1.14912e-08
cutl-21	WBGene00018861	protein_coding_gene	1.93997	3.83698	0.000210903
F21D5.9	WBGene00009014	protein_coding_gene	1.93819	3.83225	0.00558991
R11G10.4	WBGene00050968	protein_coding_gene	1.93819	3.83224	0.0147562
F31D5.6	WBGene00017949	protein_coding_gene	1.9358	3.82589	0.000805379
tig-3	WBGene00021594	protein_coding_gene	1.93495	3.82366	0.00133175
egas-4	WBGene00018906	protein_coding_gene	1.93472	3.82303	0.00301177
rga-2	WBGene00013135	protein_coding_gene	1.93246	3.81705	3.53535e-07
C39B10.7	WBGene00164973	protein_coding_gene	1.93179	3.81528	0.00373825
nlp-2	WBGene00003740	protein_coding_gene	1.93083	3.81275	0.00261894
M01A8.1	WBGene00010795	protein_coding_gene	1.9304	3.81161	4.12109e-06
K08E5.1	WBGene00014801	protein_coding_gene	1.92926	3.80859	1.02022e-07
igdb-3	WBGene00020691	protein_coding_gene	1.92756	3.80412	0.00124503
chpf-2	WBGene00019108	protein_coding_gene	1.92599	3.79996	1.29203e-07
C10A4.3	WBGene00015664	protein_coding_gene	1.92548	3.79862	0.00653972
pgp-11	WBGene00004005	protein_coding_gene	1.92138	3.78786	1.807e-10
Y45F10B.59	WBGene00194917	protein_coding_gene	1.92039	3.78526	0.0392293
aagr-1	WBGene00017071	protein_coding_gene	1.91912	3.78192	8.75078e-10
nspe-2	WBGene00012604	protein_coding_gene	1.91865	3.78069	0.0022557
C36A4.11	WBGene00044167	protein_coding_gene	1.91757	3.77785	0.00254047
linc-37	WBGene00219709	lincRNA_gene	1.91612	3.77407	0.0301634
K11H12.11	WBGene00044723	protein_coding_gene	1.91389	3.76824	0.0238564
K01F9.2	WBGene00010475	protein_coding_gene	1.91315	3.76631	1.05961e-06
klp-11	WBGene00002222	protein_coding_gene	1.91214	3.76366	5.01247e-07
C18H9.5	WBGene00016003	protein_coding_gene	1.91005	3.75821	1.8134e-07
K01D12.1	WBGene00010461	protein_coding_gene	1.90855	3.75432	0.0203768
cyp-13B1	WBGene00008519	protein_coding_gene	1.90841	3.75394	3.77635e-06
nhr-165	WBGene00008158	protein_coding_gene	1.90823	3.75349	0.0410169
dlg-1	WBGene00001006	protein_coding_gene	1.90758	3.75178	1.04068e-24
F15H9.8	WBGene00194652	pseudogene	1.90753	3.75165	0.00568329
oac-43	WBGene00011653	protein_coding_gene	1.90749	3.75155	0.0422386
clec-218	WBGene00020938	protein_coding_gene	1.90734	3.75116	0.00130831
C17E7.13	WBGene00015906	protein_coding_gene	1.90705	3.75042	0.0136089
W08A12.2	WBGene00021079	protein_coding_gene	1.9063	3.74846	8.92004e-08
B0238.13	WBGene00015077	pseudogene	1.90544	3.74623	0.04115
W03B1.3	WBGene00020973	protein_coding_gene	1.90453	3.74386	3.36649e-05
T12A2.6	WBGene00020440	protein_coding_gene	1.9025	3.7386	0.0276388
fbxc-41	WBGene00016304	pseudogene	1.90144	3.73586	0.0287042
srz-99	WBGene00012028	protein_coding_gene	1.90137	3.73567	0.0401194
clec-40	WBGene00011853	protein_coding_gene	1.90112	3.73503	0.00633048
tts-2	WBGene00006651	ncRNA_gene	1.89679	3.72384	1.26711e-05
T22G5.1	WBGene00011929	protein_coding_gene	1.89644	3.72293	0.00624841
F49D11.6	WBGene00018630	protein_coding_gene	1.89468	3.71839	0.0163
C35E7.12	WBGene00271779	protein_coding_gene	1.89411	3.71692	0.041491
Y39G10AR.11	WBGene00021469	protein_coding_gene	1.89309	3.71431	4.18724e-37
C08G5.1	WBGene00015614	pseudogene	1.893	3.71406	0.00720711
Y69H2.10	WBGene00013485	protein_coding_gene	1.89299	3.71405	0.00737303
Y82E9BR.17	WBGene00022349	protein_coding_gene	1.89137	3.70987	4.6055e-25
egl-43	WBGene00001207	protein_coding_gene	1.88914	3.70415	2.06883e-07
C47E12.13	WBGene00008156	protein_coding_gene	1.88855	3.70264	0.048509
F36H1.11	WBGene00009496	protein_coding_gene	1.88577	3.6955	0.0258867
Y47H9C.12	WBGene00012955	protein_coding_gene	1.88504	3.69364	0.0281146
cutl-8	WBGene00013960	protein_coding_gene	1.8838	3.69046	0.0236539
trx-3	WBGene00019717	protein_coding_gene	1.88328	3.68912	1.34665e-06
dex-1	WBGene00017028	protein_coding_gene	1.88	3.68076	2.30693e-12
pho-6	WBGene00018696	protein_coding_gene	1.87994	3.6806	2.58621e-05
linc-43	WBGene00219579	lincRNA_gene	1.87953	3.67955	0.0304253
F42G4.6	WBGene00009643	protein_coding_gene	1.87792	3.67544	0.000967579
rom-2	WBGene00004401	protein_coding_gene	1.87763	3.67471	0.00106764
comt-4	WBGene00021491	protein_coding_gene	1.87752	3.67443	0.0417422
cest-1.2	WBGene00011364	protein_coding_gene	1.87727	3.67378	1.2837e-13
F58E6.11	WBGene00010258	protein_coding_gene	1.87658	3.67204	0.00755752
F22B7.1	WBGene00017692	protein_coding_gene	1.8762	3.67108	5.48316e-06
T27A1.2	WBGene00020834	protein_coding_gene	1.87584	3.67015	1.26947e-07
ins-23	WBGene00002106	protein_coding_gene	1.87512	3.66833	0.0069597
T21E8.6	WBGene00164971	protein_coding_gene	1.87509	3.66823	0.0391696
F21H7.12	WBGene00009033	protein_coding_gene	1.87391	3.66526	0.0204056
C26E1.2	WBGene00007748	protein_coding_gene	1.87389	3.66519	1.97112e-14
W08G11.6	WBGene00023429	snoRNA_gene	1.87376	3.66486	0.012539
Y71G12B.5	WBGene00022145	protein_coding_gene	1.8737	3.66472	0.00802835
ceh-31	WBGene00000452	protein_coding_gene	1.87325	3.66356	0.00641669
F16G10.9	WBGene00017524	protein_coding_gene	1.87311	3.66321	0.0467395
ceh-2	WBGene00000429	protein_coding_gene	1.87237	3.66135	0.0175015
F53F10.1	WBGene00018763	protein_coding_gene	1.87231	3.66119	8.61711e-08
chil-18	WBGene00011161	protein_coding_gene	1.87164	3.65949	0.0286788
osr-1	WBGene00016329	protein_coding_gene	1.87136	3.65877	0.00927225
C37A5.6	WBGene00014700	protein_coding_gene	1.87074	3.6572	0.0399253
tth-1	WBGene00006649	protein_coding_gene	1.87014	3.65568	1.14967e-18
pha-2	WBGene00004011	protein_coding_gene	1.87013	3.65565	0.00703857
grdn-1	WBGene00013082	protein_coding_gene	1.86976	3.65471	1.51206e-18
clec-3	WBGene00016577	protein_coding_gene	1.86962	3.65437	0.000467718
D2030.2	WBGene00008412	protein_coding_gene	1.86691	3.6475	5.20713e-45
F23A7.1	WBGene00009067	protein_coding_gene	1.86658	3.64668	0.00320369
R10D12.10	WBGene00011191	protein_coding_gene	1.86592	3.645	1.92393e-05
cdh-5	WBGene00000397	protein_coding_gene	1.86589	3.64493	9.49692e-05
slc-28.1	WBGene00017867	protein_coding_gene	1.86409	3.64039	1.64258e-05
clec-33	WBGene00009859	protein_coding_gene	1.86256	3.63652	0.0222068
ceh-27	WBGene00000449	protein_coding_gene	1.86184	3.63471	2.19204e-09
hlh-32	WBGene00013665	protein_coding_gene	1.8617	3.63436	0.0455669
F20A1.6	WBGene00017618	protein_coding_gene	1.86125	3.63323	3.09852e-09
Y15E3A.5	WBGene00012444	protein_coding_gene	1.85791	3.62482	3.65222e-12
F46F11.12	WBGene00045082	snoRNA_gene	1.85405	3.61514	0.0368864
magu-3	WBGene00016841	protein_coding_gene	1.85288	3.61221	0.000314542
T21E12.5	WBGene00020656	protein_coding_gene	1.85257	3.61142	0.0154195
fbxb-88	WBGene00016359	protein_coding_gene	1.85107	3.60767	2.56769e-08
dod-23	WBGene00009898	protein_coding_gene	1.85043	3.60607	2.06077e-13
thn-2	WBGene00009215	protein_coding_gene	1.84992	3.60479	4.54373e-11
fbxa-182	WBGene00018353	protein_coding_gene	1.84934	3.60336	2.88031e-07
Y75B12B.13	WBGene00045402	protein_coding_gene	1.84919	3.60299	0.0329367
maph-9	WBGene00016397	protein_coding_gene	1.84804	3.60011	0.00969389
mfb-1	WBGene00008439	protein_coding_gene	1.84774	3.59937	4.70262e-13
F22B7.9	WBGene00017698	protein_coding_gene	1.8477	3.59926	1.19848e-11
F46F5.4	WBGene00018495	pseudogene	1.84731	3.59828	0.00763469
F19H6.5	WBGene00008960	protein_coding_gene	1.8469	3.59726	0.0324276
C07A4.3	WBGene00007398	protein_coding_gene	1.84448	3.59124	4.47083e-05
cyp-13A5	WBGene00011672	protein_coding_gene	1.8442	3.59054	7.50649e-11
Y52D5A.2	WBGene00021793	protein_coding_gene	1.84236	3.58596	0.0106989
B0024.4	WBGene00007097	protein_coding_gene	1.84034	3.58095	0.000124616
W05H9.1	WBGene00021048	protein_coding_gene	1.83943	3.57869	1.07524e-45
ZK822.1	WBGene00014089	protein_coding_gene	1.83939	3.57859	8.07554e-05
lhfp-4	WBGene00009155	protein_coding_gene	1.83898	3.57756	0.0128441
spp-8	WBGene00004993	protein_coding_gene	1.83846	3.57629	3.33416e-12
ugt-66	WBGene00016013	protein_coding_gene	1.83826	3.57579	1.58588e-06
xtr-2	WBGene00006966	protein_coding_gene	1.83419	3.56572	0.0298873
marc-4	WBGene00016903	protein_coding_gene	1.8332	3.56327	0.000399794
K07A1.15	WBGene00010619	protein_coding_gene	1.83296	3.56267	1.82083e-09
msrp-1	WBGene00017978	protein_coding_gene	1.83049	3.55658	4.76327e-06
Y53F4B.8	WBGene00013155	pseudogene	1.83031	3.55613	0.00149527
B0478.3	WBGene00015202	protein_coding_gene	1.83001	3.55539	0.0113882
folr-1	WBGene00007648	protein_coding_gene	1.82997	3.55529	0.0484918
ccep-290	WBGene00021643	protein_coding_gene	1.82994	3.55522	0.000176061
F48E3.6	WBGene00018606	protein_coding_gene	1.8282	3.55093	5.46333e-12
F35G2.5	WBGene00009438	protein_coding_gene	1.82495	3.54295	0.0396928
C29F7.2	WBGene00007811	protein_coding_gene	1.82173	3.53505	7.13868e-25
fbxb-78	WBGene00017116	protein_coding_gene	1.82126	3.5339	0.000520751
F13G3.3	WBGene00008763	protein_coding_gene	1.82033	3.53162	0.00758392
ttr-17	WBGene00012383	protein_coding_gene	1.82019	3.53128	1.55444e-22
F21A9.2	WBGene00017651	protein_coding_gene	1.82005	3.53094	5.04035e-06
W03F8.6	WBGene00020995	protein_coding_gene	1.82003	3.53089	2.06427e-06
K07A1.13	WBGene00010617	protein_coding_gene	1.81887	3.52804	4.72239e-26
clc-2	WBGene00000523	protein_coding_gene	1.81701	3.52351	1.17474e-05
clec-74	WBGene00021585	protein_coding_gene	1.81643	3.52209	0.00327185
oac-31	WBGene00018707	protein_coding_gene	1.81545	3.5197	0.0048329
F35E12.9	WBGene00009433	protein_coding_gene	1.81516	3.51898	1.20977e-06
fbxa-168	WBGene00007838	pseudogene	1.81508	3.5188	1.52536e-07
nep-24	WBGene00013786	protein_coding_gene	1.8146	3.51763	0.00761075
C53A3.1	WBGene00016891	protein_coding_gene	1.81373	3.51549	0.0423035
fbxa-127	WBGene00012027	protein_coding_gene	1.81009	3.50665	0.0300317
bbs-1	WBGene00000241	protein_coding_gene	1.80664	3.49827	0.0222096
srh-149	WBGene00005365	protein_coding_gene	1.80527	3.49495	0.0380235
C38C3.4	WBGene00016513	protein_coding_gene	1.80396	3.49178	1.38952e-11
W09G10.9	WBGene00271830	protein_coding_gene	1.80115	3.48498	0.0304253
mrpr-1	WBGene00045095	ncRNA_gene	1.79992	3.482	0.0181751
C24A8.5	WBGene00016039	protein_coding_gene	1.79977	3.48165	0.0258773
rrf-2	WBGene00004509	protein_coding_gene	1.79703	3.47504	1.25525e-17
Y95B8A.6	WBGene00022386	protein_coding_gene	1.79581	3.47209	9.50572e-12
C08B6.4	WBGene00007425	protein_coding_gene	1.79567	3.47176	0.0240623
M60.4	WBGene00019780	protein_coding_gene	1.79494	3.47	7.50912e-20
T19C4.5	WBGene00011839	protein_coding_gene	1.79434	3.46856	1.33045e-07
ugt-4	WBGene00013905	protein_coding_gene	1.79377	3.4672	7.84818e-07
T14E8.4	WBGene00043981	protein_coding_gene	1.7928	3.46486	0.00673707
ceh-43	WBGene00000463	protein_coding_gene	1.78986	3.45782	1.16107e-18
F13C5.1	WBGene00017422	protein_coding_gene	1.78928	3.45642	5.98302e-09
Y6E2A.5	WBGene00012399	protein_coding_gene	1.78712	3.45124	0.00122363
Y45F10D.6	WBGene00012886	protein_coding_gene	1.78685	3.45062	6.9442e-05
clec-54	WBGene00008596	protein_coding_gene	1.78611	3.44883	1.62685e-16
F26A10.2	WBGene00017814	protein_coding_gene	1.78544	3.44723	3.87675e-07
F13A7.12	WBGene00008727	protein_coding_gene	1.78524	3.44676	0.0353083
Y64G10A.10	WBGene00045144	protein_coding_gene	1.78427	3.44445	0.0496424
F42C5.3	WBGene00018345	protein_coding_gene	1.7842	3.44427	0.0117593
glt-5	WBGene00001623	protein_coding_gene	1.7839	3.44355	3.75009e-08
math-37	WBGene00020080	protein_coding_gene	1.78252	3.44026	0.000906955
R04B3.1	WBGene00019866	protein_coding_gene	1.78173	3.43838	0.0419253
C05A9.2	WBGene00007317	protein_coding_gene	1.78039	3.43518	2.69363e-10
F41C3.1	WBGene00018267	protein_coding_gene	1.78009	3.43449	0.0206329
Y87G2A.25	WBGene00219288	protein_coding_gene	1.7794	3.43284	0.00145134
F48E3.8	WBGene00018607	protein_coding_gene	1.77893	3.43172	3.78917e-07
twk-7	WBGene00006662	protein_coding_gene	1.77879	3.43137	7.70162e-09
F10A3.1	WBGene00008631	protein_coding_gene	1.77754	3.42842	0.033851
ptr-15	WBGene00004229	protein_coding_gene	1.77673	3.42649	0.00133721
R11D1.12	WBGene00045336	protein_coding_gene	1.77639	3.42567	0.0254099
W07B8.4	WBGene00021072	protein_coding_gene	1.77248	3.41641	0.00150031
C02B10.6	WBGene00015331	protein_coding_gene	1.77239	3.41618	0.0410699
Y17D7C.4	WBGene00050903	pseudogene	1.77117	3.4133	0.0186007
C50F4.9	WBGene00008234	protein_coding_gene	1.77064	3.41205	0.00025383
Y102A11A.5	WBGene00022415	protein_coding_gene	1.77005	3.41066	0.00272936
C24H12.1	WBGene00016071	protein_coding_gene	1.76849	3.40696	6.66725e-06
R05G9R.1	WBGene00019906	protein_coding_gene	1.76846	3.40691	0.00455671
F20D6.8	WBGene00017637	protein_coding_gene	1.76744	3.4045	0.00257324
C36F7.5	WBGene00007986	protein_coding_gene	1.76525	3.39934	0.000129531
Y51H4A.1	WBGene00013098	protein_coding_gene	1.76453	3.39763	0.0105544
nhr-42	WBGene00003632	protein_coding_gene	1.76372	3.39573	1.03901e-11
bus-8	WBGene00044623	protein_coding_gene	1.76352	3.39525	0.00220085
C04C11.25	WBGene00284855	protein_coding_gene	1.76001	3.38701	0.000730546
ham-1	WBGene00001820	protein_coding_gene	1.7595	3.38581	2.35691e-16
cutl-11	WBGene00011443	protein_coding_gene	1.75927	3.38526	0.00856283
unc-129	WBGene00006852	protein_coding_gene	1.75765	3.38148	4.58122e-08
glc-1	WBGene00001591	protein_coding_gene	1.75737	3.38081	8.23617e-16
T10H9.8	WBGene00044779	protein_coding_gene	1.7569	3.37972	2.45963e-09
F53C3.6	WBGene00018750	protein_coding_gene	1.75512	3.37554	0.0256031
ttr-50	WBGene00010234	protein_coding_gene	1.75427	3.37355	2.29326e-40
Y37H2A.7	WBGene00012567	protein_coding_gene	1.7541	3.37315	2.13358e-07
Y43F8C.3	WBGene00012825	protein_coding_gene	1.75342	3.37156	2.53763e-16
lam-3	WBGene00002248	protein_coding_gene	1.75331	3.37131	3.09136e-16
gad-3	WBGene00015057	protein_coding_gene	1.75304	3.37069	5.70796e-22
mnp-1	WBGene00007139	protein_coding_gene	1.7496	3.36264	8.19324e-25
clec-44	WBGene00019928	protein_coding_gene	1.7487	3.36055	0.0260136
C38C3.8	WBGene00016516	pseudogene	1.74868	3.36052	0.00625388
Y71H2AM.15	WBGene00022180	protein_coding_gene	1.74843	3.35993	0.00014084
T04F8.9	WBGene00011447	protein_coding_gene	1.74625	3.35485	0.00495951
ZK593.2	WBGene00014002	protein_coding_gene	1.74541	3.35291	2.41796e-05
C48B4.12	WBGene00008175	protein_coding_gene	1.74326	3.34791	0.00558401
Y13C8A.1	WBGene00021188	protein_coding_gene	1.7419	3.34475	0.000207134
Y71F9AL.25	WBGene00304792	protein_coding_gene	1.74137	3.34353	0.000363865
F13E9.12	WBGene00008761	protein_coding_gene	1.73886	3.33772	0.0342473
F33H2.8	WBGene00009371	protein_coding_gene	1.73867	3.33727	0.00345428
K10G6.9	WBGene00206374	protein_coding_gene	1.73348	3.32528	0.0128351
srh-2	WBGene00005228	protein_coding_gene	1.73233	3.32264	0.0182613
bus-18	WBGene00044631	protein_coding_gene	1.73229	3.32255	0.010778
C12D5.3	WBGene00015706	protein_coding_gene	1.7313	3.32026	0.0152173
T25B9.3	WBGene00012009	protein_coding_gene	1.73127	3.32019	0.0115241
C25F6.7	WBGene00016106	protein_coding_gene	1.73085	3.31923	0.000257418
jbts-14	WBGene00018727	protein_coding_gene	1.73073	3.31895	0.0218844
clec-107	WBGene00012502	protein_coding_gene	1.72975	3.31671	0.044862
AC3.9	WBGene00044022	pseudogene	1.72922	3.31549	0.0427637
cpr-1	WBGene00000781	protein_coding_gene	1.72716	3.31075	8.43568e-27
Y73E7A.8	WBGene00022274	protein_coding_gene	1.72653	3.3093	0.00430577
C07A9.5	WBGene00007401	protein_coding_gene	1.72479	3.30533	0.0473964
B0284.3	WBGene00007133	protein_coding_gene	1.72446	3.30457	8.58747e-05
fbxa-69	WBGene00010018	protein_coding_gene	1.72439	3.30441	2.88363e-12
nlp-48	WBGene00008002	protein_coding_gene	1.72436	3.30433	0.0136556
Y43F8B.2	WBGene00012813	protein_coding_gene	1.72419	3.30394	9.82689e-27
pitr-3	WBGene00015055	protein_coding_gene	1.72339	3.30212	5.1734e-06
fkh-2	WBGene00001434	protein_coding_gene	1.72239	3.29983	1.81786e-05
fbxa-165	WBGene00015600	protein_coding_gene	1.72134	3.29743	0.048075
C40H1.9	WBGene00008044	protein_coding_gene	1.72054	3.29559	0.013564
Y43C5B.2	WBGene00012785	protein_coding_gene	1.71982	3.29394	0.00508875
Y75B8A.28	WBGene00013559	protein_coding_gene	1.71954	3.29332	1.78424e-05
W01C9.1	WBGene00012175	protein_coding_gene	1.71888	3.29182	0.0229137
trf-1	WBGene00006612	protein_coding_gene	1.71829	3.29047	0.0465165
cutl-29	WBGene00017421	protein_coding_gene	1.71801	3.28983	0.0179665
C47D12.4	WBGene00008138	protein_coding_gene	1.71717	3.28791	1.02716e-05
F13E9.13	WBGene00044797	protein_coding_gene	1.71694	3.28738	5.18172e-06
clec-196	WBGene00009156	protein_coding_gene	1.71684	3.28715	2.05575e-15
C14E2.4	WBGene00015773	protein_coding_gene	1.71594	3.2851	0.0491164
F18C5.5	WBGene00017560	protein_coding_gene	1.71575	3.28468	0.00995422
kal-1	WBGene00002181	protein_coding_gene	1.71486	3.28265	1.04248e-10
W01B11.6	WBGene00020917	protein_coding_gene	1.7148	3.28252	1.32987e-07
Y62F5A.10	WBGene00013388	protein_coding_gene	1.71465	3.28217	0.000161822
osm-6	WBGene00003886	protein_coding_gene	1.71426	3.28128	0.0105215
fbxc-53	WBGene00016711	protein_coding_gene	1.71422	3.2812	0.0370143
her-1	WBGene00001842	protein_coding_gene	1.71352	3.2796	0.000205193
F57C12.6	WBGene00194687	protein_coding_gene	1.71329	3.27907	0.00194983
F52D1.2	WBGene00018683	protein_coding_gene	1.71287	3.27811	0.000709787
C26B9.6	WBGene00016135	protein_coding_gene	1.71116	3.27424	5.61288e-06
B0391.14	WBGene00206462	protein_coding_gene	1.71086	3.27355	0.0313462
T08A9.13	WBGene00044442	protein_coding_gene	1.70835	3.26786	0.0300896
Y1A5A.1	WBGene00012379	protein_coding_gene	1.70727	3.26543	0.00129692
ZK546.7	WBGene00022763	pseudogene	1.70615	3.26289	0.00930141
D1054.18	WBGene00077783	protein_coding_gene	1.70531	3.26099	0.0382756
Y53H1B.4	WBGene00013182	protein_coding_gene	1.70507	3.26044	0.0358354
F07H5.4	WBGene00014308	pseudogene	1.70246	3.25454	6.63303e-21
tab-1	WBGene00006380	protein_coding_gene	1.70245	3.25453	0.0151273
ceh-32	WBGene00000453	protein_coding_gene	1.7014	3.25217	3.19978e-16
sptf-1	WBGene00009743	protein_coding_gene	1.70054	3.25023	8.91173e-08
Y51H7C.12	WBGene00021790	protein_coding_gene	1.69964	3.24821	0.0258691
C26B9.3	WBGene00016133	protein_coding_gene	1.6993	3.24744	0.000236088
C11G10.1	WBGene00007525	protein_coding_gene	1.69883	3.24637	9.34938e-05
fkh-7	WBGene00001439	protein_coding_gene	1.69748	3.24334	1.15988e-20
Y71G12B.31	WBGene00044348	protein_coding_gene	1.69641	3.24095	0.00360281
C13C4.6	WBGene00007550	protein_coding_gene	1.69184	3.23069	3.02835e-05
F17C8.3	WBGene00008910	protein_coding_gene	1.69109	3.22901	2.2237e-05
Y53F4B.20	WBGene00013166	protein_coding_gene	1.68971	3.22591	0.0194865
F13H6.4	WBGene00017432	pseudogene	1.68931	3.22503	0.00210456
unk-1	WBGene00016407	protein_coding_gene	1.688	3.22209	3.52107e-21
T18D3.7	WBGene00011824	protein_coding_gene	1.68498	3.21535	6.03377e-11
F13H8.1	WBGene00017434	protein_coding_gene	1.68392	3.213	0.000113199
srpr-1.2	WBGene00045168	ncRNA_gene	1.68189	3.20848	0.0274441
F54B8.4	WBGene00010019	protein_coding_gene	1.6815	3.20761	7.46872e-06
Y77E11A.14	WBGene00022314	protein_coding_gene	1.67907	3.20221	0.00435138
F33D4.6	WBGene00017998	protein_coding_gene	1.67848	3.20091	0.000390406
slc-36.3	WBGene00012629	protein_coding_gene	1.67817	3.20023	0.000639298
frpr-11	WBGene00019444	protein_coding_gene	1.6755	3.1943	1.0742e-06
F08G2.5	WBGene00008577	protein_coding_gene	1.6753	3.19387	0.00841875
ZK930.5	WBGene00014155	protein_coding_gene	1.67503	3.19326	0.0102363
K06A4.8	WBGene00044015	pseudogene	1.67381	3.19056	0.00376946
Y71F9AM.9	WBGene00271781	lincRNA_gene	1.67358	3.19005	0.030976
tpra-1	WBGene00008366	protein_coding_gene	1.67249	3.18765	2.52212e-14
C53C11.5	WBGene00044770	protein_coding_gene	1.67143	3.1853	1.3568e-08
F16B3.2	WBGene00017502	protein_coding_gene	1.67108	3.18454	0.0356086
kpc-1	WBGene00002232	protein_coding_gene	1.67025	3.18269	9.66107e-30
fbxa-219	WBGene00044403	protein_coding_gene	1.66994	3.18201	2.53985e-05
asp-14	WBGene00019619	protein_coding_gene	1.66975	3.18159	7.38166e-14
F44F1.6	WBGene00009698	protein_coding_gene	1.66784	3.17738	2.97246e-10
F41E6.5	WBGene00018286	protein_coding_gene	1.66714	3.17584	4.84518e-09
nhr-18	WBGene00003617	protein_coding_gene	1.66547	3.17216	8.05396e-09
F45D3.3	WBGene00009723	protein_coding_gene	1.66487	3.17084	1.12586e-08
fut-2	WBGene00001506	protein_coding_gene	1.66276	3.16622	0.0127306
nphp-4	WBGene00011261	protein_coding_gene	1.65761	3.15494	0.00263513
clec-55	WBGene00008597	protein_coding_gene	1.65716	3.15395	0.000957077
lipl-6	WBGene00021963	protein_coding_gene	1.65531	3.1499	0.00650018
pha-4	WBGene00004013	protein_coding_gene	1.65364	3.14626	1.60576e-14
qua-1	WBGene00004264	protein_coding_gene	1.65359	3.14616	0.000232844
T09B4.5	WBGene00020379	protein_coding_gene	1.65255	3.14389	4.48477e-35
C31H2.3	WBGene00016293	protein_coding_gene	1.65245	3.14366	0.0388203
ins-4	WBGene00002087	protein_coding_gene	1.65149	3.14159	0.00131336
jmjd-3.2	WBGene00009089	protein_coding_gene	1.65089	3.14028	3.5455e-08
F46B6.9	WBGene00009774	protein_coding_gene	1.64566	3.12892	0.00756894
Y105E8A.34	WBGene00077689	pseudogene	1.64322	3.12362	0.0451266
Y54G2A.52	WBGene00045397	protein_coding_gene	1.64259	3.12226	8.20174e-10
C06B3.7	WBGene00007366	protein_coding_gene	1.63942	3.11541	0.0063953
daf-10	WBGene00000906	protein_coding_gene	1.63909	3.11468	0.00499521
fkh-8	WBGene00001440	protein_coding_gene	1.6389	3.11429	0.00185092
nep-14	WBGene00018225	pseudogene	1.63838	3.11315	6.84415e-06
T06G6.11	WBGene00011550	pseudogene	1.63701	3.11021	0.0303336
ZK669.3	WBGene00014053	protein_coding_gene	1.63489	3.10565	1.75345e-19
W08F4.7	WBGene00021096	protein_coding_gene	1.63489	3.10564	0.00125488
K07H8.11	WBGene00044510	protein_coding_gene	1.63389	3.10349	0.0162497
efl-3	WBGene00009899	protein_coding_gene	1.63352	3.10268	1.14707e-18
egl-15	WBGene00001184	protein_coding_gene	1.63171	3.0988	1.76741e-14
lec-2	WBGene00002265	protein_coding_gene	1.63107	3.09743	3.03548e-08
unc-39	WBGene00006775	protein_coding_gene	1.63032	3.09581	0.00202957
F20D6.10	WBGene00017639	protein_coding_gene	1.62743	3.08962	0.000317553
C50D2.1	WBGene00016805	protein_coding_gene	1.62721	3.08914	0.0191375
Y8A9A.2	WBGene00021171	protein_coding_gene	1.62701	3.08872	9.27929e-08
T28B8.1	WBGene00012113	protein_coding_gene	1.62676	3.08819	1.46073e-22
dao-6	WBGene00000932	protein_coding_gene	1.62401	3.08231	0.0399638
C17C3.3	WBGene00015889	protein_coding_gene	1.62359	3.08141	0.0353083
D2005.6	WBGene00008401	protein_coding_gene	1.62305	3.08025	0.000152174
C08E8.4	WBGene00007440	protein_coding_gene	1.62206	3.07815	0.007791
Y6D1A.2	WBGene00012396	protein_coding_gene	1.6203	3.0744	0.0148434
clec-7	WBGene00017364	protein_coding_gene	1.62006	3.07389	2.95418e-10
F38B6.6	WBGene00018175	protein_coding_gene	1.61874	3.07106	0.000475388
B0393.4	WBGene00007169	protein_coding_gene	1.61723	3.06786	0.000410573
C13C4.7	WBGene00007551	protein_coding_gene	1.61691	3.06718	0.000585944
C05E11.3	WBGene00015494	protein_coding_gene	1.61676	3.06686	1.40034e-06
agr-1	WBGene00018304	protein_coding_gene	1.6167	3.06673	7.10495e-06
T16A1.10	WBGene00269431	protein_coding_gene	1.61594	3.06511	0.0290416
F52E1.5	WBGene00018694	protein_coding_gene	1.61531	3.06377	3.23675e-05
C16H3.3	WBGene00015868	protein_coding_gene	1.61315	3.0592	4.30751e-19
T01B6.1	WBGene00020134	protein_coding_gene	1.61234	3.05747	0.00130831
flp-32	WBGene00010982	protein_coding_gene	1.61174	3.05619	2.76387e-05
dyf-5	WBGene00001121	protein_coding_gene	1.61047	3.05351	0.0164773
Y116A8C.40	WBGene00013812	protein_coding_gene	1.6102	3.05294	0.0445374
T24C4.4	WBGene00020760	protein_coding_gene	1.60968	3.05184	0.00580721
grh-1	WBGene00001707	protein_coding_gene	1.60949	3.05143	1.32933e-05
C33D9.5	WBGene00007899	pseudogene	1.60891	3.05021	9.08862e-06
K09F5.6	WBGene00044698	protein_coding_gene	1.60889	3.05016	1.33991e-07
nhr-178	WBGene00017510	protein_coding_gene	1.60858	3.04952	0.0354593
nhr-91	WBGene00003681	protein_coding_gene	1.60826	3.04883	2.79089e-06
hmit-1.3	WBGene00010811	protein_coding_gene	1.60793	3.04814	1.66662e-13
C28G1.6	WBGene00016191	protein_coding_gene	1.60483	3.04161	2.311e-05
cri-1	WBGene00010614	protein_coding_gene	1.60247	3.03662	0.00632368
C55A1.6	WBGene00008323	protein_coding_gene	1.60231	3.0363	0.0411617
math-48	WBGene00022689	protein_coding_gene	1.60148	3.03455	0.0220939
fbxc-24	WBGene00019927	protein_coding_gene	1.60036	3.03219	0.00132098
ZK896.4	WBGene00014135	protein_coding_gene	1.59975	3.03091	0.00315847
eya-1	WBGene00001377	protein_coding_gene	1.59952	3.03042	3.50701e-11
M01H9.10	WBGene00271788	protein_coding_gene	1.59918	3.02971	0.013901
nspc-10	WBGene00009640	protein_coding_gene	1.59495	3.02083	1.12852e-11
ZK6.8	WBGene00022643	protein_coding_gene	1.59378	3.01839	0.000663886
cbp-2	WBGene00010545	protein_coding_gene	1.59174	3.01412	3.54834e-09
skr-19	WBGene00004825	protein_coding_gene	1.59162	3.01387	1.78319e-11
eyg-1	WBGene00013147	protein_coding_gene	1.5912	3.013	0.026607
F01D5.6	WBGene00008496	protein_coding_gene	1.59021	3.01094	0.0110194
fbxb-66	WBGene00044066	protein_coding_gene	1.59005	3.01061	2.40677e-06
npr-20	WBGene00011578	protein_coding_gene	1.59	3.0105	5.11484e-05
mls-2	WBGene00003377	protein_coding_gene	1.58812	3.00657	0.00208556
cdh-9	WBGene00000401	protein_coding_gene	1.58746	3.00519	0.0042297
K08B5.2	WBGene00019519	protein_coding_gene	1.58588	3.0019	1.0421e-05
sym-2	WBGene00006367	protein_coding_gene	1.58466	2.99937	2.11378e-07
fbxb-60	WBGene00010104	protein_coding_gene	1.58327	2.99647	0.0289658
pat-9	WBGene00003933	protein_coding_gene	1.58151	2.99284	1.09761e-09
hhat-2	WBGene00013312	protein_coding_gene	1.58093	2.99162	0.00188044
fbxb-69	WBGene00008613	protein_coding_gene	1.58044	2.9906	0.0244108
lys-10	WBGene00003099	protein_coding_gene	1.57986	2.9894	0.0205781
C31H5.4	WBGene00007855	protein_coding_gene	1.57924	2.98812	3.12346e-17
cyp-13A3	WBGene00011675	protein_coding_gene	1.57735	2.98421	0.007322
Y40A1A.6	WBGene00304815	ncRNA_gene	1.57621	2.98186	4.6644e-15
F53A2.1	WBGene00009949	protein_coding_gene	1.57567	2.98074	0.00429692
math-45	WBGene00021772	protein_coding_gene	1.57504	2.97943	0.00137298
F25B3.5	WBGene00009102	protein_coding_gene	1.57449	2.97831	0.000760595
lron-1	WBGene00008093	protein_coding_gene	1.57371	2.97669	0.0345005
Y41G9A.10	WBGene00044901	protein_coding_gene	1.5734	2.97606	0.000131104
ttr-37	WBGene00017667	protein_coding_gene	1.57275	2.97471	7.26052e-11
hlh-6	WBGene00001952	protein_coding_gene	1.57112	2.97135	0.0269809
unc-75	WBGene00006807	protein_coding_gene	1.5703	2.96967	0.00563199
nlp-31	WBGene00003769	protein_coding_gene	1.56918	2.96736	2.10814e-07
cex-1	WBGene00023407	protein_coding_gene	1.56833	2.9656	8.3139e-11
Y75B8A.6	WBGene00013543	protein_coding_gene	1.56764	2.9642	2.91056e-15
mlt-9	WBGene00008605	protein_coding_gene	1.56727	2.96344	0.0020085
F02A9.1	WBGene00008513	protein_coding_gene	1.56676	2.9624	0.0133126
exc-13	WBGene00015393	protein_coding_gene	1.56634	2.96152	0.00358634
F40F9.10	WBGene00009586	protein_coding_gene	1.56559	2.95998	0.0209682
Y42A5A.3	WBGene00012778	protein_coding_gene	1.56484	2.95845	0.0170991
skr-12	WBGene00004818	protein_coding_gene	1.56462	2.958	1.33101e-08
C11H1.7	WBGene00007531	protein_coding_gene	1.56406	2.95685	0.00374416
Y54G2A.11	WBGene00021876	protein_coding_gene	1.56246	2.95357	8.9542e-10
C06E7.4	WBGene00015541	protein_coding_gene	1.55924	2.94699	3.52695e-08
F56C4.4	WBGene00044977	protein_coding_gene	1.55895	2.94638	0.00491944
egl-38	WBGene00001204	protein_coding_gene	1.55815	2.94476	0.0122594
C46C11.4	WBGene00044567	protein_coding_gene	1.55654	2.94148	0.00820821
C17E4.10	WBGene00007647	protein_coding_gene	1.55581	2.93998	1.81331e-21
T19E7.6	WBGene00044500	protein_coding_gene	1.55574	2.93985	1.30208e-06
his-24	WBGene00001898	protein_coding_gene	1.55539	2.93914	1.22303e-39
igcm-3	WBGene00020160	protein_coding_gene	1.55336	2.935	7.35522e-32
F52C9.5	WBGene00018675	protein_coding_gene	1.55205	2.93233	0.0497778
C42D4.1	WBGene00016594	protein_coding_gene	1.55176	2.93174	1.961e-13
F59A1.13	WBGene00010299	protein_coding_gene	1.55057	2.92934	0.0051115
bkip-1	WBGene00014569	protein_coding_gene	1.54921	2.92657	0.0240247
che-2	WBGene00000484	protein_coding_gene	1.5473	2.9227	0.0404241
ugt-9	WBGene00020587	protein_coding_gene	1.54563	2.91932	7.74534e-09
dyf-11	WBGene00001127	protein_coding_gene	1.54557	2.9192	0.0110144
sox-2	WBGene00004949	protein_coding_gene	1.54447	2.91697	3.65222e-12
clec-36	WBGene00044332	protein_coding_gene	1.54246	2.91291	0.00115399
col-76	WBGene00000652	protein_coding_gene	1.5416	2.91118	1.4848e-06
Y64G10A.7	WBGene00013416	protein_coding_gene	1.54145	2.91087	2.30212e-05
ugt-5	WBGene00013906	protein_coding_gene	1.538	2.90391	2.06646e-09
fbxb-57	WBGene00010101	protein_coding_gene	1.53697	2.90185	0.00257309
K12B6.9	WBGene00023432	protein_coding_gene	1.5363	2.9005	2.65476e-06
T22F3.8	WBGene00020698	protein_coding_gene	1.53603	2.89995	0.0478282
gcy-22	WBGene00001547	protein_coding_gene	1.53478	2.89745	0.0212181
col-99	WBGene00000674	protein_coding_gene	1.53449	2.89686	1.16641e-06
moe-3	WBGene00003388	protein_coding_gene	1.53432	2.89652	1.95657e-08
msp-55	WBGene00003448	protein_coding_gene	1.53419	2.89626	0.0218484
ncam-1	WBGene00017184	protein_coding_gene	1.53396	2.89579	9.27907e-12
F08H9.3	WBGene00008591	protein_coding_gene	1.5331	2.89406	0.0176315
C17E4.2	WBGene00007642	protein_coding_gene	1.53285	2.89357	5.72018e-10
T16G1.6	WBGene00011800	protein_coding_gene	1.53221	2.89229	2.90282e-07
W04C9.8	WBGene00235387	ncRNA_gene	1.53218	2.89222	0.0208468
Y11D7A.19	WBGene00077756	protein_coding_gene	1.53209	2.89204	0.0428698
pdf-2	WBGene00018590	protein_coding_gene	1.53195	2.89176	6.26557e-07
acc-3	WBGene00018880	protein_coding_gene	1.53091	2.88967	0.0337094
C07B5.4	WBGene00007409	protein_coding_gene	1.53061	2.88908	6.56267e-05
msp-57	WBGene00003450	protein_coding_gene	1.53036	2.88858	0.000360436
EEED8.15	WBGene00017143	protein_coding_gene	1.53032	2.8885	8.71242e-15
C40H1.2	WBGene00008038	protein_coding_gene	1.5303	2.88846	0.000114593
F13D11.3	WBGene00017428	protein_coding_gene	1.53024	2.88834	3.0796e-07
C49H3.12	WBGene00016795	protein_coding_gene	1.53009	2.88804	0.0142403
cpn-2	WBGene00000778	protein_coding_gene	1.52987	2.8876	7.25192e-05
nhr-25	WBGene00003623	protein_coding_gene	1.52788	2.88361	1.20616e-10
fbxc-48	WBGene00015615	protein_coding_gene	1.52774	2.88333	0.0292848
gstk-2	WBGene00017054	protein_coding_gene	1.52733	2.88252	0.0004448
C35D10.3	WBGene00016441	protein_coding_gene	1.52573	2.87932	0.039385
cest-17	WBGene00019477	protein_coding_gene	1.52422	2.87632	1.97506e-08
F59B2.9	WBGene00010311	protein_coding_gene	1.52302	2.87392	0.0104696
B0391.8	WBGene00014643	pseudogene	1.52291	2.87371	1.16485e-06
F46H6.5	WBGene00023460	protein_coding_gene	1.52089	2.86968	0.035157
F08A7.1	WBGene00045013	protein_coding_gene	1.52041	2.86874	1.26927e-05
sto-1	WBGene00006063	protein_coding_gene	1.51966	2.86723	1.37024e-15
M03A1.8	WBGene00077490	protein_coding_gene	1.51762	2.86318	0.0103383
che-11	WBGene00000490	protein_coding_gene	1.5172	2.86235	0.011424
Y47G6A.26	WBGene00021650	protein_coding_gene	1.51714	2.86224	0.00130895
ins-37	WBGene00002120	protein_coding_gene	1.51637	2.86071	0.0226015
D1086.5	WBGene00008392	protein_coding_gene	1.51464	2.85728	1.29463e-07
nhr-112	WBGene00003702	protein_coding_gene	1.51464	2.85727	0.000962003
lys-6	WBGene00003095	protein_coding_gene	1.5146	2.85719	0.000840264
nlp-30	WBGene00003768	protein_coding_gene	1.51434	2.85668	0.000684992
C32H11.4	WBGene00007867	protein_coding_gene	1.51428	2.85656	0.000402581
zip-8	WBGene00017755	protein_coding_gene	1.51357	2.85515	2.73506e-14
unc-130	WBGene00006853	protein_coding_gene	1.51247	2.85297	1.73544e-06
C08B6.2	WBGene00007423	protein_coding_gene	1.5107	2.84948	0.0399638
M02D8.6	WBGene00019732	protein_coding_gene	1.51033	2.84875	7.75607e-07
F42C5.4	WBGene00018346	protein_coding_gene	1.51024	2.84857	5.91915e-08
C16B8.4	WBGene00015824	protein_coding_gene	1.51002	2.84813	2.88179e-06
linc-46	WBGene00219748	lincRNA_gene	1.50915	2.84643	0.0119173
F43E2.6	WBGene00018394	protein_coding_gene	1.50862	2.84538	0.00193158
vab-3	WBGene00006870	protein_coding_gene	1.507	2.84219	3.20493e-07
nspd-9	WBGene00017808	protein_coding_gene	1.50575	2.83972	0.00201447
fbxb-18	WBGene00019039	protein_coding_gene	1.50571	2.83964	0.00748964
swip-10	WBGene00018738	protein_coding_gene	1.50571	2.83964	0.00416036
F31F7.1	WBGene00017964	protein_coding_gene	1.50423	2.83673	8.85915e-38
C35E7.4	WBGene00016456	protein_coding_gene	1.50226	2.83287	0.000684992
C09B9.4	WBGene00015629	protein_coding_gene	1.49893	2.82633	0.00172735
ZK757.2	WBGene00014074	protein_coding_gene	1.49892	2.8263	0.0148618
icl-1	WBGene00001564	protein_coding_gene	1.49748	2.82348	0.00213176
unc-120	WBGene00006844	protein_coding_gene	1.49714	2.82283	1.95247e-07
K12G11.6	WBGene00010792	protein_coding_gene	1.49678	2.82212	0.0451266
phlp-2	WBGene00009647	protein_coding_gene	1.49552	2.81967	0.0137806
gem-4	WBGene00001577	protein_coding_gene	1.49533	2.81929	1.60634e-11
pxd-1	WBGene00007982	protein_coding_gene	1.49439	2.81744	2.18795e-18
ceh-22	WBGene00000445	protein_coding_gene	1.49431	2.8173	0.00837781
Y67D8C.9	WBGene00022073	protein_coding_gene	1.49392	2.81653	1.1205e-08
F17C8.7	WBGene00008912	protein_coding_gene	1.49213	2.81303	0.000875897
hil-3	WBGene00001854	protein_coding_gene	1.49047	2.8098	8.47093e-27
igcm-4	WBGene00022418	protein_coding_gene	1.49032	2.80952	2.15843e-12
F45C12.17	WBGene00269388	protein_coding_gene	1.49019	2.80925	0.000191262
fbxb-19	WBGene00019040	protein_coding_gene	1.48993	2.80875	0.00998649
K10D3.6	WBGene00010740	protein_coding_gene	1.48976	2.80842	1.49843e-06
M01H9.4	WBGene00019720	protein_coding_gene	1.48942	2.80777	6.52464e-08
K04A8.20	WBGene00235332	protein_coding_gene	1.48931	2.80754	0.0102833
pqn-42	WBGene00004129	protein_coding_gene	1.48865	2.80625	0.00239675
Y71G12B.35	WBGene00185098	protein_coding_gene	1.48739	2.80381	0.00018187
cyp-42A1	WBGene00013585	protein_coding_gene	1.48731	2.80366	7.85829e-08
ngn-1	WBGene00003595	protein_coding_gene	1.48677	2.80261	0.0014706
pals-33	WBGene00021081	protein_coding_gene	1.48394	2.79712	0.0448865
fbxb-77	WBGene00021204	protein_coding_gene	1.48386	2.79696	0.0449558
W10G11.2	WBGene00021135	protein_coding_gene	1.48349	2.79625	0.00581864
F09F3.8	WBGene00014732	pseudogene	1.48048	2.79042	0.0370304
osm-5	WBGene00003885	protein_coding_gene	1.48048	2.79041	0.0190267
F46C8.3	WBGene00018485	protein_coding_gene	1.48043	2.79032	2.2959e-06
D1053.3	WBGene00008368	protein_coding_gene	1.4792	2.78794	0.000773975
C36C5.12	WBGene00016481	protein_coding_gene	1.47882	2.7872	0.00373009
T01D3.6	WBGene00011330	protein_coding_gene	1.47784	2.78531	1.12683e-09
ref-2	WBGene00004335	protein_coding_gene	1.47684	2.78338	0.000421783
F33E2.5	WBGene00009361	protein_coding_gene	1.47606	2.78188	3.29856e-13
plpr-1	WBGene00011524	protein_coding_gene	1.47586	2.78149	0.00494741
dep-1	WBGene00009717	protein_coding_gene	1.47536	2.78053	1.90906e-08
clec-266	WBGene00016088	protein_coding_gene	1.47509	2.78001	6.01455e-15
hmg-11	WBGene00001976	protein_coding_gene	1.47487	2.77959	5.03049e-12
C33D9.6	WBGene00007900	protein_coding_gene	1.4743	2.77849	4.81438e-06
dlc-5	WBGene00043067	protein_coding_gene	1.47418	2.77826	0.0144423
F57C12.2	WBGene00019014	protein_coding_gene	1.47367	2.77728	0.000418202
lgg-1	WBGene00002980	protein_coding_gene	1.47364	2.77722	3.45206e-19
cyp-34A2	WBGene00011699	protein_coding_gene	1.47248	2.77499	0.0017609
nep-19	WBGene00020292	protein_coding_gene	1.47191	2.7739	0.0397434
F55A12.6	WBGene00018865	protein_coding_gene	1.47089	2.77193	0.0202057
H37A05.2	WBGene00010426	protein_coding_gene	1.4707	2.77156	3.51213e-05
ptr-19	WBGene00004233	protein_coding_gene	1.46936	2.76899	0.0266964
F20C5.5	WBGene00008970	protein_coding_gene	1.46888	2.76807	0.00325553
K12C11.6	WBGene00045052	protein_coding_gene	1.46677	2.76402	6.10328e-06
W03G11.4	WBGene00012226	protein_coding_gene	1.46641	2.76334	8.86118e-09
C38D9.8	WBGene00008016	protein_coding_gene	1.46515	2.76092	0.0024239
F11C7.2	WBGene00017376	protein_coding_gene	1.46491	2.76047	0.000166478
ace-3	WBGene00000037	protein_coding_gene	1.46369	2.75813	0.00173852
Y54G2A.28	WBGene00021892	protein_coding_gene	1.46342	2.75761	0.0358804
W02B8.1	WBGene00012197	protein_coding_gene	1.46272	2.75628	1.42108e-05
T16G1.2	WBGene00011796	protein_coding_gene	1.46225	2.75538	0.0200665
bath-47	WBGene00006464	protein_coding_gene	1.46032	2.75169	0.00959223
nhr-67	WBGene00003657	protein_coding_gene	1.46015	2.75137	0.00504484
mks-6	WBGene00010642	protein_coding_gene	1.45976	2.75063	0.0287459
lips-10	WBGene00008803	protein_coding_gene	1.45911	2.74939	3.02066e-05
W05G11.8	WBGene00271636	ncRNA_gene	1.45768	2.74667	0.0392293
ugt-33	WBGene00007946	protein_coding_gene	1.45756	2.74644	0.0021612
W05H9.3	WBGene00021050	ncRNA_gene	1.45743	2.74618	2.86235e-12
K02D7.1	WBGene00019298	protein_coding_gene	1.45675	2.74489	1.26175e-10
ltd-1	WBGene00003089	protein_coding_gene	1.45628	2.744	3.38887e-05
F45E10.2	WBGene00009729	protein_coding_gene	1.4562	2.74384	8.73721e-06
srpr-2.1	WBGene00195016	ncRNA_gene	1.45617	2.74379	0.0350882
sulp-8	WBGene00013963	protein_coding_gene	1.45385	2.73938	1.12383e-05
ZK1128.7	WBGene00014233	protein_coding_gene	1.45366	2.73903	4.92669e-12
Y58A7A.3	WBGene00021977	protein_coding_gene	1.45301	2.73778	2.09261e-05
T10E9.6	WBGene00020416	protein_coding_gene	1.45243	2.73668	0.0194792
daao-1	WBGene00022076	protein_coding_gene	1.45185	2.73559	0.0046136
linc-91	WBGene00219746	lincRNA_gene	1.45139	2.73472	0.0498964
F38E9.1	WBGene00018184	protein_coding_gene	1.45124	2.73443	2.6771e-13
F35E2.10	WBGene00044270	pseudogene	1.45085	2.73369	0.0355286
Y51H4A.8	WBGene00013104	protein_coding_gene	1.45078	2.73355	7.84687e-06
T02B11.4	WBGene00020156	protein_coding_gene	1.44996	2.73201	0.00312996
fbxb-100	WBGene00013403	protein_coding_gene	1.44903	2.73024	0.00710873
C36E8.4	WBGene00007983	protein_coding_gene	1.44713	2.72665	1.85878e-05
Y116A8A.10	WBGene00014975	pseudogene	1.44657	2.72559	0.00543191
Y38F1A.8	WBGene00012610	protein_coding_gene	1.44597	2.72445	0.00115399
cht-1	WBGene00000503	protein_coding_gene	1.44323	2.71929	1.64227e-17
F58H1.5	WBGene00010288	protein_coding_gene	1.44296	2.71878	9.96206e-08
ZK896.5	WBGene00014136	protein_coding_gene	1.44253	2.71797	0.0168303
dhs-15	WBGene00000978	protein_coding_gene	1.44239	2.71772	0.0151254
T21D12.14	WBGene00045177	protein_coding_gene	1.44084	2.71478	0.0491718
nhr-32	WBGene00003626	protein_coding_gene	1.44007	2.71334	8.19166e-12
F21D12.3	WBGene00017663	protein_coding_gene	1.43659	2.70681	2.34984e-08
capa-1	WBGene00021268	protein_coding_gene	1.43439	2.70268	0.000285525
Y27F2A.8	WBGene00021299	protein_coding_gene	1.43347	2.70095	0.00307705
linc-6	WBGene00219700	lincRNA_gene	1.43329	2.70062	0.00054279
T04C12.8	WBGene00011430	protein_coding_gene	1.43306	2.70019	0.0023955
sst-20	WBGene00006058	protein_coding_gene	1.43289	2.69986	0.00899295
T24B8.3	WBGene00011977	protein_coding_gene	1.43251	2.69916	3.34429e-24
fbxl-1	WBGene00015350	protein_coding_gene	1.43239	2.69893	1.05624e-16
dhs-31	WBGene00011424	protein_coding_gene	1.43196	2.69814	6.502e-06
F53F1.6	WBGene00009984	protein_coding_gene	1.43117	2.69666	0.000979433
vab-7	WBGene00006873	protein_coding_gene	1.43002	2.69451	0.00770668
Y22D7AL.15	WBGene00021253	protein_coding_gene	1.42866	2.69196	1.13617e-07
nhr-54	WBGene00003644	protein_coding_gene	1.42736	2.68955	0.00628688
sta-2	WBGene00010251	protein_coding_gene	1.42666	2.68823	6.85881e-08
C54D10.13	WBGene00045400	protein_coding_gene	1.42572	2.68649	0.00475916
ttx-1	WBGene00006652	protein_coding_gene	1.42515	2.68543	0.00135585
hsp-12.6	WBGene00002013	protein_coding_gene	1.42361	2.68257	0.00611404
crb-1	WBGene00000792	protein_coding_gene	1.42357	2.68249	2.51374e-08
faah-2	WBGene00015048	protein_coding_gene	1.42356	2.68246	7.09782e-05
aff-1	WBGene00016625	protein_coding_gene	1.42185	2.67929	0.0162857
ugt-14	WBGene00019233	protein_coding_gene	1.42095	2.67762	0.00425984
osg-1	WBGene00019832	protein_coding_gene	1.42017	2.67617	0.000227788
cbp-3	WBGene00009595	protein_coding_gene	1.41873	2.67349	0.000108234
K08C7.4	WBGene00010647	protein_coding_gene	1.41863	2.67331	0.0264419
poml-4	WBGene00044697	protein_coding_gene	1.41862	2.67329	0.0399838
cpg-7	WBGene00010723	protein_coding_gene	1.41753	2.67128	0.00150575
C30G4.4	WBGene00016269	protein_coding_gene	1.41751	2.67125	2.42623e-08
Y55F3AM.21	WBGene00219399	protein_coding_gene	1.41681	2.66995	0.00328387
Y57G11B.2	WBGene00013295	protein_coding_gene	1.41625	2.6689	5.96931e-05
ttr-21	WBGene00008628	protein_coding_gene	1.41612	2.66868	7.70523e-08
ins-34	WBGene00002117	protein_coding_gene	1.41593	2.66832	0.000108487
xtr-1	WBGene00006965	protein_coding_gene	1.41529	2.66713	0.0405654
F43C9.1	WBGene00018375	protein_coding_gene	1.41491	2.66644	0.00444755
F21D9.4	WBGene00009018	protein_coding_gene	1.4148	2.66623	0.0288521
pax-3	WBGene00003939	protein_coding_gene	1.41447	2.66562	0.00119155
F13E9.15	WBGene00045208	protein_coding_gene	1.41446	2.66561	9.39001e-07
T16H12.9	WBGene00011817	protein_coding_gene	1.41425	2.66521	0.00549327
T23F11.6	WBGene00011957	protein_coding_gene	1.41358	2.66398	0.0156655
dpy-1	WBGene00001063	protein_coding_gene	1.41224	2.6615	0.0164715
K03H1.5	WBGene00010540	protein_coding_gene	1.41181	2.66071	9.17383e-10
psa-3	WBGene00009560	protein_coding_gene	1.41133	2.65982	0.00221135
nhr-21	WBGene00003620	protein_coding_gene	1.41087	2.65897	8.76524e-08
lgc-22	WBGene00017483	protein_coding_gene	1.40821	2.65408	6.20802e-14
C47E12.9	WBGene00008152	protein_coding_gene	1.40546	2.64901	0.0134446
T01D1.8	WBGene00044641	protein_coding_gene	1.40527	2.64867	0.0356086
M162.5	WBGene00010931	protein_coding_gene	1.40297	2.64446	0.000417772
F26D10.13	WBGene00044244	protein_coding_gene	1.40087	2.64061	0.0272798
F47B8.2	WBGene00009803	protein_coding_gene	1.40084	2.64054	3.8045e-06
F02H6.4	WBGene00008537	pseudogene	1.39938	2.63788	9.55285e-12
F32D1.11	WBGene00044530	protein_coding_gene	1.3981	2.63555	0.0108745
W08F4.13	WBGene00044733	protein_coding_gene	1.39491	2.62973	0.0219562
aqp-3	WBGene00000171	protein_coding_gene	1.39372	2.62755	0.0396251
cex-2	WBGene00023408	protein_coding_gene	1.39365	2.62742	1.28142e-07
dhrs-4	WBGene00010063	protein_coding_gene	1.39235	2.62505	8.19176e-14
T05B11.7	WBGene00044342	protein_coding_gene	1.38937	2.61965	0.0292165
ncr-2	WBGene00003562	protein_coding_gene	1.38807	2.61728	0.000750277
Y57A10A.26	WBGene00013266	protein_coding_gene	1.38799	2.61715	2.61815e-12
K08E7.6	WBGene00010674	protein_coding_gene	1.38783	2.61684	0.0447411
C05G5.5	WBGene00007351	protein_coding_gene	1.38696	2.61528	0.023706
Y92H12BR.4	WBGene00022370	pseudogene	1.38618	2.61386	0.0040157
msp-42	WBGene00003437	pseudogene	1.38532	2.6123	0.0397756
madd-2	WBGene00016539	protein_coding_gene	1.38501	2.61174	5.48711e-10
F18A11.2	WBGene00008929	protein_coding_gene	1.38492	2.61158	0.0327922
C18H9.6	WBGene00016004	protein_coding_gene	1.38378	2.6095	1.30859e-05
dhs-2	WBGene00000966	protein_coding_gene	1.38243	2.60707	4.10356e-07
C35A11.2	WBGene00016429	protein_coding_gene	1.38096	2.60441	0.0411111
memo-1	WBGene00016500	protein_coding_gene	1.37905	2.60096	1.66557e-14
tos-1	WBGene00019466	protein_coding_gene	1.3788	2.60052	1.98037e-46
tag-243	WBGene00044078	protein_coding_gene	1.37627	2.59596	0.000346079
best-3	WBGene00015286	protein_coding_gene	1.37395	2.59179	1.99636e-05
T14B1.1	WBGene00011763	protein_coding_gene	1.37334	2.5907	6.45297e-05
F44A6.5	WBGene00009677	protein_coding_gene	1.37319	2.59042	3.6029e-07
Y50D4A.10	WBGene00235315	protein_coding_gene	1.37232	2.58887	0.00659318
F56H11.2	WBGene00010175	protein_coding_gene	1.37214	2.58854	0.000572417
K10D6.4	WBGene00010744	protein_coding_gene	1.37023	2.58512	1.97562e-09
F47B8.3	WBGene00009804	protein_coding_gene	1.36926	2.58338	1.14069e-05
C08G5.7	WBGene00044418	protein_coding_gene	1.36817	2.58142	0.00296275
vap-2	WBGene00011462	protein_coding_gene	1.36662	2.57867	0.000775597
C24H12.11	WBGene00016080	pseudogene	1.36468	2.5752	0.00504484
cav-1	WBGene00000301	protein_coding_gene	1.36338	2.57287	1.63793e-20
Y39F10A.3	WBGene00021454	protein_coding_gene	1.36327	2.57268	0.0443494
sma-10	WBGene00020649	protein_coding_gene	1.36259	2.57147	4.60183e-14
Y110A2AL.4	WBGene00022441	protein_coding_gene	1.36005	2.56694	0.0417379
nhr-117	WBGene00003707	protein_coding_gene	1.35977	2.56643	0.000223961
Y55F3BR.11	WBGene00044757	protein_coding_gene	1.35738	2.56219	0.00431466
ugt-15	WBGene00008097	protein_coding_gene	1.35704	2.5616	0.0305733
mod-5	WBGene00003387	protein_coding_gene	1.35694	2.56141	0.00201377
tag-89	WBGene00006459	protein_coding_gene	1.35551	2.55888	0.00742168
Y52B11A.4	WBGene00013124	protein_coding_gene	1.35459	2.55724	0.00333435
cfi-1	WBGene00000476	protein_coding_gene	1.34928	2.54785	0.00101598
Y50D4C.2	WBGene00021747	pseudogene	1.34875	2.54692	1.02638e-08
F52F12.9	WBGene00009942	protein_coding_gene	1.34814	2.54584	0.0232479
ZK809.9	WBGene00194934	protein_coding_gene	1.34784	2.5453	0.00156014
Y71F9AL.7	WBGene00022112	protein_coding_gene	1.34645	2.54285	0.000779754
ceh-10	WBGene00000435	protein_coding_gene	1.34633	2.54264	0.0328052
cwn-1	WBGene00000857	protein_coding_gene	1.34604	2.54213	5.07605e-07
ncx-3	WBGene00003568	protein_coding_gene	1.34591	2.54191	1.64686e-06
ZK384.7	WBGene00269383	ncRNA_gene	1.34477	2.53989	0.00135791
M60.7	WBGene00019782	protein_coding_gene	1.34468	2.53973	0.00579178
insc-1	WBGene00018392	protein_coding_gene	1.34463	2.53966	1.55956e-05
F41G4.8	WBGene00018311	protein_coding_gene	1.34426	2.53899	0.000638829
F59F5.3	WBGene00010342	protein_coding_gene	1.34271	2.53628	0.00850918
nlp-71	WBGene00022254	protein_coding_gene	1.34253	2.53596	0.00098578
Y17G9B.8	WBGene00021205	protein_coding_gene	1.34203	2.53508	2.14581e-12
slt-1	WBGene00004854	protein_coding_gene	1.34134	2.53386	0.000459908
F54D1.6	WBGene00010047	protein_coding_gene	1.34105	2.53336	1.05989e-16
Y73F4A.3	WBGene00013516	protein_coding_gene	1.3409	2.53309	0.000899638
mltn-12	WBGene00008277	protein_coding_gene	1.33862	2.5291	0.0466015
nmad-1	WBGene00017304	protein_coding_gene	1.33829	2.52851	2.04888e-06
cest-27	WBGene00018958	protein_coding_gene	1.33696	2.52618	2.27314e-07
spp-1	WBGene00004986	protein_coding_gene	1.33663	2.5256	0.0222382
inx-2	WBGene00002124	protein_coding_gene	1.33497	2.5227	3.11185e-13
ceh-20	WBGene00000443	protein_coding_gene	1.33218	2.51784	2.71207e-12
Y65B4BL.7	WBGene00022039	protein_coding_gene	1.33207	2.51763	0.0139494
C03A7.13	WBGene00015371	protein_coding_gene	1.33128	2.51626	0.00215071
T13C2.3	WBGene00020479	protein_coding_gene	1.33107	2.51589	0.0026425
R148.5	WBGene00020104	protein_coding_gene	1.3308	2.51542	7.28379e-11
ser-4	WBGene00004779	protein_coding_gene	1.33014	2.51427	0.00263979
F54H5.5	WBGene00018841	protein_coding_gene	1.32961	2.51335	0.0274398
F10G8.8	WBGene00008666	protein_coding_gene	1.32845	2.51132	1.56075e-07
unc-5	WBGene00006745	protein_coding_gene	1.3281	2.51072	2.07246e-10
K04F10.2	WBGene00019395	protein_coding_gene	1.32774	2.51009	0.0380508
C29H12.6	WBGene00016237	protein_coding_gene	1.32757	2.50979	0.000521106
F36H5.13	WBGene00206519	protein_coding_gene	1.3272	2.50915	0.011987
mdl-1	WBGene00003163	protein_coding_gene	1.32575	2.50664	1.80102e-05
lad-2	WBGene00002243	protein_coding_gene	1.32538	2.506	0.00445219
C52E2.4	WBGene00016883	protein_coding_gene	1.325	2.50534	0.0172997
flp-8	WBGene00001451	protein_coding_gene	1.32492	2.50518	2.98329e-07
cpna-5	WBGene00007044	protein_coding_gene	1.32345	2.50264	4.48083e-08
C18A11.2	WBGene00015948	protein_coding_gene	1.32231	2.50066	0.044862
F43G6.8	WBGene00009660	protein_coding_gene	1.32205	2.50021	2.99807e-12
acs-17	WBGene00016716	protein_coding_gene	1.32197	2.50007	1.38577e-09
C31H1.1	WBGene00016286	protein_coding_gene	1.32187	2.4999	0.011223
mig-13	WBGene00003245	protein_coding_gene	1.32184	2.49984	2.52959e-06
T25D10.4	WBGene00020801	protein_coding_gene	1.32141	2.49909	4.04384e-07
C44H9.5	WBGene00008100	protein_coding_gene	1.32128	2.49887	8.54885e-09
fkb-4	WBGene00001429	protein_coding_gene	1.32063	2.49774	0.0224354
Y37D8A.16	WBGene00012554	protein_coding_gene	1.31991	2.49651	5.46898e-06
W04A8.4	WBGene00012239	protein_coding_gene	1.31978	2.49628	1.89209e-05
nhr-206	WBGene00011097	protein_coding_gene	1.31952	2.49583	0.00954878
F32B4.5	WBGene00009315	protein_coding_gene	1.31916	2.4952	0.0221303
F55C5.2	WBGene00010092	pseudogene	1.31854	2.49413	0.00125891
T26H2.10	WBGene00044976	pseudogene	1.31765	2.49261	0.0150496
C54E10.6	WBGene00008310	protein_coding_gene	1.31622	2.49013	0.00169896
R05G6.1	WBGene00019896	protein_coding_gene	1.31505	2.48811	0.0364202
T04A6.1	WBGene00020200	protein_coding_gene	1.31502	2.48806	8.33067e-09
fat-3	WBGene00001395	protein_coding_gene	1.31294	2.48447	0.0110895
clec-79	WBGene00018548	protein_coding_gene	1.31179	2.48249	0.00783036
C06G3.5	WBGene00015551	protein_coding_gene	1.31015	2.47968	1.16836e-07
slc-28.2	WBGene00017868	protein_coding_gene	1.30957	2.47868	0.0183565
tsp-6	WBGene00006632	protein_coding_gene	1.30771	2.47548	0.0283005
Y75B7AL.2	WBGene00022285	protein_coding_gene	1.30752	2.47515	0.0208022
T08B6.9	WBGene00020356	protein_coding_gene	1.30695	2.47418	0.0319604
BE0003N10.3	WBGene00015268	protein_coding_gene	1.3024	2.46639	0.000287467
ZC455.1	WBGene00013902	protein_coding_gene	1.30152	2.46489	2.54233e-05
C34B4.3	WBGene00007908	protein_coding_gene	1.30146	2.46479	0.0300916
C24H12.7	WBGene00016076	pseudogene	1.29953	2.46148	0.0265469
cest-24	WBGene00020891	protein_coding_gene	1.29914	2.46081	0.000345357
epg-2	WBGene00021468	protein_coding_gene	1.29823	2.45928	2.85247e-12
Y71F9AL.6	WBGene00022111	protein_coding_gene	1.29691	2.45702	0.0119118
B0507.6	WBGene00015223	protein_coding_gene	1.29635	2.45607	0.0180119
gst-33	WBGene00001781	protein_coding_gene	1.29567	2.45492	0.0249019
F12A10.1	WBGene00017390	protein_coding_gene	1.29546	2.45455	2.58516e-05
F48E3.9	WBGene00018608	protein_coding_gene	1.29232	2.44922	0.0343201
M01G12.14	WBGene00010825	protein_coding_gene	1.29102	2.447	0.0373972
glb-15	WBGene00009387	protein_coding_gene	1.29057	2.44625	0.0356203
R08A2.1	WBGene00011132	protein_coding_gene	1.29051	2.44614	0.00236634
fbxc-18	WBGene00016307	protein_coding_gene	1.28805	2.44198	0.000274549
vab-2	WBGene00006869	protein_coding_gene	1.28796	2.44182	0.000693608
C06G3.6	WBGene00015552	protein_coding_gene	1.28706	2.4403	1.81153e-07
vab-15	WBGene00006881	protein_coding_gene	1.28695	2.44012	0.00525863
ZC487.1	WBGene00022623	protein_coding_gene	1.28631	2.43903	0.0291548
F39E9.28	WBGene00271716	pseudogene	1.28628	2.43898	0.000846275
ttr-44	WBGene00008341	protein_coding_gene	1.28579	2.43816	0.000597538
fbxb-107	WBGene00017912	protein_coding_gene	1.28454	2.43604	0.0233857
T28H10.1	WBGene00012142	protein_coding_gene	1.28452	2.43601	6.19499e-05
C35A5.6	WBGene00007950	protein_coding_gene	1.28414	2.43537	7.66907e-06
zmp-2	WBGene00019212	protein_coding_gene	1.28388	2.43492	0.0314356
flp-21	WBGene00001464	protein_coding_gene	1.28278	2.43307	0.000994833
MTCE.7	WBGene00014454	rRNA_gene	1.28245	2.43252	0.000316882
Y47G6A.5	WBGene00021635	protein_coding_gene	1.28219	2.43207	2.65219e-09
flp-12	WBGene00001455	protein_coding_gene	1.28161	2.43111	7.65254e-06
F19C7.2	WBGene00017592	protein_coding_gene	1.28096	2.43	0.00108449
cyn-6	WBGene00000882	protein_coding_gene	1.28091	2.42991	7.46976e-10
T19A5.3	WBGene00020554	protein_coding_gene	1.28045	2.42915	0.0165369
Y51A2D.13	WBGene00013080	protein_coding_gene	1.27898	2.42668	4.56118e-14
ZK1290.13	WBGene00022893	protein_coding_gene	1.27778	2.42466	2.42189e-05
lact-5	WBGene00016355	protein_coding_gene	1.27734	2.42392	3.02365e-06
ttm-2	WBGene00017840	protein_coding_gene	1.27565	2.42108	0.000472582
atz-1	WBGene00009212	protein_coding_gene	1.27524	2.4204	4.56837e-11
F36A4.2	WBGene00018081	protein_coding_gene	1.27496	2.41992	0.0195141
sqst-1	WBGene00011737	protein_coding_gene	1.27458	2.41929	1.31529e-07
W02D7.4	WBGene00020940	protein_coding_gene	1.27455	2.41923	2.63859e-07
R13A5.15	WBGene00194726	protein_coding_gene	1.27283	2.41635	0.0274923
R11G1.2	WBGene00020011	protein_coding_gene	1.2728	2.41631	0.0236099
C18A11.1	WBGene00015947	protein_coding_gene	1.27123	2.41367	0.00021356
nspc-16	WBGene00008357	protein_coding_gene	1.27119	2.4136	0.033273
msp-3	WBGene00003424	protein_coding_gene	1.27054	2.41252	0.0012253
syg-2	WBGene00007750	protein_coding_gene	1.27047	2.41241	4.43721e-05
tsp-16	WBGene00006642	protein_coding_gene	1.27001	2.41164	0.0094396
Y75B12B.3	WBGene00013568	protein_coding_gene	1.26887	2.40972	0.0253283
mab-7	WBGene00003104	protein_coding_gene	1.26883	2.40967	0.0371248
let-522	WBGene00010870	protein_coding_gene	1.26841	2.40897	1.05007e-06
clec-86	WBGene00016912	protein_coding_gene	1.2682	2.40861	8.23697e-05
C08F11.12	WBGene00007459	protein_coding_gene	1.2671	2.40678	0.000283756
kel-1	WBGene00002184	protein_coding_gene	1.26685	2.40635	0.0072813
C07D10.5	WBGene00015569	protein_coding_gene	1.26524	2.40368	3.64404e-11
vap-1	WBGene00006886	protein_coding_gene	1.26236	2.39888	6.16485e-07
hlh-1	WBGene00001948	protein_coding_gene	1.26129	2.39709	0.000290541
sulp-3	WBGene00018283	protein_coding_gene	1.25587	2.3881	0.0297982
R03E9.2	WBGene00019843	protein_coding_gene	1.25574	2.3879	0.000341522
pho-4	WBGene00004023	protein_coding_gene	1.25483	2.38639	2.92361e-06
nhr-43	WBGene00003633	protein_coding_gene	1.25453	2.3859	0.000797844
let-653	WBGene00002827	protein_coding_gene	1.25449	2.38582	3.16218e-06
F59F5.7	WBGene00010345	protein_coding_gene	1.2543	2.38552	0.024009
Y77E11A.23	WBGene00235267	protein_coding_gene	1.254	2.38503	0.0040157
tyr-1	WBGene00015332	protein_coding_gene	1.25138	2.3807	4.36699e-05
F26G1.2	WBGene00017838	protein_coding_gene	1.25103	2.38011	0.00035331
aqp-9	WBGene00000177	protein_coding_gene	1.25014	2.37865	2.31042e-07
lect-2	WBGene00019407	protein_coding_gene	1.24861	2.37612	3.2187e-07
ztf-11	WBGene00009939	protein_coding_gene	1.2479	2.37496	1.21449e-10
fbxb-80	WBGene00017117	pseudogene	1.24735	2.37406	0.0386767
T05E11.8	WBGene00011484	protein_coding_gene	1.2465	2.37265	0.00326843
srm-1	WBGene00005638	protein_coding_gene	1.24615	2.37207	0.0493482
Y62F5A.9	WBGene00013387	protein_coding_gene	1.24595	2.37174	0.0470909
madf-10	WBGene00013717	protein_coding_gene	1.24407	2.36865	0.00710936
Y53F4B.11	WBGene00013158	protein_coding_gene	1.2436	2.36788	0.0118101
K12C11.7	WBGene00045053	protein_coding_gene	1.24355	2.36781	0.000950942
T23F11.2	WBGene00011954	protein_coding_gene	1.2435	2.36772	0.0066497
C35E7.5	WBGene00016457	protein_coding_gene	1.24341	2.36758	2.00883e-08
zig-8	WBGene00006985	protein_coding_gene	1.24306	2.367	0.0488903
B0507.1	WBGene00015218	protein_coding_gene	1.24097	2.36357	0.0030517
F20C5.11	WBGene00303015	protein_coding_gene	1.23889	2.36016	0.00289025
Y70G10A.3	WBGene00013499	protein_coding_gene	1.23881	2.36004	1.11841e-05
Y73B6A.1	WBGene00022228	protein_coding_gene	1.23854	2.3596	0.0303575
K02E10.1	WBGene00019317	protein_coding_gene	1.23847	2.35948	1.20162e-05
C34F11.8	WBGene00016417	protein_coding_gene	1.23641	2.35612	2.76387e-05
ugt-8	WBGene00019234	protein_coding_gene	1.23633	2.35598	1.61926e-09
F35B3.7	WBGene00018033	protein_coding_gene	1.23609	2.35558	0.00480395
Y41C4A.8	WBGene00012755	protein_coding_gene	1.23509	2.35396	5.13684e-05
pqn-13	WBGene00004104	protein_coding_gene	1.23376	2.35179	0.0185472
daam-1	WBGene00018976	protein_coding_gene	1.23268	2.35004	0.00558401
Y38C1AA.6	WBGene00021397	protein_coding_gene	1.22994	2.34557	0.0207832
nlr-1	WBGene00003772	protein_coding_gene	1.22992	2.34554	7.63865e-05
C05B5.5	WBGene00007322	protein_coding_gene	1.22886	2.34383	0.0260892
fozi-1	WBGene00010453	protein_coding_gene	1.22816	2.34268	0.000291931
bus-17	WBGene00044630	protein_coding_gene	1.22722	2.34115	0.0423823
sup-26	WBGene00006331	protein_coding_gene	1.22638	2.33979	6.92458e-22
R11G1.7	WBGene00044725	protein_coding_gene	1.22633	2.33971	0.00246009
dhhc-13	WBGene00019257	protein_coding_gene	1.2249	2.3374	0.0361058
T09A12.1	WBGene00020372	protein_coding_gene	1.22486	2.33732	0.0289025
epg-9	WBGene00022078	protein_coding_gene	1.22352	2.33516	1.13645e-08
cwn-2	WBGene00000858	protein_coding_gene	1.22177	2.33233	7.95639e-05
C01A2.1	WBGene00007213	protein_coding_gene	1.22174	2.33228	0.0410832
C06B8.2	WBGene00007368	protein_coding_gene	1.22081	2.33077	0.000206022
Y42G9A.1	WBGene00021531	protein_coding_gene	1.21847	2.32699	0.000696643
fbxb-116	WBGene00012066	protein_coding_gene	1.21844	2.32695	0.0190153
cal-2	WBGene00000286	protein_coding_gene	1.21715	2.32487	0.000349494
Y50D4A.5	WBGene00021739	protein_coding_gene	1.2168	2.32431	0.000106461
T27A10.6	WBGene00020846	protein_coding_gene	1.21674	2.32421	0.000296506
ssp-16	WBGene00006044	protein_coding_gene	1.21648	2.32379	0.0214334
lgg-2	WBGene00002981	protein_coding_gene	1.2138	2.31948	1.74745e-15
nhr-55	WBGene00003645	protein_coding_gene	1.21379	2.31946	2.94511e-05
sfrp-1	WBGene00022242	protein_coding_gene	1.21348	2.31896	0.00350038
ptr-3	WBGene00004218	protein_coding_gene	1.21325	2.3186	0.0242368
Y17G9B.2	WBGene00021199	protein_coding_gene	1.21312	2.31839	0.013773
Y44E3A.1	WBGene00021547	protein_coding_gene	1.21205	2.31667	0.00342637
Y50E8A.12	WBGene00013055	protein_coding_gene	1.21123	2.31535	0.0231428
grl-7	WBGene00001716	protein_coding_gene	1.21057	2.31429	0.0364834
clec-180	WBGene00017991	protein_coding_gene	1.20914	2.312	0.0465165
cest-16	WBGene00020330	protein_coding_gene	1.20693	2.30846	0.0287092
ptp-4	WBGene00010558	protein_coding_gene	1.20667	2.30805	0.00494296
trh-1	WBGene00007827	protein_coding_gene	1.20629	2.30744	0.0262583
ZK550.2	WBGene00013996	protein_coding_gene	1.20622	2.30732	0.00157806
nhr-110	WBGene00003700	protein_coding_gene	1.20383	2.30351	2.03407e-06
strm-1	WBGene00019198	protein_coding_gene	1.2037	2.3033	0.0173564
C47A4.1	WBGene00008122	protein_coding_gene	1.20351	2.303	0.0416981
F37A8.1	WBGene00009501	protein_coding_gene	1.20123	2.29936	0.0291218
F55B12.11	WBGene00077570	pseudogene	1.20094	2.29889	0.0400409
M7.7	WBGene00010883	protein_coding_gene	1.20029	2.29786	0.0475879
C05C12.4	WBGene00007336	protein_coding_gene	1.19996	2.29733	3.83095e-12
T04F8.7	WBGene00011445	protein_coding_gene	1.19913	2.296	1.39096e-05
C34D1.4	WBGene00007931	protein_coding_gene	1.19884	2.29555	0.00130061
fbxb-93	WBGene00013408	protein_coding_gene	1.19882	2.29552	0.0165747
F13C5.2	WBGene00017423	protein_coding_gene	1.1983	2.29469	4.95198e-15
C13E3.1	WBGene00015740	protein_coding_gene	1.19796	2.29415	0.00529814
T19H5.4	WBGene00011849	protein_coding_gene	1.19762	2.29361	1.65141e-13
tbx-8	WBGene00006545	protein_coding_gene	1.19702	2.29266	0.0184532
Y41D4A.3	WBGene00021505	protein_coding_gene	1.19698	2.2926	0.00222405
C49F5.7	WBGene00008211	protein_coding_gene	1.19665	2.29207	6.03806e-07
ZK863.8	WBGene00014125	protein_coding_gene	1.1962	2.29135	4.75253e-05
syg-1	WBGene00006365	protein_coding_gene	1.19599	2.29102	0.000456571
R07G3.8	WBGene00019944	protein_coding_gene	1.19598	2.29101	9.10017e-05
zig-6	WBGene00006983	protein_coding_gene	1.19484	2.28919	0.00358723
T28A11.22	WBGene00044526	protein_coding_gene	1.19261	2.28566	0.0133324
F08C6.5	WBGene00017243	protein_coding_gene	1.19046	2.28225	0.0373088
BE10.1	WBGene00007209	protein_coding_gene	1.18968	2.28103	0.019211
nhr-152	WBGene00015705	protein_coding_gene	1.18806	2.27846	0.00346755
C50C3.2	WBGene00016800	protein_coding_gene	1.18754	2.27763	0.0222492
inx-6	WBGene00002128	protein_coding_gene	1.18593	2.2751	0.00592001
C18E9.8	WBGene00007688	protein_coding_gene	1.18563	2.27462	0.021541
mig-18	WBGene00003249	protein_coding_gene	1.18501	2.27366	3.23543e-05
ptp-1	WBGene00004213	protein_coding_gene	1.18346	2.27121	1.96276e-05
F58H1.7	WBGene00010290	protein_coding_gene	1.18341	2.27113	0.000958899
Y13C8A.4	WBGene00219303	pseudogene	1.18262	2.26989	0.00766625
ins-18	WBGene00002101	protein_coding_gene	1.18031	2.26625	0.0499644
E02H4.7	WBGene00077757	protein_coding_gene	1.18027	2.26619	1.03012e-07
tag-275	WBGene00016423	protein_coding_gene	1.1778	2.26231	0.00238912
fbxa-211	WBGene00012566	protein_coding_gene	1.17693	2.26095	2.11378e-07
sdz-14	WBGene00008782	protein_coding_gene	1.17669	2.26058	0.000468865
F58A3.3	WBGene00010223	protein_coding_gene	1.17486	2.25772	0.0158312
fbxc-36	WBGene00019918	protein_coding_gene	1.17448	2.25711	6.05099e-07
elt-6	WBGene00001253	protein_coding_gene	1.17434	2.25689	0.00587741
R10E9.3	WBGene00011215	protein_coding_gene	1.17326	2.2552	0.00446522
Y41C4A.18	WBGene00012761	protein_coding_gene	1.17174	2.25283	0.0342506
vab-23	WBGene00014153	protein_coding_gene	1.17149	2.25244	0.00365127
ist-1	WBGene00002163	protein_coding_gene	1.16742	2.24609	1.64258e-05
DH11.2	WBGene00008436	protein_coding_gene	1.16706	2.24553	7.32658e-11
ceh-6	WBGene00000431	protein_coding_gene	1.16614	2.2441	0.0327549
C06A8.6	WBGene00015516	protein_coding_gene	1.16597	2.24384	0.0339777
C27B7.7	WBGene00007764	protein_coding_gene	1.16589	2.24371	3.76379e-06
cdh-8	WBGene00017576	protein_coding_gene	1.16557	2.24322	0.00464928
K11D12.12	WBGene00019651	protein_coding_gene	1.16481	2.24204	7.37844e-07
ZK154.1	WBGene00022665	protein_coding_gene	1.16141	2.23675	0.0477706
tag-273	WBGene00013289	protein_coding_gene	1.16113	2.23633	0.000288041
gad-2	WBGene00015666	protein_coding_gene	1.16079	2.2358	0.0476055
Y43B11AR.3	WBGene00021544	protein_coding_gene	1.16034	2.2351	1.81823e-05
clec-264	WBGene00009291	protein_coding_gene	1.15985	2.23435	0.00201946
spp-22	WBGene00044283	protein_coding_gene	1.1597	2.2341	0.000429052
nspc-9	WBGene00009634	protein_coding_gene	1.15947	2.23375	2.23556e-07
nspc-3	WBGene00044338	protein_coding_gene	1.15825	2.23186	0.0438568
tmed-13	WBGene00022255	protein_coding_gene	1.15626	2.22879	0.0374394
R04B5.5	WBGene00011003	protein_coding_gene	1.15617	2.22865	3.22103e-06
ceh-37	WBGene00000458	protein_coding_gene	1.15612	2.22857	4.66384e-06
acs-3	WBGene00020343	protein_coding_gene	1.15568	2.22789	6.36461e-06
pudl-1	WBGene00044489	protein_coding_gene	1.15536	2.22739	0.00041072
C18D4.6	WBGene00007675	protein_coding_gene	1.1548	2.22654	1.46565e-07
jmjd-3.1	WBGene00017571	protein_coding_gene	1.15464	2.22629	9.72033e-07
T01E8.1	WBGene00011331	protein_coding_gene	1.15341	2.22439	3.02066e-05
mec-6	WBGene00003170	protein_coding_gene	1.15328	2.22419	0.0459791
nhr-94	WBGene00003684	protein_coding_gene	1.15136	2.22124	0.00746428
efn-4	WBGene00001165	protein_coding_gene	1.15053	2.21996	1.61479e-08
Y49A10A.2	WBGene00044949	protein_coding_gene	1.14859	2.21697	6.02282e-07
flp-34	WBGene00019975	protein_coding_gene	1.14804	2.21612	0.00281333
F56C9.8	WBGene00018952	protein_coding_gene	1.14785	2.21583	1.29253e-05
F55G11.8	WBGene00010128	protein_coding_gene	1.14672	2.2141	0.0324426
F19C7.3	WBGene00017593	protein_coding_gene	1.14671	2.21408	0.0299728
F58B4.6	WBGene00010239	protein_coding_gene	1.1467	2.21406	0.0225257
C10C5.7	WBGene00007511	protein_coding_gene	1.14552	2.21226	0.048075
F12E12.6	WBGene00017407	protein_coding_gene	1.14442	2.21057	0.018795
max-1	WBGene00003143	protein_coding_gene	1.14374	2.20953	0.000647312
rhgf-2	WBGene00006476	protein_coding_gene	1.143	2.2084	0.000247562
nhr-35	WBGene00003628	protein_coding_gene	1.14276	2.20803	6.26553e-07
cdh-12	WBGene00022103	protein_coding_gene	1.14233	2.20737	0.00272408
ZK418.2	WBGene00022732	protein_coding_gene	1.14041	2.20443	0.0334567
lgc-47	WBGene00009799	protein_coding_gene	1.13985	2.20358	0.0300505
F57A8.1	WBGene00010177	protein_coding_gene	1.13901	2.2023	9.62945e-07
Y57A10B.6	WBGene00013278	protein_coding_gene	1.1384	2.20136	0.000805736
lron-15	WBGene00016974	protein_coding_gene	1.13731	2.19971	0.0110769
T03F1.11	WBGene00020192	protein_coding_gene	1.13548	2.19692	0.000127186
F13B12.2	WBGene00008730	protein_coding_gene	1.13495	2.19611	0.00221663
clec-31	WBGene00009854	protein_coding_gene	1.13465	2.19565	0.00908411
srp-3	WBGene00005644	protein_coding_gene	1.13463	2.19562	0.0217315
ZK250.13	WBGene00235352	protein_coding_gene	1.13358	2.19403	0.0138701
ant-1.4	WBGene00020140	protein_coding_gene	1.13273	2.19273	0.0173706
lev-8	WBGene00002975	protein_coding_gene	1.13263	2.19258	0.0455202
F54C9.3	WBGene00010041	protein_coding_gene	1.13154	2.19093	1.18332e-12
C35E7.6	WBGene00016458	protein_coding_gene	1.12995	2.18851	2.1532e-11
msp-65	WBGene00003458	protein_coding_gene	1.12777	2.1852	0.0403404
linc-15	WBGene00219571	lincRNA_gene	1.12683	2.18378	0.00101645
C44E12.1	WBGene00016657	protein_coding_gene	1.1261	2.18268	9.77764e-06
magu-2	WBGene00006467	protein_coding_gene	1.12388	2.17932	6.62651e-06
C33G3.4	WBGene00007904	protein_coding_gene	1.12388	2.17932	3.1381e-11
che-12	WBGene00000491	protein_coding_gene	1.12339	2.17859	0.0353074
chil-22	WBGene00011166	protein_coding_gene	1.12193	2.17639	0.00194591
ptr-8	WBGene00004222	protein_coding_gene	1.12181	2.17619	0.00337524
nep-21	WBGene00011794	protein_coding_gene	1.12151	2.17574	0.000870716
T05E11.2	WBGene00011479	protein_coding_gene	1.11829	2.17089	0.0343434
R01H10.4	WBGene00010972	protein_coding_gene	1.11786	2.17025	5.32135e-05
jmjd-3.3	WBGene00007813	protein_coding_gene	1.11766	2.16995	0.0286378
C06B8.7	WBGene00007372	protein_coding_gene	1.11666	2.16845	6.49019e-12
D2063.1	WBGene00017060	protein_coding_gene	1.11614	2.16766	0.00220427
nspc-18	WBGene00008358	protein_coding_gene	1.11556	2.16679	0.00284488
ccch-2	WBGene00009537	protein_coding_gene	1.11521	2.16626	0.0336821
dcar-1	WBGene00007395	protein_coding_gene	1.11346	2.16364	3.26985e-08
glb-11	WBGene00007981	protein_coding_gene	1.11327	2.16335	0.0136097
T28C6.5	WBGene00012120	protein_coding_gene	1.11284	2.16271	0.0248319
unc-30	WBGene00006766	protein_coding_gene	1.11069	2.15948	0.0303336
Y71A12B.12	WBGene00013509	protein_coding_gene	1.1083	2.15592	0.00192125
clc-5	WBGene00000526	protein_coding_gene	1.10738	2.15454	0.0160968
C34D4.10	WBGene00016402	protein_coding_gene	1.10735	2.15449	7.46625e-08
Y73F8A.5	WBGene00013518	protein_coding_gene	1.10717	2.15423	0.0244468
exc-5	WBGene00001366	protein_coding_gene	1.10689	2.15381	1.53113e-08
siah-1	WBGene00021369	protein_coding_gene	1.10659	2.15336	1.1343e-10
W04B5.2	WBGene00021019	protein_coding_gene	1.10414	2.14971	0.00686213
Y45G5AM.5	WBGene00021557	protein_coding_gene	1.10181	2.14623	0.0242943
nhr-103	WBGene00003693	protein_coding_gene	1.10142	2.14566	0.00347886
F49C12.7	WBGene00009877	protein_coding_gene	1.1008	2.14473	0.00143215
R11.4	WBGene00011229	protein_coding_gene	1.10077	2.14469	0.00609623
flp-27	WBGene00016114	protein_coding_gene	1.10004	2.1436	0.00696185
cyp-25A3	WBGene00014697	protein_coding_gene	1.09991	2.14341	0.000502655
nhr-120	WBGene00003710	protein_coding_gene	1.09933	2.14256	0.00126111
dhp-2	WBGene00000964	protein_coding_gene	1.09846	2.14127	0.000422947
[truncated: 1,386 more rows]
