# Supplementary material for: Wild-type Caenorhabditis elegans isolates exhibit distinct gene expression profiles in response to microbial infection
Source: BMC Genomics. 2022 Mar 23;23:229. doi: 10.1186/s12864-022-08455-2 (PMC8943956; doi:10.1186/s12864-022-08455-2)
Supplement: Supplementary file 14 — Additional file 14. [file 12864_2022_8455_MOESM14_ESM.xlsx]

## Sheet: N2_S_epi vs CB4856_S_epi
Genes expressed in CB4856 (vs. N2) fed S. epidermidis
Gene Name	Wormbase Gene ID	Type	log2FoldChange	Fold Change	Adjusted P-value
clec-110	WBGene00008909	protein_coding_gene	6.4802	89.2757	5.55084e-37
nspa-1	WBGene00010377	protein_coding_gene	6.41733	85.4688	5.85965e-18
R03H10.6	WBGene00019858	protein_coding_gene	6.34359	81.2101	6.32151e-160
clec-124	WBGene00015909	protein_coding_gene	6.20557	73.8013	2.21706e-29
K02F6.4	WBGene00019338	protein_coding_gene	6.01514	64.6753	7.38362e-28
B0250.3	WBGene00007120	pseudogene	5.79904	55.6782	9.66113e-111
Y43F8C.17	WBGene00012838	protein_coding_gene	5.79712	55.604	5.20776e-38
F26D10.13	WBGene00044244	protein_coding_gene	5.70027	51.9938	6.97966e-90
clec-219	WBGene00020945	protein_coding_gene	5.66157	50.6175	7.21712e-185
plg-1	WBGene00004041	pseudogene	5.62597	49.3838	1.31854e-108
Y6G8.15	WBGene00189937	protein_coding_gene	5.57276	47.5959	9.30428e-16
T23G4.5	WBGene00011961	protein_coding_gene	5.51374	45.6878	2.50088e-69
clec-208	WBGene00018097	protein_coding_gene	5.47455	44.4634	1.57497e-124
clec-77	WBGene00044343	pseudogene	5.45663	43.9145	5.45702e-136
F26D2.16	WBGene00009154	protein_coding_gene	5.43347	43.2152	8.76095e-158
Y59H11AM.1	WBGene00022005	protein_coding_gene	5.3781	41.5881	1.94493e-13
clec-132	WBGene00021143	protein_coding_gene	5.328	40.1686	5.67028e-15
clec-125	WBGene00021118	protein_coding_gene	5.3263	40.1214	4.003e-117
R05H10.7	WBGene00011046	protein_coding_gene	5.2676	38.5218	1.21143e-68
clec-95	WBGene00013927	protein_coding_gene	5.23383	37.6306	1.2764e-114
M7.9	WBGene00010885	protein_coding_gene	5.20119	36.7887	9.92601e-134
nas-17	WBGene00003536	protein_coding_gene	5.19637	36.6659	1.69054e-33
clec-141	WBGene00017139	protein_coding_gene	5.17432	36.1098	1.20477e-45
C33G3.5	WBGene00007905	protein_coding_gene	5.16925	35.983	1.99863e-63
clec-137	WBGene00018048	protein_coding_gene	5.15605	35.6556	1.06687e-113
F47C12.8	WBGene00018551	protein_coding_gene	5.15099	35.5306	1.51849e-12
fipr-18	WBGene00044450	protein_coding_gene	5.13558	35.153	5.40588e-79
Y74C10AR.2	WBGene00022282	protein_coding_gene	5.10565	34.4314	1.00786e-118
ins-31	WBGene00002114	protein_coding_gene	5.09987	34.2938	2.76756e-194
C49C3.11	WBGene00008201	protein_coding_gene	5.09926	34.2792	6.50938e-151
F18E9.7	WBGene00017573	protein_coding_gene	5.08068	33.8405	3.51424e-92
M151.10	WBGene00303365	protein_coding_gene	5.08005	33.8258	2.70515e-71
C47A10.12	WBGene00008129	protein_coding_gene	5.07144	33.6244	1.99845e-41
F59B2.12	WBGene00010314	protein_coding_gene	5.06217	33.4091	0
F54D12.9	WBGene00018822	protein_coding_gene	5.05497	33.2428	7.87798e-76
fbxa-58	WBGene00016225	pseudogene	5.04257	32.9584	3.38732e-12
srh-254	WBGene00005460	pseudogene	5.03865	32.8688	2.40093e-13
clec-96	WBGene00013930	protein_coding_gene	5.0122	32.2717	8.20081e-38
F26H11.8	WBGene00195149	protein_coding_gene	5.0121	32.2696	3.10322e-13
clec-99	WBGene00013933	protein_coding_gene	4.97631	31.4788	7.55794e-104
clec-158	WBGene00020067	protein_coding_gene	4.96039	31.1334	1.51312e-70
T14G12.11	WBGene00219411	protein_coding_gene	4.9565	31.0495	5.33464e-12
clec-157	WBGene00017810	protein_coding_gene	4.94112	30.7203	5.52316e-82
try-8	WBGene00017791	protein_coding_gene	4.92065	30.2875	1.54853e-155
scl-7	WBGene00008029	protein_coding_gene	4.91574	30.1847	2.2123e-52
B0207.5	WBGene00015028	protein_coding_gene	4.87956	29.437	3.04288e-118
B0222.10	WBGene00015058	ncRNA_gene	4.85968	29.0341	5.32232e-90
T22G5.1	WBGene00011929	protein_coding_gene	4.85727	28.9858	3.17428e-57
F13E9.10	WBGene00008759	protein_coding_gene	4.83645	28.5703	2.77224e-37
clec-197	WBGene00008202	protein_coding_gene	4.83592	28.5599	6.34016e-169
F43C11.2	WBGene00018379	protein_coding_gene	4.83098	28.4623	7.07477e-56
pqn-84	WBGene00004165	protein_coding_gene	4.82284	28.3022	6.73965e-131
K11D12.6	WBGene00019646	protein_coding_gene	4.81645	28.1772	1.39953e-85
fipr-17	WBGene00012965	protein_coding_gene	4.78599	27.5884	2.49169e-78
clec-207	WBGene00018096	protein_coding_gene	4.78499	27.5693	2.53383e-101
fipr-20	WBGene00044449	protein_coding_gene	4.78407	27.5516	1.98897e-79
ZK1290.1	WBGene00022886	protein_coding_gene	4.78307	27.5326	6.52282e-70
F47C12.12	WBGene00219377	pseudogene	4.77443	27.3682	5.25083e-16
F25E5.3	WBGene00017784	protein_coding_gene	4.77359	27.3523	8.53291e-71
C14F11.7	WBGene00015782	protein_coding_gene	4.77103	27.3037	1.28652e-55
C16C8.9	WBGene00015847	protein_coding_gene	4.77017	27.2875	2.33482e-97
Y51A2D.8	WBGene00013076	protein_coding_gene	4.75936	27.0839	4.34219e-156
ZK1053.3	WBGene00014198	protein_coding_gene	4.74311	26.7804	2.74921e-60
Y25C1A.2	WBGene00021289	protein_coding_gene	4.73073	26.5516	9.86651e-36
F46A8.5	WBGene00009748	protein_coding_gene	4.72573	26.4598	6.95041e-39
T12A2.5	WBGene00020439	protein_coding_gene	4.71708	26.3016	5.77952e-55
T16G12.10	WBGene00044222	protein_coding_gene	4.69227	25.8531	1.56003e-88
F16G10.10	WBGene00017525	protein_coding_gene	4.67491	25.544	4.72198e-25
R09E10.8	WBGene00011177	protein_coding_gene	4.65559	25.2042	1.64724e-34
Y82E9BL.9	WBGene00023395	pseudogene	4.65204	25.1422	5.29402e-25
C48B4.12	WBGene00008175	protein_coding_gene	4.64806	25.073	4.00926e-93
clec-217	WBGene00017824	protein_coding_gene	4.64274	24.9806	3.7344e-51
fipr-28	WBGene00013120	protein_coding_gene	4.64216	24.9706	1.22428e-62
T10B10.9	WBGene00011685	protein_coding_gene	4.63512	24.849	6.1144e-37
C05B5.11	WBGene00045242	protein_coding_gene	4.62188	24.6221	2.50434e-69
R53.8	WBGene00011277	protein_coding_gene	4.61209	24.4555	1.68366e-56
F26C11.4	WBGene00044159	protein_coding_gene	4.60182	24.282	8.17456e-18
clec-106	WBGene00012482	protein_coding_gene	4.5976	24.2112	1.90243e-24
clec-100	WBGene00013179	protein_coding_gene	4.58185	23.9483	5.28492e-13
clec-161	WBGene00010228	protein_coding_gene	4.57488	23.8329	5.42272e-64
hpo-2	WBGene00012500	protein_coding_gene	4.56759	23.7128	7.4897e-81
nspc-12	WBGene00023493	protein_coding_gene	4.52176	22.9713	4.46202e-25
C16C8.7	WBGene00015845	protein_coding_gene	4.51598	22.8795	4.30819e-34
Y37E11AL.4	WBGene00021360	pseudogene	4.5033	22.6792	5.6206e-32
K12H6.9	WBGene00019689	protein_coding_gene	4.49398	22.5332	1.11333e-87
M176.10	WBGene00010946	protein_coding_gene	4.48357	22.3712	1.40241e-75
clec-133	WBGene00021142	protein_coding_gene	4.46876	22.1427	3.37427e-34
tag-329	WBGene00008231	protein_coding_gene	4.451	21.8718	2.11839e-97
clec-232	WBGene00009487	protein_coding_gene	4.44653	21.8042	5.43297e-52
T10D4.1	WBGene00020406	protein_coding_gene	4.43367	21.6106	1.55216e-12
F49F1.15	WBGene00235365	protein_coding_gene	4.41471	21.3284	2.12196e-44
K12H6.4	WBGene00019684	protein_coding_gene	4.41432	21.3228	1.91984e-85
nas-24	WBGene00003543	protein_coding_gene	4.39995	21.1114	5.32484e-80
ZK1290.11	WBGene00022892	protein_coding_gene	4.38504	20.8943	1.37294e-49
clec-105	WBGene00012488	protein_coding_gene	4.37702	20.7785	3.41303e-10
msp-71	WBGene00003460	pseudogene	4.37513	20.7513	5.1169e-64
clec-135	WBGene00015821	protein_coding_gene	4.34045	20.2584	3.01664e-41
T26A8.3	WBGene00020826	protein_coding_gene	4.33562	20.1908	1.15532e-49
Y43F8C.15	WBGene00012836	protein_coding_gene	4.32076	19.9837	2.23833e-12
fipr-16	WBGene00015521	protein_coding_gene	4.31989	19.9718	2.2166e-34
D1022.2	WBGene00017021	protein_coding_gene	4.31945	19.9657	1.07273e-27
C45G9.10	WBGene00016681	protein_coding_gene	4.30212	19.7273	2.26331e-46
clec-138	WBGene00018049	protein_coding_gene	4.30167	19.7212	1.06701e-44
C39B5.10	WBGene00016528	protein_coding_gene	4.26491	19.2249	7.05963e-10
Y110A2AL.7	WBGene00022444	protein_coding_gene	4.25725	19.1232	1.5266e-61
K04H8.3	WBGene00010578	protein_coding_gene	4.23471	18.8267	1.67488e-26
clec-221	WBGene00008916	protein_coding_gene	4.2296	18.7602	8.37873e-127
clec-92	WBGene00013125	protein_coding_gene	4.2284	18.7445	1.24756e-52
scl-9	WBGene00009890	protein_coding_gene	4.21631	18.5881	4.25597e-39
C28C12.3	WBGene00016179	protein_coding_gene	4.19278	18.2874	6.41271e-73
Y6G8.14	WBGene00138715	protein_coding_gene	4.16903	17.9889	3.7996e-26
C16C8.19	WBGene00015856	protein_coding_gene	4.16235	17.9057	5.88128e-33
Y43F8B.19	WBGene00077688	protein_coding_gene	4.15437	17.807	1.31621e-09
F46B6.13	WBGene00044192	protein_coding_gene	4.14526	17.6949	6.90326e-45
Y51A2D.1	WBGene00013072	protein_coding_gene	4.13695	17.5932	7.37276e-15
F07G6.8	WBGene00017227	protein_coding_gene	4.13001	17.5088	1.8105e-21
F13E9.19	WBGene00194922	protein_coding_gene	4.12428	17.4394	4.41936e-10
C35B1.3	WBGene00016433	protein_coding_gene	4.11833	17.3676	3.13696e-18
F11A6.16	WBGene00271780	protein_coding_gene	4.11268	17.2998	1.1903e-19
Y49F6B.6	WBGene00021718	protein_coding_gene	4.11148	17.2854	6.64964e-24
ZC328.5	WBGene00022594	protein_coding_gene	4.10834	17.2478	2.39504e-39
F02H6.6	WBGene00008539	protein_coding_gene	4.09255	17.0601	5.90979e-21
T22C1.12	WBGene00011921	protein_coding_gene	4.08961	17.0253	1.77248e-09
F28A10.5	WBGene00017873	protein_coding_gene	4.07148	16.8127	2.05279e-11
F46A8.3	WBGene00009746	protein_coding_gene	4.06358	16.7209	2.53232e-29
C09G12.5	WBGene00015655	protein_coding_gene	4.06254	16.7088	2.91051e-55
nep-25	WBGene00022874	protein_coding_gene	4.0538	16.6079	2.09933e-26
F42A6.2	WBGene00018324	protein_coding_gene	4.04885	16.551	4.29385e-19
Y102A5C.4	WBGene00013613	protein_coding_gene	4.044	16.4955	1.28054e-20
Y40H7A.147	WBGene00077755	pseudogene	4.0379	16.4259	2.446e-09
M7.10	WBGene00010886	protein_coding_gene	4.03766	16.4232	6.13894e-41
ZK1225.10	WBGene00044714	pseudogene	4.0371	16.4168	3.14234e-11
K03B8.14	WBGene00194783	protein_coding_gene	4.02867	16.3211	3.25794e-14
F58A4.1	WBGene00010226	protein_coding_gene	4.0285	16.3192	1.14275e-59
Y110A2AL.6	WBGene00022443	protein_coding_gene	3.98816	15.8692	2.62884e-21
F58F9.8	WBGene00044306	protein_coding_gene	3.98133	15.7943	5.61171e-20
scl-26	WBGene00016821	protein_coding_gene	3.96959	15.6662	2.69088e-09
K03B8.11	WBGene00010526	protein_coding_gene	3.96704	15.6386	7.89239e-14
linc-1	WBGene00194659	lincRNA_gene	3.95145	15.4706	8.51805e-45
F22B3.5	WBGene00009036	protein_coding_gene	3.9514	15.47	1.09112e-09
Y46D2A.3	WBGene00021591	protein_coding_gene	3.9285	15.2263	1.0456e-11
clec-181	WBGene00044511	protein_coding_gene	3.9209	15.1464	7.37975e-11
E02H9.9	WBGene00017106	protein_coding_gene	3.88836	14.8085	1.31634e-40
Y18D10A.2	WBGene00012475	protein_coding_gene	3.88278	14.7514	3.55302e-30
F25E5.7	WBGene00017788	protein_coding_gene	3.87193	14.6409	1.62698e-82
K09C8.2	WBGene00010715	protein_coding_gene	3.86885	14.6097	2.95958e-16
F56D6.11	WBGene00044473	protein_coding_gene	3.86293	14.5499	9.36127e-11
R13.5	WBGene00014825	pseudogene	3.82551	14.1773	1.10547e-08
cwp-1	WBGene00000859	protein_coding_gene	3.79429	13.8738	3.76423e-20
clec-261	WBGene00013834	protein_coding_gene	3.78908	13.8238	5.29835e-18
F38E1.10	WBGene00018182	protein_coding_gene	3.75331	13.4853	1.2147e-21
Y18H1A.8	WBGene00021212	protein_coding_gene	3.74508	13.4086	1.44833e-17
D2096.5	WBGene00017072	protein_coding_gene	3.74158	13.376	1.62047e-33
clec-126	WBGene00021117	protein_coding_gene	3.72485	13.2218	7.15158e-41
F28B1.9	WBGene00045381	protein_coding_gene	3.71433	13.1257	8.70759e-14
pkd-2	WBGene00004035	protein_coding_gene	3.71302	13.1139	2.72468e-16
Y116A8C.44	WBGene00013815	protein_coding_gene	3.67922	12.8102	1.05311e-16
F56D2.8	WBGene00018968	protein_coding_gene	3.67876	12.8061	5.92493e-17
F28C6.10	WBGene00009209	protein_coding_gene	3.669	12.7197	2.91051e-55
F40G9.7	WBGene00018243	protein_coding_gene	3.66363	12.6725	1.1791e-14
E02H9.1	WBGene00017099	protein_coding_gene	3.65504	12.5973	2.88675e-23
srp-5	WBGene00005646	pseudogene	3.65051	12.5578	5.027e-10
Y39A1A.27	WBGene00194731	protein_coding_gene	3.63404	12.4153	2.5477e-18
F17E9.3	WBGene00017540	protein_coding_gene	3.63176	12.3957	2.59636e-21
C17E4.19	WBGene00219310	protein_coding_gene	3.60964	12.207	4.09058e-46
F59A6.11	WBGene00044664	protein_coding_gene	3.60576	12.1742	4.10806e-13
K08C9.6	WBGene00010653	protein_coding_gene	3.59798	12.1088	2.2354e-08
W02D7.12	WBGene00044356	protein_coding_gene	3.58437	11.9951	2.43648e-19
plp-2	WBGene00008976	protein_coding_gene	3.58318	11.9851	1.47616e-26
W02B12.16	WBGene00195148	protein_coding_gene	3.57155	11.889	8.25518e-19
clec-190	WBGene00010953	protein_coding_gene	3.56904	11.8683	1.14603e-24
C44B12.9	WBGene00044462	protein_coding_gene	3.56428	11.8292	8.08417e-20
msp-79	WBGene00003466	protein_coding_gene	3.56201	11.8106	5.1648e-15
T02H6.9	WBGene00020179	protein_coding_gene	3.5438	11.6624	1.06611e-23
clec-108	WBGene00012504	protein_coding_gene	3.52983	11.5501	2.19625e-15
Y49F6B.20	WBGene00303369	protein_coding_gene	3.5293	11.5459	2.49566e-20
T12A7.10	WBGene00194933	protein_coding_gene	3.51787	11.4547	2.42546e-08
clc-4	WBGene00000525	protein_coding_gene	3.51665	11.445	9.77784e-22
F46A8.8	WBGene00009751	protein_coding_gene	3.51192	11.4075	5.02136e-17
M01G12.10	WBGene00010823	protein_coding_gene	3.49966	11.311	1.42841e-09
K12H6.5	WBGene00019685	protein_coding_gene	3.48589	11.2036	6.79321e-21
F58F9.9	WBGene00044307	protein_coding_gene	3.4829	11.1804	1.38347e-09
Y43F8C.24	WBGene00045345	pseudogene	3.47625	11.129	1.40968e-09
C04F12.6	WBGene00007300	pseudogene	3.46485	11.0414	6.2104e-19
nspa-4	WBGene00044272	protein_coding_gene	3.45211	10.9443	3.78188e-17
Y39B6A.21	WBGene00012680	pseudogene	3.43941	10.8484	3.91685e-82
C35E7.7	WBGene00016459	protein_coding_gene	3.41168	10.6419	4.72781e-22
F17E9.19	WBGene00249825	pseudogene	3.40922	10.6238	2.5993e-09
C49G7.13	WBGene00269425	protein_coding_gene	3.40137	10.5661	2.61371e-09
C31B8.12	WBGene00016285	protein_coding_gene	3.39325	10.5068	1.09924e-16
ssp-19	WBGene00006047	protein_coding_gene	3.39198	10.4975	1.67282e-42
Y39B6A.31	WBGene00012690	pseudogene	3.38471	10.4448	3.0524e-30
M142.3	WBGene00014809	pseudogene	3.36511	10.3038	6.01547e-23
C36C5.14	WBGene00016483	protein_coding_gene	3.35241	10.2135	3.69829e-09
F35C5.3	WBGene00009391	protein_coding_gene	3.33965	10.1236	8.28267e-14
nspd-8	WBGene00021280	protein_coding_gene	3.32718	10.0365	4.39777e-09
Y82E9BR.8	WBGene00022341	protein_coding_gene	3.32391	10.0137	3.70846e-09
tyr-5	WBGene00021553	protein_coding_gene	3.32013	9.98752	1.42541e-39
F25C8.1	WBGene00009104	pseudogene	3.31664	9.96343	3.93917e-13
C08G5.1	WBGene00015614	pseudogene	3.31624	9.96067	2.24605e-10
F16H6.9	WBGene00008899	protein_coding_gene	3.29984	9.8481	7.53651e-23
B0513.90	WBGene00235301	protein_coding_gene	3.2699	9.64581	1.88742e-16
C41D11.10	WBGene00195180	protein_coding_gene	3.26603	9.61998	4.90785e-11
flp-23	WBGene00017693	protein_coding_gene	3.26228	9.59496	7.19131e-12
ZK402.5	WBGene00022731	protein_coding_gene	3.21765	9.30269	2.77132e-07
clec-170	WBGene00009515	protein_coding_gene	3.1959	9.16349	1.82573e-69
nspf-3	WBGene00044366	protein_coding_gene	3.19158	9.13612	8.66184e-22
skr-11	WBGene00004817	pseudogene	3.1865	9.10402	4.09113e-63
Y49F6B.13	WBGene00044377	protein_coding_gene	3.18197	9.07546	5.18287e-07
C06E2.9	WBGene00044579	protein_coding_gene	3.17035	9.00267	3.09274e-13
Y64G10A.2	WBGene00013412	protein_coding_gene	3.16954	8.99758	3.79971e-07
Y73F8A.10	WBGene00013519	protein_coding_gene	3.15673	8.91807	1.46155e-09
clec-263	WBGene00009171	protein_coding_gene	3.1289	8.74768	1.75266e-19
Y43F8C.16	WBGene00012837	protein_coding_gene	3.11703	8.67602	6.65132e-11
C17E4.12	WBGene00044769	pseudogene	3.09528	8.54619	5.95428e-07
ZC178.2	WBGene00022536	protein_coding_gene	3.08977	8.51358	5.25158e-07
C16C8.8	WBGene00015846	protein_coding_gene	3.08974	8.51345	3.13608e-08
hpo-7	WBGene00016548	protein_coding_gene	3.08292	8.47326	2.33313e-08
Y54G2A.24	WBGene00021889	pseudogene	3.08039	8.45844	4.38354e-20
F47C12.6	WBGene00018549	protein_coding_gene	3.07588	8.43203	2.54174e-08
W03D8.10	WBGene00020991	pseudogene	3.06457	8.36619	1.52375e-27
Y71A12B.24	WBGene00195228	protein_coding_gene	3.03813	8.21423	2.74343e-08
F13B6.1	WBGene00017416	protein_coding_gene	3.03691	8.20734	2.95777e-31
oac-4	WBGene00015873	protein_coding_gene	3.03409	8.19128	1.16816e-06
abf-1	WBGene00000012	protein_coding_gene	3.01401	8.07807	3.40991e-18
gmd-2	WBGene00010166	protein_coding_gene	3.00359	8.01995	3.65755e-16
math-2	WBGene00015606	protein_coding_gene	2.98532	7.91902	1.34767e-06
nspc-17	WBGene00008359	protein_coding_gene	2.98513	7.91795	9.28052e-74
K12H6.8	WBGene00019688	protein_coding_gene	2.97614	7.86879	1.49942e-17
trpl-5	WBGene00004149	protein_coding_gene	2.95083	7.73192	1.072e-07
col-182	WBGene00000755	pseudogene	2.94654	7.70896	2.94034e-23
Y116F11A.3	WBGene00013817	protein_coding_gene	2.92229	7.58048	1.68081e-06
lov-1	WBGene00003058	protein_coding_gene	2.91614	7.54824	1.37852e-07
B0513.7	WBGene00007199	pseudogene	2.91019	7.51717	2.09011e-06
W01G7.2	WBGene00014851	pseudogene	2.90924	7.51221	6.14251e-08
Y37F4.3	WBGene00021384	protein_coding_gene	2.90077	7.46825	2.03934e-06
F56C3.8	WBGene00018945	protein_coding_gene	2.89861	7.45706	1.26119e-19
F46B3.15	WBGene00009766	protein_coding_gene	2.86698	7.29535	2.35234e-08
T02D1.7	WBGene00011373	protein_coding_gene	2.85165	7.21825	4.27347e-08
try-5	WBGene00006623	protein_coding_gene	2.85061	7.21307	2.76812e-17
Y17G7B.23	WBGene00044030	protein_coding_gene	2.828	7.1009	3.67171e-10
F46B3.14	WBGene00009765	protein_coding_gene	2.8225	7.07389	8.60107e-09
F46A8.4	WBGene00009747	protein_coding_gene	2.80776	7.00199	1.36482e-07
F32B5.3	WBGene00017977	protein_coding_gene	2.80497	6.98842	3.81267e-09
scl-8	WBGene00008030	protein_coding_gene	2.80007	6.96476	2.8175e-21
F59A6.3	WBGene00019085	protein_coding_gene	2.78451	6.89002	4.83917e-07
clec-260	WBGene00013357	protein_coding_gene	2.78289	6.88228	2.2845e-14
F01D5.4	WBGene00014730	pseudogene	2.77795	6.85879	3.84097e-07
F59A1.6	WBGene00010292	protein_coding_gene	2.76278	6.78704	3.85302e-07
C17H12.37	WBGene00236786	protein_coding_gene	2.75668	6.75839	4.62525e-06
T16H12.1	WBGene00011811	protein_coding_gene	2.756	6.75521	7.21485e-46
T02E9.6	WBGene00044203	protein_coding_gene	2.7537	6.74446	3.08307e-08
E02H4.4	WBGene00008462	protein_coding_gene	2.74631	6.71	5.08245e-109
arrd-11	WBGene00011052	protein_coding_gene	2.74546	6.70601	1.89034e-10
C50E3.9	WBGene00016820	protein_coding_gene	2.74526	6.70509	5.83248e-06
math-47	WBGene00022688	pseudogene	2.72741	6.62267	1.749e-09
F10D2.8	WBGene00017334	protein_coding_gene	2.72715	6.62146	2.16587e-27
F56H6.7	WBGene00010168	protein_coding_gene	2.70411	6.51656	3.82908e-10
clec-136	WBGene00018047	protein_coding_gene	2.69814	6.48965	1.62845e-18
C04F12.12	WBGene00077685	protein_coding_gene	2.67211	6.3736	5.01316e-21
C35B1.8	WBGene00016437	protein_coding_gene	2.6471	6.26405	5.94534e-16
F42G2.7	WBGene00044362	protein_coding_gene	2.62621	6.17402	3.67109e-08
C44B12.3	WBGene00016637	protein_coding_gene	2.62593	6.17282	1.03644e-14
R10D12.18	WBGene00194678	ncRNA_gene	2.61201	6.11355	2.63754e-11
F46F5.4	WBGene00018495	pseudogene	2.60538	6.08554	2.33541e-08
F29A7.3	WBGene00017913	protein_coding_gene	2.59144	6.02702	3.87471e-07
F43G6.17	WBGene00219378	protein_coding_gene	2.58912	6.01733	1.29238e-05
clec-169	WBGene00009526	protein_coding_gene	2.575	5.95869	1.61899e-23
fip-7	WBGene00013105	protein_coding_gene	2.57309	5.95084	9.04326e-06
cwp-2	WBGene00000860	protein_coding_gene	2.56934	5.93537	2.33214e-06
F59A1.16	WBGene00010301	protein_coding_gene	2.56695	5.92555	1.30281e-05
fbxa-136	WBGene00007672	protein_coding_gene	2.55448	5.87454	3.67584e-11
clec-162	WBGene00007399	protein_coding_gene	2.5541	5.87299	7.17622e-10
cyp-37B1	WBGene00009226	protein_coding_gene	2.55211	5.86493	3.57891e-14
fip-3	WBGene00015520	protein_coding_gene	2.5365	5.80179	1.18365e-07
R09D1.9	WBGene00011165	pseudogene	2.53556	5.79803	1.42281e-13
clpr-1	WBGene00012233	protein_coding_gene	2.5334	5.78936	1.82934e-05
F22E5.7	WBGene00017706	protein_coding_gene	2.53219	5.7845	1.01024e-06
W08F4.7	WBGene00021096	protein_coding_gene	2.52812	5.76819	1.25174e-10
F13E9.9	WBGene00008758	protein_coding_gene	2.52533	5.75704	2.91405e-08
K10C2.14	WBGene00206388	protein_coding_gene	2.51726	5.72494	4.83742e-26
mab-3	WBGene00003100	protein_coding_gene	2.51711	5.72434	1.2794e-18
R05G6.3	WBGene00043466	protein_coding_gene	2.50235	5.66607	2.28844e-05
F49F1.2	WBGene00235363	protein_coding_gene	2.49501	5.63731	8.40188e-07
Y71G12B.5	WBGene00022145	protein_coding_gene	2.49145	5.62343	7.82189e-11
F13E9.4	WBGene00008753	protein_coding_gene	2.4822	5.58747	2.61884e-05
clec-130	WBGene00021144	protein_coding_gene	2.4805	5.5809	1.94286e-09
F49F1.5	WBGene00018645	protein_coding_gene	2.46213	5.51031	2.87502e-28
C36C5.12	WBGene00016481	protein_coding_gene	2.4503	5.46531	1.03538e-13
T26F2.2	WBGene00012058	pseudogene	2.4445	5.44336	3.85552e-27
M01G12.7	WBGene00010821	protein_coding_gene	2.44277	5.43683	1.37992e-06
F19H6.5	WBGene00008960	protein_coding_gene	2.4359	5.41102	3.1547e-09
F26C11.3	WBGene00009147	protein_coding_gene	2.43384	5.4033	1.72801e-07
Y57G11C.1132	WBGene00194666	antisense_lncRNA_gene	2.43222	5.39725	1.47736e-06
ins-20	WBGene00002103	protein_coding_gene	2.41122	5.31925	8.81731e-08
clec-98	WBGene00013932	protein_coding_gene	2.40817	5.30802	1.52724e-06
C41G7.15	WBGene00219284	protein_coding_gene	2.40534	5.29761	4.49926e-05
C16C8.17	WBGene00015854	protein_coding_gene	2.39969	5.27689	7.10254e-07
F19H6.6	WBGene00008961	protein_coding_gene	2.39822	5.27151	1.28516e-07
F25E5.4	WBGene00017785	protein_coding_gene	2.39399	5.25607	2.23559e-35
fbxa-182	WBGene00018353	protein_coding_gene	2.38963	5.24022	1.70707e-33
far-3	WBGene00001387	protein_coding_gene	2.3828	5.21547	1.44244e-24
irg-6	WBGene00007864	protein_coding_gene	2.36545	5.15313	9.03127e-07
F25D7.5	WBGene00009114	protein_coding_gene	2.36325	5.1453	1.69137e-08
B0393.4	WBGene00007169	protein_coding_gene	2.3606	5.13584	1.40072e-18
oac-35	WBGene00010171	protein_coding_gene	2.35114	5.10229	5.74312e-05
Y57E12AL.4	WBGene00021958	protein_coding_gene	2.34471	5.0796	1.10135e-06
Y64G10A.10	WBGene00045144	protein_coding_gene	2.33896	5.05937	2.5522e-06
nspf-2	WBGene00044365	protein_coding_gene	2.33615	5.04952	1.2404e-06
F02H6.4	WBGene00008537	pseudogene	2.33476	5.04468	3.90089e-50
R11G10.4	WBGene00050968	protein_coding_gene	2.33353	5.04037	2.56416e-06
B0334.10	WBGene00007148	protein_coding_gene	2.32793	5.02083	1.51622e-05
F30A10.11	WBGene00009268	protein_coding_gene	2.32465	5.00945	1.88886e-08
bgnt-1.6	WBGene00010167	protein_coding_gene	2.31869	4.98877	6.48298e-06
F45E1.4	WBGene00018465	protein_coding_gene	2.29638	4.91222	1.46607e-24
clec-24	WBGene00009856	protein_coding_gene	2.29278	4.89999	1.57304e-07
clec-242	WBGene00013471	protein_coding_gene	2.29121	4.89466	3.67238e-06
ZK418.2	WBGene00022732	protein_coding_gene	2.28114	4.86062	7.62447e-27
C17E4.20	WBGene00219313	protein_coding_gene	2.27168	4.82885	2.61995e-34
K08C9.10	WBGene00086564	protein_coding_gene	2.27155	4.8284	9.33564e-05
ZC204.6	WBGene00022556	protein_coding_gene	2.25735	4.78112	0.000101216
W07G1.7	WBGene00012334	protein_coding_gene	2.25215	4.76393	3.24498e-06
Y75B12A.1	WBGene00014949	pseudogene	2.24717	4.7475	4.78536e-06
C17E4.1	WBGene00007641	protein_coding_gene	2.24395	4.73691	5.71996e-20
M195.4	WBGene00010949	protein_coding_gene	2.24297	4.73371	5.25835e-05
fbxc-49	WBGene00020534	protein_coding_gene	2.23106	4.69478	2.0651e-09
ZK666.14	WBGene00194952	protein_coding_gene	2.21194	4.63299	4.78273e-06
B0462.1	WBGene00007181	pseudogene	2.20746	4.61863	4.0893e-08
Y39E4A.1	WBGene00012711	protein_coding_gene	2.19943	4.59299	1.33746e-07
ZK218.8	WBGene00013942	pseudogene	2.19378	4.57503	6.4652e-06
Y47D7A.7	WBGene00021620	protein_coding_gene	2.19258	4.57124	6.28647e-09
F57A10.2	WBGene00010184	protein_coding_gene	2.18695	4.5534	1.11298e-06
Y55F3AM.21	WBGene00219399	protein_coding_gene	2.1828	4.54033	5.1338e-10
nlp-45	WBGene00020136	protein_coding_gene	2.17931	4.52938	7.71026e-11
F17E9.18	WBGene00235282	protein_coding_gene	2.17901	4.52843	0.000138679
H10D18.6	WBGene00019181	pseudogene	2.17718	4.52268	3.33503e-07
cal-6	WBGene00022214	pseudogene	2.16966	4.49916	5.03208e-05
fbxa-163	WBGene00015598	protein_coding_gene	2.16667	4.48986	2.92751e-06
Y41C4A.21	WBGene00194733	protein_coding_gene	2.16194	4.47515	2.066e-05
3R5.2	WBGene00007066	pseudogene	2.15565	4.45568	8.18231e-06
Y105C5B.7	WBGene00013648	pseudogene	2.15357	4.44927	1.97619e-08
W02A2.4	WBGene00012189	pseudogene	2.15019	4.43887	1.53853e-07
ugt-66	WBGene00016013	protein_coding_gene	2.14826	4.43292	5.39251e-15
cyp-35A5	WBGene00019473	protein_coding_gene	2.14248	4.41519	2.06674e-20
C06A12.8	WBGene00007359	protein_coding_gene	2.14172	4.41288	0.00012087
C47F8.6	WBGene00008162	protein_coding_gene	2.14119	4.41125	0.00012087
Y59E9AR.1	WBGene00021997	protein_coding_gene	2.14001	4.40764	4.00892e-06
Y1A5A.1	WBGene00012379	protein_coding_gene	2.12075	4.3492	3.69533e-12
Y53F4B.11	WBGene00013158	protein_coding_gene	2.10275	4.29528	1.81447e-13
F58A6.9	WBGene00019026	protein_coding_gene	2.09718	4.27873	4.3596e-09
C08E3.14	WBGene00044415	protein_coding_gene	2.09381	4.26875	0.000236973
scl-18	WBGene00011724	protein_coding_gene	2.09256	4.26505	0.000249182
F35F10.13	WBGene00018062	protein_coding_gene	2.09092	4.26021	0.000243848
Y47D7A.11	WBGene00021623	protein_coding_gene	2.09055	4.25912	1.01437e-05
fbxa-217	WBGene00012954	pseudogene	2.08977	4.25681	2.35161e-26
Y20C6A.4	WBGene00077495	protein_coding_gene	2.08906	4.2547	8.57551e-05
F40F8.12	WBGene00044917	protein_coding_gene	2.08903	4.25461	4.96259e-05
K08E5.1	WBGene00014801	protein_coding_gene	2.06717	4.19064	8.9371e-13
B0228.8	WBGene00015065	protein_coding_gene	2.06112	4.1731	0.000287097
C09B9.4	WBGene00015629	protein_coding_gene	2.0586	4.16583	2.72597e-16
ZK849.1	WBGene00014100	protein_coding_gene	2.05337	4.15074	3.30741e-11
clec-93	WBGene00013929	protein_coding_gene	2.05047	4.1424	9.91118e-06
Y46D2A.1	WBGene00021589	protein_coding_gene	2.02846	4.07968	4.9461e-07
Y43F8C.23	WBGene00045344	protein_coding_gene	2.02551	4.07135	1.89898e-05
B0348.2	WBGene00015152	protein_coding_gene	2.02402	4.06714	6.33741e-07
rrf-2	WBGene00004509	protein_coding_gene	2.02387	4.06673	3.99895e-41
nspf-1	WBGene00044364	protein_coding_gene	2.02127	4.05941	4.79467e-05
F21D9.11	WBGene00219452	protein_coding_gene	2.02079	4.05806	1.31134e-07
F46F5.1	WBGene00018493	protein_coding_gene	2.01875	4.05234	4.8041e-08
R155.4	WBGene00020118	protein_coding_gene	2.01831	4.0511	8.01266e-07
F44G3.10	WBGene00009710	protein_coding_gene	2.01529	4.04263	2.10936e-06
R09A8.9	WBGene00219278	protein_coding_gene	2.01076	4.02995	1.16059e-08
F27E5.3	WBGene00009193	protein_coding_gene	2.0023	4.00638	2.95946e-10
fbxa-103	WBGene00008612	protein_coding_gene	2.00186	4.00517	1.17153e-09
Y73C8C.10	WBGene00022267	protein_coding_gene	2.00049	4.00135	6.23746e-07
C01G5.7	WBGene00015309	protein_coding_gene	1.99373	3.98266	1.91144e-07
fbxa-168	WBGene00007838	pseudogene	1.98797	3.96679	4.25504e-12
ZK783.3	WBGene00022818	pseudogene	1.98753	3.96558	2.80257e-06
math-48	WBGene00022689	protein_coding_gene	1.98671	3.96333	7.93529e-07
C10F3.7	WBGene00015679	protein_coding_gene	1.98248	3.95172	4.95494e-09
C36C5.15	WBGene00016484	protein_coding_gene	1.98146	3.94893	2.54669e-05
C09B9.85	WBGene00220250	protein_coding_gene	1.98122	3.94826	9.95487e-06
ppt-1	WBGene00004092	protein_coding_gene	1.97551	3.93267	6.10308e-23
C05B5.1	WBGene00007319	protein_coding_gene	1.97449	3.92989	0.000271061
fbxa-113	WBGene00013757	protein_coding_gene	1.97245	3.92435	1.0729e-07
F25B3.2	WBGene00009099	protein_coding_gene	1.97141	3.92151	5.35228e-05
R10D12.10	WBGene00011191	protein_coding_gene	1.96473	3.9034	1.00501e-14
Y6G8.16	WBGene00194801	protein_coding_gene	1.96378	3.90082	1.88568e-07
fipr-19	WBGene00044451	protein_coding_gene	1.94412	3.84802	2.29559e-05
ZK896.5	WBGene00014136	protein_coding_gene	1.93917	3.83485	1.57526e-12
Y43C5B.2	WBGene00012785	protein_coding_gene	1.93336	3.81944	2.03835e-09
ant-1.3	WBGene00010485	protein_coding_gene	1.93208	3.81604	5.86503e-18
R05G6.1	WBGene00019896	protein_coding_gene	1.93199	3.81582	4.44269e-07
Y39A3A.4	WBGene00021435	protein_coding_gene	1.92795	3.80513	1.11587e-07
F49H6.5	WBGene00009908	protein_coding_gene	1.92788	3.80497	8.88609e-11
F17E9.15	WBGene00194833	protein_coding_gene	1.92268	3.79128	0.000475273
T11F9.22	WBGene00194784	protein_coding_gene	1.92101	3.78687	1.82426e-05
C10G8.2	WBGene00015681	protein_coding_gene	1.91432	3.76935	0.000382269
col-154	WBGene00000727	protein_coding_gene	1.90852	3.75423	3.2987e-07
Y71G12B.35	WBGene00185098	protein_coding_gene	1.90834	3.75377	5.77571e-14
ZK546.7	WBGene00022763	pseudogene	1.90774	3.7522	1.10784e-06
msrp-1	WBGene00017978	protein_coding_gene	1.89415	3.71702	3.94172e-07
C34D4.2	WBGene00016398	protein_coding_gene	1.88944	3.7049	3.15082e-11
F20A1.8	WBGene00017619	protein_coding_gene	1.88875	3.70313	0.00037459
C06E1.11	WBGene00015526	protein_coding_gene	1.88847	3.70241	6.16867e-11
oac-23	WBGene00018143	protein_coding_gene	1.88844	3.70234	3.4292e-07
C07G3.10	WBGene00015578	protein_coding_gene	1.88165	3.68497	0.000113427
F56H6.9	WBGene00010170	protein_coding_gene	1.88075	3.68267	0.000229303
F46F5.11	WBGene00018502	protein_coding_gene	1.87673	3.67242	6.51961e-08
Y47D7A.12	WBGene00021624	protein_coding_gene	1.87577	3.66997	9.28872e-07
T10B11.4	WBGene00020400	protein_coding_gene	1.87148	3.65907	9.37851e-05
gmeb-3	WBGene00008092	protein_coding_gene	1.86972	3.65461	3.77283e-07
F32B5.1	WBGene00017975	protein_coding_gene	1.86787	3.64992	1.50636e-11
T07H8.11	WBGene00304201	protein_coding_gene	1.86169	3.63432	2.16751e-19
K09H11.4	WBGene00019601	protein_coding_gene	1.86142	3.63365	4.67802e-05
C17G10.10	WBGene00195182	protein_coding_gene	1.86118	3.63304	4.37288e-05
Y37H2A.7	WBGene00012567	protein_coding_gene	1.85443	3.61608	1.65103e-10
F28A10.1	WBGene00017869	protein_coding_gene	1.85182	3.60955	2.35234e-08
clec-210	WBGene00022261	protein_coding_gene	1.83515	3.56809	0.000239093
C14E2.4	WBGene00015773	protein_coding_gene	1.83241	3.56132	0.000934443
ZK1290.7	WBGene00022889	protein_coding_gene	1.83213	3.56063	0.000185736
Y47G6A.26	WBGene00021650	protein_coding_gene	1.83168	3.55952	4.50129e-10
F11C7.6	WBGene00017378	protein_coding_gene	1.83157	3.55925	4.29107e-16
ptr-22	WBGene00004236	protein_coding_gene	1.82988	3.55509	1.53697e-12
nep-19	WBGene00020292	protein_coding_gene	1.82677	3.54742	7.27674e-06
C01G10.17	WBGene00044658	protein_coding_gene	1.826	3.54553	8.00987e-05
F46F5.14	WBGene00018505	protein_coding_gene	1.82565	3.54466	1.67827e-06
C49C8.6	WBGene00016770	protein_coding_gene	1.82336	3.53904	0.00012188
H25K10.4	WBGene00010413	protein_coding_gene	1.82327	3.53882	2.39813e-05
Y82E9BR.1	WBGene00022334	protein_coding_gene	1.82309	3.53838	1.96698e-22
F17C8.7	WBGene00008912	protein_coding_gene	1.82019	3.53127	4.81122e-10
math-23	WBGene00016718	protein_coding_gene	1.81932	3.52914	0.000245044
pph-2	WBGene00004084	protein_coding_gene	1.8175	3.5247	8.50883e-08
K06A4.8	WBGene00044015	pseudogene	1.81652	3.52231	2.27613e-09
Y66H1A.8	WBGene00235263	protein_coding_gene	1.81075	3.50825	0.000283434
ugt-32	WBGene00018543	protein_coding_gene	1.80516	3.49467	1.47478e-06
F52F12.9	WBGene00009942	protein_coding_gene	1.80283	3.48905	6.14707e-07
K07A1.6	WBGene00010613	protein_coding_gene	1.80189	3.48678	5.32372e-54
fbxc-48	WBGene00015615	protein_coding_gene	1.79846	3.47849	1.48408e-05
fbxa-161	WBGene00015596	pseudogene	1.78844	3.45441	0.000181889
nep-24	WBGene00013786	protein_coding_gene	1.78721	3.45146	2.25668e-06
sknr-1	WBGene00020961	protein_coding_gene	1.78673	3.45032	0.000504295
Y50D4B.7	WBGene00021746	pseudogene	1.76119	3.38977	0.000309753
trf-1	WBGene00006612	protein_coding_gene	1.75605	3.37773	0.000114763
fbxa-100	WBGene00008826	protein_coding_gene	1.75587	3.37729	0.00130758
msp-3	WBGene00003424	protein_coding_gene	1.75183	3.36786	3.56738e-13
fbxa-73	WBGene00020640	protein_coding_gene	1.75014	3.36391	6.68676e-05
fer-1	WBGene00001414	protein_coding_gene	1.74956	3.36256	3.78402e-13
dct-10	WBGene00012618	pseudogene	1.74912	3.36152	0.000844923
F28B1.2	WBGene00009196	protein_coding_gene	1.74807	3.3591	0.000169336
K07E8.1	WBGene00019494	pseudogene	1.74291	3.3471	0.00147023
F33E2.6	WBGene00009362	protein_coding_gene	1.73818	3.33613	0.000446305
F56D5.2	WBGene00010147	protein_coding_gene	1.73412	3.32675	1.93582e-05
F21D9.5	WBGene00009019	pseudogene	1.73405	3.3266	4.96464e-07
ZC513.3	WBGene00022628	protein_coding_gene	1.72934	3.31576	8.01814e-07
pcp-4	WBGene00003959	protein_coding_gene	1.72428	3.30415	6.84808e-15
F59A1.13	WBGene00010299	protein_coding_gene	1.72278	3.30071	8.57681e-08
F10E7.3	WBGene00017345	pseudogene	1.72203	3.29901	0.000935072
C50C3.2	WBGene00016800	protein_coding_gene	1.72179	3.29846	1.40516e-13
folr-1	WBGene00007648	protein_coding_gene	1.71867	3.29133	0.00070412
C31B8.9	WBGene00016284	protein_coding_gene	1.71768	3.28906	0.00177911
C16C8.10	WBGene00015848	protein_coding_gene	1.71002	3.27166	0.000682932
T04B2.1	WBGene00011421	pseudogene	1.70965	3.27083	0.00119859
Y62H9A.8	WBGene00013396	protein_coding_gene	1.70868	3.26861	0.000118853
C31H1.1	WBGene00016286	protein_coding_gene	1.70857	3.26836	5.09274e-09
R05H10.1	WBGene00011042	protein_coding_gene	1.69523	3.23829	7.84652e-11
Y116A8A.10	WBGene00014975	pseudogene	1.69326	3.23387	1.66935e-05
F07D3.3	WBGene00008556	protein_coding_gene	1.68954	3.22553	8.12004e-05
W06G6.11	WBGene00012313	protein_coding_gene	1.68809	3.2223	0.000143703
H20J04.1	WBGene00019216	protein_coding_gene	1.68731	3.22055	3.01433e-09
nkb-1	WBGene00007646	protein_coding_gene	1.68527	3.216	1.62561e-79
linc-140	WBGene00219596	lincRNA_gene	1.6814	3.20739	0.000339319
F45D11.1	WBGene00018448	pseudogene	1.67788	3.19957	1.49944e-07
W05F2.8	WBGene00195045	protein_coding_gene	1.67251	3.1877	0.000781729
F55G11.1	WBGene00010122	protein_coding_gene	1.67223	3.18708	7.11567e-05
R13A1.1	WBGene00020041	protein_coding_gene	1.67095	3.18425	0.00103598
her-1	WBGene00001842	protein_coding_gene	1.66911	3.18018	1.03456e-05
C29F9.5	WBGene00016220	protein_coding_gene	1.66673	3.17495	0.00124554
Y39F10A.3	WBGene00021454	protein_coding_gene	1.66336	3.16753	3.36119e-05
eol-1	WBGene00045401	protein_coding_gene	1.65809	3.15599	3.30379e-07
C18E9.8	WBGene00007688	protein_coding_gene	1.65616	3.15176	1.97062e-09
clec-165	WBGene00009523	protein_coding_gene	1.65434	3.1478	1.84656e-08
F55C9.12	WBGene00044196	pseudogene	1.65289	3.14464	0.00101874
F55C5.2	WBGene00010092	pseudogene	1.65186	3.14238	2.60321e-08
clec-183	WBGene00011855	protein_coding_gene	1.64917	3.13652	0.00186658
Y69E1A.8	WBGene00013478	protein_coding_gene	1.64647	3.13066	2.9533e-08
C43D7.11	WBGene00077664	pseudogene	1.64527	3.12805	0.000188062
rpl-42	WBGene00004455	protein_coding_gene	1.64066	3.11809	7.9183e-06
F57G9.6	WBGene00044041	pseudogene	1.63817	3.11271	2.16617e-07
W09G12.6	WBGene00021120	protein_coding_gene	1.62984	3.09479	0.000721358
ant-1.4	WBGene00020140	protein_coding_gene	1.6297	3.09449	0.000102102
C08F11.14	WBGene00007461	pseudogene	1.62945	3.09396	5.12462e-06
F58A6.5	WBGene00019024	protein_coding_gene	1.62915	3.0933	1.51269e-09
Y69A2AR.19	WBGene00022090	protein_coding_gene	1.62606	3.08668	5.41297e-19
lips-6	WBGene00014009	protein_coding_gene	1.62564	3.08578	3.75519e-09
W05B2.3	WBGene00014854	pseudogene	1.62207	3.07817	0.000739138
Y41C4A.8	WBGene00012755	protein_coding_gene	1.62144	3.07682	1.25033e-12
R12E2.14	WBGene00020039	protein_coding_gene	1.62078	3.07542	1.18337e-08
clec-79	WBGene00018548	protein_coding_gene	1.62075	3.07535	3.88084e-13
msp-50	WBGene00003443	protein_coding_gene	1.61195	3.05664	6.5774e-17
ZC412.5	WBGene00013886	protein_coding_gene	1.61017	3.05287	5.66224e-07
tag-138	WBGene00006484	protein_coding_gene	1.60843	3.0492	1.62411e-06
C44B9.2	WBGene00008079	protein_coding_gene	1.6084	3.04913	1.51026e-10
cyc-2.2	WBGene00013854	protein_coding_gene	1.60817	3.04866	1.2012e-12
Y67D8C.7	WBGene00022071	protein_coding_gene	1.60708	3.04636	0.00139616
Y82E9BL.12	WBGene00022328	protein_coding_gene	1.60701	3.0462	0.00161579
R11E3.19	WBGene00235374	protein_coding_gene	1.60565	3.04332	0.000299041
cri-1	WBGene00010614	protein_coding_gene	1.60483	3.0416	1.6086e-06
srp-3	WBGene00005644	protein_coding_gene	1.60184	3.03531	2.93911e-08
Y7A5A.9	WBGene00012415	protein_coding_gene	1.60158	3.03476	0.00201761
try-9	WBGene00023425	protein_coding_gene	1.60131	3.03419	4.73242e-09
wago-10	WBGene00020707	protein_coding_gene	1.59962	3.03064	4.79087e-12
clec-42	WBGene00008891	protein_coding_gene	1.59652	3.02413	4.75937e-05
lips-16	WBGene00012588	pseudogene	1.59651	3.02412	5.71841e-12
haf-8	WBGene00001818	protein_coding_gene	1.58735	3.00496	0.000271794
F18F11.4	WBGene00017577	protein_coding_gene	1.58139	2.99259	0.000654738
cest-35.2	WBGene00016863	protein_coding_gene	1.58105	2.99188	9.5231e-08
C02B10.6	WBGene00015331	protein_coding_gene	1.57622	2.98188	0.000931465
gln-4	WBGene00001605	pseudogene	1.57617	2.98178	4.67124e-05
clec-195	WBGene00013798	protein_coding_gene	1.57338	2.976	0.00029561
clec-129	WBGene00021145	protein_coding_gene	1.57196	2.97309	0.00133182
aqp-9	WBGene00000177	protein_coding_gene	1.56563	2.96007	3.17873e-21
F49C5.12	WBGene00184956	protein_coding_gene	1.56532	2.95942	0.000939492
F37A8.1	WBGene00009501	protein_coding_gene	1.56529	2.95937	1.69417e-07
nhr-219	WBGene00020555	protein_coding_gene	1.56412	2.95696	0.00238159
C02G6.2	WBGene00015360	protein_coding_gene	1.5621	2.95284	0.000243371
T09E11.12	WBGene00045103	protein_coding_gene	1.56115	2.95088	0.000310487
F28B1.3	WBGene00009197	pseudogene	1.56098	2.95053	0.00241203
C38D9.8	WBGene00008016	protein_coding_gene	1.55992	2.94837	3.70421e-05
K08C7.4	WBGene00010647	protein_coding_gene	1.55772	2.94389	2.98297e-05
fut-5	WBGene00043986	protein_coding_gene	1.55741	2.94325	0.000850567
W02B3.7	WBGene00020927	protein_coding_gene	1.55728	2.94299	0.00262665
cut-3	WBGene00009041	protein_coding_gene	1.55625	2.94088	5.07426e-13
nep-7	WBGene00017552	protein_coding_gene	1.55604	2.94045	0.0017587
fbxc-20	WBGene00018352	protein_coding_gene	1.55549	2.93933	2.35234e-08
Y13C8A.1	WBGene00021188	protein_coding_gene	1.5539	2.9361	5.41995e-06
R155.5	WBGene00189953	protein_coding_gene	1.55059	2.92938	0.00209358
Y50E8A.12	WBGene00013055	protein_coding_gene	1.55021	2.9286	1.52428e-06
W03F8.2	WBGene00020992	pseudogene	1.5492	2.92656	1.86143e-05
pax-2	WBGene00003938	protein_coding_gene	1.54858	2.92529	0.00117921
K07A1.13	WBGene00010617	protein_coding_gene	1.54821	2.92455	9.09404e-32
C50F2.5	WBGene00016839	protein_coding_gene	1.54546	2.91896	3.10538e-06
oac-45	WBGene00011656	protein_coding_gene	1.54511	2.91826	0.000816433
fbxa-172	WBGene00008014	protein_coding_gene	1.54132	2.9106	1.08241e-07
skr-12	WBGene00004818	protein_coding_gene	1.5383	2.90451	2.45568e-11
Y39E4B.11	WBGene00012720	protein_coding_gene	1.53398	2.89585	5.39229e-06
C53B4.2	WBGene00008272	protein_coding_gene	1.53354	2.89495	6.08552e-05
C08B6.4	WBGene00007425	protein_coding_gene	1.53322	2.89432	1.24318e-09
M05B5.3	WBGene00010871	protein_coding_gene	1.52875	2.88535	4.93848e-08
nspd-9	WBGene00017808	protein_coding_gene	1.52688	2.88162	5.79434e-11
K07E12.2	WBGene00019501	protein_coding_gene	1.52645	2.88077	4.8505e-07
Y53F4B.16	WBGene00013162	protein_coding_gene	1.52464	2.87716	0.000339536
F55F10.3	WBGene00050916	protein_coding_gene	1.52433	2.87654	0.000113538
C16C10.9	WBGene00007629	protein_coding_gene	1.52226	2.87241	0.00201874
T06D8.10	WBGene00011530	protein_coding_gene	1.52186	2.8716	1.24447e-07
F20A1.6	WBGene00017618	protein_coding_gene	1.52165	2.87119	2.83655e-15
F35E2.10	WBGene00044270	pseudogene	1.52126	2.87042	0.00012087
F22B3.10	WBGene00045122	protein_coding_gene	1.51657	2.8611	0.000411212
K11H12.5	WBGene00019661	protein_coding_gene	1.51435	2.85669	5.696e-09
srab-25	WBGene00022807	protein_coding_gene	1.51405	2.85612	0.00433138
T05E12.3	WBGene00011486	protein_coding_gene	1.51112	2.85032	1.94041e-30
C06A6.7	WBGene00015511	protein_coding_gene	1.51047	2.84902	7.11334e-07
pals-6	WBGene00007660	protein_coding_gene	1.50974	2.84758	2.30064e-05
T25D1.2	WBGene00020794	protein_coding_gene	1.50729	2.84276	0.00192653
F54H5.5	WBGene00018841	protein_coding_gene	1.50695	2.84209	1.64371e-07
fbxa-30	WBGene00013837	protein_coding_gene	1.50676	2.84171	0.000109808
C47F8.5	WBGene00008161	protein_coding_gene	1.50532	2.83888	0.00311427
sre-6	WBGene00009242	protein_coding_gene	1.50429	2.83685	0.000550218
wht-5	WBGene00008950	protein_coding_gene	1.50247	2.83327	2.22052e-08
decr-1.3	WBGene00011467	protein_coding_gene	1.50199	2.83233	5.27518e-08
gad-2	WBGene00015666	protein_coding_gene	1.50189	2.83213	1.93152e-05
D1081.5	WBGene00008383	protein_coding_gene	1.50132	2.83101	4.9461e-07
F58D5.6	WBGene00010245	protein_coding_gene	1.49876	2.82601	0.000186444
clec-28	WBGene00009857	protein_coding_gene	1.49846	2.82541	0.000262116
T09D3.8	WBGene00044538	protein_coding_gene	1.49414	2.81697	0.00389031
msp-51	WBGene00003444	protein_coding_gene	1.49378	2.81625	8.43905e-11
K07A1.4	WBGene00010611	protein_coding_gene	1.49131	2.81144	7.44392e-10
F02H6.7	WBGene00008540	protein_coding_gene	1.48984	2.80858	0.00447121
col-74	WBGene00000650	protein_coding_gene	1.48977	2.80845	3.59477e-10
C17E4.2	WBGene00007642	protein_coding_gene	1.48873	2.80642	3.14158e-12
R102.3	WBGene00011290	protein_coding_gene	1.48827	2.80553	0.000171724
ZK1251.3	WBGene00014241	protein_coding_gene	1.48803	2.80505	0.000233146
F44E5.3	WBGene00009690	protein_coding_gene	1.48681	2.80268	0.0003358
C35E7.10	WBGene00016462	protein_coding_gene	1.47909	2.78772	1.50733e-11
clec-32	WBGene00009860	protein_coding_gene	1.47739	2.78444	0.00317263
F49C5.10	WBGene00044162	protein_coding_gene	1.47611	2.78197	0.00326424
C09H10.9	WBGene00007503	protein_coding_gene	1.47365	2.77723	3.01986e-06
C34D4.10	WBGene00016402	protein_coding_gene	1.47296	2.7759	6.64271e-21
K07F5.6	WBGene00010634	protein_coding_gene	1.47051	2.77119	7.45217e-07
Y18D10A.26	WBGene00023459	protein_coding_gene	1.46799	2.76637	0.000532404
fbxa-176	WBGene00008017	protein_coding_gene	1.46713	2.76471	4.7239e-05
dsl-6	WBGene00001108	protein_coding_gene	1.46382	2.75838	1.28303e-09
T25B9.6	WBGene00012012	protein_coding_gene	1.46106	2.75311	1.71083e-09
Y50D4C.2	WBGene00021747	pseudogene	1.46104	2.75306	3.73567e-11
Y57A10A.1	WBGene00013246	protein_coding_gene	1.45833	2.7479	3.33683e-22
C06A8.6	WBGene00015516	protein_coding_gene	1.45726	2.74587	9.13965e-09
msp-45	WBGene00003438	protein_coding_gene	1.4564	2.74424	2.24415e-12
acc-3	WBGene00018880	protein_coding_gene	1.45463	2.74086	0.00017726
inpp-1	WBGene00012016	protein_coding_gene	1.45446	2.74054	5.6309e-11
F08H9.4	WBGene00008592	protein_coding_gene	1.44945	2.73105	0.00299626
ttr-22	WBGene00011450	protein_coding_gene	1.44728	2.72694	0.0046235
acdh-8	WBGene00019406	protein_coding_gene	1.44718	2.72674	1.37291e-11
Y47H9C.12	WBGene00012955	protein_coding_gene	1.44639	2.72526	0.00426437
T07G12.3	WBGene00011594	protein_coding_gene	1.44105	2.71519	4.65545e-05
C09D4.3	WBGene00015634	protein_coding_gene	1.44051	2.71417	9.52164e-09
his-70	WBGene00001944	protein_coding_gene	1.43867	2.71072	7.97971e-06
Y40A1A.6	WBGene00304815	ncRNA_gene	1.43719	2.70792	4.12526e-14
F40H6.5	WBGene00018255	protein_coding_gene	1.4344	2.70269	0.00432035
T11F8.4	WBGene00020435	protein_coding_gene	1.43406	2.70205	1.57546e-07
col-65	WBGene00000641	protein_coding_gene	1.4329	2.69989	2.72468e-16
C25H3.16	WBGene00044392	protein_coding_gene	1.43015	2.69474	0.00214917
dhhc-12	WBGene00010323	protein_coding_gene	1.42864	2.69193	2.0174e-06
ZK484.7	WBGene00022753	protein_coding_gene	1.42744	2.68969	1.81918e-06
oac-44	WBGene00011654	protein_coding_gene	1.42679	2.68848	0.0032417
F44F1.1	WBGene00009693	pseudogene	1.4251	2.68534	0.00251198
ugt-9	WBGene00020587	protein_coding_gene	1.42264	2.68076	6.26629e-05
col-165	WBGene00000738	protein_coding_gene	1.42206	2.67967	9.72607e-12
T21E12.5	WBGene00020656	protein_coding_gene	1.42085	2.67743	0.00161193
F21F3.2	WBGene00017672	protein_coding_gene	1.42	2.67586	1.66772e-05
C25A6.1	WBGene00016081	protein_coding_gene	1.41813	2.6724	4.49926e-05
msp-55	WBGene00003448	protein_coding_gene	1.41811	2.67235	0.000197024
F36H12.9	WBGene00018123	protein_coding_gene	1.41699	2.67028	0.0036141
nhr-54	WBGene00003644	protein_coding_gene	1.41614	2.66871	6.36263e-06
clec-67	WBGene00018971	protein_coding_gene	1.41358	2.66397	3.38369e-09
F09E10.1	WBGene00017294	protein_coding_gene	1.41311	2.6631	4.74487e-13
Y38F1A.7	WBGene00012609	protein_coding_gene	1.4126	2.66217	0.00114819
Y47D7A.2	WBGene00021616	protein_coding_gene	1.41001	2.65738	0.00414136
C35A11.3	WBGene00016430	protein_coding_gene	1.40965	2.65673	0.00408411
trf-2	WBGene00022454	protein_coding_gene	1.40926	2.65601	0.00118562
F01G10.5	WBGene00008508	protein_coding_gene	1.40815	2.65397	2.15307e-09
ZK896.4	WBGene00014135	protein_coding_gene	1.40648	2.65089	0.000175139
spe-47	WBGene00021271	protein_coding_gene	1.40511	2.64838	2.26741e-05
F36H1.3	WBGene00009492	protein_coding_gene	1.40264	2.64386	1.01024e-06
str-7	WBGene00006075	protein_coding_gene	1.40197	2.64262	0.00513507
kin-24	WBGene00002206	protein_coding_gene	1.40141	2.6416	5.56243e-06
C17E4.10	WBGene00007647	protein_coding_gene	1.39962	2.63832	3.97034e-50
Y2H9A.6	WBGene00086568	protein_coding_gene	1.39932	2.63778	1.90894e-05
F55B12.11	WBGene00077570	pseudogene	1.39889	2.63699	0.00129185
K01A6.4	WBGene00010446	protein_coding_gene	1.39868	2.6366	0.00532917
W09C3.1	WBGene00021109	protein_coding_gene	1.3982	2.63572	0.00408356
F49E11.7	WBGene00009893	protein_coding_gene	1.39752	2.63448	2.71563e-05
Y48B6A.5	WBGene00012979	protein_coding_gene	1.39741	2.63428	2.00133e-07
F54C8.1	WBGene00010035	protein_coding_gene	1.39455	2.62907	6.12166e-08
acdh-5	WBGene00016491	protein_coding_gene	1.39383	2.62776	5.49004e-08
K07A1.3	WBGene00010610	protein_coding_gene	1.39358	2.62729	1.95355e-14
T27F6.1	WBGene00012102	protein_coding_gene	1.39342	2.62701	0.000281317
T19H12.15	WBGene00271827	protein_coding_gene	1.39151	2.62353	4.67804e-18
clec-134	WBGene00021141	protein_coding_gene	1.38786	2.61689	0.00797477
spe-42	WBGene00007117	protein_coding_gene	1.38779	2.61677	0.000203598
T15D6.10	WBGene00011784	protein_coding_gene	1.38501	2.61174	0.00564137
F36H12.14	WBGene00018127	pseudogene	1.38419	2.61026	4.59832e-05
tsp-19	WBGene00006645	protein_coding_gene	1.38416	2.6102	0.000175892
W03G1.5	WBGene00021011	protein_coding_gene	1.38412	2.61014	1.79528e-05
T04A6.3	WBGene00020202	protein_coding_gene	1.38039	2.60339	0.00161503
T24C4.4	WBGene00020760	protein_coding_gene	1.37827	2.59957	0.000131794
T25B9.5	WBGene00012011	protein_coding_gene	1.37824	2.59952	7.07796e-05
C55C3.7	WBGene00043065	protein_coding_gene	1.37791	2.59892	0.00444644
F21A3.4	WBGene00008994	protein_coding_gene	1.37721	2.59766	0.00033864
clec-36	WBGene00044332	protein_coding_gene	1.37658	2.59653	3.00982e-06
K08D8.5	WBGene00010659	protein_coding_gene	1.376	2.59548	7.66837e-07
T10D4.7	WBGene00020409	protein_coding_gene	1.37417	2.59219	0.00598442
C38C3.8	WBGene00016516	pseudogene	1.37351	2.59101	0.000633644
M05D6.1	WBGene00010874	protein_coding_gene	1.37297	2.59003	0.00265239
Y47D7A.18	WBGene00235165	protein_coding_gene	1.37238	2.58897	0.000981791
K07A1.10	WBGene00010616	protein_coding_gene	1.37192	2.58814	5.28915e-36
F38A1.9	WBGene00009522	protein_coding_gene	1.37022	2.5851	1.19294e-06
C16C8.18	WBGene00015855	protein_coding_gene	1.37007	2.58483	5.72183e-07
T28C6.5	WBGene00012120	protein_coding_gene	1.36913	2.58315	3.42059e-05
nhr-81	WBGene00003671	protein_coding_gene	1.36795	2.58103	0.00463348
tig-3	WBGene00021594	protein_coding_gene	1.3672	2.57969	0.00309942
Y66A7A.4	WBGene00013424	protein_coding_gene	1.36551	2.57668	0.000239839
ZK1010.6	WBGene00014180	pseudogene	1.36533	2.57635	0.00936069
F15D4.5	WBGene00008862	protein_coding_gene	1.365	2.57577	3.00059e-05
ZK809.9	WBGene00194934	protein_coding_gene	1.36428	2.57448	0.000102102
F23B12.1	WBGene00009079	protein_coding_gene	1.36428	2.57448	2.24137e-05
F10C1.3	WBGene00017325	protein_coding_gene	1.36383	2.57367	2.85561e-06
T12A2.6	WBGene00020440	protein_coding_gene	1.36315	2.57245	0.00914084
B0207.7	WBGene00015030	protein_coding_gene	1.36139	2.56932	3.83005e-05
dhhc-13	WBGene00019257	protein_coding_gene	1.36137	2.56929	0.000136531
C47F8.3	WBGene00008159	protein_coding_gene	1.36108	2.56878	0.0088643
C39H7.1	WBGene00016541	protein_coding_gene	1.35881	2.56474	2.05279e-11
ZK892.4	WBGene00014128	protein_coding_gene	1.35831	2.56385	0.00325587
W03A5.1	WBGene00020966	protein_coding_gene	1.35754	2.56247	4.04555e-06
sst-20	WBGene00006058	protein_coding_gene	1.35751	2.56242	5.88803e-06
T20B6.2	WBGene00020598	protein_coding_gene	1.35711	2.56172	0.00239981
C27D6.15	WBGene00303362	protein_coding_gene	1.35686	2.56128	0.000971606
T06G6.11	WBGene00011550	pseudogene	1.3566	2.56081	0.00687315
2RSSE.3	WBGene00044951	pseudogene	1.35541	2.55869	0.00106558
Y39B6A.25	WBGene00012684	protein_coding_gene	1.35491	2.5578	0.000112063
mboa-4	WBGene00007446	protein_coding_gene	1.35412	2.55641	7.48228e-07
ugt-63	WBGene00015449	protein_coding_gene	1.35392	2.55605	3.33408e-14
T05H4.7	WBGene00020270	protein_coding_gene	1.34948	2.5482	0.00137385
tag-293	WBGene00015398	protein_coding_gene	1.34875	2.54691	0.00890665
Y82E9BL.19	WBGene00194735	protein_coding_gene	1.34762	2.54492	0.010196
ZK354.2	WBGene00022705	protein_coding_gene	1.3471	2.544	6.46591e-11
msp-57	WBGene00003450	protein_coding_gene	1.34699	2.54381	0.00150455
F36A2.14	WBGene00023490	protein_coding_gene	1.34657	2.54307	6.40331e-09
spch-2	WBGene00015689	protein_coding_gene	1.34632	2.54263	6.49193e-05
Y50D4B.9	WBGene00268189	pseudogene	1.34563	2.54141	0.00672415
Y38A10A.2	WBGene00021389	protein_coding_gene	1.3441	2.53872	3.25447e-06
F16C3.4	WBGene00044243	protein_coding_gene	1.34299	2.53677	0.000372188
irld-14	WBGene00011322	protein_coding_gene	1.33946	2.53056	5.22429e-05
Y53F4B.27	WBGene00013173	protein_coding_gene	1.33914	2.53001	4.48147e-05
LLC1.121	WBGene00235121	pseudogene	1.33785	2.52775	0.00744681
bath-10	WBGene00021726	protein_coding_gene	1.33708	2.5264	7.21453e-07
oac-48	WBGene00011960	protein_coding_gene	1.33671	2.52575	0.00216425
4R79.2	WBGene00007067	protein_coding_gene	1.3362	2.52485	0.000137031
xtr-2	WBGene00006966	protein_coding_gene	1.33403	2.52107	0.00854285
F15H9.7	WBGene00077535	pseudogene	1.33011	2.51422	0.00357348
T27A8.7	WBGene00206527	protein_coding_gene	1.32959	2.51332	0.00940758
F16G10.2	WBGene00017517	protein_coding_gene	1.32838	2.51121	0.00126929
msp-65	WBGene00003458	protein_coding_gene	1.32389	2.50339	7.51448e-05
C36H8.1	WBGene00007987	protein_coding_gene	1.32382	2.50329	6.00632e-08
M199.9	WBGene00044998	protein_coding_gene	1.32369	2.50305	0.00113459
C49A1.5	WBGene00008187	protein_coding_gene	1.32279	2.5015	0.00862165
C17H12.3	WBGene00015929	protein_coding_gene	1.32222	2.5005	1.16559e-07
spe-45	WBGene00009217	protein_coding_gene	1.32219	2.50046	0.000698631
msrp-6	WBGene00017058	protein_coding_gene	1.32033	2.49724	1.36776e-06
snb-5	WBGene00004899	protein_coding_gene	1.31932	2.49549	0.00690895
F54H12.8	WBGene00045247	protein_coding_gene	1.31882	2.49461	0.000103465
C54E10.10	WBGene00206523	protein_coding_gene	1.31765	2.4926	0.00126318
irld-6	WBGene00009239	protein_coding_gene	1.31598	2.48971	5.95994e-05
ugt-16	WBGene00013901	protein_coding_gene	1.3159	2.48957	6.37829e-11
K03H1.12	WBGene00010547	protein_coding_gene	1.31582	2.48944	2.29551e-05
spp-17	WBGene00005002	protein_coding_gene	1.31545	2.4888	0.000609512
R02F11.10	WBGene00202497	protein_coding_gene	1.31527	2.4885	0.00137553
nspd-5	WBGene00017386	protein_coding_gene	1.31332	2.48513	0.000719506
T23F11.2	WBGene00011954	protein_coding_gene	1.31328	2.48506	0.00384549
cyp-25A6	WBGene00019438	protein_coding_gene	1.31175	2.48242	0.00839691
T27A1.2	WBGene00020834	protein_coding_gene	1.3086	2.47701	1.38831e-09
glf-1	WBGene00019154	protein_coding_gene	1.30726	2.47472	2.45025e-08
Y71A12B.19	WBGene00077443	pseudogene	1.30699	2.47424	0.000413727
C05D12.3	WBGene00014666	protein_coding_gene	1.30681	2.47394	2.40833e-21
gasr-8	WBGene00008144	protein_coding_gene	1.30674	2.47381	0.00482663
zig-6	WBGene00006983	protein_coding_gene	1.30595	2.47247	3.51171e-06
F43E2.6	WBGene00018394	protein_coding_gene	1.30344	2.46817	6.70204e-05
oac-36	WBGene00010172	protein_coding_gene	1.30074	2.46355	0.00881662
C16D9.5	WBGene00015860	protein_coding_gene	1.30066	2.46341	0.000729704
T15D6.8	WBGene00011782	protein_coding_gene	1.30031	2.46282	0.00818158
F26F2.11	WBGene00195158	protein_coding_gene	1.2997	2.46178	0.00777509
F32H2.7	WBGene00009344	protein_coding_gene	1.29886	2.46035	3.26701e-12
uggt-2	WBGene00009178	protein_coding_gene	1.29829	2.45937	2.81046e-06
F46A9.2	WBGene00009755	protein_coding_gene	1.29749	2.45801	1.70038e-06
scl-6	WBGene00008028	protein_coding_gene	1.29718	2.45749	2.54174e-08
K08E7.4	WBGene00010672	protein_coding_gene	1.29579	2.45511	0.0074744
pud-2.2	WBGene00017500	protein_coding_gene	1.29466	2.45319	1.36112e-09
F53C3.8	WBGene00018752	protein_coding_gene	1.29272	2.4499	0.00172566
nlp-16	WBGene00003754	protein_coding_gene	1.29236	2.44928	4.2003e-23
oac-34	WBGene00010157	protein_coding_gene	1.29206	2.44878	0.00796771
col-170	WBGene00000743	protein_coding_gene	1.2918	2.44833	0.0057107
F37A4.5	WBGene00018135	protein_coding_gene	1.29002	2.44532	2.03934e-07
C14A4.8	WBGene00007559	protein_coding_gene	1.28923	2.44397	0.00129543
Y40B10A.4	WBGene00021489	pseudogene	1.28865	2.44299	0.0044035
T08G3.13	WBGene00011621	protein_coding_gene	1.28664	2.4396	0.0121633
C48D1.9	WBGene00194643	protein_coding_gene	1.28598	2.43847	0.00465638
gst-39	WBGene00001787	protein_coding_gene	1.28554	2.43773	1.34401e-08
F39B3.7	WBGene00304237	protein_coding_gene	1.28509	2.43697	0.00973847
Y62H9A.16	WBGene00304791	protein_coding_gene	1.28448	2.43595	0.00355914
rsef-1	WBGene00016344	protein_coding_gene	1.28322	2.43382	2.60389e-05
C33F10.8	WBGene00016356	protein_coding_gene	1.28174	2.43132	5.20856e-06
scrm-6	WBGene00009753	protein_coding_gene	1.28135	2.43067	4.70207e-05
F16G10.15	WBGene00017529	pseudogene	1.27917	2.42699	0.000274417
M28.9	WBGene00010900	protein_coding_gene	1.27863	2.42608	1.59115e-09
elo-7	WBGene00001245	protein_coding_gene	1.27838	2.42567	0.000378639
nas-19	WBGene00003538	protein_coding_gene	1.27745	2.4241	0.00933319
C33F10.12	WBGene00016358	protein_coding_gene	1.27616	2.42193	6.91363e-08
Y57A10B.6	WBGene00013278	protein_coding_gene	1.276	2.42166	1.99638e-05
F13H6.4	WBGene00017432	pseudogene	1.27536	2.42059	6.6385e-05
C08F11.1	WBGene00007450	protein_coding_gene	1.27328	2.4171	0.00058693
fbxa-160	WBGene00015604	protein_coding_gene	1.27235	2.41555	0.00177205
C31B8.7	WBGene00016282	protein_coding_gene	1.27171	2.41448	5.76329e-06
Y47D3B.12	WBGene00185055	protein_coding_gene	1.26981	2.41129	0.000316601
F13D12.9	WBGene00008743	protein_coding_gene	1.26939	2.4106	2.02475e-07
F21D9.1	WBGene00009015	protein_coding_gene	1.26925	2.41037	0.00640716
qui-1	WBGene00004265	protein_coding_gene	1.26832	2.40881	1.03946e-08
C29E4.14	WBGene00044634	protein_coding_gene	1.26804	2.40834	0.00119106
clec-164	WBGene00021949	protein_coding_gene	1.26605	2.40503	0.0137428
F36D3.8	WBGene00009473	protein_coding_gene	1.26491	2.40313	0.00185554
dmsr-12	WBGene00019262	protein_coding_gene	1.26324	2.40034	4.31607e-05
F58E6.5	WBGene00010254	protein_coding_gene	1.26283	2.39966	5.14278e-09
clec-193	WBGene00013774	protein_coding_gene	1.26262	2.3993	0.012491
T05H10.3	WBGene00011508	protein_coding_gene	1.26213	2.3985	2.46154e-10
E03H4.11	WBGene00008478	protein_coding_gene	1.26144	2.39734	0.00743547
B0507.6	WBGene00015223	protein_coding_gene	1.26006	2.39505	6.37389e-05
AC7.3	WBGene00014997	protein_coding_gene	1.25967	2.3944	0.00182006
arrd-8	WBGene00012467	protein_coding_gene	1.25958	2.39427	0.00627408
C01G5.3	WBGene00015305	protein_coding_gene	1.25788	2.39144	0.000625545
W06H8.4	WBGene00021067	pseudogene	1.25771	2.39116	0.0104869
W04E12.9	WBGene00012254	protein_coding_gene	1.25731	2.39049	0.00646313
Y26G10.3	WBGene00050973	pseudogene	1.25588	2.38813	0.00812791
R02D1.2	WBGene00235310	protein_coding_gene	1.25449	2.38582	0.00170338
ipla-5	WBGene00019229	protein_coding_gene	1.25421	2.38536	0.00229632
ram-2	WBGene00004300	protein_coding_gene	1.25372	2.38455	1.86208e-15
K07A3.3	WBGene00019461	protein_coding_gene	1.25365	2.38443	1.39529e-07
F10G7.12	WBGene00044744	protein_coding_gene	1.25209	2.38187	0.00190703
lips-9	WBGene00010267	protein_coding_gene	1.25208	2.38184	0.00165605
nhr-169	WBGene00008289	protein_coding_gene	1.25133	2.38061	0.00863921
M7.7	WBGene00010883	protein_coding_gene	1.25049	2.37922	1.20087e-05
csp-1	WBGene00000819	protein_coding_gene	1.24663	2.37287	0.00240476
F20B6.1	WBGene00017627	pseudogene	1.24586	2.3716	0.00741281
F57G8.7	WBGene00010216	protein_coding_gene	1.24323	2.36728	0.0147942
C35A5.4	WBGene00007948	protein_coding_gene	1.24174	2.36484	0.00012087
ptp-5.1	WBGene00016053	protein_coding_gene	1.24172	2.3648	1.06711e-06
K01D12.9	WBGene00010468	protein_coding_gene	1.24119	2.36394	0.000244482
msp-31	WBGene00003429	protein_coding_gene	1.24061	2.36299	6.15558e-11
ZK616.61	WBGene00194816	protein_coding_gene	1.24034	2.36254	1.77652e-06
C40A11.3	WBGene00016546	protein_coding_gene	1.24024	2.36238	6.23656e-05
spch-1	WBGene00007307	protein_coding_gene	1.24021	2.36233	0.00220418
C47E8.1	WBGene00008141	protein_coding_gene	1.24021	2.36233	0.00111204
irld-7	WBGene00018168	protein_coding_gene	1.23997	2.36194	0.00357666
C06A1.3	WBGene00007354	protein_coding_gene	1.23959	2.36131	3.86226e-07
mec-8	WBGene00003172	protein_coding_gene	1.23905	2.36043	6.87118e-16
T05A7.11	WBGene00044383	protein_coding_gene	1.23799	2.3587	0.000236973
Y38H8A.4	WBGene00012638	protein_coding_gene	1.23774	2.3583	3.58109e-06
F35E2.5	WBGene00009412	protein_coding_gene	1.23761	2.35807	0.000365656
ZK1248.5	WBGene00022876	protein_coding_gene	1.23754	2.35796	5.73919e-05
Y52D5A.2	WBGene00021793	protein_coding_gene	1.2359	2.35528	0.0038048
C54E4.5	WBGene00016920	protein_coding_gene	1.23513	2.35403	1.23018e-13
lys-6	WBGene00003095	protein_coding_gene	1.23348	2.35133	8.88084e-06
T10H4.13	WBGene00045339	protein_coding_gene	1.23323	2.35092	0.00611661
best-6	WBGene00015628	protein_coding_gene	1.23321	2.3509	0.0116285
C47A4.1	WBGene00008122	protein_coding_gene	1.23283	2.35028	0.00430689
best-10	WBGene00008185	protein_coding_gene	1.23017	2.34594	0.00367209
scl-5	WBGene00008027	protein_coding_gene	1.22954	2.34492	2.24415e-12
T05F1.8	WBGene00011493	protein_coding_gene	1.22936	2.34463	7.95342e-07
C09B9.7	WBGene00015630	protein_coding_gene	1.2286	2.3434	0.000672453
fbxb-64	WBGene00008071	protein_coding_gene	1.22541	2.33822	0.0131736
F58G1.3	WBGene00010265	protein_coding_gene	1.22455	2.33683	8.49552e-06
Y75B12B.13	WBGene00045402	protein_coding_gene	1.22398	2.3359	0.00915879
bgnt-1.8	WBGene00008290	protein_coding_gene	1.22394	2.33584	0.0152604
ssp-10	WBGene00006039	protein_coding_gene	1.2212	2.33141	0.00109021
ent-3	WBGene00010510	protein_coding_gene	1.21961	2.32884	1.99294e-06
paf-1	WBGene00003906	protein_coding_gene	1.21923	2.32822	0.00117974
T14A8.2	WBGene00020497	protein_coding_gene	1.21837	2.32684	3.50858e-06
W03D8.1	WBGene00020984	protein_coding_gene	1.2182	2.32656	0.00497269
K10G4.5	WBGene00010754	protein_coding_gene	1.21489	2.32123	0.0132272
ssq-2	WBGene00006051	protein_coding_gene	1.21429	2.32027	1.54161e-17
K07A1.15	WBGene00010619	protein_coding_gene	1.21387	2.31958	3.99952e-07
C30B5.6	WBGene00016247	protein_coding_gene	1.21304	2.31826	0.00124138
Y50E8A.6	WBGene00013049	protein_coding_gene	1.21247	2.31735	0.0114434
msp-81	WBGene00003467	protein_coding_gene	1.21185	2.31635	4.18239e-09
F44G4.5	WBGene00009714	protein_coding_gene	1.21107	2.31509	0.000508311
T27A3.5	WBGene00020841	protein_coding_gene	1.21102	2.31501	3.25876e-06
C17E4.14	WBGene00195884	ncRNA_gene	1.21029	2.31384	0.0103646
fbxb-17	WBGene00019037	protein_coding_gene	1.20973	2.31294	0.000188091
F56F3.4	WBGene00010155	protein_coding_gene	1.20971	2.3129	2.03453e-08
M163.22	WBGene00304195	protein_coding_gene	1.20921	2.3121	0.00238199
B0310.3	WBGene00015139	protein_coding_gene	1.20918	2.31207	0.00072117
ZK616.1	WBGene00022771	protein_coding_gene	1.20766	2.30963	0.00390205
nspc-3	WBGene00044338	protein_coding_gene	1.20423	2.30414	0.00147017
Y49G5A.1	WBGene00021731	protein_coding_gene	1.2031	2.30235	0.0152268
F35C5.4	WBGene00009392	protein_coding_gene	1.20295	2.3021	0.00229672
cdc-25.4	WBGene00000389	protein_coding_gene	1.20233	2.30112	0.00133897
F42G4.2	WBGene00009641	protein_coding_gene	1.20227	2.30102	3.52578e-05
Y32G9A.3	WBGene00021302	protein_coding_gene	1.20158	2.29992	0.0148668
nas-22	WBGene00003541	protein_coding_gene	1.20109	2.29914	0.00433335
wht-4	WBGene00017179	protein_coding_gene	1.20081	2.29869	0.000395569
nhr-246	WBGene00014192	protein_coding_gene	1.20032	2.29791	0.0166605
B0024.4	WBGene00007097	protein_coding_gene	1.20009	2.29754	0.011952
K06A1.2	WBGene00019425	protein_coding_gene	1.19823	2.29458	0.00203413
try-7	WBGene00006625	protein_coding_gene	1.19747	2.29336	4.21993e-05
str-11	WBGene00006079	pseudogene	1.19621	2.29137	0.0177592
Y67A6A.1	WBGene00013449	protein_coding_gene	1.19543	2.29014	5.9499e-05
gly-1	WBGene00001626	protein_coding_gene	1.19447	2.28861	0.0184859
H37A05.2	WBGene00010426	protein_coding_gene	1.19358	2.2872	0.000115125
F58D5.7	WBGene00010246	protein_coding_gene	1.19351	2.28708	5.4278e-07
B0244.9	WBGene00015084	protein_coding_gene	1.19324	2.28666	0.000309189
F36G3.3	WBGene00009484	protein_coding_gene	1.19299	2.28626	0.0157319
grl-15	WBGene00001724	protein_coding_gene	1.19298	2.28625	0.000161719
Y17G9A.4	WBGene00021197	protein_coding_gene	1.19231	2.28519	6.67789e-05
grl-16	WBGene00001725	protein_coding_gene	1.19053	2.28236	1.11079e-10
F38C2.4	WBGene00009536	protein_coding_gene	1.18999	2.28151	0.0145293
K08F4.12	WBGene00010680	protein_coding_gene	1.18967	2.28101	0.0138098
F36D3.5	WBGene00009471	protein_coding_gene	1.18951	2.28076	8.54872e-05
F13H8.6	WBGene00017439	protein_coding_gene	1.18904	2.28001	0.0125904
dhhc-5	WBGene00020066	protein_coding_gene	1.18866	2.2794	0.00943913
R13H9.5	WBGene00020071	protein_coding_gene	1.18841	2.27901	0.00121422
T22B7.3	WBGene00020672	protein_coding_gene	1.18774	2.27796	0.00311858
T02B11.4	WBGene00020156	protein_coding_gene	1.18662	2.27619	8.70567e-05
B0391.8	WBGene00014643	pseudogene	1.18624	2.27559	2.90816e-06
C29F5.3	WBGene00016212	protein_coding_gene	1.18571	2.27475	0.000662465
col-115	WBGene00000689	protein_coding_gene	1.18374	2.27166	0.00325044
C36C9.4	WBGene00016487	protein_coding_gene	1.18269	2.26999	0.0173513
C32B5.13	WBGene00016306	protein_coding_gene	1.1825	2.2697	0.0185954
msp-142	WBGene00003469	protein_coding_gene	1.18198	2.26888	2.45101e-08
ZC262.4	WBGene00022581	protein_coding_gene	1.18155	2.2682	0.0178467
T21G5.1	WBGene00020659	protein_coding_gene	1.18103	2.26739	1.49285e-05
Y45F10B.3	WBGene00012871	protein_coding_gene	1.18067	2.26682	0.000922725
Y39B6A.9	WBGene00012671	protein_coding_gene	1.17978	2.26542	0.00827983
Y57E12B.10	WBGene00202501	protein_coding_gene	1.17933	2.26471	0.0196559
ZC581.2	WBGene00022632	protein_coding_gene	1.17929	2.26465	0.000129653
Y116F11B.11	WBGene00013827	pseudogene	1.17925	2.26459	0.0113095
Y37H2A.13	WBGene00045417	protein_coding_gene	1.17827	2.26305	0.000443923
glct-4	WBGene00008160	protein_coding_gene	1.17764	2.26207	0.0184859
C47E12.12	WBGene00008155	protein_coding_gene	1.1774	2.26169	0.00529428
msp-40	WBGene00003435	protein_coding_gene	1.17617	2.25976	0.00509799
fbxa-87	WBGene00044660	pseudogene	1.17603	2.25953	8.35841e-05
Y23H5B.12	WBGene00194701	protein_coding_gene	1.17576	2.25912	0.0179396
F56F4.4	WBGene00018981	protein_coding_gene	1.1751	2.25809	0.0144174
F28E10.4	WBGene00017902	protein_coding_gene	1.17417	2.25663	0.00165136
C34C6.3	WBGene00007916	protein_coding_gene	1.1738	2.25605	1.28116e-06
F35C11.2	WBGene00009401	protein_coding_gene	1.17354	2.25565	0.00419086
B0496.1	WBGene00015210	protein_coding_gene	1.1735	2.25558	0.00441344
C15H7.3	WBGene00007610	protein_coding_gene	1.17329	2.25525	1.66531e-05
bgnt-1.4	WBGene00015982	protein_coding_gene	1.17309	2.25495	0.0125029
C27A2.8	WBGene00044387	protein_coding_gene	1.17291	2.25466	0.0130222
gst-40	WBGene00001788	protein_coding_gene	1.17282	2.25452	0.0114451
Y45F10B.15	WBGene00012876	pseudogene	1.17268	2.2543	0.0195228
exc-13	WBGene00015393	protein_coding_gene	1.17205	2.25332	0.000132542
T10E9.6	WBGene00020416	protein_coding_gene	1.17159	2.2526	0.00320094
F10G2.11	WBGene00271802	pseudogene	1.17066	2.25114	0.0201927
smz-2	WBGene00020661	protein_coding_gene	1.16979	2.24979	1.51025e-07
wht-8	WBGene00012925	protein_coding_gene	1.16929	2.24901	5.04629e-06
D1081.12	WBGene00086554	protein_coding_gene	1.16885	2.24833	1.44825e-05
C06C6.6	WBGene00007380	pseudogene	1.16821	2.24732	0.0095885
F44B9.10	WBGene00018411	protein_coding_gene	1.16687	2.24524	0.0124279
C07B5.3	WBGene00007408	protein_coding_gene	1.1653	2.2428	0.00662002
C15B12.8	WBGene00015788	protein_coding_gene	1.16441	2.24141	3.42059e-05
F38H4.6	WBGene00009550	protein_coding_gene	1.16439	2.24138	0.00186981
K08E7.5	WBGene00010673	protein_coding_gene	1.16355	2.24008	0.0028279
F41G3.5	WBGene00018301	protein_coding_gene	1.16292	2.2391	7.20235e-05
C28H8.7	WBGene00016198	protein_coding_gene	1.1616	2.23706	0.0220276
frk-1	WBGene00001487	protein_coding_gene	1.16046	2.23529	1.93557e-06
pals-33	WBGene00021081	protein_coding_gene	1.1604	2.23519	0.000221092
F59C6.3	WBGene00010324	protein_coding_gene	1.1603	2.23504	0.000752361
F36G9.17	WBGene00077605	pseudogene	1.16015	2.2348	0.0121548
F33D11.1	WBGene00018000	protein_coding_gene	1.15971	2.23412	0.0206891
fbxb-57	WBGene00010101	protein_coding_gene	1.15957	2.23391	0.00845696
T23E7.6	WBGene00044772	protein_coding_gene	1.15897	2.23298	0.00956489
T23G11.10	WBGene00011973	protein_coding_gene	1.15813	2.23168	0.0174872
tag-191	WBGene00007049	protein_coding_gene	1.15812	2.23166	0.000532404
C08F11.12	WBGene00007459	protein_coding_gene	1.15762	2.23089	1.29265e-05
F46F5.16	WBGene00018507	protein_coding_gene	1.1575	2.2307	0.0208359
F55G11.8	WBGene00010128	protein_coding_gene	1.15512	2.22702	0.00169262
T02E1.7	WBGene00011379	protein_coding_gene	1.15435	2.22584	5.9499e-05
F53B2.5	WBGene00009956	protein_coding_gene	1.15334	2.22428	8.00503e-06
oac-43	WBGene00011653	protein_coding_gene	1.15229	2.22267	0.0144309
gsp-3	WBGene00021113	protein_coding_gene	1.15123	2.22103	1.13598e-07
C03C10.2	WBGene00007269	protein_coding_gene	1.15077	2.22033	0.00121746
Y105C5B.11	WBGene00013651	protein_coding_gene	1.1507	2.22021	0.000677919
F17C11.11	WBGene00008922	protein_coding_gene	1.15057	2.22002	2.76505e-15
F22G12.8	WBGene00044712	pseudogene	1.1505	2.21991	7.40647e-06
F32A11.3	WBGene00009308	protein_coding_gene	1.15045	2.21982	3.83475e-10
dod-23	WBGene00009898	protein_coding_gene	1.15025	2.21953	5.03915e-30
C46H11.6	WBGene00016730	protein_coding_gene	1.14801	2.21608	0.00200049
F18G5.5	WBGene00017581	pseudogene	1.14713	2.21473	0.0237718
F32B4.2	WBGene00009313	protein_coding_gene	1.14705	2.2146	2.70869e-06
M7.12	WBGene00010887	protein_coding_gene	1.14651	2.21378	4.05393e-07
W03D8.3	WBGene00020986	protein_coding_gene	1.1457	2.21254	0.00827744
R08C7.5	WBGene00019949	protein_coding_gene	1.14462	2.21088	9.52097e-05
R03D7.5	WBGene00010991	protein_coding_gene	1.14257	2.20773	0.00152943
F28A10.4	WBGene00017872	protein_coding_gene	1.1416	2.20625	0.0160093
ZK930.7	WBGene00014157	protein_coding_gene	1.14137	2.20591	0.00189016
ptp-5.2	WBGene00013304	protein_coding_gene	1.14022	2.20415	3.99153e-05
F09C12.8	WBGene00017279	protein_coding_gene	1.13976	2.20344	3.77032e-06
R05C11.2	WBGene00019874	protein_coding_gene	1.13956	2.20314	0.0238577
F19B6.3	WBGene00008949	protein_coding_gene	1.13908	2.2024	0.0177791
grd-16	WBGene00001705	protein_coding_gene	1.1389	2.20212	0.0125904
F31E9.8	WBGene00045408	pseudogene	1.13856	2.20162	0.00368729
C46A5.4	WBGene00016700	protein_coding_gene	1.13778	2.20042	0.00022008
F26F12.2	WBGene00017833	protein_coding_gene	1.13775	2.20037	0.0207829
F25B3.4	WBGene00009101	protein_coding_gene	1.13715	2.19947	0.00163631
F44D12.8	WBGene00009685	protein_coding_gene	1.13663	2.19866	0.000256612
T09F5.12	WBGene00014836	lincRNA_gene	1.1366	2.19863	1.10341e-05
msrp-4	WBGene00018500	protein_coding_gene	1.13429	2.1951	0.013347
comp-1	WBGene00018158	protein_coding_gene	1.13391	2.19453	3.42059e-05
K07A1.20	WBGene00219285	protein_coding_gene	1.13223	2.19198	0.0244666
Y53F4B.8	WBGene00013155	pseudogene	1.1312	2.19041	0.00733402
R01H2.4	WBGene00019812	protein_coding_gene	1.12895	2.187	0.00292666
F59A7.2	WBGene00019090	protein_coding_gene	1.12845	2.18623	0.00398568
clec-156	WBGene00017809	protein_coding_gene	1.12702	2.18406	0.00384749
C06A5.2	WBGene00015500	protein_coding_gene	1.12659	2.18341	0.000956583
Y62H9A.13	WBGene00013401	protein_coding_gene	1.12456	2.18035	0.0252153
clec-68	WBGene00018970	protein_coding_gene	1.1244	2.18011	0.0254561
F16B3.2	WBGene00017502	protein_coding_gene	1.12381	2.17922	0.0102598
ugt-41	WBGene00017336	protein_coding_gene	1.12368	2.17903	1.33656e-07
cut-2	WBGene00009983	protein_coding_gene	1.1236	2.17891	4.42292e-07
sdz-30	WBGene00011432	protein_coding_gene	1.12126	2.17536	5.63249e-05
Y57G7A.6	WBGene00021969	protein_coding_gene	1.12093	2.17488	4.75892e-06
tbx-34	WBGene00006553	protein_coding_gene	1.12077	2.17463	0.000236973
lgc-47	WBGene00009799	protein_coding_gene	1.12022	2.17381	2.10018e-05
alg-4	WBGene00006449	protein_coding_gene	1.11991	2.17334	0.0018789
C25F9.8	WBGene00007727	protein_coding_gene	1.11979	2.17315	0.00430394
ssp-9	WBGene00006038	protein_coding_gene	1.11948	2.17268	0.00346369
C10C6.3	WBGene00007512	protein_coding_gene	1.11813	2.17065	0.00332379
F37A8.2	WBGene00009502	protein_coding_gene	1.11812	2.17064	0.00117768
ZC477.2	WBGene00022617	protein_coding_gene	1.11807	2.17056	0.00231133
C27D6.11	WBGene00044388	protein_coding_gene	1.11783	2.1702	3.94419e-05
K10D2.8	WBGene00189952	protein_coding_gene	1.11651	2.16822	0.000648644
B0205.13	WBGene00044644	protein_coding_gene	1.11572	2.16703	0.0166766
Y7A5A.11	WBGene00044155	pseudogene	1.11498	2.16591	0.0036869
H32C10.1	WBGene00019255	protein_coding_gene	1.11416	2.16469	7.94628e-06
Y57G11A.2	WBGene00013290	protein_coding_gene	1.11358	2.16382	0.000902149
F12E12.6	WBGene00017407	protein_coding_gene	1.11352	2.16373	0.0100947
cwp-3	WBGene00000861	protein_coding_gene	1.11273	2.16255	0.0150675
F42G8.8	WBGene00018359	protein_coding_gene	1.11245	2.16212	4.46737e-06
ttbk-4	WBGene00012169	protein_coding_gene	1.11179	2.16114	2.49378e-06
ZK1248.20	WBGene00044393	protein_coding_gene	1.11168	2.16097	0.00653735
C27D8.1	WBGene00007777	protein_coding_gene	1.11141	2.16057	2.91178e-07
R08A2.1	WBGene00011132	protein_coding_gene	1.11118	2.16023	2.10018e-05
Y37D8A.8	WBGene00012549	protein_coding_gene	1.11062	2.15939	0.000534779
C17C3.9	WBGene00015892	protein_coding_gene	1.10982	2.15818	0.0233829
B0280.2	WBGene00015100	protein_coding_gene	1.10906	2.15706	0.00292007
ZC581.10	WBGene00195178	protein_coding_gene	1.10906	2.15705	0.00148627
pgp-12	WBGene00004006	protein_coding_gene	1.10782	2.15519	0.00437983
nspc-10	WBGene00009640	protein_coding_gene	1.10765	2.15494	1.22469e-12
T16G12.7	WBGene00011808	protein_coding_gene	1.10756	2.15481	0.000692213
glct-3	WBGene00011781	protein_coding_gene	1.10721	2.15428	0.0269039
C47E12.11	WBGene00008154	protein_coding_gene	1.10635	2.153	0.000140167
T05G5.4	WBGene00011499	protein_coding_gene	1.10554	2.1518	0.0033172
msp-152	WBGene00003470	protein_coding_gene	1.10552	2.15176	0.00564944
skpo-2	WBGene00015841	protein_coding_gene	1.10547	2.15169	0.000410101
gsp-4	WBGene00020187	protein_coding_gene	1.10475	2.15062	6.08766e-09
ZK1128.3	WBGene00014229	protein_coding_gene	1.10448	2.15022	0.000194602
ZK84.2	WBGene00022650	protein_coding_gene	1.10408	2.14962	0.000141735
ssp-11	WBGene00006040	protein_coding_gene	1.10358	2.14887	0.00818236
C35D6.5	WBGene00007962	pseudogene	1.10345	2.14868	0.00112991
C30A5.10	WBGene00016242	protein_coding_gene	1.10343	2.14866	0.0199016
clec-123	WBGene00021288	protein_coding_gene	1.10303	2.14805	2.49655e-06
argk-1	WBGene00009706	protein_coding_gene	1.1027	2.14756	0.0188891
K08F8.5	WBGene00010682	protein_coding_gene	1.10163	2.14597	0.00045465
C14A6.10	WBGene00045348	pseudogene	1.10074	2.14465	0.0246725
msp-78	WBGene00003465	protein_coding_gene	1.10024	2.1439	3.65207e-05
Y71G12B.33	WBGene00044358	protein_coding_gene	1.09847	2.14127	0.0307296
C18F10.2	WBGene00015977	protein_coding_gene	1.09756	2.13993	0.000406865
F46F5.7	WBGene00018498	protein_coding_gene	1.09721	2.13941	0.00551834
col-168	WBGene00000741	protein_coding_gene	1.09718	2.13935	0.0146614
F38E1.3	WBGene00018178	protein_coding_gene	1.09568	2.13714	0.00105913
srr-3	WBGene00005654	protein_coding_gene	1.09558	2.13698	0.028303
ssp-16	WBGene00006044	protein_coding_gene	1.09543	2.13677	0.0159342
C17H12.5	WBGene00015931	protein_coding_gene	1.0946	2.13554	7.50919e-06
ZK105.14	WBGene00271707	protein_coding_gene	1.09355	2.13399	0.00483061
F13A7.1	WBGene00008724	protein_coding_gene	1.09355	2.13398	5.67582e-06
W05B10.3	WBGene00012278	protein_coding_gene	1.09223	2.13203	0.0291855
C15H7.2	WBGene00014678	pseudogene	1.09201	2.13171	0.0267965
alg-3	WBGene00011910	protein_coding_gene	1.09196	2.13163	0.00206803
ZK180.5	WBGene00022679	protein_coding_gene	1.09129	2.13065	3.77906e-10
msd-4	WBGene00016447	protein_coding_gene	1.09079	2.12991	0.000875194
C53D6.5	WBGene00008282	pseudogene	1.08989	2.12857	0.0317504
F27C8.5	WBGene00009185	protein_coding_gene	1.08978	2.12841	0.000137237
dmsr-3	WBGene00012993	protein_coding_gene	1.08974	2.12835	0.00915382
cnnm-5	WBGene00011260	protein_coding_gene	1.08971	2.12831	0.00549622
cwp-5	WBGene00009844	protein_coding_gene	1.08885	2.12705	0.00341467
Y65B4A.7	WBGene00022030	protein_coding_gene	1.08871	2.12683	0.0126373
C55B7.10	WBGene00016946	protein_coding_gene	1.08854	2.12659	0.00197833
wrt-1	WBGene00006947	protein_coding_gene	1.08853	2.12657	9.72977e-07
F57F4.1	WBGene00019015	protein_coding_gene	1.0883	2.12623	6.04974e-06
ttbk-3	WBGene00009324	protein_coding_gene	1.08738	2.12488	0.000201451
Y6E2A.4	WBGene00012398	protein_coding_gene	1.08712	2.12449	0.00218233
F22B7.3	WBGene00017694	protein_coding_gene	1.08664	2.12378	0.00506631
B0218.5	WBGene00015049	protein_coding_gene	1.08641	2.12345	0.000809325
C09H5.7	WBGene00015661	protein_coding_gene	1.08579	2.12254	0.00493465
Y57G11B.3	WBGene00013296	protein_coding_gene	1.08572	2.12244	0.00498378
srb-3	WBGene00005068	protein_coding_gene	1.08571	2.12242	0.02926
K11C4.1	WBGene00019642	protein_coding_gene	1.08542	2.12199	0.000190322
clec-236	WBGene00013495	pseudogene	1.08515	2.12159	0.0130284
abf-2	WBGene00000013	protein_coding_gene	1.08403	2.11995	0.00314757
Y23H5B.2	WBGene00021273	pseudogene	1.08389	2.11975	0.0204708
spe-11	WBGene00004965	protein_coding_gene	1.08343	2.11906	1.22938e-06
R07H5.9	WBGene00011129	protein_coding_gene	1.08331	2.11889	0.00352387
K05F1.1	WBGene00019405	protein_coding_gene	1.08267	2.11795	0.0127117
nhr-175	WBGene00008630	protein_coding_gene	1.08084	2.11526	0.0329788
M01D1.11	WBGene00220026	snoRNA_gene	1.08059	2.1149	0.033356
Y6E2A.5	WBGene00012399	protein_coding_gene	1.08035	2.11454	0.00669885
pck-3	WBGene00019151	protein_coding_gene	1.08019	2.11432	1.42642e-05
cpb-2	WBGene00000771	protein_coding_gene	1.07968	2.11357	5.53215e-05
pals-7	WBGene00007661	protein_coding_gene	1.07927	2.11296	0.03337
F58H1.6	WBGene00010289	protein_coding_gene	1.07813	2.11129	8.37641e-06
F07F6.1	WBGene00017215	protein_coding_gene	1.07742	2.11026	0.00103901
msp-59	WBGene00003452	protein_coding_gene	1.07652	2.10895	1.34418e-06
C55C3.4	WBGene00016954	protein_coding_gene	1.07598	2.10815	0.000258168
linc-23	WBGene00219692	lincRNA_gene	1.07593	2.10808	0.0184959
col-144	WBGene00000717	protein_coding_gene	1.07582	2.10792	0.0163909
ZC581.7	WBGene00022634	protein_coding_gene	1.07558	2.10757	0.00159311
C38C10.3	WBGene00008001	protein_coding_gene	1.07495	2.10665	0.000910345
swt-5	WBGene00010594	protein_coding_gene	1.07482	2.10646	0.026474
nkb-2	WBGene00008074	protein_coding_gene	1.07457	2.1061	1.1771e-05
msp-76	WBGene00003463	protein_coding_gene	1.07439	2.10583	1.49978e-07
W07A12.4	WBGene00012322	protein_coding_gene	1.0742	2.10556	0.000766457
hdl-1	WBGene00001839	protein_coding_gene	1.07302	2.10384	9.64443e-05
C15A11.2	WBGene00007597	protein_coding_gene	1.07286	2.1036	0.00115582
acs-6	WBGene00022849	protein_coding_gene	1.07233	2.10283	2.136e-05
rab-3	WBGene00004267	protein_coding_gene	1.07227	2.10274	3.73602e-13
C17G10.3	WBGene00015917	protein_coding_gene	1.07222	2.10266	0.00112999
snf-2	WBGene00004901	protein_coding_gene	1.07205	2.10242	0.000143703
Y53F4B.24	WBGene00013170	protein_coding_gene	1.07189	2.10219	0.00671343
ZC443.2	WBGene00013897	protein_coding_gene	1.07148	2.10158	0.0192424
F23C8.8	WBGene00017737	protein_coding_gene	1.07144	2.10153	0.00276416
F23F12.12	WBGene00017756	protein_coding_gene	1.07115	2.10111	0.0250984
T22B3.3	WBGene00011911	protein_coding_gene	1.07112	2.10106	1.86812e-07
R03D7.8	WBGene00010992	protein_coding_gene	1.07087	2.10071	0.00143398
F31E8.5	WBGene00017955	protein_coding_gene	1.06976	2.09909	2.90294e-05
Y7A5A.21	WBGene00219352	pseudogene	1.06933	2.09846	0.0359033
clp-10	WBGene00021041	protein_coding_gene	1.06874	2.0976	0.0334867
fbxb-68	WBGene00008611	protein_coding_gene	1.06723	2.09541	0.0191038
F21C10.9	WBGene00017658	protein_coding_gene	1.06527	2.09256	9.51811e-12
phf-33	WBGene00010708	protein_coding_gene	1.06516	2.09241	0.0292832
Y71F9B.9	WBGene00022130	protein_coding_gene	1.06476	2.09182	2.33743e-06
K04F1.8	WBGene00019387	protein_coding_gene	1.06313	2.08946	0.00584027
C45G9.4	WBGene00016675	protein_coding_gene	1.06289	2.08911	0.00212245
F13E9.5	WBGene00008754	protein_coding_gene	1.06231	2.08827	0.000276462
C32D5.4	WBGene00016312	protein_coding_gene	1.06208	2.08794	0.00119692
mam-3	WBGene00010714	protein_coding_gene	1.06189	2.08767	0.00686749
oac-9	WBGene00016753	protein_coding_gene	1.06179	2.08751	2.2901e-05
K03H1.9	WBGene00010544	protein_coding_gene	1.06077	2.08605	0.00687315
C18E3.1	WBGene00015970	protein_coding_gene	1.0607	2.08594	0.00190784
str-163	WBGene00006208	protein_coding_gene	1.06049	2.08564	0.0316538
Y38E10A.3	WBGene00012581	protein_coding_gene	1.05981	2.08466	0.00802366
ttr-56	WBGene00050896	protein_coding_gene	1.05969	2.08448	0.0196523
H10E21.4	WBGene00019184	protein_coding_gene	1.05931	2.08393	0.000745825
msrp-5	WBGene00017059	protein_coding_gene	1.05835	2.08255	0.000103055
acs-18	WBGene00011173	protein_coding_gene	1.05812	2.08222	4.14815e-06
Y4C6A.1	WBGene00021151	pseudogene	1.05802	2.08208	0.0135246
T04F3.3	WBGene00011438	protein_coding_gene	1.05772	2.08164	0.000398816
Y41C4A.18	WBGene00012761	protein_coding_gene	1.05753	2.08136	0.0029773
kin-5	WBGene00002193	protein_coding_gene	1.05706	2.08069	0.00017794
spe-49	WBGene00019667	protein_coding_gene	1.05698	2.08057	0.00540088
W08G11.1	WBGene00012346	protein_coding_gene	1.05657	2.07999	0.0125801
kvs-5	WBGene00021948	protein_coding_gene	1.05548	2.07841	1.72385e-06
C49C8.1	WBGene00016765	protein_coding_gene	1.05546	2.07838	0.00421976
R04B5.11	WBGene00011008	protein_coding_gene	1.05415	2.07649	0.0282489
twk-6	WBGene00006661	protein_coding_gene	1.05292	2.07472	0.0201089
F45C12.9	WBGene00018440	protein_coding_gene	1.0529	2.0747	0.0208582
M163.8	WBGene00010940	protein_coding_gene	1.05233	2.07388	1.75881e-06
T05A8.7	WBGene00020233	protein_coding_gene	1.05218	2.07367	0.0384053
klp-17	WBGene00002227	protein_coding_gene	1.05124	2.0723	0.00238159
R12E2.15	WBGene00020040	protein_coding_gene	1.05112	2.07214	2.18438e-05
F30A10.2	WBGene00009261	protein_coding_gene	1.05085	2.07175	0.00223454
best-11	WBGene00008186	protein_coding_gene	1.05084	2.07174	0.0139122
sfxn-1.2	WBGene00009513	protein_coding_gene	1.05036	2.07105	0.0038594
Y106G6A.4	WBGene00013696	protein_coding_gene	1.05016	2.07076	2.31008e-06
F41H10.5	WBGene00018318	protein_coding_gene	1.04986	2.07033	0.0033172
Y59E9AL.3	WBGene00021993	protein_coding_gene	1.04927	2.06948	0.000729451
F42C5.5	WBGene00018347	protein_coding_gene	1.04908	2.06921	0.000326097
Y40H4A.2	WBGene00012741	protein_coding_gene	1.04882	2.06884	0.00143632
W06D12.6	WBGene00012305	protein_coding_gene	1.04872	2.06869	0.00648648
Y73F8A.20	WBGene00013526	protein_coding_gene	1.04789	2.0675	0.000463198
ttr-9	WBGene00007888	protein_coding_gene	1.04784	2.06743	0.0128272
math-37	WBGene00020080	protein_coding_gene	1.04594	2.06471	0.000131338
ugt-42	WBGene00017959	protein_coding_gene	1.04546	2.06402	0.0183086
K09E4.1	WBGene00010719	protein_coding_gene	1.04516	2.0636	0.000544531
Y24D9B.1	WBGene00021287	protein_coding_gene	1.04507	2.06347	0.00280968
F33C8.4	WBGene00009358	protein_coding_gene	1.0449	2.06322	2.28921e-08
C26C6.6	WBGene00007740	protein_coding_gene	1.04468	2.0629	0.0172714
T09B4.3	WBGene00020377	protein_coding_gene	1.04457	2.06275	0.00350241
wht-6	WBGene00007060	protein_coding_gene	1.04397	2.0619	4.67802e-05
F58D5.8	WBGene00010247	protein_coding_gene	1.0437	2.0615	0.0126894
phat-4	WBGene00020237	protein_coding_gene	1.04291	2.06039	7.55597e-06
clec-97	WBGene00013931	protein_coding_gene	1.04127	2.05804	7.62507e-07
C28A5.6	WBGene00007791	protein_coding_gene	1.04093	2.05755	3.38014e-08
F57A8.7	WBGene00010182	protein_coding_gene	1.04085	2.05745	0.0206231
C24H12.2	WBGene00016072	protein_coding_gene	1.0408	2.05737	0.037614
mboa-1	WBGene00007174	protein_coding_gene	1.04018	2.05649	0.00538311
rnh-1.1	WBGene00022888	protein_coding_gene	1.04018	2.05649	0.000321216
ZK970.8	WBGene00014174	protein_coding_gene	1.04007	2.05632	0.00135829
Y37E11AL.2	WBGene00021358	protein_coding_gene	1.03971	2.05581	3.86184e-05
clec-74	WBGene00021585	protein_coding_gene	1.03949	2.0555	0.041959
F59A1.2	WBGene00014779	pseudogene	1.03943	2.05541	0.00612442
spe-10	WBGene00004964	protein_coding_gene	1.03938	2.05535	0.00213592
C36F7.5	WBGene00007986	protein_coding_gene	1.03925	2.05516	0.000414257
M05B5.1	WBGene00010869	protein_coding_gene	1.03844	2.05401	0.00031158
spe-9	WBGene00004963	protein_coding_gene	1.0383	2.05381	0.00647978
Y80D3A.8	WBGene00013586	protein_coding_gene	1.03826	2.05375	0.0163292
ZK616.65	WBGene00235383	protein_coding_gene	1.03779	2.05308	0.00359967
ttr-29	WBGene00011286	protein_coding_gene	1.03675	2.0516	0.00174712
ssp-33	WBGene00011134	protein_coding_gene	1.03613	2.05071	0.00415592
Y73F8A.15	WBGene00013524	protein_coding_gene	1.03607	2.05064	0.00897424
nhr-198	WBGene00010603	protein_coding_gene	1.03508	2.04922	0.0218967
R05G9R.1	WBGene00019906	protein_coding_gene	1.03504	2.04917	0.000498506
fbxa-42	WBGene00044676	protein_coding_gene	1.03496	2.04906	0.010429
C05C12.1	WBGene00007335	protein_coding_gene	1.03457	2.04851	0.000367466
fbxa-88	WBGene00008632	protein_coding_gene	1.03315	2.04649	0.0351001
H05L14.1	WBGene00010366	protein_coding_gene	1.03304	2.04634	3.13404e-07
Y71G12B.3	WBGene00022143	protein_coding_gene	1.03259	2.0457	0.0013277
C28D4.8	WBGene00007795	protein_coding_gene	1.03231	2.0453	0.011705
msp-38	WBGene00003434	protein_coding_gene	1.0314	2.04401	0.000178114
F41C3.2	WBGene00018268	protein_coding_gene	1.03117	2.04368	0.00143112
vap-1	WBGene00006886	protein_coding_gene	1.03108	2.04355	2.26944e-11
C32E12.1	WBGene00016327	protein_coding_gene	1.03084	2.04321	1.10389e-05
tsp-18	WBGene00006644	protein_coding_gene	1.03025	2.04237	0.0200317
Y53C12A.8	WBGene00044158	protein_coding_gene	1.0294	2.04117	0.0207938
ZK795.2	WBGene00014082	protein_coding_gene	1.02925	2.04096	1.90515e-05
C18A3.7	WBGene00015944	protein_coding_gene	1.0279	2.03905	0.00241362
fbxa-166	WBGene00015601	protein_coding_gene	1.02769	2.03875	0.0394078
F40H6.1	WBGene00018253	protein_coding_gene	1.02729	2.0382	5.02506e-05
Y6E2A.1	WBGene00012397	protein_coding_gene	1.027	2.03778	0.00715313
F10A3.1	WBGene00008631	protein_coding_gene	1.027	2.03778	0.00715313
nhr-251	WBGene00022756	protein_coding_gene	1.02647	2.03703	0.0217666
C35A11.2	WBGene00016429	protein_coding_gene	1.02604	2.03642	0.0193194
oac-56	WBGene00013450	protein_coding_gene	1.02592	2.03626	0.0419528
T19H5.6	WBGene00044807	protein_coding_gene	1.02565	2.03587	0.00245632
R02E4.3	WBGene00044724	protein_coding_gene	1.02559	2.03579	0.0104353
kin-26	WBGene00002208	protein_coding_gene	1.0248	2.03468	0.00136819
Y20C6A.1	WBGene00012491	protein_coding_gene	1.02457	2.03435	9.23344e-08
Y53F4B.17	WBGene00013163	protein_coding_gene	1.02441	2.03412	0.00669885
F57A8.6	WBGene00010181	protein_coding_gene	1.02385	2.03334	0.00367601
T15H9.4	WBGene00011789	protein_coding_gene	1.02382	2.0333	0.0241348
F55A12.6	WBGene00018865	protein_coding_gene	1.02333	2.0326	0.00903141
F59A6.4	WBGene00019086	protein_coding_gene	1.02312	2.03231	8.73842e-05
Y102A5C.38	WBGene00050883	pseudogene	1.0227	2.03171	0.00760559
T16A1.2	WBGene00020533	protein_coding_gene	1.02236	2.03123	0.0147659
T16A9.5	WBGene00011795	protein_coding_gene	1.02224	2.03107	1.55505e-05
ZK945.6	WBGene00014168	protein_coding_gene	1.02224	2.03107	0.00159199
gst-32	WBGene00001780	protein_coding_gene	1.02144	2.02995	0.0464096
clec-109	WBGene00008907	protein_coding_gene	1.0211	2.02946	0.0446941
AC3.9	WBGene00044022	pseudogene	1.02093	2.02922	0.0465172
nep-23	WBGene00013785	protein_coding_gene	1.02068	2.02888	0.000220686
lipl-2	WBGene00009773	protein_coding_gene	1.02029	2.02832	0.0151944
Y41E3.461	WBGene00219444	ncRNA_gene	1.02019	2.02818	0.0463096
bus-8	WBGene00044623	protein_coding_gene	1.01907	2.02662	6.75722e-05
gst-33	WBGene00001781	protein_coding_gene	1.01856	2.0259	0.00249099
cbs-2	WBGene00018783	protein_coding_gene	1.01781	2.02484	0.00198949
M04G7.2	WBGene00019773	protein_coding_gene	1.01773	2.02474	0.0225808
ate-1	WBGene00010615	protein_coding_gene	1.01705	2.02378	1.2223e-25
snf-5	WBGene00004904	protein_coding_gene	1.01649	2.02299	0.00634523
Y119C1B.1	WBGene00022467	protein_coding_gene	1.01642	2.02289	0.00297609
Y39A1A.2	WBGene00012642	protein_coding_gene	1.01475	2.02055	0.0082411
glna-1	WBGene00007480	protein_coding_gene	1.01423	2.01983	0.00048519
C09D4.9	WBGene00206357	protein_coding_gene	1.01259	2.01753	0.0160723
Y7A5A.20	WBGene00219351	protein_coding_gene	1.01217	2.01695	0.0405624
Y67D8B.5	WBGene00022064	protein_coding_gene	1.01162	2.01618	0.0453362
F11C7.2	WBGene00017376	protein_coding_gene	1.01148	2.01598	3.65429e-07
snf-4	WBGene00004903	pseudogene	1.01049	2.0146	0.0147099
F55B11.5	WBGene00010087	protein_coding_gene	1.01	2.01391	0.00990913
clec-6	WBGene00016451	protein_coding_gene	1.00989	2.01376	0.0443765
T03F6.6	WBGene00011401	protein_coding_gene	1.00984	2.01368	4.10691e-05
BE10.1	WBGene00007209	protein_coding_gene	1.00958	2.01333	0.00322885
R13H4.8	WBGene00011266	protein_coding_gene	1.00951	2.01323	0.0472832
oac-20	WBGene00009488	protein_coding_gene	1.00877	2.0122	0.031247
tor-2	WBGene00006598	protein_coding_gene	1.00855	2.01189	0.0454626
F13A2.2	WBGene00017411	protein_coding_gene	1.00817	2.01136	0.0446258
oig-2	WBGene00003860	protein_coding_gene	1.00783	2.01088	5.51151e-05
Y71G12B.18	WBGene00022156	protein_coding_gene	1.00771	2.01072	0.0426406
F13H8.5	WBGene00017438	protein_coding_gene	1.00656	2.00911	0.000434779
T16G1.13	WBGene00194787	protein_coding_gene	1.00635	2.00882	0.0125176
Y54G2A.20	WBGene00021885	pseudogene	1.00522	2.00725	0.0435707
nhr-113	WBGene00003703	protein_coding_gene	1.00444	2.00617	0.0435126
F35E2.9	WBGene00009416	protein_coding_gene	1.00394	2.00547	5.65489e-05
abu-12	WBGene00004127	protein_coding_gene	1.00393	2.00545	0.001479
Y116A8C.24	WBGene00013801	protein_coding_gene	1.0035	2.00485	0.0260857
B0238.13	WBGene00015077	pseudogene	1.00306	2.00425	0.0455601
T28B8.6	WBGene00044122	protein_coding_gene	1.00251	2.00348	0.0023334
C17B7.2	WBGene00015876	pseudogene	1.00178	2.00247	0.0406115
F36A2.11	WBGene00009458	protein_coding_gene	1.00109	2.00152	0.00408473
F58E6.13	WBGene00077697	protein_coding_gene	1.00082	2.00114	0.000481043
K10G4.10	WBGene00044202	protein_coding_gene	-1.00601	0.497922	0.00882003
T08E11.8	WBGene00020364	protein_coding_gene	-1.01304	0.4955	0.00782532
fbxa-4	WBGene00044672	protein_coding_gene	-1.01548	0.494662	0.00265239
fbxb-84	WBGene00020544	protein_coding_gene	-1.01632	0.494375	0.0179818
skr-13	WBGene00004819	protein_coding_gene	-1.01889	0.493497	0.00057749
Y49F6A.5	WBGene00021713	protein_coding_gene	-1.02027	0.493025	0.0481269
acs-2	WBGene00009221	protein_coding_gene	-1.02034	0.493001	0.00306441
Y69A2AR.8	WBGene00022079	pseudogene	-1.0217	0.492535	0.0167557
fbxa-93	WBGene00012368	pseudogene	-1.02446	0.491595	0.000604348
ncx-6	WBGene00003571	protein_coding_gene	-1.0245	0.491582	7.50919e-06
his-48	WBGene00001922	protein_coding_gene	-1.0292	0.489982	0.0074753
asp-12	WBGene00017678	protein_coding_gene	-1.03166	0.489148	0.00190371
trm-2A	WBGene00019241	protein_coding_gene	-1.03221	0.488962	1.83255e-12
C33C12.11	WBGene00044360	protein_coding_gene	-1.03289	0.48873	0.0233341
C02G6.1	WBGene00015359	pseudogene	-1.03294	0.488713	0.00531255
pals-17	WBGene00022346	protein_coding_gene	-1.03371	0.488452	9.90174e-05
fbxa-185	WBGene00009836	protein_coding_gene	-1.03407	0.48833	0.00767103
Y57G11C.51	WBGene00044258	protein_coding_gene	-1.03519	0.487952	8.37641e-06
fip-5	WBGene00009620	protein_coding_gene	-1.03701	0.487338	0.00191278
irld-27	WBGene00077751	protein_coding_gene	-1.03753	0.487161	0.00758485
glc-1	WBGene00001591	protein_coding_gene	-1.03839	0.48687	3.11512e-12
R11A8.1	WBGene00011236	protein_coding_gene	-1.03849	0.486836	5.35536e-13
nhr-65	WBGene00003655	protein_coding_gene	-1.04368	0.485088	0.00107341
T08E11.1	WBGene00020357	protein_coding_gene	-1.04735	0.483856	0.0365135
nlp-31	WBGene00003769	protein_coding_gene	-1.04814	0.48359	6.82922e-10
csn-4	WBGene00000816	protein_coding_gene	-1.04827	0.483548	2.90146e-16
fbxb-108	WBGene00017249	protein_coding_gene	-1.05322	0.481891	0.0365433
F41B5.1	WBGene00023284	protein_coding_gene	-1.05588	0.481003	0.000242275
Y37A1B.5	WBGene00012538	protein_coding_gene	-1.05594	0.480983	5.64427e-18
hil-2	WBGene00001853	protein_coding_gene	-1.05609	0.480932	2.30011e-09
T28B8.4	WBGene00012115	protein_coding_gene	-1.05646	0.48081	0.00374389
fbxa-29	WBGene00013836	protein_coding_gene	-1.05914	0.479919	0.00189618
F57F4.2	WBGene00019016	protein_coding_gene	-1.05916	0.47991	0.0336559
Y48D7A.1	WBGene00021656	protein_coding_gene	-1.06112	0.479261	0.00654972
linc-72	WBGene00219590	lincRNA_gene	-1.06139	0.479169	0.0319868
Y73B3A.1	WBGene00022203	protein_coding_gene	-1.0619	0.479	5.73384e-11
eri-5	WBGene00021419	protein_coding_gene	-1.0635	0.478468	5.0336e-10
clec-75	WBGene00021586	protein_coding_gene	-1.06561	0.477772	0.0114497
K02F6.3	WBGene00019337	protein_coding_gene	-1.06649	0.47748	7.82709e-05
T09F5.10	WBGene00011669	protein_coding_gene	-1.07119	0.475927	0.0200853
fbxa-108	WBGene00010293	protein_coding_gene	-1.07185	0.475707	2.74104e-08
acs-21	WBGene00016849	protein_coding_gene	-1.07276	0.475409	0.000102102
cdr-4	WBGene00010470	protein_coding_gene	-1.07578	0.474413	1.94885e-12
thn-2	WBGene00009215	protein_coding_gene	-1.07821	0.473618	3.88347e-17
nhr-123	WBGene00003713	protein_coding_gene	-1.08576	0.471143	0.02816
cest-1.1	WBGene00011362	protein_coding_gene	-1.08742	0.470603	3.39878e-10
F49F1.7	WBGene00018647	protein_coding_gene	-1.08807	0.470392	0.0195183
ctc-1	WBGene00010964	protein_coding_gene	-1.08827	0.470325	9.36516e-21
D1044.7	WBGene00017032	protein_coding_gene	-1.08867	0.470194	0.00987578
clec-225	WBGene00007152	protein_coding_gene	-1.09016	0.469708	0.0218093
Y18D10A.22	WBGene00014864	protein_coding_gene	-1.09189	0.469147	0.00182299
Y54G11A.19	WBGene00235256	protein_coding_gene	-1.09237	0.468991	0.00694355
F10C1.8	WBGene00017327	protein_coding_gene	-1.09974	0.466601	0.0018341
Y105C5B.25	WBGene00013662	protein_coding_gene	-1.10203	0.46586	0.0314773
oac-54	WBGene00012323	protein_coding_gene	-1.10232	0.465768	0.0197284
F59H6.3	WBGene00019134	pseudogene	-1.10251	0.465705	0.00463736
C29F3.7	WBGene00007807	protein_coding_gene	-1.10292	0.465572	5.68995e-11
B0250.12	WBGene00050927	pseudogene	-1.10426	0.465141	0.00349971
Y8A9A.2	WBGene00021171	protein_coding_gene	-1.11043	0.463155	0.000611539
pals-22	WBGene00016216	protein_coding_gene	-1.11112	0.462934	0.00253616
zipt-1	WBGene00009286	protein_coding_gene	-1.11282	0.462388	1.51593e-34
M162.12	WBGene00050946	pseudogene	-1.11729	0.46096	0.00468008
nape-1	WBGene00021371	protein_coding_gene	-1.12071	0.459869	7.91217e-07
K03D3.2	WBGene00010528	protein_coding_gene	-1.12075	0.459856	0.00408992
fbxa-199	WBGene00005931	protein_coding_gene	-1.12096	0.459788	0.00408356
lsl-1	WBGene00009937	protein_coding_gene	-1.12375	0.458899	1.45777e-16
twk-34	WBGene00006686	protein_coding_gene	-1.12666	0.457975	4.0824e-08
fbxc-40	WBGene00016295	protein_coding_gene	-1.12817	0.457497	0.00135012
Y69A2AR.47	WBGene00235294	protein_coding_gene	-1.13162	0.456402	0.0230932
bath-35	WBGene00012196	protein_coding_gene	-1.13223	0.456209	0.00468725
C50F7.5	WBGene00016845	protein_coding_gene	-1.13323	0.455895	6.48815e-07
C04G2.14	WBGene00255426	ncRNA_gene	-1.13732	0.454603	0.00142775
fbxb-83	WBGene00020543	protein_coding_gene	-1.14163	0.453248	0.00941043
K08H2.3	WBGene00010690	protein_coding_gene	-1.14768	0.451352	7.00607e-05
Y56A3A.19	WBGene00013237	protein_coding_gene	-1.14914	0.450894	1.60954e-25
nhr-132	WBGene00003722	protein_coding_gene	-1.15066	0.450418	6.10975e-05
K12H6.7	WBGene00019687	protein_coding_gene	-1.1529	0.44972	0.0094754
fbxc-39	WBGene00018456	protein_coding_gene	-1.15331	0.449594	0.0116285
Y53C10A.1	WBGene00014915	pseudogene	-1.15343	0.449556	9.75531e-07
oac-18	WBGene00009230	pseudogene	-1.15531	0.448969	0.0153313
acox-1.2	WBGene00008565	protein_coding_gene	-1.1565	0.448601	4.76036e-05
C49C8.2	WBGene00016766	protein_coding_gene	-1.15703	0.448434	0.00612426
oac-14	WBGene00008602	protein_coding_gene	-1.15719	0.448384	0.000146543
F58E1.13	WBGene00019044	protein_coding_gene	-1.15815	0.448088	0.00380246
ver-1	WBGene00006894	protein_coding_gene	-1.16316	0.446533	0.0200834
Y24F12A.4	WBGene00012499	pseudogene	-1.16666	0.445451	0.0125176
cdr-1	WBGene00000412	protein_coding_gene	-1.16674	0.445426	0.0143156
clec-80	WBGene00043062	protein_coding_gene	-1.1701	0.444392	5.07176e-23
T20D4.13	WBGene00020619	pseudogene	-1.17196	0.443819	0.0195821
C25F9.6	WBGene00007726	protein_coding_gene	-1.17235	0.443697	0.011952
Y73B6BL.14	WBGene00022237	protein_coding_gene	-1.17289	0.443533	0.00338875
fbxb-45	WBGene00019705	protein_coding_gene	-1.17297	0.443507	0.00588305
Y47G7B.2	WBGene00021654	protein_coding_gene	-1.17577	0.442648	0.0200834
M02B7.2	WBGene00019724	protein_coding_gene	-1.17609	0.442551	5.29306e-08
math-38	WBGene00020326	protein_coding_gene	-1.17696	0.442282	7.04052e-13
F35F10.6	WBGene00018056	protein_coding_gene	-1.18004	0.441339	0.0095704
btb-2	WBGene00020802	protein_coding_gene	-1.18025	0.441274	0.00407445
C33G8.2	WBGene00016360	protein_coding_gene	-1.18179	0.440803	6.4368e-15
nhr-80	WBGene00003670	protein_coding_gene	-1.18467	0.439924	2.77091e-13
W04B5.1	WBGene00021018	pseudogene	-1.18582	0.439575	1.61101e-07
Y47H9C.1	WBGene00012947	protein_coding_gene	-1.19102	0.437993	0.00457288
F47G3.4	WBGene00194641	protein_coding_gene	-1.19374	0.437167	4.22884e-06
T07D3.6	WBGene00020309	pseudogene	-1.19627	0.436402	0.0174551
his-72	WBGene00001946	protein_coding_gene	-1.19743	0.436052	1.81612e-28
T07D3.9	WBGene00020311	protein_coding_gene	-1.19823	0.435811	1.37291e-11
Y57G11C.1143	WBGene00219342	pseudogene	-1.19884	0.435627	0.00299626
str-176	WBGene00006220	protein_coding_gene	-1.20071	0.43506	4.4158e-13
ugt-31	WBGene00021464	protein_coding_gene	-1.20119	0.434917	0.000315218
T24A6.1	WBGene00020744	protein_coding_gene	-1.20581	0.433525	0.00935392
F21H7.2	WBGene00009028	protein_coding_gene	-1.20733	0.43307	5.67582e-06
nhr-72	WBGene00003662	protein_coding_gene	-1.20765	0.432974	0.0176479
T04A8.18	WBGene00119203	protein_coding_gene	-1.20926	0.432491	0.00149028
ttr-12	WBGene00009759	protein_coding_gene	-1.21096	0.431982	0.00272227
Y43F8B.13	WBGene00012823	protein_coding_gene	-1.21148	0.431826	0.00235059
Y43F8B.15	WBGene00045415	protein_coding_gene	-1.21789	0.42991	0.00261674
ubc-19	WBGene00006714	protein_coding_gene	-1.21907	0.429559	0.000164705
M116.2	WBGene00019789	pseudogene	-1.22044	0.429151	1.25118e-10
C28C12.4	WBGene00016180	protein_coding_gene	-1.22196	0.4287	0.00298428
mxl-2	WBGene00003510	protein_coding_gene	-1.22506	0.427781	7.65183e-15
C02B8.6	WBGene00015324	protein_coding_gene	-1.22588	0.427537	1.76186e-10
fbxa-107	WBGene00012564	protein_coding_gene	-1.22759	0.427031	4.39578e-11
D1054.1	WBGene00008370	protein_coding_gene	-1.22937	0.426503	6.99466e-10
Y82E9BR.14	WBGene00022347	protein_coding_gene	-1.2418	0.422844	1.53216e-19
H16D19.6	WBGene00195254	pseudogene	-1.2485	0.420886	0.0148867
W06D12.8	WBGene00198082	ncRNA_gene	-1.25265	0.419676	0.0121765
fbxa-51	WBGene00020448	protein_coding_gene	-1.25391	0.41931	8.45071e-05
Y6G8.9	WBGene00050974	pseudogene	-1.25889	0.417865	0.0120755
T02G5.11	WBGene00020167	pseudogene	-1.26013	0.417506	0.000615249
srh-2	WBGene00005228	protein_coding_gene	-1.26176	0.417035	0.000397348
F47B10.3	WBGene00009814	protein_coding_gene	-1.26646	0.415677	0.00818158
fat-7	WBGene00001399	protein_coding_gene	-1.26689	0.415553	2.49621e-15
ZC239.5	WBGene00022568	protein_coding_gene	-1.27099	0.414375	0.0123982
F09C6.3	WBGene00008617	protein_coding_gene	-1.27444	0.413386	0.0125801
H04D03.3	WBGene00010364	protein_coding_gene	-1.27546	0.413093	0.00299311
F52C6.13	WBGene00018670	protein_coding_gene	-1.27699	0.412654	0.00643086
Y116F11B.7	WBGene00013823	protein_coding_gene	-1.27726	0.412578	0.0111971
F42A9.6	WBGene00018335	protein_coding_gene	-1.27729	0.41257	2.06896e-19
sid-1	WBGene00004795	protein_coding_gene	-1.28242	0.411107	1.47968e-23
F55A3.7	WBGene00018852	pseudogene	-1.28706	0.409786	3.3059e-06
W04A8.4	WBGene00012239	protein_coding_gene	-1.28978	0.409013	1.06532e-13
F25D1.5	WBGene00009110	protein_coding_gene	-1.29438	0.407711	7.32973e-08
nhr-148	WBGene00015396	protein_coding_gene	-1.29585	0.407295	0.0109465
C31C9.7	WBGene00007841	protein_coding_gene	-1.29681	0.407026	1.20975e-05
fbxb-81	WBGene00020541	protein_coding_gene	-1.29699	0.406974	0.00902462
F31F4.1	WBGene00017957	protein_coding_gene	-1.29773	0.406765	2.48065e-08
ZC239.13	WBGene00022571	protein_coding_gene	-1.29943	0.406287	0.00165076
Y111B2A.21	WBGene00013741	protein_coding_gene	-1.30643	0.40432	0.000534866
F49F1.12	WBGene00018652	protein_coding_gene	-1.31193	0.402781	0.00107749
W07A12.8	WBGene00012325	protein_coding_gene	-1.32144	0.400136	0.0014634
tbc-10	WBGene00019915	protein_coding_gene	-1.32159	0.400095	7.14309e-11
C06A5.12	WBGene00044414	protein_coding_gene	-1.32578	0.398935	0.000246062
sdz-28	WBGene00020073	protein_coding_gene	-1.32673	0.39867	1.14488e-05
F14D2.5	WBGene00017453	protein_coding_gene	-1.32798	0.398325	0.00135111
F01D5.5	WBGene00008495	protein_coding_gene	-1.3377	0.395651	3.78248e-05
F58D5.3	WBGene00010243	protein_coding_gene	-1.34201	0.39447	0.00111272
ZK637.6	WBGene00014987	pseudogene	-1.34335	0.394105	3.19749e-11
M01H9.2	WBGene00019718	protein_coding_gene	-1.3439	0.393953	0.00197557
osm-3	WBGene00003884	protein_coding_gene	-1.3479	0.392865	5.59107e-05
C30G12.2	WBGene00016274	protein_coding_gene	-1.34941	0.392452	6.20725e-11
fbxb-52	WBGene00019417	protein_coding_gene	-1.35909	0.389828	0.00112326
fbxb-97	WBGene00016885	protein_coding_gene	-1.3617	0.389124	0.00110708
Y113G7A.14	WBGene00013751	protein_coding_gene	-1.36785	0.387467	0.00612426
Y51A2B.5	WBGene00013069	protein_coding_gene	-1.36961	0.386995	0.00242503
fbxc-34	WBGene00019921	protein_coding_gene	-1.37027	0.386819	0.00460533
F20D1.22	WBGene00304908	protein_coding_gene	-1.37043	0.386776	0.000469818
clp-3	WBGene00000544	protein_coding_gene	-1.37248	0.386226	3.8132e-05
bath-4	WBGene00018665	protein_coding_gene	-1.37258	0.386201	1.62914e-05
F11A5.18	WBGene00045511	protein_coding_gene	-1.37521	0.385496	0.00107434
nduo-1	WBGene00010959	protein_coding_gene	-1.38026	0.384148	6.10645e-19
C14A6.16	WBGene00206536	pseudogene	-1.38051	0.384083	0.00380246
fat-5	WBGene00001397	protein_coding_gene	-1.38064	0.384049	2.59395e-23
ZK250.2	WBGene00022685	protein_coding_gene	-1.38571	0.382702	0.000952586
enu-3.5	WBGene00012552	protein_coding_gene	-1.38659	0.382467	0.000666451
fbxb-10	WBGene00020362	protein_coding_gene	-1.38874	0.381898	0.00214279
gst-38	WBGene00001786	protein_coding_gene	-1.39022	0.381507	0.00463348
F11A5.17	WBGene00045510	protein_coding_gene	-1.39049	0.381436	7.93756e-05
nep-8	WBGene00017553	protein_coding_gene	-1.39052	0.381427	5.16543e-05
Y110A2AL.4	WBGene00022441	protein_coding_gene	-1.39064	0.381395	2.20447e-09
F10G2.4	WBGene00017365	protein_coding_gene	-1.39853	0.379316	0.00408356
K08D12.6	WBGene00019540	protein_coding_gene	-1.39883	0.379236	6.90337e-20
D2096.11	WBGene00017078	protein_coding_gene	-1.40466	0.377708	0.000247239
Y80D4G.1	WBGene00206459	pseudogene	-1.40491	0.37764	1.48192e-11
timm-17B.2	WBGene00017069	protein_coding_gene	-1.40577	0.377417	1.54718e-09
Y51A2B.6	WBGene00013070	protein_coding_gene	-1.40658	0.377205	0.00245759
Y43F8B.14	WBGene00012824	protein_coding_gene	-1.41022	0.376253	0.000878942
ZC239.17	WBGene00022575	protein_coding_gene	-1.41039	0.37621	0.000863665
Y116A8C.33	WBGene00013809	protein_coding_gene	-1.4149	0.375035	2.58991e-06
T15B7.10	WBGene00020522	pseudogene	-1.41694	0.374505	1.16292e-05
pzf-1	WBGene00011505	protein_coding_gene	-1.41759	0.374338	3.01745e-08
F26H11.4	WBGene00009182	protein_coding_gene	-1.42449	0.372551	8.13284e-07
C25F9.11	WBGene00045411	protein_coding_gene	-1.42486	0.372455	0.000545244
F01D5.1	WBGene00008492	protein_coding_gene	-1.42556	0.372274	0.000826328
C29F9.2	WBGene00016217	protein_coding_gene	-1.42624	0.372099	0.00213592
W02A11.6	WBGene00014852	pseudogene	-1.44582	0.367082	0.000704707
linc-16	WBGene00219728	lincRNA_gene	-1.44624	0.366976	0.000540545
C25F9.15	WBGene00050967	protein_coding_gene	-1.44657	0.366893	0.000632743
dhs-23	WBGene00000986	protein_coding_gene	-1.44732	0.366703	8.52966e-10
gst-41	WBGene00001789	protein_coding_gene	-1.44855	0.366391	1.27339e-08
Y102A5C.35	WBGene00044220	pseudogene	-1.45434	0.364923	0.00376223
C40A11.2	WBGene00016545	protein_coding_gene	-1.46101	0.363238	0.00206755
drh-2	WBGene00001091	pseudogene	-1.46201	0.362988	4.84307e-05
Y110A2AL.3	WBGene00022440	protein_coding_gene	-1.46534	0.362149	2.03783e-05
R07C12.1	WBGene00019931	protein_coding_gene	-1.46763	0.361576	0.000287097
ZC266.1	WBGene00022584	protein_coding_gene	-1.47631	0.359406	6.8156e-06
peel-1	WBGene00077563	protein_coding_gene	-1.47731	0.359159	0.000381748
K10G4.3	WBGene00010752	protein_coding_gene	-1.47827	0.35892	0.00238368
fbxa-26	WBGene00022324	protein_coding_gene	-1.47953	0.358607	1.04323e-06
M02E1.3	WBGene00023458	protein_coding_gene	-1.48096	0.358251	0.00332325
Y49F6C.8	WBGene00021730	protein_coding_gene	-1.48126	0.358177	7.31958e-10
T03E6.9	WBGene00045356	protein_coding_gene	-1.4831	0.35772	0.00531025
Y57G11C.52	WBGene00044741	protein_coding_gene	-1.48344	0.357635	0.00319392
nhr-263	WBGene00017367	protein_coding_gene	-1.48491	0.357271	0.00257814
bath-6	WBGene00018666	pseudogene	-1.48599	0.357003	0.00120995
clec-7	WBGene00017364	protein_coding_gene	-1.48992	0.356033	3.71029e-25
fbxb-12	WBGene00018109	pseudogene	-1.4915	0.355644	0.000533858
B0281.4	WBGene00015111	protein_coding_gene	-1.49246	0.355406	0.000491839
clec-2	WBGene00015198	protein_coding_gene	-1.49313	0.35524	0.00116213
F59E12.15	WBGene00235269	protein_coding_gene	-1.49636	0.354447	0.000449531
sea-1	WBGene00004750	protein_coding_gene	-1.49905	0.353786	8.40484e-18
gpx-1	WBGene00009165	protein_coding_gene	-1.50074	0.353372	7.65778e-16
Y35H6.3	WBGene00021342	pseudogene	-1.50183	0.353104	8.70933e-06
F39B2.5	WBGene00009556	protein_coding_gene	-1.50479	0.352383	3.6108e-13
F36H5.17	WBGene00270293	protein_coding_gene	-1.5052	0.35228	0.000446305
F55C12.19	WBGene00271817	protein_coding_gene	-1.50929	0.351285	0.00135568
fbxb-90	WBGene00044694	protein_coding_gene	-1.51018	0.351068	0.00237481
ZK686.1	WBGene00022791	protein_coding_gene	-1.51442	0.350037	3.15076e-29
F49F1.18	WBGene00235368	protein_coding_gene	-1.52458	0.347582	0.000390141
ppw-1	WBGene00004093	protein_coding_gene	-1.52706	0.346984	5.50275e-26
F59A7.7	WBGene00019094	protein_coding_gene	-1.53146	0.345928	0.00349901
Y73B6A.6	WBGene00044503	pseudogene	-1.54021	0.343835	0.00243002
F09C6.14	WBGene00044278	protein_coding_gene	-1.54269	0.343245	0.00234132
cpr-2	WBGene00000782	protein_coding_gene	-1.543	0.343171	0.00117974
C17B7.4	WBGene00015878	protein_coding_gene	-1.54351	0.34305	0.000364498
C14C6.2	WBGene00015756	protein_coding_gene	-1.54385	0.342969	1.83559e-32
C23H5.8	WBGene00016027	protein_coding_gene	-1.54549	0.34258	8.40405e-24
fbxb-49	WBGene00019412	protein_coding_gene	-1.5549	0.340352	0.00293874
fbxb-98	WBGene00015830	protein_coding_gene	-1.55664	0.339943	0.000317237
F31E9.3	WBGene00009296	protein_coding_gene	-1.55736	0.339771	0.00057749
R06B10.2	WBGene00019913	protein_coding_gene	-1.5614	0.338822	0.00036454
F59H6.2	WBGene00019133	pseudogene	-1.56571	0.33781	0.000296161
W04E12.5	WBGene00012250	protein_coding_gene	-1.56636	0.33766	0.00259975
srh-70	WBGene00005291	protein_coding_gene	-1.56658	0.337608	0.00319669
fbxa-114	WBGene00013758	protein_coding_gene	-1.57482	0.335685	7.18308e-16
F07E5.5	WBGene00017210	protein_coding_gene	-1.57497	0.335651	1.1346e-25
egas-3	WBGene00013480	protein_coding_gene	-1.57904	0.334705	0.00164813
ZK1240.1	WBGene00022866	protein_coding_gene	-1.58287	0.333817	0.00101558
fbxa-85	WBGene00044654	protein_coding_gene	-1.58305	0.333775	0.00192495
F26F2.1	WBGene00009166	protein_coding_gene	-1.58979	0.332219	0.000278275
msp-33	WBGene00003431	protein_coding_gene	-1.59226	0.331652	9.23633e-07
ZC239.21	WBGene00044372	protein_coding_gene	-1.59349	0.331368	0.00023401
sdz-11	WBGene00017408	protein_coding_gene	-1.6079	0.328077	0.000236272
H16D19.5	WBGene00195253	pseudogene	-1.61116	0.327335	0.000634686
R03D7.2	WBGene00010989	protein_coding_gene	-1.61241	0.327051	1.49832e-07
arrd-21	WBGene00015441	pseudogene	-1.61999	0.325339	0.000824349
T05F1.5	WBGene00011491	protein_coding_gene	-1.62098	0.325115	1.00532e-06
sdz-18	WBGene00018442	protein_coding_gene	-1.625	0.324209	0.000246062
cest-29	WBGene00017205	pseudogene	-1.62525	0.324153	2.58898e-10
Y71H2AM.14	WBGene00022179	protein_coding_gene	-1.62753	0.323642	7.85916e-05
pals-37	WBGene00138721	protein_coding_gene	-1.63	0.323087	0.000499657
F53C3.3	WBGene00018747	protein_coding_gene	-1.63013	0.32306	0.00118651
F15B9.6	WBGene00008850	protein_coding_gene	-1.63013	0.323059	1.45923e-05
Y47H10A.3	WBGene00012959	protein_coding_gene	-1.63328	0.322355	0.000486146
lys-10	WBGene00003099	protein_coding_gene	-1.63382	0.322233	7.18724e-06
C08F1.11	WBGene00044417	protein_coding_gene	-1.63536	0.32189	9.27053e-05
col-12	WBGene00000601	protein_coding_gene	-1.64142	0.32054	6.21077e-16
F52C6.2	WBGene00018659	protein_coding_gene	-1.64627	0.319464	6.05475e-14
F41D3.9	WBGene00009614	protein_coding_gene	-1.65134	0.318344	0.000198859
mir-8199	WBGene00016553	miRNA_gene	-1.65143	0.318326	0.000181463
nhr-58	WBGene00003648	protein_coding_gene	-1.65382	0.317798	3.03783e-06
F09C6.10	WBGene00008620	protein_coding_gene	-1.65589	0.317343	0.000158817
bath-21	WBGene00019138	protein_coding_gene	-1.65715	0.317066	3.32706e-05
col-141	WBGene00000714	protein_coding_gene	-1.65937	0.316577	0.000122156
col-135	WBGene00000708	protein_coding_gene	-1.67106	0.314023	6.4551e-26
linc-24	WBGene00219771	lincRNA_gene	-1.67359	0.313471	0.00017072
fbxa-14	WBGene00022326	protein_coding_gene	-1.67865	0.312374	1.12667e-05
Y32B12C.5	WBGene00194769	pseudogene	-1.68105	0.311855	5.06865e-11
Y48E1B.8	WBGene00013007	protein_coding_gene	-1.6868	0.310614	0.000434517
F16H6.7	WBGene00008897	protein_coding_gene	-1.68757	0.310449	0.000131271
clec-52	WBGene00015052	protein_coding_gene	-1.69153	0.309599	6.81169e-23
irg-5	WBGene00009429	protein_coding_gene	-1.69209	0.309479	8.1584e-05
R12C12.7	WBGene00020027	protein_coding_gene	-1.69262	0.309365	2.38922e-45
C01C10.2	WBGene00015294	protein_coding_gene	-1.69458	0.308944	6.30764e-11
F54A3.2	WBGene00018781	protein_coding_gene	-1.69741	0.308339	1.58841e-17
Y48G9A.7	WBGene00021701	protein_coding_gene	-1.6986	0.308086	0.00113024
fbxb-35	WBGene00017208	protein_coding_gene	-1.7034	0.307061	0.000168637
F07C4.6	WBGene00017200	protein_coding_gene	-1.70582	0.306547	4.06766e-06
F58D5.2	WBGene00010242	protein_coding_gene	-1.71344	0.304933	2.09231e-07
Y69A2AR.12	WBGene00022083	protein_coding_gene	-1.71838	0.303889	0.000566382
sdz-29	WBGene00020081	pseudogene	-1.71928	0.303701	0.000115801
ZK1240.11	WBGene00206413	protein_coding_gene	-1.72273	0.302974	0.000113538
H11L12.1	WBGene00019189	protein_coding_gene	-1.72355	0.302802	1.93342e-07
fbxc-43	WBGene00045297	protein_coding_gene	-1.72419	0.302667	3.71089e-07
F31E9.6	WBGene00009299	protein_coding_gene	-1.72478	0.302544	2.71367e-06
nhr-225	WBGene00020849	protein_coding_gene	-1.72607	0.302275	0.000992615
C40A11.8	WBGene00016551	protein_coding_gene	-1.7296	0.301535	2.50185e-07
fbxb-51	WBGene00019414	protein_coding_gene	-1.73229	0.300974	0.000120502
Y46D2A.2	WBGene00021590	protein_coding_gene	-1.73543	0.300319	0.000123857
fbxb-53	WBGene00018104	protein_coding_gene	-1.73777	0.299832	0.000984325
fbxb-36	WBGene00017211	protein_coding_gene	-1.74852	0.297606	0.000308934
Y45F10C.6	WBGene00044256	protein_coding_gene	-1.75408	0.296462	8.59499e-05
C50E3.12	WBGene00016823	protein_coding_gene	-1.75945	0.295361	1.15905e-08
K06G5.1	WBGene00010605	protein_coding_gene	-1.76531	0.294164	6.31785e-93
rmd-6	WBGene00020070	protein_coding_gene	-1.76743	0.293731	0.000102102
C32H11.7	WBGene00007870	pseudogene	-1.76991	0.293227	0.000104791
Y37H2B.1	WBGene00012572	pseudogene	-1.76993	0.293223	0.000782911
Y46C8AM.1	WBGene00271795	protein_coding_gene	-1.77653	0.291884	2.13625e-07
sqst-5	WBGene00269434	protein_coding_gene	-1.7826	0.290659	1.37286e-06
H16D19.4	WBGene00010402	pseudogene	-1.79137	0.288898	0.00129102
Y6G8.2	WBGene00012404	protein_coding_gene	-1.80125	0.286926	2.6607e-15
Y47H10A.6	WBGene00077537	pseudogene	-1.80147	0.286882	7.54747e-05
dach-1	WBGene00020386	protein_coding_gene	-1.80673	0.285839	8.82192e-13
nhr-226	WBGene00020850	protein_coding_gene	-1.80682	0.28582	1.52724e-06
ZK218.5	WBGene00013939	protein_coding_gene	-1.81471	0.284261	0.00018478
clec-37	WBGene00013609	protein_coding_gene	-1.82376	0.282484	0.0011995
fbxb-43	WBGene00021774	protein_coding_gene	-1.82486	0.282269	0.000570076
drd-10	WBGene00016361	protein_coding_gene	-1.83267	0.280745	2.63332e-09
Y82E9BL.3	WBGene00022320	protein_coding_gene	-1.84295	0.278751	0.000280998
math-49	WBGene00022690	protein_coding_gene	-1.84711	0.277949	0.00078243
pals-19	WBGene00044761	protein_coding_gene	-1.85185	0.277037	4.67484e-08
ZK1025.3	WBGene00014183	protein_coding_gene	-1.85663	0.276121	0.000514561
T02G5.4	WBGene00020164	pseudogene	-1.85744	0.275965	1.25198e-25
fbxb-50	WBGene00019413	protein_coding_gene	-1.85873	0.275719	4.3496e-05
cyp-35B3	WBGene00019470	protein_coding_gene	-1.86513	0.274499	0.000556886
folt-2	WBGene00018138	protein_coding_gene	-1.87268	0.273065	3.09905e-35
F57E7.2	WBGene00010203	protein_coding_gene	-1.87461	0.2727	5.03702e-05
fbxa-55	WBGene00020453	protein_coding_gene	-1.8776	0.272136	6.87094e-11
CE7X_3.1	WBGene00008349	pseudogene	-1.88076	0.27154	0.000160337
nspe-4	WBGene00012589	protein_coding_gene	-1.89231	0.269375	6.94528e-07
trp-2	WBGene00006615	protein_coding_gene	-1.91697	0.26481	9.08216e-10
rgs-11	WBGene00004354	protein_coding_gene	-1.91797	0.264627	3.65755e-16
D1022.17	WBGene00271809	ncRNA_gene	-1.92502	0.263337	0.00013869
scrm-3	WBGene00015437	protein_coding_gene	-1.93114	0.262223	2.99833e-05
F23D12.3	WBGene00009087	protein_coding_gene	-1.93409	0.261687	2.76525e-08
Y40C5A.4	WBGene00021497	protein_coding_gene	-1.93424	0.261659	3.27144e-17
Y34F4.6	WBGene00189956	protein_coding_gene	-1.93508	0.261507	1.19486e-06
gcy-15	WBGene00001541	protein_coding_gene	-1.93543	0.261443	1.30166e-06
fbxb-46	WBGene00019420	protein_coding_gene	-1.9423	0.260201	3.2051e-05
nhr-220	WBGene00020591	pseudogene	-1.9462	0.259498	0.000248098
bath-13	WBGene00018223	protein_coding_gene	-1.9499	0.258834	1.29029e-07
Y17D7B.7	WBGene00014562	pseudogene	-1.9515	0.258548	2.01304e-12
fbxb-20	WBGene00022559	protein_coding_gene	-1.95501	0.257919	0.000190296
K03D3.5	WBGene00010531	protein_coding_gene	-1.95572	0.257792	3.4143e-05
R03H10.7	WBGene00019859	protein_coding_gene	-1.96215	0.256645	3.06986e-05
fbxb-44	WBGene00019416	protein_coding_gene	-1.96442	0.256242	3.25258e-05
C28D4.5	WBGene00007793	protein_coding_gene	-1.96538	0.256072	5.64208e-10
CE7X_3.2	WBGene00008350	pseudogene	-1.96774	0.255652	2.12965e-05
F21D9.2	WBGene00009016	protein_coding_gene	-1.96927	0.255383	4.8091e-07
fbxa-54	WBGene00020449	protein_coding_gene	-1.96967	0.255311	5.6702e-12
fbxb-13	WBGene00015607	protein_coding_gene	-1.97495	0.254379	0.000175989
ptp-5.3	WBGene00021207	protein_coding_gene	-1.9764	0.254124	4.16901e-09
C08F1.10	WBGene00015613	protein_coding_gene	-1.97866	0.253726	1.1883e-13
K02E7.5	WBGene00019310	pseudogene	-1.98242	0.253065	4.86304e-05
clec-233	WBGene00009030	protein_coding_gene	-1.98978	0.251778	2.15654e-05
C50E3.11	WBGene00016822	protein_coding_gene	-1.99537	0.250803	2.08074e-25
ZK1240.9	WBGene00022873	protein_coding_gene	-2.00082	0.249858	5.7404e-12
ugt-28	WBGene00015693	protein_coding_gene	-2.00695	0.248799	3.28953e-13
nhr-115	WBGene00003705	protein_coding_gene	-2.01053	0.248182	5.44759e-07
F12E12.11	WBGene00044811	protein_coding_gene	-2.01892	0.246743	3.75644e-09
npr-30	WBGene00019183	protein_coding_gene	-2.02043	0.246485	1.70164e-06
skr-5	WBGene00004811	protein_coding_gene	-2.02048	0.246475	1.62785e-05
bath-20	WBGene00015012	protein_coding_gene	-2.0268	0.245399	2.05719e-05
arrd-22	WBGene00020612	protein_coding_gene	-2.02857	0.245099	1.30322e-06
his-60	WBGene00001934	protein_coding_gene	-2.03158	0.244586	3.08307e-08
scrm-4	WBGene00008681	protein_coding_gene	-2.03275	0.244388	2.66148e-26
C14C6.8	WBGene00015762	protein_coding_gene	-2.04001	0.243161	0.000133484
Y60A3A.25	WBGene00044211	protein_coding_gene	-2.04452	0.242404	3.70693e-07
fbxa-59	WBGene00020455	protein_coding_gene	-2.04634	0.242098	2.8931e-22
K06B4.15	WBGene00077450	protein_coding_gene	-2.0477	0.24187	7.71294e-05
T20D4.11	WBGene00020617	protein_coding_gene	-2.05925	0.239941	0.000245103
K09F6.5	WBGene00019588	protein_coding_gene	-2.074	0.2375	0.000176231
nhr-227	WBGene00020851	protein_coding_gene	-2.08171	0.236234	1.58275e-05
irg-4	WBGene00008584	protein_coding_gene	-2.08438	0.235798	2.25574e-08
Y23H5A.8	WBGene00023172	protein_coding_gene	-2.08486	0.235719	0.000204134
F21D9.6	WBGene00009020	pseudogene	-2.09502	0.234064	0.000253839
K08D10.9	WBGene00019532	pseudogene	-2.09849	0.233503	1.16351e-05
fbxc-19	WBGene00020361	protein_coding_gene	-2.09999	0.23326	0.000171177
Y46B2A.4	WBGene00284850	protein_coding_gene	-2.1032	0.232741	0.000194482
Y113G7A.13	WBGene00013750	protein_coding_gene	-2.11751	0.230445	0.000171749
Y49E10.37	WBGene00304219	ncRNA_gene	-2.12482	0.22928	2.94128e-11
ZC239.20	WBGene00044371	protein_coding_gene	-2.12849	0.228697	9.23576e-06
fbxa-187	WBGene00009838	pseudogene	-2.12984	0.228484	0.000131627
C08F11.3	WBGene00007452	protein_coding_gene	-2.14032	0.22683	6.2409e-11
C04G6.6	WBGene00015456	protein_coding_gene	-2.14809	0.225611	4.77936e-15
F19B2.6	WBGene00008945	protein_coding_gene	-2.14928	0.225425	1.83618e-08
fbxa-64	WBGene00020883	protein_coding_gene	-2.15073	0.225199	2.36303e-14
R10E8.3	WBGene00011209	protein_coding_gene	-2.15183	0.225026	0.000109995
C17B7.5	WBGene00015879	protein_coding_gene	-2.15559	0.224442	9.91118e-06
grsp-4	WBGene00017201	protein_coding_gene	-2.15694	0.224232	1.26144e-20
fbxb-96	WBGene00016886	protein_coding_gene	-2.17022	0.222176	7.50919e-06
K02E7.6	WBGene00019311	pseudogene	-2.18659	0.21967	5.68562e-13
Y17D7C.3	WBGene00045366	pseudogene	-2.18926	0.219264	2.79578e-19
K05F6.10	WBGene00019421	protein_coding_gene	-2.18948	0.21923	5.83461e-11
T22B7.7	WBGene00020674	protein_coding_gene	-2.19411	0.218527	7.21667e-20
F40G9.6	WBGene00018242	protein_coding_gene	-2.19473	0.218434	0.000111734
arrd-20	WBGene00015440	pseudogene	-2.19657	0.218156	0.000125315
nhr-116	WBGene00003706	protein_coding_gene	-2.1974	0.218031	8.26979e-09
F10E7.1	WBGene00017343	protein_coding_gene	-2.20281	0.217215	6.77871e-06
rgs-9	WBGene00004352	protein_coding_gene	-2.20462	0.216942	4.2317e-20
fbxa-117	WBGene00014907	pseudogene	-2.2109	0.216	6.82773e-06
C08F1.6	WBGene00015610	protein_coding_gene	-2.2122	0.215805	7.10165e-12
Y73B6BL.288	WBGene00219218	protein_coding_gene	-2.22115	0.21447	7.60644e-06
C13G5.2	WBGene00015747	protein_coding_gene	-2.22206	0.214335	3.23377e-49
F11A5.15	WBGene00008680	protein_coding_gene	-2.22573	0.21379	6.54909e-06
fkb-8	WBGene00001433	protein_coding_gene	-2.22578	0.213783	7.63549e-12
fbxa-192	WBGene00010212	protein_coding_gene	-2.22838	0.213398	1.95842e-23
Y82E9BR.22	WBGene00022354	protein_coding_gene	-2.23095	0.213019	1.28352e-32
fbxa-210	WBGene00012565	protein_coding_gene	-2.23206	0.212854	1.7676e-46
ZC239.16	WBGene00022574	protein_coding_gene	-2.23454	0.212489	2.63296e-10
T26E3.8	WBGene00012041	protein_coding_gene	-2.23916	0.211809	8.69939e-05
C17F4.8	WBGene00015914	protein_coding_gene	-2.23927	0.211793	5.91298e-06
clec-47	WBGene00011668	protein_coding_gene	-2.24452	0.211024	3.5854e-08
btb-3	WBGene00015013	pseudogene	-2.25748	0.209137	8.68281e-05
K05F6.15	WBGene00269419	pseudogene	-2.2807	0.205798	2.25476e-05
Y57G11C.40	WBGene00013329	protein_coding_gene	-2.28377	0.20536	4.30283e-06
Y19D10B.6	WBGene00021235	protein_coding_gene	-2.28548	0.205117	1.065e-06
fbxc-50	WBGene00015912	protein_coding_gene	-2.28607	0.205034	2.95731e-42
C46G7.5	WBGene00044502	protein_coding_gene	-2.28902	0.204614	5.38478e-11
clp-6	WBGene00000546	protein_coding_gene	-2.30167	0.202828	1.70098e-14
Y32B12C.1	WBGene00012525	protein_coding_gene	-2.30889	0.201816	7.77482e-10
C52E12.11	WBGene00304189	pseudogene	-2.31655	0.200747	1.95546e-08
fbxa-3	WBGene00020363	protein_coding_gene	-2.31755	0.200608	8.94178e-05
nhr-183	WBGene00018266	protein_coding_gene	-2.32343	0.199792	1.54043e-08
C16C4.18	WBGene00194998	protein_coding_gene	-2.32784	0.199182	6.93944e-09
F40D4.13	WBGene00009572	protein_coding_gene	-2.33989	0.197525	4.99916e-24
C40A11.4	WBGene00016547	protein_coding_gene	-2.34538	0.196775	1.40489e-05
fbxb-42	WBGene00021773	protein_coding_gene	-2.34621	0.196661	2.65382e-06
T20D4.5	WBGene00020611	protein_coding_gene	-2.34996	0.196151	3.05384e-06
F53C3.4	WBGene00018748	protein_coding_gene	-2.36388	0.194268	7.38194e-07
fbxa-57	WBGene00016224	pseudogene	-2.36399	0.194253	5.18832e-05
F09C6.13	WBGene00044183	protein_coding_gene	-2.37443	0.192852	5.6309e-11
ctl-1	WBGene00000830	protein_coding_gene	-2.37553	0.192705	2.50502e-06
bath-14	WBGene00015016	pseudogene	-2.37651	0.192574	2.6464e-05
F55G11.4	WBGene00010124	protein_coding_gene	-2.3844	0.191524	3.7377e-13
stdh-2	WBGene00008678	protein_coding_gene	-2.38521	0.191417	2.40059e-06
F13B6.3	WBGene00017418	protein_coding_gene	-2.39148	0.190587	4.40159e-26
Y37H2A.12	WBGene00044758	protein_coding_gene	-2.39898	0.189599	3.07221e-15
srw-85	WBGene00005832	protein_coding_gene	-2.39912	0.18958	4.54213e-05
Y43F8B.23	WBGene00194815	protein_coding_gene	-2.41327	0.18773	3.4405e-05
C33C12.7	WBGene00016339	protein_coding_gene	-2.43164	0.185355	2.06713e-05
pals-18	WBGene00022353	protein_coding_gene	-2.43537	0.184877	1.44304e-14
clec-73	WBGene00021579	protein_coding_gene	-2.44721	0.183364	2.77378e-20
F09C6.11	WBGene00044181	protein_coding_gene	-2.46736	0.180822	1.38585e-06
fbxb-95	WBGene00016880	protein_coding_gene	-2.47369	0.18003	1.35e-06
Y110A2AL.9	WBGene00022445	protein_coding_gene	-2.47926	0.179336	2.53639e-16
F57E7.4	WBGene00077616	protein_coding_gene	-2.50329	0.176373	9.94069e-07
clec-119	WBGene00018575	protein_coding_gene	-2.5061	0.176031	1.02767e-09
bath-3	WBGene00019140	protein_coding_gene	-2.50789	0.175813	6.82922e-10
Y54G2A.45	WBGene00044488	protein_coding_gene	-2.51888	0.174479	1.32698e-30
npl-4.1	WBGene00019120	protein_coding_gene	-2.52685	0.173518	2.30923e-25
T02G6.10	WBGene00077772	pseudogene	-2.52748	0.173442	1.81291e-05
F59H6.15	WBGene00269394	protein_coding_gene	-2.5509	0.170649	1.30609e-05
Y38H8A.8	WBGene00045062	pseudogene	-2.55554	0.1701	1.4054e-05
ugt-29	WBGene00021709	protein_coding_gene	-2.55714	0.169912	1.07097e-22
fbxb-15	WBGene00022557	protein_coding_gene	-2.56465	0.16903	1.77308e-05
W05G11.2	WBGene00021040	protein_coding_gene	-2.56768	0.168676	1.51622e-05
F52C6.4	WBGene00018661	protein_coding_gene	-2.57802	0.16747	2.49279e-06
B0281.5	WBGene00015112	protein_coding_gene	-2.58053	0.167179	7.27216e-17
msp-53	WBGene00003446	protein_coding_gene	-2.60559	0.164301	8.01266e-07
bath-11	WBGene00018664	pseudogene	-2.61449	0.163291	1.28411e-07
kin-21	WBGene00002204	protein_coding_gene	-2.6187	0.162814	9.21616e-06
scrm-8	WBGene00019530	protein_coding_gene	-2.6351	0.160974	9.05589e-06
fbxa-138	WBGene00022345	protein_coding_gene	-2.63569	0.160908	4.86983e-07
Y43F8B.9	WBGene00012819	protein_coding_gene	-2.66585	0.15758	3.30999e-17
ilys-2	WBGene00016669	protein_coding_gene	-2.67663	0.156406	9.66075e-12
F08D12.2	WBGene00017246	protein_coding_gene	-2.70666	0.153185	2.6374e-31
C40A11.6	WBGene00016549	protein_coding_gene	-2.70851	0.152988	2.28362e-07
bath-30	WBGene00017460	protein_coding_gene	-2.70937	0.152897	4.50271e-49
K05F6.4	WBGene00019415	protein_coding_gene	-2.75033	0.148616	3.86945e-08
Y46G5A.8	WBGene00012900	protein_coding_gene	-2.76319	0.147298	3.16446e-06
F14D7.10	WBGene00008797	protein_coding_gene	-2.77254	0.146347	9.82367e-08
pals-39	WBGene00008301	protein_coding_gene	-2.78774	0.144813	4.16901e-09
D1065.6	WBGene00268212	ncRNA_gene	-2.8082	0.142774	4.97357e-06
fbxb-54	WBGene00019418	protein_coding_gene	-2.81481	0.142121	1.30743e-07
ZK1240.5	WBGene00022870	protein_coding_gene	-2.81879	0.141729	1.60072e-07
bath-22	WBGene00018658	pseudogene	-2.82157	0.141456	3.44474e-06
C08F11.6	WBGene00014672	pseudogene	-2.82978	0.140654	1.36112e-09
fbxb-91	WBGene00044692	protein_coding_gene	-2.84052	0.139611	2.02619e-06
F26D2.10	WBGene00009149	protein_coding_gene	-2.85788	0.13794	1.05691e-09
fbxa-156	WBGene00007392	protein_coding_gene	-2.85982	0.137756	8.24601e-10
fbxa-95	WBGene00009222	protein_coding_gene	-2.86806	0.136971	1.20256e-17
Y9D1A.1	WBGene00021186	protein_coding_gene	-2.88706	0.135179	3.69886e-15
K02E7.10	WBGene00019314	protein_coding_gene	-2.90907	0.133132	1.605e-06
K09H9.7	WBGene00019598	protein_coding_gene	-2.91239	0.132826	3.82046e-27
M01G12.9	WBGene00010822	protein_coding_gene	-2.91271	0.132796	1.31517e-18
C14C6.5	WBGene00015759	protein_coding_gene	-2.91534	0.132555	3.04613e-16
F39F10.3	WBGene00018203	protein_coding_gene	-2.9356	0.130706	5.03848e-11
T28A11.2	WBGene00020869	protein_coding_gene	-2.94785	0.129601	4.9775e-11
F57E7.1	WBGene00010202	protein_coding_gene	-2.95945	0.128563	6.48267e-08
C50E3.13	WBGene00016824	protein_coding_gene	-2.97952	0.126787	4.67756e-39
asp-17	WBGene00012683	protein_coding_gene	-2.98377	0.126414	9.03584e-17
fbxa-11	WBGene00020451	protein_coding_gene	-2.98581	0.126236	5.49004e-08
T12B5.14	WBGene00050913	protein_coding_gene	-3.03975	0.121603	2.96809e-08
btb-14	WBGene00013275	protein_coding_gene	-3.05222	0.120556	2.11314e-29
F36H5.14	WBGene00219271	protein_coding_gene	-3.07885	0.118351	2.10733e-08
clec-72	WBGene00021583	protein_coding_gene	-3.08257	0.118047	2.59234e-08
F14D2.14	WBGene00017462	protein_coding_gene	-3.08631	0.117741	2.48319e-08
thn-1	WBGene00009213	protein_coding_gene	-3.09642	0.116919	2.27533e-65
K09F6.13	WBGene00235164	protein_coding_gene	-3.10337	0.116357	1.80933e-08
T03E6.8	WBGene00011397	protein_coding_gene	-3.11699	0.115263	1.7362e-29
Y68A4A.13	WBGene00044212	protein_coding_gene	-3.11827	0.115162	1.73777e-13
nspc-19	WBGene00008360	protein_coding_gene	-3.13449	0.113874	3.64429e-21
Y39G10AR.16	WBGene00021472	protein_coding_gene	-3.14036	0.113412	5.01921e-20
fbxa-188	WBGene00009839	protein_coding_gene	-3.16322	0.111629	1.35743e-08
R10E8.1	WBGene00011207	protein_coding_gene	-3.16478	0.111508	1.50004e-27
F14D2.8	WBGene00017456	protein_coding_gene	-3.17041	0.111073	6.58453e-07
F52C6.3	WBGene00018660	protein_coding_gene	-3.17344	0.110841	3.36132e-07
C52E2.5	WBGene00016884	protein_coding_gene	-3.17695	0.110572	5.39367e-07
fbxa-10	WBGene00020450	protein_coding_gene	-3.22177	0.107189	4.72328e-07
C38D9.13	WBGene00235090	ncRNA_gene	-3.22265	0.107124	5.23998e-20
clec-147	WBGene00007313	protein_coding_gene	-3.22455	0.106982	5.4339e-37
Y47G6A.14	WBGene00021640	protein_coding_gene	-3.23006	0.106575	2.08821e-45
ctsa-4.2	WBGene00021503	protein_coding_gene	-3.23181	0.106446	1.76449e-84
M162.9	WBGene00014811	pseudogene	-3.23387	0.106294	7.98298e-09
Y43F8B.24	WBGene00195176	protein_coding_gene	-3.24107	0.105765	3.81494e-07
Y38H6C.19	WBGene00012631	protein_coding_gene	-3.24368	0.105573	7.1722e-35
ZC239.6	WBGene00022569	protein_coding_gene	-3.24404	0.105547	7.9069e-09
bath-7	WBGene00018667	protein_coding_gene	-3.24562	0.105432	5.58038e-11
C25F9.9	WBGene00007728	protein_coding_gene	-3.25424	0.104803	9.46903e-09
math-41	WBGene00020360	protein_coding_gene	-3.26208	0.104235	1.60109e-12
fbxa-216	WBGene00012953	protein_coding_gene	-3.29488	0.101892	6.01585e-09
Y38H6C.23	WBGene00012634	protein_coding_gene	-3.30215	0.10138	6.46623e-29
F14D2.11	WBGene00017459	protein_coding_gene	-3.33633	0.0990066	1.64252e-07
T16G12.3	WBGene00011804	protein_coding_gene	-3.35083	0.0980163	1.37653e-38
K09F6.9	WBGene00019592	protein_coding_gene	-3.35806	0.0975264	1.68125e-15
zeel-1	WBGene00021463	protein_coding_gene	-3.37082	0.0966676	1.25958e-09
btb-16	WBGene00018195	protein_coding_gene	-3.37662	0.0962802	1.54278e-59
math-40	WBGene00020359	protein_coding_gene	-3.39567	0.0950169	7.30006e-13
R08E5.1	WBGene00019961	protein_coding_gene	-3.39639	0.0949694	6.32207e-08
F52C6.12	WBGene00018669	protein_coding_gene	-3.40066	0.0946889	3.2628e-09
F26A3.5	WBGene00009143	protein_coding_gene	-3.40872	0.0941616	8.91212e-16
linc-11	WBGene00219758	lincRNA_gene	-3.41857	0.0935205	1.51674e-07
fbxa-60	WBGene00020456	protein_coding_gene	-3.42962	0.0928069	1.99203e-65
math-39	WBGene00020358	protein_coding_gene	-3.45974	0.0908895	6.84813e-15
F16H6.10	WBGene00008900	protein_coding_gene	-3.47092	0.0901881	3.03481e-22
ZC239.22	WBGene00194717	protein_coding_gene	-3.48156	0.0895251	9.695e-10
bath-27	WBGene00017450	protein_coding_gene	-3.48504	0.0893099	3.90012e-17
btb-10	WBGene00019313	protein_coding_gene	-3.48752	0.0891562	6.86655e-08
F54E2.1	WBGene00018823	protein_coding_gene	-3.4919	0.0888862	1.22132e-26
fbxa-129	WBGene00010294	pseudogene	-3.50095	0.0883302	1.77355e-09
scrm-5	WBGene00019531	protein_coding_gene	-3.50171	0.0882836	1.39939e-09
R07E5.15	WBGene00011120	protein_coding_gene	-3.50932	0.0878191	1.86489e-14
fbxa-38	WBGene00016522	protein_coding_gene	-3.51404	0.0875322	1.55951e-09
pals-23	WBGene00016218	protein_coding_gene	-3.51429	0.0875172	7.83855e-16
fbxa-207	WBGene00013612	pseudogene	-3.52651	0.0867788	5.70191e-10
F19B10.1	WBGene00017583	protein_coding_gene	-3.54538	0.0856515	5.79036e-19
C08F11.7	WBGene00007454	protein_coding_gene	-3.54626	0.0855994	4.86255e-19
math-10	WBGene00015839	protein_coding_gene	-3.54777	0.0855093	1.29831e-09
math-20	WBGene00016555	protein_coding_gene	-3.54892	0.0854412	7.22533e-24
F31E9.11	WBGene00195233	ncRNA_gene	-3.55514	0.085074	1.11714e-09
fbxa-6	WBGene00008352	protein_coding_gene	-3.56104	0.084727	2.34537e-08
K09F6.4	WBGene00019587	protein_coding_gene	-3.56794	0.0843223	2.69462e-10
F59E12.6	WBGene00019122	protein_coding_gene	-3.59208	0.0829234	7.52824e-10
fbxa-65	WBGene00015885	protein_coding_gene	-3.60982	0.0819099	2.18424e-16
C29G2.2	WBGene00016230	pseudogene	-3.61634	0.0815407	3.75467e-08
F14D2.15	WBGene00023427	protein_coding_gene	-3.64612	0.0798744	9.66403e-24
nspa-5	WBGene00013887	protein_coding_gene	-3.66777	0.0786848	2.33541e-08
F19B10.2	WBGene00017584	protein_coding_gene	-3.68833	0.0775714	2.40739e-30
Y75B8A.32	WBGene00013562	protein_coding_gene	-3.71157	0.0763317	4.11388e-10
bath-24	WBGene00015014	protein_coding_gene	-3.74479	0.0745944	5.83699e-09
Y82E9BR.5	WBGene00022338	protein_coding_gene	-3.75183	0.074231	1.474e-08
fbxa-193	WBGene00010295	pseudogene	-3.7612	0.0737507	4.97052e-14
nspd-7	WBGene00012781	protein_coding_gene	-3.76369	0.0736236	1.69284e-40
duxl-1	WBGene00022554	protein_coding_gene	-3.76535	0.0735386	4.81443e-48
msp-64	WBGene00003457	protein_coding_gene	-3.7683	0.0733885	1.31308e-34
F09C6.12	WBGene00044182	protein_coding_gene	-3.77514	0.0730414	1.92123e-08
math-27	WBGene00018101	pseudogene	-3.82289	0.0706637	2.79447e-20
fbxa-180	WBGene00009295	pseudogene	-3.89716	0.0671177	2.01764e-09
F14D2.19	WBGene00206522	protein_coding_gene	-3.90895	0.0665717	9.69822e-11
Y46G5A.7	WBGene00012899	protein_coding_gene	-3.91129	0.0664638	6.02759e-09
C25F9.10	WBGene00044291	protein_coding_gene	-3.95444	0.0645051	7.34727e-11
K05C4.9	WBGene00010585	protein_coding_gene	-3.96533	0.0640201	3.41457e-09
K08D10.14	WBGene00219216	protein_coding_gene	-3.97267	0.0636952	1.42749e-09
C04E12.2	WBGene00015433	protein_coding_gene	-3.9734	0.0636631	6.52478e-11
math-22	WBGene00016717	protein_coding_gene	-3.99225	0.0628365	3.49688e-20
bath-19	WBGene00019132	protein_coding_gene	-3.99906	0.0625407	5.58282e-11
phat-3	WBGene00016782	protein_coding_gene	-4.00616	0.0622336	2.60059e-60
R10E8.7	WBGene00014821	pseudogene	-4.01281	0.0619474	2.7318e-12
ugt-25	WBGene00015692	protein_coding_gene	-4.01512	0.0618484	6.53235e-37
M04C3.5	WBGene00206418	protein_coding_gene	-4.02712	0.0613361	3.91567e-11
C25F9.14	WBGene00045461	protein_coding_gene	-4.03904	0.0608315	4.36869e-11
K09F6.15	WBGene00271744	protein_coding_gene	-4.11767	0.0576048	2.97233e-10
gst-22	WBGene00001770	protein_coding_gene	-4.18542	0.054962	1.27516e-11
math-24	WBGene00016719	protein_coding_gene	-4.20615	0.0541778	6.72457e-22
E01G4.7	WBGene00045410	pseudogene	-4.22438	0.0534978	2.7338e-50
fbxa-189	WBGene00009840	protein_coding_gene	-4.23146	0.0532358	9.51811e-12
T07D3.4	WBGene00020307	protein_coding_gene	-4.27321	0.0517173	1.06644e-10
T24E12.5	WBGene00020774	protein_coding_gene	-4.27944	0.0514944	4.13759e-10
ZC204.14	WBGene00022564	protein_coding_gene	-4.28249	0.0513858	6.82902e-10
K09F6.6	WBGene00019589	protein_coding_gene	-4.28798	0.0511906	4.01611e-14
math-26	WBGene00018100	protein_coding_gene	-4.31274	0.0503195	7.44182e-42
math-3	WBGene00015608	protein_coding_gene	-4.3299	0.0497246	6.395e-28
K09F6.7	WBGene00019590	protein_coding_gene	-4.33357	0.049598	4.68561e-14
K09F6.3	WBGene00019586	protein_coding_gene	-4.33716	0.0494749	2.01496e-27
bath-2	WBGene00018668	protein_coding_gene	-4.33777	0.0494538	7.80568e-33
pud-3	WBGene00017501	protein_coding_gene	-4.35569	0.0488436	1.6409e-11
nspa-8	WBGene00012294	protein_coding_gene	-4.36147	0.0486481	2.40748e-10
M04C3.2	WBGene00010851	protein_coding_gene	-4.36753	0.0484444	5.89622e-11
Y102A5C.36	WBGene00044213	protein_coding_gene	-4.40661	0.0471496	2.25381e-12
Y102A5C.2	WBGene00013611	protein_coding_gene	-4.40693	0.0471391	1.25781e-16
btb-4	WBGene00019142	protein_coding_gene	-4.42353	0.0465998	4.46466e-14
F42G2.5	WBGene00018354	protein_coding_gene	-4.4277	0.0464652	3.82214e-11
btb-17	WBGene00018200	protein_coding_gene	-4.43017	0.0463857	1.34393e-16
T19C9.8	WBGene00011844	protein_coding_gene	-4.43128	0.0463503	2.47648e-10
E01G4.5	WBGene00008447	protein_coding_gene	-4.51429	0.0437587	2.41246e-17
bath-1	WBGene00019139	protein_coding_gene	-4.53478	0.0431416	1.48655e-10
C38D9.2	WBGene00008010	protein_coding_gene	-4.58126	0.0417737	2.10559e-193
fbxa-67	WBGene00020457	protein_coding_gene	-4.63267	0.0403113	7.8718e-11
msp-19	WBGene00003426	protein_coding_gene	-4.64683	0.0399175	1.27503e-20
Y7A9C.1	WBGene00012418	pseudogene	-4.66459	0.0394294	5.29412e-12
gst-27	WBGene00001775	protein_coding_gene	-4.73421	0.0375716	1.65031e-112
Y113G7B.12	WBGene00013762	protein_coding_gene	-4.74292	0.0373454	3.63917e-11
K09F6.10	WBGene00019593	protein_coding_gene	-4.76922	0.0366709	1.29548e-11
ZK1240.2	WBGene00022867	protein_coding_gene	-4.78522	0.0362664	2.07838e-12
C25F9.4	WBGene00007724	protein_coding_gene	-4.84719	0.0347417	3.67711e-16
F47H4.2	WBGene00009835	protein_coding_gene	-4.86194	0.0343882	2.63148e-14
R07C12.2	WBGene00019932	pseudogene	-4.87769	0.034015	2.04323e-22
Y38E10A.14	WBGene00012592	protein_coding_gene	-4.89264	0.0336642	1.42471e-22
fbxa-206	WBGene00013610	protein_coding_gene	-4.90588	0.0333567	9.98146e-12
F19B10.10	WBGene00017589	protein_coding_gene	-4.91639	0.0331146	1.28076e-48
skr-4	WBGene00004810	protein_coding_gene	-4.92661	0.0328809	8.51382e-43
Y113G7B.14	WBGene00013763	pseudogene	-4.93191	0.0327603	7.29844e-12
F10E7.2	WBGene00017344	protein_coding_gene	-4.94427	0.0324807	1.84324e-25
bath-28	WBGene00017461	protein_coding_gene	-4.95319	0.0322805	2.94458e-28
clec-10	WBGene00015403	protein_coding_gene	-5.10627	0.0290309	1.94885e-12
C25F9.5	WBGene00007725	protein_coding_gene	-5.11671	0.0288216	1.05207e-14
F54D10.7	WBGene00018808	protein_coding_gene	-5.12726	0.0286115	2.25381e-12
B0281.3	WBGene00015110	protein_coding_gene	-5.19663	0.0272683	6.1424e-14
nspc-14	WBGene00009638	protein_coding_gene	-5.23325	0.0265849	9.97363e-106
bath-5	WBGene00019141	protein_coding_gene	-5.29206	0.025523	7.00204e-26
pals-24	WBGene00016219	protein_coding_gene	-5.32278	0.0249853	1.08209e-22
sri-40	WBGene00005552	protein_coding_gene	-5.32886	0.0248801	2.87627e-29
Y94H6A.10	WBGene00022382	protein_coding_gene	-5.39496	0.023766	3.57824e-23
clec-76	WBGene00021587	protein_coding_gene	-5.44484	0.0229583	3.98836e-24
ZK1240.3	WBGene00022868	protein_coding_gene	-5.49462	0.0221796	3.08503e-31
F59A7.8	WBGene00019095	pseudogene	-5.49586	0.0221606	9.68873e-20
F19B2.5	WBGene00008944	protein_coding_gene	-5.56156	0.0211741	2.59391e-24
C04E12.4	WBGene00015434	protein_coding_gene	-5.5768	0.0209515	2.35166e-35
ZC204.12	WBGene00022562	protein_coding_gene	-5.61326	0.0204287	3.07544e-42
sdz-24	WBGene00019495	protein_coding_gene	-5.65262	0.0198788	2.21928e-101
T12B5.15	WBGene00050914	protein_coding_gene	-5.65529	0.0198422	3.52261e-39
math-4	WBGene00015609	protein_coding_gene	-5.6593	0.0197871	1.51352e-36
math-14	WBGene00015828	protein_coding_gene	-5.68057	0.0194975	2.25398e-25
Y102A5C.5	WBGene00014954	pseudogene	-5.70705	0.0191429	5.04281e-16
F55B11.6	WBGene00044249	protein_coding_gene	-5.9128	0.0165985	1.01503e-39
C27C7.1	WBGene00007766	protein_coding_gene	-6.01081	0.0155084	8.29321e-60
Y102A5C.6	WBGene00014955	pseudogene	-6.37677	0.0120337	9.35889e-55
M04C3.1	WBGene00010850	protein_coding_gene	-6.43633	0.011547	1.89029e-55
