# Supplementary material for: Wild-type Caenorhabditis elegans isolates exhibit distinct gene expression profiles in response to microbial infection
Source: BMC Genomics. 2022 Mar 23;23:229. doi: 10.1186/s12864-022-08455-2 (PMC8943956; doi:10.1186/s12864-022-08455-2)
Supplement: Supplementary file 15 — Additional file 15. [file 12864_2022_8455_MOESM15_ESM.xlsx]

## Sheet: DE OP50_only
Genes exclusively expressed in CB4856 (vs. N2) fed E. coli OP50
Gene Name	Wormbase Gene ID	Type	log2Fold Change	Fold Change	Adjusted P-value
fmo-2	WBGene00001477	protein_coding_gene	7.0155	129.383	1.76569e-23
T07G12.5	WBGene00011596	protein_coding_gene	6.73315	106.385	1.98384e-51
mtl-1	WBGene00003473	protein_coding_gene	6.00965	64.4295	1.28861e-26
T26H5.9	WBGene00044206	protein_coding_gene	5.97194	62.7674	3.40107e-47
ilys-3	WBGene00016670	protein_coding_gene	5.87513	58.6936	9.3793e-25
F48C1.9	WBGene00018601	protein_coding_gene	5.78867	55.2793	1.66872e-13
lipl-3	WBGene00020016	protein_coding_gene	5.61499	49.0097	1.36831e-17
fil-1	WBGene00011321	protein_coding_gene	5.54215	46.5966	3.1469e-39
F46C5.1	WBGene00009778	protein_coding_gene	5.53041	46.2189	4.46661e-19
tts-1	WBGene00006650	ncRNA_gene	5.52401	46.0142	1.59389e-26
F45D3.4	WBGene00009724	protein_coding_gene	5.43278	43.1946	4.96097e-99
scl-2	WBGene00009895	protein_coding_gene	5.18488	36.3751	1.24881e-103
fbxa-24	WBGene00018803	protein_coding_gene	5.15715	35.6826	3.01742e-43
C18H7.1	WBGene00015993	protein_coding_gene	5.15063	35.5218	9.85643e-15
F47B8.4	WBGene00009805	protein_coding_gene	5.10057	34.3104	8.64907e-11
dct-8	WBGene00044472	protein_coding_gene	4.92906	30.4646	1.96441e-10
F53A9.8	WBGene00018731	protein_coding_gene	4.7758	27.3943	1.6204e-52
T26H5.8	WBGene00012070	protein_coding_gene	4.76043	27.104	1.72408e-16
ftn-1	WBGene00001500	protein_coding_gene	4.63221	24.799	3.52107e-21
F15E6.3	WBGene00017484	protein_coding_gene	4.62461	24.6687	2.76606e-36
F46A8.13	WBGene00219950	ncRNA_gene	4.60645	24.3601	2.0628e-07
Y41D4B.6	WBGene00021513	protein_coding_gene	4.57759	23.8776	1.09596e-12
clec-61	WBGene00014047	protein_coding_gene	4.57449	23.8264	5.20216e-13
Y53F4B.45	WBGene00044728	ncRNA_gene	4.44479	21.7779	6.14666e-61
F56D6.8	WBGene00044292	protein_coding_gene	4.30824	19.8112	4.73699e-07
cnc-11	WBGene00044900	protein_coding_gene	4.28314	19.4695	5.47237e-07
F11E6.11	WBGene00023501	protein_coding_gene	4.26207	19.1872	1.93342e-35
clec-70	WBGene00021581	protein_coding_gene	4.25421	19.0829	1.14551e-25
W02D7.11	WBGene00020946	protein_coding_gene	4.24015	18.8978	1.61386e-06
nlp-39	WBGene00008295	protein_coding_gene	4.22232	18.6657	2.36007e-08
F47B8.10	WBGene00009811	protein_coding_gene	4.22207	18.6625	7.83259e-07
cutl-9	WBGene00010893	protein_coding_gene	4.19096	18.2644	1.05565e-16
srr-6	WBGene00005657	protein_coding_gene	4.1425	17.661	2.94741e-09
far-7	WBGene00001391	protein_coding_gene	4.09846	17.1301	3.21872e-35
cpt-3	WBGene00021703	protein_coding_gene	4.01358	16.1513	2.95106e-17
dct-7	WBGene00017488	protein_coding_gene	3.98424	15.8262	6.70269e-06
K10G6.4	WBGene00019641	protein_coding_gene	3.96157	15.5794	9.90503e-07
T26H5.14	WBGene00235133	protein_coding_gene	3.938	15.327	1.03044e-06
T26H5.4	WBGene00012069	protein_coding_gene	3.92623	15.2024	3.95523e-06
fipr-23	WBGene00007990	protein_coding_gene	3.91441	15.0784	3.76638e-06
F37A8.5	WBGene00009503	protein_coding_gene	3.87675	14.6899	5.63197e-45
C35A5.11	WBGene00044024	protein_coding_gene	3.87376	14.6595	3.06351e-09
cutl-28	WBGene00018256	protein_coding_gene	3.84187	14.339	8.19176e-14
C06E7.88	WBGene00189995	protein_coding_gene	3.83533	14.2741	5.98065e-08
T03G6.1	WBGene00020194	protein_coding_gene	3.80699	13.9965	6.14114e-13
egl-46	WBGene00001210	protein_coding_gene	3.78153	13.7516	4.73664e-17
nhr-127	WBGene00003717	protein_coding_gene	3.77883	13.7259	3.65835e-06
C44H9.7	WBGene00008102	protein_coding_gene	3.75864	13.5352	7.92236e-10
wrt-2	WBGene00006948	protein_coding_gene	3.74293	13.3886	1.94663e-11
ugt-18	WBGene00013900	protein_coding_gene	3.73945	13.3563	6.81393e-07
swt-1	WBGene00019300	protein_coding_gene	3.73618	13.3261	3.60627e-27
cutl-2	WBGene00013145	protein_coding_gene	3.72684	13.24	8.95579e-20
dpy-14	WBGene00001075	protein_coding_gene	3.72195	13.1953	6.18117e-10
F16B4.7	WBGene00017509	protein_coding_gene	3.70988	13.0853	6.74336e-06
dod-3	WBGene00016052	protein_coding_gene	3.70225	13.0163	3.5131e-09
dpy-7	WBGene00001069	protein_coding_gene	3.6735	12.7595	8.33812e-20
H42K12.3	WBGene00019272	protein_coding_gene	3.66767	12.7081	5.1162e-18
C25H3.10	WBGene00016119	protein_coding_gene	3.65692	12.6137	2.52641e-24
F54E2.2	WBGene00018824	protein_coding_gene	3.6432	12.4943	6.97538e-05
fbxa-48	WBGene00021862	protein_coding_gene	3.62188	12.311	4.49614e-08
T05A7.13	WBGene00271415	protein_coding_gene	3.61301	12.2356	3.92509e-08
T20B3.1	WBGene00011850	protein_coding_gene	3.5983	12.1114	1.29883e-26
lpr-5	WBGene00012256	protein_coding_gene	3.55763	11.7748	3.25284e-18
lpr-4	WBGene00012257	protein_coding_gene	3.55693	11.7691	1.82423e-13
Y54G2A.37	WBGene00023484	protein_coding_gene	3.55549	11.7573	0.000109136
ces-2	WBGene00000469	protein_coding_gene	3.5542	11.7468	4.95454e-22
cyp-34A9	WBGene00015044	protein_coding_gene	3.54979	11.711	1.21571e-127
F43D9.1	WBGene00009653	protein_coding_gene	3.54611	11.6812	5.47116e-16
T12D8.5	WBGene00011733	protein_coding_gene	3.52968	11.5489	2.31811e-36
sodh-1	WBGene00010790	protein_coding_gene	3.5197	11.4693	1.80403e-08
hch-1	WBGene00001828	protein_coding_gene	3.5192	11.4653	1.0478e-16
dpy-2	WBGene00001064	protein_coding_gene	3.51523	11.4338	9.9268e-17
cnc-4	WBGene00000558	protein_coding_gene	3.51071	11.398	9.82596e-13
F59C6.16	WBGene00077764	protein_coding_gene	3.49755	11.2945	6.40384e-33
mlt-11	WBGene00012186	protein_coding_gene	3.48728	11.2144	1.51545e-31
ZC395.5	WBGene00022597	protein_coding_gene	3.48247	11.1771	1.4477e-23
F55H12.7	WBGene00219283	protein_coding_gene	3.47987	11.157	4.62802e-05
pals-32	WBGene00016281	protein_coding_gene	3.47972	11.1558	4.2474e-11
F17B5.1	WBGene00008905	protein_coding_gene	3.47321	11.1056	1.37711e-06
dpy-3	WBGene00001065	protein_coding_gene	3.46863	11.0703	2.04503e-15
bro-1	WBGene00000272	protein_coding_gene	3.46068	11.0095	2.35799e-08
Y65B4BL.1	WBGene00022033	protein_coding_gene	3.45386	10.9576	0.000111437
C03C10.5	WBGene00007271	protein_coding_gene	3.45129	10.9381	9.23837e-09
dpy-10	WBGene00001072	protein_coding_gene	3.44319	10.8768	4.77124e-24
dao-2	WBGene00000928	protein_coding_gene	3.43915	10.8464	2.58775e-25
ZC443.3	WBGene00013898	protein_coding_gene	3.4305	10.7816	1.71903e-61
dod-22	WBGene00010125	protein_coding_gene	3.40971	10.6273	4.17759e-20
Y41D4B.26	WBGene00021525	protein_coding_gene	3.40681	10.606	4.79614e-16
W09G12.7	WBGene00021121	protein_coding_gene	3.40383	10.5842	2.23963e-18
lpr-3	WBGene00012261	protein_coding_gene	3.40365	10.5828	2.00306e-21
K08B12.1	WBGene00019520	protein_coding_gene	3.40232	10.5731	8.73589e-11
lpr-6	WBGene00012255	protein_coding_gene	3.39426	10.5142	2.94675e-12
clec-60	WBGene00014046	protein_coding_gene	3.37778	10.3948	4.00722e-10
fipr-24	WBGene00007992	protein_coding_gene	3.37283	10.3591	7.75834e-05
Y54G2A.76	WBGene00235268	protein_coding_gene	3.35254	10.2145	2.3175e-06
noah-2	WBGene00009926	protein_coding_gene	3.33607	10.0985	3.74299e-32
F15E6.10	WBGene00044479	protein_coding_gene	3.33286	10.0761	0.00032378
cky-1	WBGene00000521	protein_coding_gene	3.33254	10.0738	7.99703e-05
dpy-17	WBGene00001076	protein_coding_gene	3.33118	10.0644	5.39957e-09
F09F7.6	WBGene00017303	protein_coding_gene	3.33111	10.0638	5.34811e-31
F31D4.5	WBGene00009292	protein_coding_gene	3.32639	10.031	9.08726e-10
C14F11.6	WBGene00015781	protein_coding_gene	3.32627	10.0301	2.412e-13
C06E4.8	WBGene00015537	protein_coding_gene	3.32522	10.0229	1.16819e-11
K08B4.2	WBGene00019514	protein_coding_gene	3.28777	9.76604	5.7739e-10
chil-28	WBGene00008842	pseudogene	3.27993	9.7131	0.000125061
lim-4	WBGene00002987	protein_coding_gene	3.27915	9.70781	0.000104878
T04C12.1	WBGene00011427	protein_coding_gene	3.27004	9.64674	1.06245e-05
T26H5.10	WBGene00044783	protein_coding_gene	3.26626	9.62152	0.00037989
Y7A5A.6	WBGene00012412	protein_coding_gene	3.2587	9.57117	0.000107473
ZK105.13	WBGene00235114	protein_coding_gene	3.25751	9.5633	0.000331954
ugt-57	WBGene00017154	protein_coding_gene	3.25376	9.53846	7.05234e-12
ZK970.7	WBGene00014173	protein_coding_gene	3.24479	9.47939	3.41539e-10
F53A9.7	WBGene00018730	protein_coding_gene	3.24218	9.46223	3.16581e-25
K10D3.4	WBGene00010738	protein_coding_gene	3.23791	9.43423	8.59879e-22
coel-1	WBGene00016866	protein_coding_gene	3.23612	9.42259	3.70476e-52
F56D2.3	WBGene00018965	protein_coding_gene	3.2306	9.38661	3.45408e-10
atf-2	WBGene00000220	protein_coding_gene	3.22335	9.3395	4.13728e-16
R03H10.2	WBGene00019855	protein_coding_gene	3.21969	9.31586	1.22705e-15
unc-42	WBGene00006778	protein_coding_gene	3.218	9.30494	2.01093e-06
T02E9.5	WBGene00011383	protein_coding_gene	3.21446	9.28217	6.78137e-28
fbxa-21	WBGene00022487	protein_coding_gene	3.19769	9.17488	7.09488e-18
dsl-3	WBGene00001105	protein_coding_gene	3.18796	9.11322	4.97612e-17
hhat-1	WBGene00013852	protein_coding_gene	3.18612	9.10162	3.78002e-11
F13E9.11	WBGene00008760	protein_coding_gene	3.18483	9.09349	2.34072e-22
spp-2	WBGene00004987	protein_coding_gene	3.18471	9.09269	4.56989e-41
atf-8	WBGene00017535	protein_coding_gene	3.18333	9.08402	5.25284e-08
wrt-10	WBGene00006956	protein_coding_gene	3.17831	9.05244	8.84995e-27
M03B6.3	WBGene00010835	protein_coding_gene	3.17062	9.00434	2.67858e-10
hil-1	WBGene00001852	protein_coding_gene	3.1689	8.99359	1.23189e-20
C45E5.3	WBGene00016666	pseudogene	3.16047	8.9412	5.6746e-09
hlh-16	WBGene00001960	protein_coding_gene	3.15766	8.92383	1.61479e-08
F49B2.4	WBGene00009864	pseudogene	3.15605	8.91386	0.000672227
T10C6.15	WBGene00050899	protein_coding_gene	3.14838	8.86658	4.16515e-08
ptr-10	WBGene00004224	protein_coding_gene	3.13708	8.79742	4.60446e-08
ins-2	WBGene00002085	protein_coding_gene	3.12727	8.73781	7.06263e-08
peb-1	WBGene00003968	protein_coding_gene	3.12341	8.71448	2.03023e-18
Y37A1B.7	WBGene00012540	protein_coding_gene	3.11569	8.66792	1.32322e-06
F48F7.3	WBGene00009849	protein_coding_gene	3.10527	8.60555	0.000672538
Y65B4BM.3	WBGene00302974	protein_coding_gene	3.10023	8.57557	1.52912e-14
ces-1	WBGene00000468	protein_coding_gene	3.09551	8.54757	6.95701e-06
clec-25	WBGene00044331	protein_coding_gene	3.09506	8.54489	4.12109e-06
T21D12.7	WBGene00020648	protein_coding_gene	3.08645	8.49406	0.00059784
nnt-1	WBGene00003778	protein_coding_gene	3.08518	8.48657	3.3164e-33
ptr-4	WBGene00004219	protein_coding_gene	3.08245	8.47054	8.36945e-13
noah-1	WBGene00016422	protein_coding_gene	3.0773	8.44035	1.05688e-33
dod-24	WBGene00007875	protein_coding_gene	3.07416	8.422	6.03437e-07
C08E8.3	WBGene00007439	protein_coding_gene	3.0611	8.34608	7.07075e-05
K06A9.2	WBGene00019436	protein_coding_gene	3.05205	8.29387	4.64604e-24
oac-29	WBGene00018295	protein_coding_gene	3.04158	8.23391	0.00039508
R09E10.13	WBGene00194658	protein_coding_gene	3.03536	8.19852	0.000327815
cup-16	WBGene00007919	protein_coding_gene	3.03039	8.17032	1.45748e-21
clec-78	WBGene00018547	protein_coding_gene	3.02956	8.16561	5.9715e-06
clec-23	WBGene00011851	pseudogene	3.02199	8.1229	0.000120123
btb-15	WBGene00015594	pseudogene	3.00716	8.03979	0.000432762
ins-8	WBGene00002091	protein_coding_gene	2.99344	7.96369	0.00108557
ugt-54	WBGene00012013	protein_coding_gene	2.9907	7.94857	1.10487e-36
clec-17	WBGene00008477	protein_coding_gene	2.97723	7.87474	0.000718511
W02A2.9	WBGene00044280	protein_coding_gene	2.97427	7.8586	1.6582e-18
fbxa-157	WBGene00007393	protein_coding_gene	2.96293	7.79708	4.03974e-06
hbl-1	WBGene00001824	protein_coding_gene	2.95583	7.75879	1.41038e-15
btb-21	WBGene00018540	pseudogene	2.95486	7.75359	1.55262e-12
C09F9.2	WBGene00007479	protein_coding_gene	2.94752	7.71423	4.22099e-39
ifa-3	WBGene00002051	protein_coding_gene	2.94507	7.70113	5.25508e-05
R09E10.5	WBGene00011175	protein_coding_gene	2.93837	7.66547	0.000116067
M01B2.13	WBGene00045338	protein_coding_gene	2.93615	7.65368	2.13288e-07
ttr-23	WBGene00011894	protein_coding_gene	2.93188	7.63102	6.63654e-10
tre-5	WBGene00006611	protein_coding_gene	2.92786	7.60983	3.52107e-21
lipl-1	WBGene00010062	protein_coding_gene	2.92772	7.60909	4.30232e-10
lys-3	WBGene00003092	protein_coding_gene	2.92765	7.60872	7.38692e-06
T20F5.4	WBGene00020626	protein_coding_gene	2.92399	7.58941	1.65058e-07
cyp-34A10	WBGene00015045	protein_coding_gene	2.91827	7.55942	7.70072e-12
M01D1.12	WBGene00269373	protein_coding_gene	2.917	7.55273	3.31087e-06
F57B1.6	WBGene00010189	protein_coding_gene	2.91394	7.53673	7.21234e-08
clec-71	WBGene00021582	protein_coding_gene	2.91076	7.52014	1.58216e-08
F13H10.5	WBGene00008776	protein_coding_gene	2.90703	7.50071	6.27089e-07
ech-9	WBGene00001158	protein_coding_gene	2.8981	7.45446	5.39021e-05
Y74C9A.6	WBGene00023193	snoRNA_gene	2.89603	7.44375	0.00135557
C06B3.6	WBGene00007365	protein_coding_gene	2.8955	7.44103	1.61975e-23
fbxa-137	WBGene00020853	protein_coding_gene	2.89421	7.43437	0.00171775
zmp-5	WBGene00010423	protein_coding_gene	2.88818	7.40334	0.00167376
Y81B9A.5	WBGene00304906	ncRNA_gene	2.8859	7.39165	0.00168958
tsp-17	WBGene00006643	protein_coding_gene	2.88405	7.3822	3.29121e-06
F21C10.11	WBGene00017660	protein_coding_gene	2.8812	7.36764	1.67878e-06
C18D11.6	WBGene00007682	protein_coding_gene	2.88002	7.36161	0.000769897
math-43	WBGene00022432	pseudogene	2.87882	7.35548	0.000784077
C27A7.8	WBGene00007758	protein_coding_gene	2.87841	7.35342	2.03897e-17
prkl-1	WBGene00022727	protein_coding_gene	2.8757	7.33958	2.07606e-18
zig-10	WBGene00020800	protein_coding_gene	2.87304	7.32605	2.93347e-08
Y51H4A.5	WBGene00013101	protein_coding_gene	2.87265	7.32412	7.55924e-07
C54F6.5	WBGene00016923	protein_coding_gene	2.86866	7.30386	2.26084e-08
T19C4.1	WBGene00011838	protein_coding_gene	2.86624	7.29162	9.61422e-10
ZC449.2	WBGene00022612	protein_coding_gene	2.86611	7.29098	5.71386e-08
C54C8.4	WBGene00008292	protein_coding_gene	2.8566	7.24304	0.00184251
F56D6.9	WBGene00044471	protein_coding_gene	2.85576	7.23885	0.000753163
T09A12.8	WBGene00235275	protein_coding_gene	2.8509	7.21451	0.000779754
C29A12.6	WBGene00007800	protein_coding_gene	2.85068	7.21338	6.95862e-05
R09D1.12	WBGene00011168	protein_coding_gene	2.84555	7.18779	8.90852e-07
sqt-3	WBGene00005018	protein_coding_gene	2.84033	7.16184	1.38923e-20
M02E1.4	WBGene00284848	protein_coding_gene	2.83286	7.12483	2.86221e-05
T14B4.19	WBGene00302993	protein_coding_gene	2.82542	7.0882	6.59064e-09
tsp-1	WBGene00006627	protein_coding_gene	2.81293	7.02708	2.72483e-06
rncs-1	WBGene00023069	ncRNA_gene	2.80607	6.99377	1.08752e-19
F17B5.6	WBGene00044058	protein_coding_gene	2.79523	6.94143	0.00207996
F11E6.9	WBGene00008712	protein_coding_gene	2.79262	6.92889	0.000546042
C24H10.3	WBGene00016069	protein_coding_gene	2.79116	6.92186	2.05544e-05
F36F12.1	WBGene00018092	protein_coding_gene	2.78255	6.88069	0.00126166
ZK381.2	WBGene00022725	protein_coding_gene	2.78181	6.87716	0.00261732
cpt-4	WBGene00019644	protein_coding_gene	2.76855	6.81425	2.99802e-07
fbn-1	WBGene00022816	protein_coding_gene	2.76574	6.80096	4.45591e-47
EEED8.2	WBGene00017133	protein_coding_gene	2.75167	6.73497	5.08792e-13
fbxa-135	WBGene00011539	protein_coding_gene	2.74969	6.72571	0.00158369
kreg-1	WBGene00018725	protein_coding_gene	2.74859	6.72062	3.81655e-05
ZK675.4	WBGene00014067	protein_coding_gene	2.73818	6.67229	0.000797904
best-5	WBGene00007404	protein_coding_gene	2.72993	6.63422	1.02175e-08
T22F3.11	WBGene00020700	protein_coding_gene	2.72572	6.6149	4.74638e-05
fbxa-68	WBGene00020641	pseudogene	2.71969	6.58733	0.00140215
sym-1	WBGene00006366	protein_coding_gene	2.71478	6.56494	2.07386e-31
fmi-1	WBGene00001475	protein_coding_gene	2.71022	6.5442	1.2251e-17
fbxa-164	WBGene00015599	protein_coding_gene	2.70574	6.52391	0.00395988
hil-7	WBGene00001858	protein_coding_gene	2.70565	6.52354	0.000649176
Y46H3A.5	WBGene00021601	protein_coding_gene	2.70319	6.5124	0.00282281
slc-36.5	WBGene00016628	protein_coding_gene	2.70045	6.50004	1.08552e-15
C35C5.8	WBGene00007957	protein_coding_gene	2.6997	6.49668	1.64227e-17
bgnt-1.3	WBGene00009032	protein_coding_gene	2.69723	6.48555	0.00299309
K08F9.3	WBGene00010686	protein_coding_gene	2.68402	6.42644	8.91636e-05
cnc-2	WBGene00000556	protein_coding_gene	2.68109	6.4134	1.54633e-06
cut-5	WBGene00011104	protein_coding_gene	2.67791	6.39928	9.83866e-05
nphp-1	WBGene00010898	protein_coding_gene	2.67733	6.39669	4.72005e-06
T04C12.7	WBGene00011429	protein_coding_gene	2.67373	6.38078	1.45478e-05
pax-1	WBGene00003937	protein_coding_gene	2.661	6.3247	0.00187394
T02G5.15	WBGene00206521	protein_coding_gene	2.65818	6.31237	5.4786e-05
F36D1.7	WBGene00009466	protein_coding_gene	2.64254	6.24431	1.47372e-09
sru-20	WBGene00005683	protein_coding_gene	2.63883	6.22827	0.00178827
ins-19	WBGene00002102	protein_coding_gene	2.63602	6.21613	0.00272363
gei-13	WBGene00001570	protein_coding_gene	2.63491	6.21136	5.71656e-12
nspa-6	WBGene00044273	protein_coding_gene	2.63365	6.20595	0.0017873
F18C5.9	WBGene00017562	protein_coding_gene	2.63011	6.19074	0.0045396
col-121	WBGene00000695	protein_coding_gene	2.62632	6.17448	0.000976461
F55H12.2	WBGene00010133	protein_coding_gene	2.62172	6.15485	1.74179e-22
pitr-4	WBGene00007141	protein_coding_gene	2.61235	6.115	0.00100854
let-4	WBGene00002282	protein_coding_gene	2.61235	6.11497	3.26499e-15
F10D7.4	WBGene00017341	protein_coding_gene	2.60614	6.08871	0.00506058
T04C12.32	WBGene00235086	ncRNA_gene	2.60275	6.07444	0.00519725
T05F1.11	WBGene00011495	protein_coding_gene	2.59951	6.06081	3.20059e-11
F59B2.8	WBGene00010310	protein_coding_gene	2.59791	6.05407	1.26805e-05
fbxa-162	WBGene00015597	pseudogene	2.59434	6.03913	4.86304e-06
ZK287.1	WBGene00013962	protein_coding_gene	2.59041	6.0227	5.72724e-09
nlp-34	WBGene00015046	protein_coding_gene	2.5897	6.01972	2.09393e-05
ugt-52	WBGene00018931	protein_coding_gene	2.58407	5.99631	2.4631e-11
tmem-231	WBGene00020825	protein_coding_gene	2.58113	5.9841	0.000328354
Y7A9D.1	WBGene00012420	protein_coding_gene	2.58084	5.98288	1.15451e-19
bus-12	WBGene00010442	protein_coding_gene	2.57846	5.97302	0.000101391
ZC84.6	WBGene00013849	protein_coding_gene	2.57471	5.95749	6.9442e-05
B0205.4	WBGene00015019	protein_coding_gene	2.57082	5.94149	0.000493585
M03D4.4	WBGene00019751	protein_coding_gene	2.56982	5.93736	1.79675e-10
rig-5	WBGene00004372	protein_coding_gene	2.56763	5.92833	5.91915e-08
F11D5.5	WBGene00017382	protein_coding_gene	2.56257	5.9076	1.62763e-07
T01D3.3	WBGene00011328	protein_coding_gene	2.55971	5.89591	3.43913e-08
F40G9.20	WBGene00195034	ncRNA_gene	2.55763	5.88739	0.000299201
K01A6.8	WBGene00194869	protein_coding_gene	2.5529	5.86812	0.00595601
ceh-16	WBGene00000439	protein_coding_gene	2.54761	5.84665	3.49758e-06
ZC123.1	WBGene00022517	protein_coding_gene	2.54756	5.84646	1.49221e-07
F10D7.3	WBGene00017340	protein_coding_gene	2.54744	5.84597	3.39464e-18
ceh-8	WBGene00000433	protein_coding_gene	2.54567	5.83879	0.00104402
sodh-2	WBGene00010791	protein_coding_gene	2.54463	5.8346	0.00102517
C14A11.2	WBGene00015748	protein_coding_gene	2.54021	5.81673	0.000867692
srt-63	WBGene00020877	protein_coding_gene	2.5401	5.81628	0.00404785
spp-7	WBGene00004992	protein_coding_gene	2.53906	5.81209	0.00677381
subs-4	WBGene00012939	protein_coding_gene	2.53819	5.8086	1.05958e-05
F58H1.2	WBGene00010285	protein_coding_gene	2.53718	5.80454	0.000157161
C48B4.3	WBGene00008168	protein_coding_gene	2.53398	5.79165	1.30229e-05
lpr-1	WBGene00002393	protein_coding_gene	2.53128	5.78082	1.06683e-05
F09F9.4	WBGene00017309	protein_coding_gene	2.53031	5.77694	5.82839e-07
C36B1.6	WBGene00007973	protein_coding_gene	2.5302	5.77653	4.20991e-18
T26C12.3	WBGene00020833	protein_coding_gene	2.53019	5.77647	1.9074e-11
nspe-6	WBGene00012603	protein_coding_gene	2.52762	5.76619	0.00522539
ubc-8	WBGene00006705	protein_coding_gene	2.52641	5.76138	2.2481e-49
ZC449.1	WBGene00022611	protein_coding_gene	2.51686	5.72335	0.000759493
spp-6	WBGene00004991	protein_coding_gene	2.51666	5.72257	0.00246728
nspe-7	WBGene00012593	protein_coding_gene	2.5151	5.71639	0.000269487
F16C3.2	WBGene00008886	protein_coding_gene	2.50606	5.68066	3.77324e-26
ttr-52	WBGene00008719	protein_coding_gene	2.50598	5.68036	0.000125529
C18D4.8	WBGene00007677	pseudogene	2.50285	5.66804	2.9586e-17
fbxb-101	WBGene00013404	protein_coding_gene	2.50219	5.66545	3.91063e-06
gbh-2	WBGene00001523	protein_coding_gene	2.50141	5.66237	5.33324e-17
cyp-32B1	WBGene00021167	protein_coding_gene	2.4997	5.65568	1.50422e-08
F44E2.4	WBGene00018418	protein_coding_gene	2.49306	5.6297	4.32479e-11
cutl-16	WBGene00019426	protein_coding_gene	2.49301	5.62952	5.5213e-10
F18G5.6	WBGene00017582	protein_coding_gene	2.48922	5.61474	4.16783e-56
spp-13	WBGene00004998	protein_coding_gene	2.48637	5.60366	0.000214336
F09E10.6	WBGene00017296	protein_coding_gene	2.48451	5.59646	0.000357475
F15B9.8	WBGene00008851	protein_coding_gene	2.48436	5.59586	4.2617e-06
igcm-2	WBGene00020130	protein_coding_gene	2.4841	5.59485	2.73549e-06
T26C5.2	WBGene00012032	protein_coding_gene	2.48356	5.59277	6.87343e-06
fbxb-39	WBGene00019702	protein_coding_gene	2.48238	5.58819	0.0078034
T12A7.6	WBGene00011727	protein_coding_gene	2.47582	5.56282	7.3242e-17
Y23H5B.8	WBGene00021279	protein_coding_gene	2.47203	5.54823	8.34349e-07
cutl-25	WBGene00021919	protein_coding_gene	2.47035	5.54179	5.36636e-09
aqp-2	WBGene00000170	protein_coding_gene	2.46551	5.52323	2.3976e-23
F54C8.6	WBGene00010039	protein_coding_gene	2.46269	5.51242	5.88943e-08
Y97E10AL.1	WBGene00022392	protein_coding_gene	2.46257	5.51199	0.000709787
dmd-5	WBGene00017326	protein_coding_gene	2.46148	5.50781	1.0361e-06
math-34	WBGene00019699	protein_coding_gene	2.46134	5.50727	5.02764e-05
tsp-2	WBGene00006628	protein_coding_gene	2.46005	5.50236	2.68326e-06
nhr-218	WBGene00011750	protein_coding_gene	2.45903	5.49846	0.00425614
F58F12.12	WBGene00271812	protein_coding_gene	2.45682	5.49006	0.000123445
W03F9.4	WBGene00021002	protein_coding_gene	2.45399	5.47929	4.48947e-16
C04A11.5	WBGene00007288	protein_coding_gene	2.45179	5.47095	1.54997e-05
K01A2.3	WBGene00019278	pseudogene	2.44748	5.45462	7.51075e-07
nep-16	WBGene00018472	protein_coding_gene	2.44677	5.45193	0.00133175
K08E3.2	WBGene00010662	protein_coding_gene	2.44133	5.43141	0.00184752
T28H10.3	WBGene00012144	protein_coding_gene	2.43946	5.4244	1.98773e-29
dma-1	WBGene00011345	protein_coding_gene	2.43285	5.39959	9.05904e-14
sssh-1	WBGene00044138	protein_coding_gene	2.43251	5.39833	0.0090255
fmo-1	WBGene00001476	protein_coding_gene	2.43072	5.39162	2.67294e-22
chil-23	WBGene00011167	protein_coding_gene	2.43059	5.39112	1.77481e-07
F13A7.11	WBGene00008726	protein_coding_gene	2.42853	5.38344	2.68451e-07
C43D7.8	WBGene00008070	protein_coding_gene	2.42632	5.3752	0.000427994
K08F9.1	WBGene00010684	protein_coding_gene	2.42546	5.37201	7.52324e-05
zag-1	WBGene00006970	protein_coding_gene	2.42117	5.35604	2.29639e-13
K01A6.7	WBGene00045096	protein_coding_gene	2.42062	5.35402	0.00874356
acn-1	WBGene00000039	protein_coding_gene	2.41327	5.32681	1.39767e-11
W10G11.4	WBGene00021137	protein_coding_gene	2.41075	5.31749	0.00150504
F13H6.5	WBGene00017433	protein_coding_gene	2.40616	5.3006	5.43572e-08
str-173	WBGene00006217	protein_coding_gene	2.40566	5.29877	0.00924108
T16G1.4	WBGene00011798	protein_coding_gene	2.40499	5.29632	9.68419e-09
tbb-4	WBGene00006538	protein_coding_gene	2.40205	5.28552	1.04967e-08
C32F10.4	WBGene00016332	protein_coding_gene	2.40187	5.28489	1.41742e-15
F14B4.1	WBGene00008779	protein_coding_gene	2.39493	5.25951	3.45156e-13
Y37F4.8	WBGene00044289	protein_coding_gene	2.39262	5.25111	4.09202e-05
E03A3.10	WBGene00189944	pseudogene	2.38918	5.23861	0.000535191
cki-1	WBGene00000516	protein_coding_gene	2.38829	5.23537	6.39306e-19
mlt-8	WBGene00021095	protein_coding_gene	2.3854	5.22489	1.17205e-12
K08C9.5	WBGene00010652	protein_coding_gene	2.3851	5.22382	0.0100304
F35D2.3	WBGene00018041	protein_coding_gene	2.37767	5.19697	4.76743e-14
F59E11.7	WBGene00019113	protein_coding_gene	2.37663	5.19323	1.11263e-06
asp-11	WBGene00017677	pseudogene	2.37213	5.17706	0.0018443
F23F12.8	WBGene00017754	protein_coding_gene	2.36838	5.16361	0.000168976
K01A2.4	WBGene00019279	protein_coding_gene	2.36724	5.15952	1.9166e-11
C01G6.9	WBGene00007229	protein_coding_gene	2.36571	5.15406	0.000456666
pros-1	WBGene00000448	protein_coding_gene	2.35766	5.12539	1.94171e-10
Y54G2A.36	WBGene00021898	protein_coding_gene	2.35726	5.12397	1.97156e-24
ZK512.1	WBGene00013982	protein_coding_gene	2.35534	5.11714	3.90071e-10
C13C12.2	WBGene00007552	protein_coding_gene	2.35485	5.1154	3.16409e-05
cnc-6	WBGene00000560	protein_coding_gene	2.35158	5.10382	0.00615112
clec-82	WBGene00021873	protein_coding_gene	2.35112	5.10219	0.00462253
C23G10.11	WBGene00016017	protein_coding_gene	2.3511	5.10213	0.00124157
W07G4.1	WBGene00012335	protein_coding_gene	2.34958	5.09674	0.00970531
Y70C5A.3	WBGene00050904	protein_coding_gene	2.34883	5.09411	2.561e-08
C54F6.18	WBGene00235093	protein_coding_gene	2.34425	5.07798	0.00366068
F56H9.9	WBGene00206460	protein_coding_gene	2.34073	5.06561	0.0116071
ast-1	WBGene00020368	protein_coding_gene	2.34045	5.06461	2.22992e-06
syd-9	WBGene00044068	protein_coding_gene	2.33931	5.0606	2.27372e-17
pqn-16	WBGene00004107	protein_coding_gene	2.33898	5.05946	0.0119745
nstp-3	WBGene00022577	protein_coding_gene	2.33787	5.05557	0.00370635
C14A4.9	WBGene00007560	protein_coding_gene	2.33642	5.05048	0.000327026
F53B3.5	WBGene00018743	protein_coding_gene	2.33604	5.04914	3.13203e-17
hlh-14	WBGene00001958	protein_coding_gene	2.32872	5.02361	1.12515e-12
lin-32	WBGene00003018	protein_coding_gene	2.32869	5.02348	6.42557e-06
F31E3.12	WBGene00219317	protein_coding_gene	2.32793	5.02085	0.00358634
ZK1307.2	WBGene00014245	protein_coding_gene	2.32793	5.02084	0.000169065
K08D9.4	WBGene00019525	protein_coding_gene	2.32695	5.01744	5.60079e-06
F10E9.12	WBGene00017361	protein_coding_gene	2.32644	5.01566	7.88482e-18
C37A5.3	WBGene00014698	protein_coding_gene	2.32094	4.99659	0.00468637
fkb-7	WBGene00001432	protein_coding_gene	2.31869	4.98879	3.77168e-11
gcy-34	WBGene00001554	protein_coding_gene	2.31788	4.986	0.00878428
Y44A6C.1	WBGene00012850	protein_coding_gene	2.31455	4.97448	3.79066e-24
K10D6.2	WBGene00010742	protein_coding_gene	2.31196	4.96557	7.7289e-11
Y53C12B.7	WBGene00013146	protein_coding_gene	2.31132	4.96336	2.88183e-09
hsp-12.1	WBGene00011906	protein_coding_gene	2.31044	4.96034	8.32372e-06
ZK813.6	WBGene00044564	protein_coding_gene	2.31031	4.95989	0.00998649
droe-4	WBGene00010262	protein_coding_gene	2.3062	4.94579	1.1579e-22
cutl-13	WBGene00021025	protein_coding_gene	2.30478	4.94093	0.00408525
tag-234	WBGene00018874	protein_coding_gene	2.30461	4.94034	4.56601e-19
F30H5.3	WBGene00017937	protein_coding_gene	2.30006	4.92477	1.93207e-07
F46F3.3	WBGene00009791	protein_coding_gene	2.29856	4.91967	0.00239887
C08F11.13	WBGene00007460	protein_coding_gene	2.29666	4.9132	3.0898e-20
C29F7.11	WBGene00206531	ncRNA_gene	2.29607	4.91117	0.0113384
F23H12.5	WBGene00009094	protein_coding_gene	2.29563	4.90969	2.86842e-05
unc-3	WBGene00006743	protein_coding_gene	2.29314	4.90122	1.64938e-05
nlp-28	WBGene00003766	protein_coding_gene	2.29108	4.89423	2.97022e-18
C08D8.1	WBGene00015592	protein_coding_gene	2.28868	4.88607	3.84988e-06
F46E10.2	WBGene00018489	protein_coding_gene	2.28397	4.87015	2.65892e-16
srz-56	WBGene00016519	protein_coding_gene	2.28222	4.86426	0.00799561
ddr-2	WBGene00017381	protein_coding_gene	2.28166	4.86237	1.39699e-19
F07H5.13	WBGene00008563	protein_coding_gene	2.28133	4.86126	1.95336e-18
T05C1.3	WBGene00020250	protein_coding_gene	2.27414	4.83709	0.00758146
F46G11.6	WBGene00045269	protein_coding_gene	2.2694	4.82121	0.00206294
C53A5.2	WBGene00008263	protein_coding_gene	2.2688	4.81922	0.000571811
skr-21	WBGene00004827	protein_coding_gene	2.26684	4.81268	1.69139e-22
ugt-43	WBGene00008485	protein_coding_gene	2.26673	4.8123	9.61016e-07
fbxa-105	WBGene00015362	protein_coding_gene	2.26513	4.80697	1.49348e-09
igcm-1	WBGene00018215	protein_coding_gene	2.26315	4.80039	4.45916e-14
cuti-1	WBGene00022591	protein_coding_gene	2.26211	4.79691	1.14989e-06
B0393.5	WBGene00007170	protein_coding_gene	2.25779	4.78259	5.64409e-08
K09C4.1	WBGene00019547	protein_coding_gene	2.25747	4.78153	1.81129e-07
nab-1	WBGene00003516	protein_coding_gene	2.25442	4.77143	7.10543e-12
R08C7.4	WBGene00019948	protein_coding_gene	2.25194	4.76324	0.00886644
F53A9.6	WBGene00018729	protein_coding_gene	2.25062	4.75889	1.08889e-23
F53F4.8	WBGene00009991	pseudogene	2.24963	4.75562	1.63711e-05
ZK971.1	WBGene00014175	protein_coding_gene	2.2485	4.7519	1.5448e-05
F48C1.11	WBGene00195179	protein_coding_gene	2.24667	4.74586	0.0128572
his-1	WBGene00001875	protein_coding_gene	2.24421	4.73779	0.0110768
Y43C5A.3	WBGene00012783	protein_coding_gene	2.24275	4.73299	1.87885e-30
dyf-7	WBGene00001123	protein_coding_gene	2.24132	4.72829	2.16081e-09
ZC443.4	WBGene00013899	protein_coding_gene	2.2359	4.71057	2.05054e-18
ttr-26	WBGene00013079	protein_coding_gene	2.23371	4.70343	7.19898e-10
oac-6	WBGene00007833	protein_coding_gene	2.23344	4.70253	0.000110439
Y87G2A.16	WBGene00013602	protein_coding_gene	2.23303	4.70121	4.78974e-05
ptr-9	WBGene00004223	protein_coding_gene	2.23261	4.69982	0.0161875
math-42	WBGene00020532	protein_coding_gene	2.23032	4.69239	0.0040444
F26F12.3	WBGene00017834	protein_coding_gene	2.22869	4.68708	8.12469e-27
C50B8.4	WBGene00008226	protein_coding_gene	2.22678	4.68088	2.01095e-06
cnc-7	WBGene00010005	protein_coding_gene	2.22638	4.6796	5.43031e-05
F53B7.7	WBGene00009969	protein_coding_gene	2.22578	4.67764	0.00326073
clec-66	WBGene00009397	protein_coding_gene	2.22106	4.66237	7.98312e-12
srbc-82	WBGene00007832	protein_coding_gene	2.22035	4.66007	0.0161203
nsy-4	WBGene00021415	protein_coding_gene	2.21886	4.65524	9.17383e-10
ncx-9	WBGene00003574	protein_coding_gene	2.21714	4.64972	0.00208206
grsp-3	WBGene00016403	protein_coding_gene	2.21299	4.63636	6.56379e-08
ikb-1	WBGene00002069	protein_coding_gene	2.21163	4.632	3.25284e-18
F53H2.1	WBGene00010004	protein_coding_gene	2.21101	4.63001	0.010811
C33A12.4	WBGene00007883	protein_coding_gene	2.21035	4.62788	3.4446e-09
mir-238	WBGene00003331	miRNA_gene	2.20941	4.62485	0.00793673
R160.10	WBGene00219369	protein_coding_gene	2.20881	4.62295	0.00140656
acd-1	WBGene00016064	protein_coding_gene	2.20686	4.6167	0.0030734
K01A2.10	WBGene00019284	protein_coding_gene	2.20625	4.61473	1.37564e-11
D1014.5	WBGene00017018	protein_coding_gene	2.20482	4.61017	0.000509418
C35C5.9	WBGene00007958	protein_coding_gene	2.20091	4.5977	2.15877e-17
F26F12.4	WBGene00017835	protein_coding_gene	2.20029	4.59573	0.000998043
nhr-99	WBGene00003689	protein_coding_gene	2.19719	4.58585	2.70607e-08
zig-4	WBGene00006981	protein_coding_gene	2.19618	4.58265	1.16353e-05
oac-51	WBGene00020976	protein_coding_gene	2.18855	4.55847	0.000414038
Y48A6B.7	WBGene00012968	protein_coding_gene	2.18598	4.55034	2.51927e-31
C54F6.6	WBGene00016924	protein_coding_gene	2.18551	4.54887	0.00986576
cdf-2	WBGene00011821	protein_coding_gene	2.18273	4.54011	4.27418e-15
Y38H8A.1	WBGene00012635	protein_coding_gene	2.18228	4.53871	0.00628688
B0462.5	WBGene00194695	protein_coding_gene	2.1812	4.5353	3.69996e-05
let-381	WBGene00002601	protein_coding_gene	2.18109	4.53495	0.000222112
cpr-4	WBGene00000784	protein_coding_gene	2.18089	4.53435	1.34282e-13
bath-25	WBGene00020859	protein_coding_gene	2.17978	4.53084	0.0154096
W03D2.9	WBGene00020983	protein_coding_gene	2.17951	4.53001	0.00945708
R10E8.6	WBGene00011212	protein_coding_gene	2.17935	4.5295	5.2001e-15
eva-1	WBGene00009304	protein_coding_gene	2.17793	4.52505	9.49407e-10
cbn-1	WBGene00019285	protein_coding_gene	2.17639	4.52022	0.000339579
ztf-30	WBGene00015523	protein_coding_gene	2.17394	4.51254	0.00080422
cnd-1	WBGene00000561	protein_coding_gene	2.17287	4.50921	4.50635e-07
glb-5	WBGene00015964	protein_coding_gene	2.17102	4.50342	0.00621359
W10G11.1	WBGene00021134	protein_coding_gene	2.16996	4.50011	0.0105578
cyp-14A3	WBGene00010707	protein_coding_gene	2.16981	4.49964	0.000895401
arl-6	WBGene00000193	protein_coding_gene	2.16796	4.49387	0.00859827
linc-103	WBGene00219743	lincRNA_gene	2.16758	4.4927	0.023091
Y73B6BL.28	WBGene00022249	pseudogene	2.16728	4.49175	0.0197698
F38B6.3	WBGene00018173	protein_coding_gene	2.16728	4.49175	0.0197698
T09E11.11	WBGene00011660	pseudogene	2.16131	4.47322	6.04139e-05
F32H2.6	WBGene00009343	protein_coding_gene	2.15282	4.44697	0.000424954
dhs-16	WBGene00000979	protein_coding_gene	2.15012	4.43864	0.00494795
F54B11.10	WBGene00010033	protein_coding_gene	2.1488	4.43458	0.00859074
C44C1.6	WBGene00016645	protein_coding_gene	2.14747	4.43049	4.98647e-09
C39D10.5	WBGene00016532	protein_coding_gene	2.14332	4.41777	0.0128411
plx-2	WBGene00004048	protein_coding_gene	2.1409	4.41036	8.44426e-10
osm-8	WBGene00003888	protein_coding_gene	2.13892	4.40431	0.00365127
B0284.5	WBGene00045188	pseudogene	2.13435	4.3904	0.0237304
bigr-1	WBGene00009512	protein_coding_gene	2.13402	4.3894	0.00981265
fbxb-114	WBGene00016254	protein_coding_gene	2.13401	4.38935	0.0126286
T01B10.5	WBGene00020137	protein_coding_gene	2.13326	4.38706	0.000188883
ZK836.3	WBGene00014099	protein_coding_gene	2.12616	4.36554	8.93835e-06
spi-1	WBGene00023416	protein_coding_gene	2.12579	4.36441	0.000802101
F22F7.3	WBGene00017721	protein_coding_gene	2.12418	4.35956	0.00284488
clec-69	WBGene00044642	pseudogene	2.12417	4.35953	0.0117671
slc-17.9	WBGene00011643	protein_coding_gene	2.12117	4.35045	0.000638829
W02D7.8	WBGene00020943	protein_coding_gene	2.11969	4.34601	2.73492e-05
R160.4	WBGene00020121	protein_coding_gene	2.11863	4.34282	0.016297
cut-6	WBGene00000853	protein_coding_gene	2.11833	4.34192	0.00253813
best-1	WBGene00007203	protein_coding_gene	2.11695	4.33776	6.20764e-05
F07A5.4	WBGene00008543	protein_coding_gene	2.11536	4.33297	0.0019446
Y34F4.3	WBGene00021338	protein_coding_gene	2.10891	4.31366	0.000803264
ZC84.1	WBGene00013846	protein_coding_gene	2.10753	4.30953	0.000489774
F21A3.11	WBGene00219316	protein_coding_gene	2.10614	4.30538	1.96592e-13
fipr-26	WBGene00009963	protein_coding_gene	2.10572	4.30413	0.0191573
lgc-27	WBGene00022283	protein_coding_gene	2.10399	4.29896	9.03019e-07
ham-2	WBGene00001821	protein_coding_gene	2.10342	4.29726	5.0666e-14
F36F2.2	WBGene00009476	protein_coding_gene	2.10169	4.29211	8.38086e-13
nhr-19	WBGene00003618	protein_coding_gene	2.10164	4.29198	3.43926e-15
F49E10.2	WBGene00018640	protein_coding_gene	2.10071	4.2892	0.000630689
F20C5.6	WBGene00008971	protein_coding_gene	2.10018	4.28762	1.06218e-10
H32K16.2	WBGene00010422	protein_coding_gene	2.09875	4.28339	1.21708e-05
ceh-48	WBGene00015934	protein_coding_gene	2.0949	4.27196	3.35981e-06
Y17D7B.2	WBGene00012450	protein_coding_gene	2.09453	4.27088	0.0220288
T10G3.1	WBGene00011692	protein_coding_gene	2.09294	4.26617	1.10183e-09
Y97E10AR.1	WBGene00022396	protein_coding_gene	2.09235	4.26443	2.57813e-10
mks-3	WBGene00018042	protein_coding_gene	2.09226	4.26416	0.00428395
Y55D5A.1	WBGene00021915	protein_coding_gene	2.09135	4.26147	5.98346e-07
C02F4.4	WBGene00007264	protein_coding_gene	2.09098	4.26037	0.00437847
F32D1.3	WBGene00017983	protein_coding_gene	2.08954	4.25611	3.07814e-09
rocf-1	WBGene00011948	protein_coding_gene	2.08691	4.24838	0.00926676
sups-1	WBGene00017716	protein_coding_gene	2.0863	4.24658	5.90434e-05
T28C12.15	WBGene00271821	protein_coding_gene	2.08464	4.24169	0.0297647
C54C8.12	WBGene00044242	protein_coding_gene	2.08202	4.234	0.0272931
mks-2	WBGene00194710	protein_coding_gene	2.08082	4.23048	0.0251385
pag-3	WBGene00003909	protein_coding_gene	2.07979	4.22746	0.00203598
ceh-45	WBGene00022837	protein_coding_gene	2.07796	4.22211	0.00220751
C45B11.6	WBGene00045379	protein_coding_gene	2.07751	4.22077	0.00021037
clec-172	WBGene00044719	protein_coding_gene	2.07682	4.21877	0.000729176
K04H4.2	WBGene00010573	protein_coding_gene	2.07306	4.20779	1.02723e-06
Y65A5A.1	WBGene00013418	protein_coding_gene	2.07206	4.20487	1.37427e-13
Y57G7A.8	WBGene00021971	pseudogene	2.07078	4.20114	6.5323e-06
W05B2.2	WBGene00012271	protein_coding_gene	2.06924	4.19664	0.00839168
Y46E12BR.1	WBGene00021598	protein_coding_gene	2.06642	4.18846	0.00778793
D2024.10	WBGene00044505	pseudogene	2.05864	4.16594	0.0298761
F09F9.2	WBGene00017307	protein_coding_gene	2.05259	4.14851	0.00198838
C32D5.12	WBGene00016319	protein_coding_gene	2.05138	4.14501	2.35326e-06
C43H6.6	WBGene00016619	protein_coding_gene	2.05053	4.14259	0.0134677
E02C12.10	WBGene00017095	protein_coding_gene	2.05029	4.14189	0.017794
R11F4.1	WBGene00020007	protein_coding_gene	2.04746	4.13378	1.75708e-13
dct-1	WBGene00015776	protein_coding_gene	2.04717	4.13294	6.68978e-24
C32B5.18	WBGene00235351	protein_coding_gene	2.04474	4.126	0.0131132
F21C10.10	WBGene00017659	protein_coding_gene	2.04193	4.11795	0.00186028
F17C11.4	WBGene00008915	protein_coding_gene	2.04015	4.11287	2.45254e-16
EGAP1.1	WBGene00017146	protein_coding_gene	2.04006	4.11263	0.0130885
Y52B11A.12	WBGene00077539	protein_coding_gene	2.03743	4.10515	0.000552204
mam-5	WBGene00011572	protein_coding_gene	2.03602	4.10113	0.0138306
unc-86	WBGene00006818	protein_coding_gene	2.03417	4.09587	0.000217667
fbxa-175	WBGene00045293	pseudogene	2.03181	4.08918	6.54666e-06
ZC168.2	WBGene00013856	protein_coding_gene	2.03032	4.08497	0.0055741
K02E10.4	WBGene00019318	protein_coding_gene	2.02981	4.08352	6.19427e-06
T28F4.5	WBGene00012140	protein_coding_gene	2.02777	4.07775	2.67421e-20
gpa-9	WBGene00001671	protein_coding_gene	2.02735	4.07654	5.50873e-06
ceh-34	WBGene00000455	protein_coding_gene	2.02586	4.07235	3.10273e-07
M163.1	WBGene00010935	protein_coding_gene	2.02443	4.06832	1.58812e-42
ins-7	WBGene00002090	protein_coding_gene	2.02427	4.06786	9.44636e-06
aakg-4	WBGene00020135	protein_coding_gene	2.02365	4.06611	2.31205e-23
C27B7.9	WBGene00007765	protein_coding_gene	2.02091	4.05841	1.09172e-38
tbx-7	WBGene00006544	protein_coding_gene	2.01978	4.05523	0.00285113
R05G6.10	WBGene00019902	protein_coding_gene	2.01958	4.05466	4.82532e-22
alh-5	WBGene00000111	protein_coding_gene	2.01903	4.05312	2.2907e-19
M7.8	WBGene00010884	protein_coding_gene	2.01753	4.04891	4.12094e-10
C54F6.12	WBGene00016929	protein_coding_gene	2.01439	4.04009	0.00414441
F19G12.3	WBGene00017611	protein_coding_gene	2.01438	4.04006	0.0318856
ceh-30	WBGene00000451	protein_coding_gene	2.01377	4.03836	0.00108543
T16G1.7	WBGene00011801	protein_coding_gene	2.01191	4.03317	5.77228e-08
nlp-29	WBGene00003767	protein_coding_gene	2.00982	4.02731	1.29122e-09
fbxc-7	WBGene00016302	protein_coding_gene	2.00876	4.02435	0.0239754
H10D18.1	WBGene00019177	protein_coding_gene	2.00865	4.02407	0.0198989
C06G3.3	WBGene00015549	protein_coding_gene	2.00768	4.02134	0.00236942
C03A3.1	WBGene00007266	protein_coding_gene	2.00759	4.0211	2.05544e-05
F59F4.6	WBGene00303371	ncRNA_gene	2.00578	4.01606	0.019344
arrd-4	WBGene00014159	protein_coding_gene	2.00571	4.01587	9.90347e-11
F26G1.15	WBGene00270318	protein_coding_gene	2.00571	4.01585	0.0368602
mec-3	WBGene00003167	protein_coding_gene	2.00397	4.01103	0.00196208
fax-1	WBGene00001400	protein_coding_gene	2.0039	4.01083	0.011212
Y40H7A.7	WBGene00012745	pseudogene	2.00352	4.00977	0.00367344
F28G4.2	WBGene00009227	protein_coding_gene	2.00267	4.0074	0.0146729
F43C11.7	WBGene00018384	protein_coding_gene	2.00192	4.00532	1.24104e-13
his-64	WBGene00001938	protein_coding_gene	2.00161	4.00447	6.10475e-06
Y50E8A.5	WBGene00013048	protein_coding_gene	1.99887	3.99686	7.77622e-06
pef-1	WBGene00003969	protein_coding_gene	1.99875	3.99654	4.69702e-07
ceh-5	WBGene00000430	protein_coding_gene	1.99644	3.99015	0.00027224
C54F6.17	WBGene00235092	protein_coding_gene	1.99641	3.99007	0.033498
C35A5.5	WBGene00007949	protein_coding_gene	1.99491	3.98592	0.00738533
F59B10.4	WBGene00010320	protein_coding_gene	1.99075	3.97443	4.82926e-08
osm-12	WBGene00003892	protein_coding_gene	1.98787	3.96652	0.00332936
D1086.2	WBGene00008389	protein_coding_gene	1.98764	3.96587	0.000347746
cyp-23A1	WBGene00015135	protein_coding_gene	1.98319	3.95365	0.0154915
Y5H2B.1	WBGene00021164	protein_coding_gene	1.98125	3.94836	0.0281077
C05D9.9	WBGene00015476	protein_coding_gene	1.9774	3.93783	1.63107e-13
C06A12.19	WBGene00255702	protein_coding_gene	1.97655	3.93552	0.0300087
rpr-1	WBGene00045238	ncRNA_gene	1.97551	3.93268	0.0158312
set-28	WBGene00022224	protein_coding_gene	1.97483	3.93082	0.0260261
F18C5.10	WBGene00017563	protein_coding_gene	1.97415	3.92897	8.6717e-40
rrn-1.2	WBGene00004513	rRNA_gene	1.96978	3.91708	0.0218308
nhr-150	WBGene00007367	protein_coding_gene	1.96959	3.91657	0.00886537
C36B1.13	WBGene00044120	protein_coding_gene	1.96637	3.90782	0.0210329
K10H10.13	WBGene00194888	protein_coding_gene	1.96602	3.90689	0.0386057
smf-3	WBGene00004878	protein_coding_gene	1.96491	3.90389	9.66636e-06
Y50E8A.1	WBGene00013046	protein_coding_gene	1.96475	3.90344	1.10908e-05
hst-3.2	WBGene00044303	protein_coding_gene	1.95815	3.88563	1.98073e-05
B0228.6	WBGene00015063	protein_coding_gene	1.95312	3.87211	2.98436e-08
fbxc-51	WBGene00021576	protein_coding_gene	1.95198	3.86906	1.30409e-22
nlp-66	WBGene00011141	protein_coding_gene	1.95169	3.86828	0.00550845
C07E3.3	WBGene00007414	protein_coding_gene	1.94914	3.86145	3.75739e-11
zip-7	WBGene00013100	protein_coding_gene	1.94774	3.85771	1.03249e-06
R102.1	WBGene00011288	protein_coding_gene	1.94704	3.85582	0.0318856
pqn-73	WBGene00004155	protein_coding_gene	1.94552	3.85176	0.0220605
F59B2.11	WBGene00010313	pseudogene	1.94521	3.85093	0.00587366
C17E4.11	WBGene00044236	protein_coding_gene	1.94512	3.85071	4.16512e-17
Y38H6C.16	WBGene00012628	protein_coding_gene	1.94213	3.84272	0.000121733
T24C2.5	WBGene00011984	protein_coding_gene	1.94142	3.84083	1.14912e-08
cutl-21	WBGene00018861	protein_coding_gene	1.93997	3.83698	0.000210903
F21D5.9	WBGene00009014	protein_coding_gene	1.93819	3.83225	0.00558991
F31D5.6	WBGene00017949	protein_coding_gene	1.9358	3.82589	0.000805379
egas-4	WBGene00018906	protein_coding_gene	1.93472	3.82303	0.00301177
rga-2	WBGene00013135	protein_coding_gene	1.93246	3.81705	3.53535e-07
C39B10.7	WBGene00164973	protein_coding_gene	1.93179	3.81528	0.00373825
nlp-2	WBGene00003740	protein_coding_gene	1.93083	3.81275	0.00261894
M01A8.1	WBGene00010795	protein_coding_gene	1.9304	3.81161	4.12109e-06
igdb-3	WBGene00020691	protein_coding_gene	1.92756	3.80412	0.00124503
chpf-2	WBGene00019108	protein_coding_gene	1.92599	3.79996	1.29203e-07
C10A4.3	WBGene00015664	protein_coding_gene	1.92548	3.79862	0.00653972
pgp-11	WBGene00004005	protein_coding_gene	1.92138	3.78786	1.807e-10
Y45F10B.59	WBGene00194917	protein_coding_gene	1.92039	3.78526	0.0392293
aagr-1	WBGene00017071	protein_coding_gene	1.91912	3.78192	8.75078e-10
nspe-2	WBGene00012604	protein_coding_gene	1.91865	3.78069	0.0022557
C36A4.11	WBGene00044167	protein_coding_gene	1.91757	3.77785	0.00254047
linc-37	WBGene00219709	lincRNA_gene	1.91612	3.77407	0.0301634
K11H12.11	WBGene00044723	protein_coding_gene	1.91389	3.76824	0.0238564
K01F9.2	WBGene00010475	protein_coding_gene	1.91315	3.76631	1.05961e-06
klp-11	WBGene00002222	protein_coding_gene	1.91214	3.76366	5.01247e-07
C18H9.5	WBGene00016003	protein_coding_gene	1.91005	3.75821	1.8134e-07
K01D12.1	WBGene00010461	protein_coding_gene	1.90855	3.75432	0.0203768
cyp-13B1	WBGene00008519	protein_coding_gene	1.90841	3.75394	3.77635e-06
nhr-165	WBGene00008158	protein_coding_gene	1.90823	3.75349	0.0410169
dlg-1	WBGene00001006	protein_coding_gene	1.90758	3.75178	1.04068e-24
F15H9.8	WBGene00194652	pseudogene	1.90753	3.75165	0.00568329
clec-218	WBGene00020938	protein_coding_gene	1.90734	3.75116	0.00130831
C17E7.13	WBGene00015906	protein_coding_gene	1.90705	3.75042	0.0136089
W08A12.2	WBGene00021079	protein_coding_gene	1.9063	3.74846	8.92004e-08
W03B1.3	WBGene00020973	protein_coding_gene	1.90453	3.74386	3.36649e-05
fbxc-41	WBGene00016304	pseudogene	1.90144	3.73586	0.0287042
srz-99	WBGene00012028	protein_coding_gene	1.90137	3.73567	0.0401194
clec-40	WBGene00011853	protein_coding_gene	1.90112	3.73503	0.00633048
tts-2	WBGene00006651	ncRNA_gene	1.89679	3.72384	1.26711e-05
F49D11.6	WBGene00018630	protein_coding_gene	1.89468	3.71839	0.0163
C35E7.12	WBGene00271779	protein_coding_gene	1.89411	3.71692	0.041491
Y39G10AR.11	WBGene00021469	protein_coding_gene	1.89309	3.71431	4.18724e-37
Y69H2.10	WBGene00013485	protein_coding_gene	1.89299	3.71405	0.00737303
Y82E9BR.17	WBGene00022349	protein_coding_gene	1.89137	3.70987	4.6055e-25
egl-43	WBGene00001207	protein_coding_gene	1.88914	3.70415	2.06883e-07
C47E12.13	WBGene00008156	protein_coding_gene	1.88855	3.70264	0.048509
F36H1.11	WBGene00009496	protein_coding_gene	1.88577	3.6955	0.0258867
cutl-8	WBGene00013960	protein_coding_gene	1.8838	3.69046	0.0236539
trx-3	WBGene00019717	protein_coding_gene	1.88328	3.68912	1.34665e-06
dex-1	WBGene00017028	protein_coding_gene	1.88	3.68076	2.30693e-12
pho-6	WBGene00018696	protein_coding_gene	1.87994	3.6806	2.58621e-05
linc-43	WBGene00219579	lincRNA_gene	1.87953	3.67955	0.0304253
F42G4.6	WBGene00009643	protein_coding_gene	1.87792	3.67544	0.000967579
rom-2	WBGene00004401	protein_coding_gene	1.87763	3.67471	0.00106764
comt-4	WBGene00021491	protein_coding_gene	1.87752	3.67443	0.0417422
cest-1.2	WBGene00011364	protein_coding_gene	1.87727	3.67378	1.2837e-13
F58E6.11	WBGene00010258	protein_coding_gene	1.87658	3.67204	0.00755752
F22B7.1	WBGene00017692	protein_coding_gene	1.8762	3.67108	5.48316e-06
ins-23	WBGene00002106	protein_coding_gene	1.87512	3.66833	0.0069597
T21E8.6	WBGene00164971	protein_coding_gene	1.87509	3.66823	0.0391696
F21H7.12	WBGene00009033	protein_coding_gene	1.87391	3.66526	0.0204056
C26E1.2	WBGene00007748	protein_coding_gene	1.87389	3.66519	1.97112e-14
W08G11.6	WBGene00023429	snoRNA_gene	1.87376	3.66486	0.012539
ceh-31	WBGene00000452	protein_coding_gene	1.87325	3.66356	0.00641669
F16G10.9	WBGene00017524	protein_coding_gene	1.87311	3.66321	0.0467395
ceh-2	WBGene00000429	protein_coding_gene	1.87237	3.66135	0.0175015
F53F10.1	WBGene00018763	protein_coding_gene	1.87231	3.66119	8.61711e-08
chil-18	WBGene00011161	protein_coding_gene	1.87164	3.65949	0.0286788
osr-1	WBGene00016329	protein_coding_gene	1.87136	3.65877	0.00927225
C37A5.6	WBGene00014700	protein_coding_gene	1.87074	3.6572	0.0399253
tth-1	WBGene00006649	protein_coding_gene	1.87014	3.65568	1.14967e-18
pha-2	WBGene00004011	protein_coding_gene	1.87013	3.65565	0.00703857
grdn-1	WBGene00013082	protein_coding_gene	1.86976	3.65471	1.51206e-18
clec-3	WBGene00016577	protein_coding_gene	1.86962	3.65437	0.000467718
D2030.2	WBGene00008412	protein_coding_gene	1.86691	3.6475	5.20713e-45
F23A7.1	WBGene00009067	protein_coding_gene	1.86658	3.64668	0.00320369
cdh-5	WBGene00000397	protein_coding_gene	1.86589	3.64493	9.49692e-05
slc-28.1	WBGene00017867	protein_coding_gene	1.86409	3.64039	1.64258e-05
clec-33	WBGene00009859	protein_coding_gene	1.86256	3.63652	0.0222068
ceh-27	WBGene00000449	protein_coding_gene	1.86184	3.63471	2.19204e-09
hlh-32	WBGene00013665	protein_coding_gene	1.8617	3.63436	0.0455669
Y15E3A.5	WBGene00012444	protein_coding_gene	1.85791	3.62482	3.65222e-12
F46F11.12	WBGene00045082	snoRNA_gene	1.85405	3.61514	0.0368864
magu-3	WBGene00016841	protein_coding_gene	1.85288	3.61221	0.000314542
fbxb-88	WBGene00016359	protein_coding_gene	1.85107	3.60767	2.56769e-08
maph-9	WBGene00016397	protein_coding_gene	1.84804	3.60011	0.00969389
mfb-1	WBGene00008439	protein_coding_gene	1.84774	3.59937	4.70262e-13
F22B7.9	WBGene00017698	protein_coding_gene	1.8477	3.59926	1.19848e-11
C07A4.3	WBGene00007398	protein_coding_gene	1.84448	3.59124	4.47083e-05
cyp-13A5	WBGene00011672	protein_coding_gene	1.8442	3.59054	7.50649e-11
W05H9.1	WBGene00021048	protein_coding_gene	1.83943	3.57869	1.07524e-45
ZK822.1	WBGene00014089	protein_coding_gene	1.83939	3.57859	8.07554e-05
lhfp-4	WBGene00009155	protein_coding_gene	1.83898	3.57756	0.0128441
spp-8	WBGene00004993	protein_coding_gene	1.83846	3.57629	3.33416e-12
marc-4	WBGene00016903	protein_coding_gene	1.8332	3.56327	0.000399794
B0478.3	WBGene00015202	protein_coding_gene	1.83001	3.55539	0.0113882
ccep-290	WBGene00021643	protein_coding_gene	1.82994	3.55522	0.000176061
F48E3.6	WBGene00018606	protein_coding_gene	1.8282	3.55093	5.46333e-12
F35G2.5	WBGene00009438	protein_coding_gene	1.82495	3.54295	0.0396928
C29F7.2	WBGene00007811	protein_coding_gene	1.82173	3.53505	7.13868e-25
fbxb-78	WBGene00017116	protein_coding_gene	1.82126	3.5339	0.000520751
F13G3.3	WBGene00008763	protein_coding_gene	1.82033	3.53162	0.00758392
ttr-17	WBGene00012383	protein_coding_gene	1.82019	3.53128	1.55444e-22
F21A9.2	WBGene00017651	protein_coding_gene	1.82005	3.53094	5.04035e-06
W03F8.6	WBGene00020995	protein_coding_gene	1.82003	3.53089	2.06427e-06
clc-2	WBGene00000523	protein_coding_gene	1.81701	3.52351	1.17474e-05
oac-31	WBGene00018707	protein_coding_gene	1.81545	3.5197	0.0048329
F35E12.9	WBGene00009433	protein_coding_gene	1.81516	3.51898	1.20977e-06
C53A3.1	WBGene00016891	protein_coding_gene	1.81373	3.51549	0.0423035
fbxa-127	WBGene00012027	protein_coding_gene	1.81009	3.50665	0.0300317
bbs-1	WBGene00000241	protein_coding_gene	1.80664	3.49827	0.0222096
srh-149	WBGene00005365	protein_coding_gene	1.80527	3.49495	0.0380235
C38C3.4	WBGene00016513	protein_coding_gene	1.80396	3.49178	1.38952e-11
W09G10.9	WBGene00271830	protein_coding_gene	1.80115	3.48498	0.0304253
mrpr-1	WBGene00045095	ncRNA_gene	1.79992	3.482	0.0181751
C24A8.5	WBGene00016039	protein_coding_gene	1.79977	3.48165	0.0258773
Y95B8A.6	WBGene00022386	protein_coding_gene	1.79581	3.47209	9.50572e-12
M60.4	WBGene00019780	protein_coding_gene	1.79494	3.47	7.50912e-20
T19C4.5	WBGene00011839	protein_coding_gene	1.79434	3.46856	1.33045e-07
ugt-4	WBGene00013905	protein_coding_gene	1.79377	3.4672	7.84818e-07
T14E8.4	WBGene00043981	protein_coding_gene	1.7928	3.46486	0.00673707
ceh-43	WBGene00000463	protein_coding_gene	1.78986	3.45782	1.16107e-18
F13C5.1	WBGene00017422	protein_coding_gene	1.78928	3.45642	5.98302e-09
Y45F10D.6	WBGene00012886	protein_coding_gene	1.78685	3.45062	6.9442e-05
clec-54	WBGene00008596	protein_coding_gene	1.78611	3.44883	1.62685e-16
F26A10.2	WBGene00017814	protein_coding_gene	1.78544	3.44723	3.87675e-07
F13A7.12	WBGene00008727	protein_coding_gene	1.78524	3.44676	0.0353083
F42C5.3	WBGene00018345	protein_coding_gene	1.7842	3.44427	0.0117593
glt-5	WBGene00001623	protein_coding_gene	1.7839	3.44355	3.75009e-08
R04B3.1	WBGene00019866	protein_coding_gene	1.78173	3.43838	0.0419253
C05A9.2	WBGene00007317	protein_coding_gene	1.78039	3.43518	2.69363e-10
F41C3.1	WBGene00018267	protein_coding_gene	1.78009	3.43449	0.0206329
Y87G2A.25	WBGene00219288	protein_coding_gene	1.7794	3.43284	0.00145134
F48E3.8	WBGene00018607	protein_coding_gene	1.77893	3.43172	3.78917e-07
twk-7	WBGene00006662	protein_coding_gene	1.77879	3.43137	7.70162e-09
ptr-15	WBGene00004229	protein_coding_gene	1.77673	3.42649	0.00133721
R11D1.12	WBGene00045336	protein_coding_gene	1.77639	3.42567	0.0254099
W07B8.4	WBGene00021072	protein_coding_gene	1.77248	3.41641	0.00150031
Y17D7C.4	WBGene00050903	pseudogene	1.77117	3.4133	0.0186007
C50F4.9	WBGene00008234	protein_coding_gene	1.77064	3.41205	0.00025383
Y102A11A.5	WBGene00022415	protein_coding_gene	1.77005	3.41066	0.00272936
C24H12.1	WBGene00016071	protein_coding_gene	1.76849	3.40696	6.66725e-06
F20D6.8	WBGene00017637	protein_coding_gene	1.76744	3.4045	0.00257324
Y51H4A.1	WBGene00013098	protein_coding_gene	1.76453	3.39763	0.0105544
nhr-42	WBGene00003632	protein_coding_gene	1.76372	3.39573	1.03901e-11
C04C11.25	WBGene00284855	protein_coding_gene	1.76001	3.38701	0.000730546
ham-1	WBGene00001820	protein_coding_gene	1.7595	3.38581	2.35691e-16
cutl-11	WBGene00011443	protein_coding_gene	1.75927	3.38526	0.00856283
unc-129	WBGene00006852	protein_coding_gene	1.75765	3.38148	4.58122e-08
T10H9.8	WBGene00044779	protein_coding_gene	1.7569	3.37972	2.45963e-09
F53C3.6	WBGene00018750	protein_coding_gene	1.75512	3.37554	0.0256031
ttr-50	WBGene00010234	protein_coding_gene	1.75427	3.37355	2.29326e-40
Y43F8C.3	WBGene00012825	protein_coding_gene	1.75342	3.37156	2.53763e-16
lam-3	WBGene00002248	protein_coding_gene	1.75331	3.37131	3.09136e-16
gad-3	WBGene00015057	protein_coding_gene	1.75304	3.37069	5.70796e-22
mnp-1	WBGene00007139	protein_coding_gene	1.7496	3.36264	8.19324e-25
clec-44	WBGene00019928	protein_coding_gene	1.7487	3.36055	0.0260136
Y71H2AM.15	WBGene00022180	protein_coding_gene	1.74843	3.35993	0.00014084
T04F8.9	WBGene00011447	protein_coding_gene	1.74625	3.35485	0.00495951
ZK593.2	WBGene00014002	protein_coding_gene	1.74541	3.35291	2.41796e-05
Y71F9AL.25	WBGene00304792	protein_coding_gene	1.74137	3.34353	0.000363865
F13E9.12	WBGene00008761	protein_coding_gene	1.73886	3.33772	0.0342473
F33H2.8	WBGene00009371	protein_coding_gene	1.73867	3.33727	0.00345428
K10G6.9	WBGene00206374	protein_coding_gene	1.73348	3.32528	0.0128351
bus-18	WBGene00044631	protein_coding_gene	1.73229	3.32255	0.010778
C12D5.3	WBGene00015706	protein_coding_gene	1.7313	3.32026	0.0152173
T25B9.3	WBGene00012009	protein_coding_gene	1.73127	3.32019	0.0115241
C25F6.7	WBGene00016106	protein_coding_gene	1.73085	3.31923	0.000257418
jbts-14	WBGene00018727	protein_coding_gene	1.73073	3.31895	0.0218844
clec-107	WBGene00012502	protein_coding_gene	1.72975	3.31671	0.044862
cpr-1	WBGene00000781	protein_coding_gene	1.72716	3.31075	8.43568e-27
Y73E7A.8	WBGene00022274	protein_coding_gene	1.72653	3.3093	0.00430577
C07A9.5	WBGene00007401	protein_coding_gene	1.72479	3.30533	0.0473964
B0284.3	WBGene00007133	protein_coding_gene	1.72446	3.30457	8.58747e-05
fbxa-69	WBGene00010018	protein_coding_gene	1.72439	3.30441	2.88363e-12
nlp-48	WBGene00008002	protein_coding_gene	1.72436	3.30433	0.0136556
Y43F8B.2	WBGene00012813	protein_coding_gene	1.72419	3.30394	9.82689e-27
pitr-3	WBGene00015055	protein_coding_gene	1.72339	3.30212	5.1734e-06
fkh-2	WBGene00001434	protein_coding_gene	1.72239	3.29983	1.81786e-05
fbxa-165	WBGene00015600	protein_coding_gene	1.72134	3.29743	0.048075
C40H1.9	WBGene00008044	protein_coding_gene	1.72054	3.29559	0.013564
Y75B8A.28	WBGene00013559	protein_coding_gene	1.71954	3.29332	1.78424e-05
W01C9.1	WBGene00012175	protein_coding_gene	1.71888	3.29182	0.0229137
cutl-29	WBGene00017421	protein_coding_gene	1.71801	3.28983	0.0179665
C47D12.4	WBGene00008138	protein_coding_gene	1.71717	3.28791	1.02716e-05
F13E9.13	WBGene00044797	protein_coding_gene	1.71694	3.28738	5.18172e-06
clec-196	WBGene00009156	protein_coding_gene	1.71684	3.28715	2.05575e-15
F18C5.5	WBGene00017560	protein_coding_gene	1.71575	3.28468	0.00995422
kal-1	WBGene00002181	protein_coding_gene	1.71486	3.28265	1.04248e-10
W01B11.6	WBGene00020917	protein_coding_gene	1.7148	3.28252	1.32987e-07
Y62F5A.10	WBGene00013388	protein_coding_gene	1.71465	3.28217	0.000161822
osm-6	WBGene00003886	protein_coding_gene	1.71426	3.28128	0.0105215
fbxc-53	WBGene00016711	protein_coding_gene	1.71422	3.2812	0.0370143
F57C12.6	WBGene00194687	protein_coding_gene	1.71329	3.27907	0.00194983
F52D1.2	WBGene00018683	protein_coding_gene	1.71287	3.27811	0.000709787
C26B9.6	WBGene00016135	protein_coding_gene	1.71116	3.27424	5.61288e-06
B0391.14	WBGene00206462	protein_coding_gene	1.71086	3.27355	0.0313462
T08A9.13	WBGene00044442	protein_coding_gene	1.70835	3.26786	0.0300896
D1054.18	WBGene00077783	protein_coding_gene	1.70531	3.26099	0.0382756
Y53H1B.4	WBGene00013182	protein_coding_gene	1.70507	3.26044	0.0358354
F07H5.4	WBGene00014308	pseudogene	1.70246	3.25454	6.63303e-21
tab-1	WBGene00006380	protein_coding_gene	1.70245	3.25453	0.0151273
ceh-32	WBGene00000453	protein_coding_gene	1.7014	3.25217	3.19978e-16
sptf-1	WBGene00009743	protein_coding_gene	1.70054	3.25023	8.91173e-08
Y51H7C.12	WBGene00021790	protein_coding_gene	1.69964	3.24821	0.0258691
C26B9.3	WBGene00016133	protein_coding_gene	1.6993	3.24744	0.000236088
C11G10.1	WBGene00007525	protein_coding_gene	1.69883	3.24637	9.34938e-05
fkh-7	WBGene00001439	protein_coding_gene	1.69748	3.24334	1.15988e-20
Y71G12B.31	WBGene00044348	protein_coding_gene	1.69641	3.24095	0.00360281
C13C4.6	WBGene00007550	protein_coding_gene	1.69184	3.23069	3.02835e-05
F17C8.3	WBGene00008910	protein_coding_gene	1.69109	3.22901	2.2237e-05
Y53F4B.20	WBGene00013166	protein_coding_gene	1.68971	3.22591	0.0194865
unk-1	WBGene00016407	protein_coding_gene	1.688	3.22209	3.52107e-21
T18D3.7	WBGene00011824	protein_coding_gene	1.68498	3.21535	6.03377e-11
F13H8.1	WBGene00017434	protein_coding_gene	1.68392	3.213	0.000113199
srpr-1.2	WBGene00045168	ncRNA_gene	1.68189	3.20848	0.0274441
F54B8.4	WBGene00010019	protein_coding_gene	1.6815	3.20761	7.46872e-06
Y77E11A.14	WBGene00022314	protein_coding_gene	1.67907	3.20221	0.00435138
F33D4.6	WBGene00017998	protein_coding_gene	1.67848	3.20091	0.000390406
slc-36.3	WBGene00012629	protein_coding_gene	1.67817	3.20023	0.000639298
frpr-11	WBGene00019444	protein_coding_gene	1.6755	3.1943	1.0742e-06
F08G2.5	WBGene00008577	protein_coding_gene	1.6753	3.19387	0.00841875
ZK930.5	WBGene00014155	protein_coding_gene	1.67503	3.19326	0.0102363
Y71F9AM.9	WBGene00271781	lincRNA_gene	1.67358	3.19005	0.030976
tpra-1	WBGene00008366	protein_coding_gene	1.67249	3.18765	2.52212e-14
C53C11.5	WBGene00044770	protein_coding_gene	1.67143	3.1853	1.3568e-08
kpc-1	WBGene00002232	protein_coding_gene	1.67025	3.18269	9.66107e-30
fbxa-219	WBGene00044403	protein_coding_gene	1.66994	3.18201	2.53985e-05
asp-14	WBGene00019619	protein_coding_gene	1.66975	3.18159	7.38166e-14
F44F1.6	WBGene00009698	protein_coding_gene	1.66784	3.17738	2.97246e-10
F41E6.5	WBGene00018286	protein_coding_gene	1.66714	3.17584	4.84518e-09
nhr-18	WBGene00003617	protein_coding_gene	1.66547	3.17216	8.05396e-09
F45D3.3	WBGene00009723	protein_coding_gene	1.66487	3.17084	1.12586e-08
fut-2	WBGene00001506	protein_coding_gene	1.66276	3.16622	0.0127306
nphp-4	WBGene00011261	protein_coding_gene	1.65761	3.15494	0.00263513
clec-55	WBGene00008597	protein_coding_gene	1.65716	3.15395	0.000957077
lipl-6	WBGene00021963	protein_coding_gene	1.65531	3.1499	0.00650018
pha-4	WBGene00004013	protein_coding_gene	1.65364	3.14626	1.60576e-14
qua-1	WBGene00004264	protein_coding_gene	1.65359	3.14616	0.000232844
T09B4.5	WBGene00020379	protein_coding_gene	1.65255	3.14389	4.48477e-35
C31H2.3	WBGene00016293	protein_coding_gene	1.65245	3.14366	0.0388203
ins-4	WBGene00002087	protein_coding_gene	1.65149	3.14159	0.00131336
jmjd-3.2	WBGene00009089	protein_coding_gene	1.65089	3.14028	3.5455e-08
F46B6.9	WBGene00009774	protein_coding_gene	1.64566	3.12892	0.00756894
Y105E8A.34	WBGene00077689	pseudogene	1.64322	3.12362	0.0451266
Y54G2A.52	WBGene00045397	protein_coding_gene	1.64259	3.12226	8.20174e-10
C06B3.7	WBGene00007366	protein_coding_gene	1.63942	3.11541	0.0063953
daf-10	WBGene00000906	protein_coding_gene	1.63909	3.11468	0.00499521
fkh-8	WBGene00001440	protein_coding_gene	1.6389	3.11429	0.00185092
nep-14	WBGene00018225	pseudogene	1.63838	3.11315	6.84415e-06
ZK669.3	WBGene00014053	protein_coding_gene	1.63489	3.10565	1.75345e-19
K07H8.11	WBGene00044510	protein_coding_gene	1.63389	3.10349	0.0162497
efl-3	WBGene00009899	protein_coding_gene	1.63352	3.10268	1.14707e-18
egl-15	WBGene00001184	protein_coding_gene	1.63171	3.0988	1.76741e-14
lec-2	WBGene00002265	protein_coding_gene	1.63107	3.09743	3.03548e-08
unc-39	WBGene00006775	protein_coding_gene	1.63032	3.09581	0.00202957
F20D6.10	WBGene00017639	protein_coding_gene	1.62743	3.08962	0.000317553
C50D2.1	WBGene00016805	protein_coding_gene	1.62721	3.08914	0.0191375
T28B8.1	WBGene00012113	protein_coding_gene	1.62676	3.08819	1.46073e-22
dao-6	WBGene00000932	protein_coding_gene	1.62401	3.08231	0.0399638
C17C3.3	WBGene00015889	protein_coding_gene	1.62359	3.08141	0.0353083
D2005.6	WBGene00008401	protein_coding_gene	1.62305	3.08025	0.000152174
C08E8.4	WBGene00007440	protein_coding_gene	1.62206	3.07815	0.007791
Y6D1A.2	WBGene00012396	protein_coding_gene	1.6203	3.0744	0.0148434
F38B6.6	WBGene00018175	protein_coding_gene	1.61874	3.07106	0.000475388
C13C4.7	WBGene00007551	protein_coding_gene	1.61691	3.06718	0.000585944
C05E11.3	WBGene00015494	protein_coding_gene	1.61676	3.06686	1.40034e-06
agr-1	WBGene00018304	protein_coding_gene	1.6167	3.06673	7.10495e-06
T16A1.10	WBGene00269431	protein_coding_gene	1.61594	3.06511	0.0290416
F52E1.5	WBGene00018694	protein_coding_gene	1.61531	3.06377	3.23675e-05
C16H3.3	WBGene00015868	protein_coding_gene	1.61315	3.0592	4.30751e-19
T01B6.1	WBGene00020134	protein_coding_gene	1.61234	3.05747	0.00130831
flp-32	WBGene00010982	protein_coding_gene	1.61174	3.05619	2.76387e-05
dyf-5	WBGene00001121	protein_coding_gene	1.61047	3.05351	0.0164773
Y116A8C.40	WBGene00013812	protein_coding_gene	1.6102	3.05294	0.0445374
grh-1	WBGene00001707	protein_coding_gene	1.60949	3.05143	1.32933e-05
C33D9.5	WBGene00007899	pseudogene	1.60891	3.05021	9.08862e-06
K09F5.6	WBGene00044698	protein_coding_gene	1.60889	3.05016	1.33991e-07
nhr-178	WBGene00017510	protein_coding_gene	1.60858	3.04952	0.0354593
nhr-91	WBGene00003681	protein_coding_gene	1.60826	3.04883	2.79089e-06
hmit-1.3	WBGene00010811	protein_coding_gene	1.60793	3.04814	1.66662e-13
C28G1.6	WBGene00016191	protein_coding_gene	1.60483	3.04161	2.311e-05
C55A1.6	WBGene00008323	protein_coding_gene	1.60231	3.0363	0.0411617
fbxc-24	WBGene00019927	protein_coding_gene	1.60036	3.03219	0.00132098
eya-1	WBGene00001377	protein_coding_gene	1.59952	3.03042	3.50701e-11
M01H9.10	WBGene00271788	protein_coding_gene	1.59918	3.02971	0.013901
ZK6.8	WBGene00022643	protein_coding_gene	1.59378	3.01839	0.000663886
cbp-2	WBGene00010545	protein_coding_gene	1.59174	3.01412	3.54834e-09
skr-19	WBGene00004825	protein_coding_gene	1.59162	3.01387	1.78319e-11
eyg-1	WBGene00013147	protein_coding_gene	1.5912	3.013	0.026607
F01D5.6	WBGene00008496	protein_coding_gene	1.59021	3.01094	0.0110194
fbxb-66	WBGene00044066	protein_coding_gene	1.59005	3.01061	2.40677e-06
npr-20	WBGene00011578	protein_coding_gene	1.59	3.0105	5.11484e-05
mls-2	WBGene00003377	protein_coding_gene	1.58812	3.00657	0.00208556
cdh-9	WBGene00000401	protein_coding_gene	1.58746	3.00519	0.0042297
K08B5.2	WBGene00019519	protein_coding_gene	1.58588	3.0019	1.0421e-05
sym-2	WBGene00006367	protein_coding_gene	1.58466	2.99937	2.11378e-07
fbxb-60	WBGene00010104	protein_coding_gene	1.58327	2.99647	0.0289658
pat-9	WBGene00003933	protein_coding_gene	1.58151	2.99284	1.09761e-09
hhat-2	WBGene00013312	protein_coding_gene	1.58093	2.99162	0.00188044
fbxb-69	WBGene00008613	protein_coding_gene	1.58044	2.9906	0.0244108
C31H5.4	WBGene00007855	protein_coding_gene	1.57924	2.98812	3.12346e-17
cyp-13A3	WBGene00011675	protein_coding_gene	1.57735	2.98421	0.007322
F53A2.1	WBGene00009949	protein_coding_gene	1.57567	2.98074	0.00429692
math-45	WBGene00021772	protein_coding_gene	1.57504	2.97943	0.00137298
F25B3.5	WBGene00009102	protein_coding_gene	1.57449	2.97831	0.000760595
lron-1	WBGene00008093	protein_coding_gene	1.57371	2.97669	0.0345005
Y41G9A.10	WBGene00044901	protein_coding_gene	1.5734	2.97606	0.000131104
ttr-37	WBGene00017667	protein_coding_gene	1.57275	2.97471	7.26052e-11
hlh-6	WBGene00001952	protein_coding_gene	1.57112	2.97135	0.0269809
unc-75	WBGene00006807	protein_coding_gene	1.5703	2.96967	0.00563199
cex-1	WBGene00023407	protein_coding_gene	1.56833	2.9656	8.3139e-11
Y75B8A.6	WBGene00013543	protein_coding_gene	1.56764	2.9642	2.91056e-15
mlt-9	WBGene00008605	protein_coding_gene	1.56727	2.96344	0.0020085
F02A9.1	WBGene00008513	protein_coding_gene	1.56676	2.9624	0.0133126
F40F9.10	WBGene00009586	protein_coding_gene	1.56559	2.95998	0.0209682
Y42A5A.3	WBGene00012778	protein_coding_gene	1.56484	2.95845	0.0170991
C11H1.7	WBGene00007531	protein_coding_gene	1.56406	2.95685	0.00374416
Y54G2A.11	WBGene00021876	protein_coding_gene	1.56246	2.95357	8.9542e-10
C06E7.4	WBGene00015541	protein_coding_gene	1.55924	2.94699	3.52695e-08
F56C4.4	WBGene00044977	protein_coding_gene	1.55895	2.94638	0.00491944
egl-38	WBGene00001204	protein_coding_gene	1.55815	2.94476	0.0122594
C46C11.4	WBGene00044567	protein_coding_gene	1.55654	2.94148	0.00820821
T19E7.6	WBGene00044500	protein_coding_gene	1.55574	2.93985	1.30208e-06
his-24	WBGene00001898	protein_coding_gene	1.55539	2.93914	1.22303e-39
igcm-3	WBGene00020160	protein_coding_gene	1.55336	2.935	7.35522e-32
F52C9.5	WBGene00018675	protein_coding_gene	1.55205	2.93233	0.0497778
C42D4.1	WBGene00016594	protein_coding_gene	1.55176	2.93174	1.961e-13
bkip-1	WBGene00014569	protein_coding_gene	1.54921	2.92657	0.0240247
che-2	WBGene00000484	protein_coding_gene	1.5473	2.9227	0.0404241
dyf-11	WBGene00001127	protein_coding_gene	1.54557	2.9192	0.0110144
sox-2	WBGene00004949	protein_coding_gene	1.54447	2.91697	3.65222e-12
col-76	WBGene00000652	protein_coding_gene	1.5416	2.91118	1.4848e-06
Y64G10A.7	WBGene00013416	protein_coding_gene	1.54145	2.91087	2.30212e-05
ugt-5	WBGene00013906	protein_coding_gene	1.538	2.90391	2.06646e-09
K12B6.9	WBGene00023432	protein_coding_gene	1.5363	2.9005	2.65476e-06
T22F3.8	WBGene00020698	protein_coding_gene	1.53603	2.89995	0.0478282
gcy-22	WBGene00001547	protein_coding_gene	1.53478	2.89745	0.0212181
col-99	WBGene00000674	protein_coding_gene	1.53449	2.89686	1.16641e-06
moe-3	WBGene00003388	protein_coding_gene	1.53432	2.89652	1.95657e-08
ncam-1	WBGene00017184	protein_coding_gene	1.53396	2.89579	9.27907e-12
F08H9.3	WBGene00008591	protein_coding_gene	1.5331	2.89406	0.0176315
T16G1.6	WBGene00011800	protein_coding_gene	1.53221	2.89229	2.90282e-07
W04C9.8	WBGene00235387	ncRNA_gene	1.53218	2.89222	0.0208468
Y11D7A.19	WBGene00077756	protein_coding_gene	1.53209	2.89204	0.0428698
pdf-2	WBGene00018590	protein_coding_gene	1.53195	2.89176	6.26557e-07
C07B5.4	WBGene00007409	protein_coding_gene	1.53061	2.88908	6.56267e-05
EEED8.15	WBGene00017143	protein_coding_gene	1.53032	2.8885	8.71242e-15
C40H1.2	WBGene00008038	protein_coding_gene	1.5303	2.88846	0.000114593
F13D11.3	WBGene00017428	protein_coding_gene	1.53024	2.88834	3.0796e-07
C49H3.12	WBGene00016795	protein_coding_gene	1.53009	2.88804	0.0142403
cpn-2	WBGene00000778	protein_coding_gene	1.52987	2.8876	7.25192e-05
nhr-25	WBGene00003623	protein_coding_gene	1.52788	2.88361	1.20616e-10
gstk-2	WBGene00017054	protein_coding_gene	1.52733	2.88252	0.0004448
C35D10.3	WBGene00016441	protein_coding_gene	1.52573	2.87932	0.039385
cest-17	WBGene00019477	protein_coding_gene	1.52422	2.87632	1.97506e-08
F59B2.9	WBGene00010311	protein_coding_gene	1.52302	2.87392	0.0104696
F46H6.5	WBGene00023460	protein_coding_gene	1.52089	2.86968	0.035157
F08A7.1	WBGene00045013	protein_coding_gene	1.52041	2.86874	1.26927e-05
sto-1	WBGene00006063	protein_coding_gene	1.51966	2.86723	1.37024e-15
M03A1.8	WBGene00077490	protein_coding_gene	1.51762	2.86318	0.0103383
che-11	WBGene00000490	protein_coding_gene	1.5172	2.86235	0.011424
ins-37	WBGene00002120	protein_coding_gene	1.51637	2.86071	0.0226015
D1086.5	WBGene00008392	protein_coding_gene	1.51464	2.85728	1.29463e-07
nhr-112	WBGene00003702	protein_coding_gene	1.51464	2.85727	0.000962003
nlp-30	WBGene00003768	protein_coding_gene	1.51434	2.85668	0.000684992
C32H11.4	WBGene00007867	protein_coding_gene	1.51428	2.85656	0.000402581
zip-8	WBGene00017755	protein_coding_gene	1.51357	2.85515	2.73506e-14
unc-130	WBGene00006853	protein_coding_gene	1.51247	2.85297	1.73544e-06
C08B6.2	WBGene00007423	protein_coding_gene	1.5107	2.84948	0.0399638
M02D8.6	WBGene00019732	protein_coding_gene	1.51033	2.84875	7.75607e-07
F42C5.4	WBGene00018346	protein_coding_gene	1.51024	2.84857	5.91915e-08
C16B8.4	WBGene00015824	protein_coding_gene	1.51002	2.84813	2.88179e-06
linc-46	WBGene00219748	lincRNA_gene	1.50915	2.84643	0.0119173
vab-3	WBGene00006870	protein_coding_gene	1.507	2.84219	3.20493e-07
fbxb-18	WBGene00019039	protein_coding_gene	1.50571	2.83964	0.00748964
swip-10	WBGene00018738	protein_coding_gene	1.50571	2.83964	0.00416036
F31F7.1	WBGene00017964	protein_coding_gene	1.50423	2.83673	8.85915e-38
C35E7.4	WBGene00016456	protein_coding_gene	1.50226	2.83287	0.000684992
ZK757.2	WBGene00014074	protein_coding_gene	1.49892	2.8263	0.0148618
icl-1	WBGene00001564	protein_coding_gene	1.49748	2.82348	0.00213176
unc-120	WBGene00006844	protein_coding_gene	1.49714	2.82283	1.95247e-07
K12G11.6	WBGene00010792	protein_coding_gene	1.49678	2.82212	0.0451266
phlp-2	WBGene00009647	protein_coding_gene	1.49552	2.81967	0.0137806
gem-4	WBGene00001577	protein_coding_gene	1.49533	2.81929	1.60634e-11
pxd-1	WBGene00007982	protein_coding_gene	1.49439	2.81744	2.18795e-18
ceh-22	WBGene00000445	protein_coding_gene	1.49431	2.8173	0.00837781
Y67D8C.9	WBGene00022073	protein_coding_gene	1.49392	2.81653	1.1205e-08
hil-3	WBGene00001854	protein_coding_gene	1.49047	2.8098	8.47093e-27
igcm-4	WBGene00022418	protein_coding_gene	1.49032	2.80952	2.15843e-12
F45C12.17	WBGene00269388	protein_coding_gene	1.49019	2.80925	0.000191262
fbxb-19	WBGene00019040	protein_coding_gene	1.48993	2.80875	0.00998649
K10D3.6	WBGene00010740	protein_coding_gene	1.48976	2.80842	1.49843e-06
M01H9.4	WBGene00019720	protein_coding_gene	1.48942	2.80777	6.52464e-08
K04A8.20	WBGene00235332	protein_coding_gene	1.48931	2.80754	0.0102833
pqn-42	WBGene00004129	protein_coding_gene	1.48865	2.80625	0.00239675
cyp-42A1	WBGene00013585	protein_coding_gene	1.48731	2.80366	7.85829e-08
ngn-1	WBGene00003595	protein_coding_gene	1.48677	2.80261	0.0014706
fbxb-77	WBGene00021204	protein_coding_gene	1.48386	2.79696	0.0449558
W10G11.2	WBGene00021135	protein_coding_gene	1.48349	2.79625	0.00581864
F09F3.8	WBGene00014732	pseudogene	1.48048	2.79042	0.0370304
osm-5	WBGene00003885	protein_coding_gene	1.48048	2.79041	0.0190267
F46C8.3	WBGene00018485	protein_coding_gene	1.48043	2.79032	2.2959e-06
D1053.3	WBGene00008368	protein_coding_gene	1.4792	2.78794	0.000773975
T01D3.6	WBGene00011330	protein_coding_gene	1.47784	2.78531	1.12683e-09
ref-2	WBGene00004335	protein_coding_gene	1.47684	2.78338	0.000421783
F33E2.5	WBGene00009361	protein_coding_gene	1.47606	2.78188	3.29856e-13
plpr-1	WBGene00011524	protein_coding_gene	1.47586	2.78149	0.00494741
dep-1	WBGene00009717	protein_coding_gene	1.47536	2.78053	1.90906e-08
clec-266	WBGene00016088	protein_coding_gene	1.47509	2.78001	6.01455e-15
hmg-11	WBGene00001976	protein_coding_gene	1.47487	2.77959	5.03049e-12
C33D9.6	WBGene00007900	protein_coding_gene	1.4743	2.77849	4.81438e-06
dlc-5	WBGene00043067	protein_coding_gene	1.47418	2.77826	0.0144423
F57C12.2	WBGene00019014	protein_coding_gene	1.47367	2.77728	0.000418202
lgg-1	WBGene00002980	protein_coding_gene	1.47364	2.77722	3.45206e-19
cyp-34A2	WBGene00011699	protein_coding_gene	1.47248	2.77499	0.0017609
ptr-19	WBGene00004233	protein_coding_gene	1.46936	2.76899	0.0266964
F20C5.5	WBGene00008970	protein_coding_gene	1.46888	2.76807	0.00325553
K12C11.6	WBGene00045052	protein_coding_gene	1.46677	2.76402	6.10328e-06
W03G11.4	WBGene00012226	protein_coding_gene	1.46641	2.76334	8.86118e-09
ace-3	WBGene00000037	protein_coding_gene	1.46369	2.75813	0.00173852
Y54G2A.28	WBGene00021892	protein_coding_gene	1.46342	2.75761	0.0358804
W02B8.1	WBGene00012197	protein_coding_gene	1.46272	2.75628	1.42108e-05
T16G1.2	WBGene00011796	protein_coding_gene	1.46225	2.75538	0.0200665
bath-47	WBGene00006464	protein_coding_gene	1.46032	2.75169	0.00959223
nhr-67	WBGene00003657	protein_coding_gene	1.46015	2.75137	0.00504484
mks-6	WBGene00010642	protein_coding_gene	1.45976	2.75063	0.0287459
lips-10	WBGene00008803	protein_coding_gene	1.45911	2.74939	3.02066e-05
W05G11.8	WBGene00271636	ncRNA_gene	1.45768	2.74667	0.0392293
ugt-33	WBGene00007946	protein_coding_gene	1.45756	2.74644	0.0021612
W05H9.3	WBGene00021050	ncRNA_gene	1.45743	2.74618	2.86235e-12
K02D7.1	WBGene00019298	protein_coding_gene	1.45675	2.74489	1.26175e-10
ltd-1	WBGene00003089	protein_coding_gene	1.45628	2.744	3.38887e-05
F45E10.2	WBGene00009729	protein_coding_gene	1.4562	2.74384	8.73721e-06
srpr-2.1	WBGene00195016	ncRNA_gene	1.45617	2.74379	0.0350882
sulp-8	WBGene00013963	protein_coding_gene	1.45385	2.73938	1.12383e-05
ZK1128.7	WBGene00014233	protein_coding_gene	1.45366	2.73903	4.92669e-12
Y58A7A.3	WBGene00021977	protein_coding_gene	1.45301	2.73778	2.09261e-05
daao-1	WBGene00022076	protein_coding_gene	1.45185	2.73559	0.0046136
linc-91	WBGene00219746	lincRNA_gene	1.45139	2.73472	0.0498964
F38E9.1	WBGene00018184	protein_coding_gene	1.45124	2.73443	2.6771e-13
Y51H4A.8	WBGene00013104	protein_coding_gene	1.45078	2.73355	7.84687e-06
fbxb-100	WBGene00013403	protein_coding_gene	1.44903	2.73024	0.00710873
C36E8.4	WBGene00007983	protein_coding_gene	1.44713	2.72665	1.85878e-05
Y38F1A.8	WBGene00012610	protein_coding_gene	1.44597	2.72445	0.00115399
cht-1	WBGene00000503	protein_coding_gene	1.44323	2.71929	1.64227e-17
F58H1.5	WBGene00010288	protein_coding_gene	1.44296	2.71878	9.96206e-08
dhs-15	WBGene00000978	protein_coding_gene	1.44239	2.71772	0.0151254
T21D12.14	WBGene00045177	protein_coding_gene	1.44084	2.71478	0.0491718
nhr-32	WBGene00003626	protein_coding_gene	1.44007	2.71334	8.19166e-12
F21D12.3	WBGene00017663	protein_coding_gene	1.43659	2.70681	2.34984e-08
capa-1	WBGene00021268	protein_coding_gene	1.43439	2.70268	0.000285525
Y27F2A.8	WBGene00021299	protein_coding_gene	1.43347	2.70095	0.00307705
linc-6	WBGene00219700	lincRNA_gene	1.43329	2.70062	0.00054279
T04C12.8	WBGene00011430	protein_coding_gene	1.43306	2.70019	0.0023955
T24B8.3	WBGene00011977	protein_coding_gene	1.43251	2.69916	3.34429e-24
fbxl-1	WBGene00015350	protein_coding_gene	1.43239	2.69893	1.05624e-16
dhs-31	WBGene00011424	protein_coding_gene	1.43196	2.69814	6.502e-06
F53F1.6	WBGene00009984	protein_coding_gene	1.43117	2.69666	0.000979433
vab-7	WBGene00006873	protein_coding_gene	1.43002	2.69451	0.00770668
Y22D7AL.15	WBGene00021253	protein_coding_gene	1.42866	2.69196	1.13617e-07
sta-2	WBGene00010251	protein_coding_gene	1.42666	2.68823	6.85881e-08
C54D10.13	WBGene00045400	protein_coding_gene	1.42572	2.68649	0.00475916
ttx-1	WBGene00006652	protein_coding_gene	1.42515	2.68543	0.00135585
hsp-12.6	WBGene00002013	protein_coding_gene	1.42361	2.68257	0.00611404
crb-1	WBGene00000792	protein_coding_gene	1.42357	2.68249	2.51374e-08
faah-2	WBGene00015048	protein_coding_gene	1.42356	2.68246	7.09782e-05
aff-1	WBGene00016625	protein_coding_gene	1.42185	2.67929	0.0162857
ugt-14	WBGene00019233	protein_coding_gene	1.42095	2.67762	0.00425984
osg-1	WBGene00019832	protein_coding_gene	1.42017	2.67617	0.000227788
cbp-3	WBGene00009595	protein_coding_gene	1.41873	2.67349	0.000108234
poml-4	WBGene00044697	protein_coding_gene	1.41862	2.67329	0.0399838
cpg-7	WBGene00010723	protein_coding_gene	1.41753	2.67128	0.00150575
C30G4.4	WBGene00016269	protein_coding_gene	1.41751	2.67125	2.42623e-08
Y57G11B.2	WBGene00013295	protein_coding_gene	1.41625	2.6689	5.96931e-05
ttr-21	WBGene00008628	protein_coding_gene	1.41612	2.66868	7.70523e-08
ins-34	WBGene00002117	protein_coding_gene	1.41593	2.66832	0.000108487
xtr-1	WBGene00006965	protein_coding_gene	1.41529	2.66713	0.0405654
F43C9.1	WBGene00018375	protein_coding_gene	1.41491	2.66644	0.00444755
F21D9.4	WBGene00009018	protein_coding_gene	1.4148	2.66623	0.0288521
pax-3	WBGene00003939	protein_coding_gene	1.41447	2.66562	0.00119155
F13E9.15	WBGene00045208	protein_coding_gene	1.41446	2.66561	9.39001e-07
T16H12.9	WBGene00011817	protein_coding_gene	1.41425	2.66521	0.00549327
T23F11.6	WBGene00011957	protein_coding_gene	1.41358	2.66398	0.0156655
dpy-1	WBGene00001063	protein_coding_gene	1.41224	2.6615	0.0164715
K03H1.5	WBGene00010540	protein_coding_gene	1.41181	2.66071	9.17383e-10
psa-3	WBGene00009560	protein_coding_gene	1.41133	2.65982	0.00221135
nhr-21	WBGene00003620	protein_coding_gene	1.41087	2.65897	8.76524e-08
lgc-22	WBGene00017483	protein_coding_gene	1.40821	2.65408	6.20802e-14
C47E12.9	WBGene00008152	protein_coding_gene	1.40546	2.64901	0.0134446
T01D1.8	WBGene00044641	protein_coding_gene	1.40527	2.64867	0.0356086
M162.5	WBGene00010931	protein_coding_gene	1.40297	2.64446	0.000417772
F47B8.2	WBGene00009803	protein_coding_gene	1.40084	2.64054	3.8045e-06
F32D1.11	WBGene00044530	protein_coding_gene	1.3981	2.63555	0.0108745
W08F4.13	WBGene00044733	protein_coding_gene	1.39491	2.62973	0.0219562
aqp-3	WBGene00000171	protein_coding_gene	1.39372	2.62755	0.0396251
cex-2	WBGene00023408	protein_coding_gene	1.39365	2.62742	1.28142e-07
dhrs-4	WBGene00010063	protein_coding_gene	1.39235	2.62505	8.19176e-14
T05B11.7	WBGene00044342	protein_coding_gene	1.38937	2.61965	0.0292165
ncr-2	WBGene00003562	protein_coding_gene	1.38807	2.61728	0.000750277
Y57A10A.26	WBGene00013266	protein_coding_gene	1.38799	2.61715	2.61815e-12
K08E7.6	WBGene00010674	protein_coding_gene	1.38783	2.61684	0.0447411
C05G5.5	WBGene00007351	protein_coding_gene	1.38696	2.61528	0.023706
Y92H12BR.4	WBGene00022370	pseudogene	1.38618	2.61386	0.0040157
msp-42	WBGene00003437	pseudogene	1.38532	2.6123	0.0397756
madd-2	WBGene00016539	protein_coding_gene	1.38501	2.61174	5.48711e-10
F18A11.2	WBGene00008929	protein_coding_gene	1.38492	2.61158	0.0327922
C18H9.6	WBGene00016004	protein_coding_gene	1.38378	2.6095	1.30859e-05
dhs-2	WBGene00000966	protein_coding_gene	1.38243	2.60707	4.10356e-07
memo-1	WBGene00016500	protein_coding_gene	1.37905	2.60096	1.66557e-14
tos-1	WBGene00019466	protein_coding_gene	1.3788	2.60052	1.98037e-46
tag-243	WBGene00044078	protein_coding_gene	1.37627	2.59596	0.000346079
best-3	WBGene00015286	protein_coding_gene	1.37395	2.59179	1.99636e-05
T14B1.1	WBGene00011763	protein_coding_gene	1.37334	2.5907	6.45297e-05
F44A6.5	WBGene00009677	protein_coding_gene	1.37319	2.59042	3.6029e-07
Y50D4A.10	WBGene00235315	protein_coding_gene	1.37232	2.58887	0.00659318
F56H11.2	WBGene00010175	protein_coding_gene	1.37214	2.58854	0.000572417
K10D6.4	WBGene00010744	protein_coding_gene	1.37023	2.58512	1.97562e-09
F47B8.3	WBGene00009804	protein_coding_gene	1.36926	2.58338	1.14069e-05
C08G5.7	WBGene00044418	protein_coding_gene	1.36817	2.58142	0.00296275
vap-2	WBGene00011462	protein_coding_gene	1.36662	2.57867	0.000775597
C24H12.11	WBGene00016080	pseudogene	1.36468	2.5752	0.00504484
cav-1	WBGene00000301	protein_coding_gene	1.36338	2.57287	1.63793e-20
sma-10	WBGene00020649	protein_coding_gene	1.36259	2.57147	4.60183e-14
nhr-117	WBGene00003707	protein_coding_gene	1.35977	2.56643	0.000223961
Y55F3BR.11	WBGene00044757	protein_coding_gene	1.35738	2.56219	0.00431466
ugt-15	WBGene00008097	protein_coding_gene	1.35704	2.5616	0.0305733
mod-5	WBGene00003387	protein_coding_gene	1.35694	2.56141	0.00201377
tag-89	WBGene00006459	protein_coding_gene	1.35551	2.55888	0.00742168
Y52B11A.4	WBGene00013124	protein_coding_gene	1.35459	2.55724	0.00333435
cfi-1	WBGene00000476	protein_coding_gene	1.34928	2.54785	0.00101598
Y71F9AL.7	WBGene00022112	protein_coding_gene	1.34645	2.54285	0.000779754
ceh-10	WBGene00000435	protein_coding_gene	1.34633	2.54264	0.0328052
cwn-1	WBGene00000857	protein_coding_gene	1.34604	2.54213	5.07605e-07
ncx-3	WBGene00003568	protein_coding_gene	1.34591	2.54191	1.64686e-06
ZK384.7	WBGene00269383	ncRNA_gene	1.34477	2.53989	0.00135791
M60.7	WBGene00019782	protein_coding_gene	1.34468	2.53973	0.00579178
insc-1	WBGene00018392	protein_coding_gene	1.34463	2.53966	1.55956e-05
F41G4.8	WBGene00018311	protein_coding_gene	1.34426	2.53899	0.000638829
F59F5.3	WBGene00010342	protein_coding_gene	1.34271	2.53628	0.00850918
nlp-71	WBGene00022254	protein_coding_gene	1.34253	2.53596	0.00098578
Y17G9B.8	WBGene00021205	protein_coding_gene	1.34203	2.53508	2.14581e-12
slt-1	WBGene00004854	protein_coding_gene	1.34134	2.53386	0.000459908
F54D1.6	WBGene00010047	protein_coding_gene	1.34105	2.53336	1.05989e-16
Y73F4A.3	WBGene00013516	protein_coding_gene	1.3409	2.53309	0.000899638
mltn-12	WBGene00008277	protein_coding_gene	1.33862	2.5291	0.0466015
nmad-1	WBGene00017304	protein_coding_gene	1.33829	2.52851	2.04888e-06
cest-27	WBGene00018958	protein_coding_gene	1.33696	2.52618	2.27314e-07
spp-1	WBGene00004986	protein_coding_gene	1.33663	2.5256	0.0222382
inx-2	WBGene00002124	protein_coding_gene	1.33497	2.5227	3.11185e-13
ceh-20	WBGene00000443	protein_coding_gene	1.33218	2.51784	2.71207e-12
Y65B4BL.7	WBGene00022039	protein_coding_gene	1.33207	2.51763	0.0139494
C03A7.13	WBGene00015371	protein_coding_gene	1.33128	2.51626	0.00215071
T13C2.3	WBGene00020479	protein_coding_gene	1.33107	2.51589	0.0026425
R148.5	WBGene00020104	protein_coding_gene	1.3308	2.51542	7.28379e-11
ser-4	WBGene00004779	protein_coding_gene	1.33014	2.51427	0.00263979
F10G8.8	WBGene00008666	protein_coding_gene	1.32845	2.51132	1.56075e-07
unc-5	WBGene00006745	protein_coding_gene	1.3281	2.51072	2.07246e-10
K04F10.2	WBGene00019395	protein_coding_gene	1.32774	2.51009	0.0380508
C29H12.6	WBGene00016237	protein_coding_gene	1.32757	2.50979	0.000521106
F36H5.13	WBGene00206519	protein_coding_gene	1.3272	2.50915	0.011987
mdl-1	WBGene00003163	protein_coding_gene	1.32575	2.50664	1.80102e-05
lad-2	WBGene00002243	protein_coding_gene	1.32538	2.506	0.00445219
C52E2.4	WBGene00016883	protein_coding_gene	1.325	2.50534	0.0172997
flp-8	WBGene00001451	protein_coding_gene	1.32492	2.50518	2.98329e-07
cpna-5	WBGene00007044	protein_coding_gene	1.32345	2.50264	4.48083e-08
C18A11.2	WBGene00015948	protein_coding_gene	1.32231	2.50066	0.044862
F43G6.8	WBGene00009660	protein_coding_gene	1.32205	2.50021	2.99807e-12
acs-17	WBGene00016716	protein_coding_gene	1.32197	2.50007	1.38577e-09
mig-13	WBGene00003245	protein_coding_gene	1.32184	2.49984	2.52959e-06
T25D10.4	WBGene00020801	protein_coding_gene	1.32141	2.49909	4.04384e-07
C44H9.5	WBGene00008100	protein_coding_gene	1.32128	2.49887	8.54885e-09
fkb-4	WBGene00001429	protein_coding_gene	1.32063	2.49774	0.0224354
Y37D8A.16	WBGene00012554	protein_coding_gene	1.31991	2.49651	5.46898e-06
nhr-206	WBGene00011097	protein_coding_gene	1.31952	2.49583	0.00954878
F32B4.5	WBGene00009315	protein_coding_gene	1.31916	2.4952	0.0221303
T26H2.10	WBGene00044976	pseudogene	1.31765	2.49261	0.0150496
C54E10.6	WBGene00008310	protein_coding_gene	1.31622	2.49013	0.00169896
T04A6.1	WBGene00020200	protein_coding_gene	1.31502	2.48806	8.33067e-09
fat-3	WBGene00001395	protein_coding_gene	1.31294	2.48447	0.0110895
C06G3.5	WBGene00015551	protein_coding_gene	1.31015	2.47968	1.16836e-07
slc-28.2	WBGene00017868	protein_coding_gene	1.30957	2.47868	0.0183565
tsp-6	WBGene00006632	protein_coding_gene	1.30771	2.47548	0.0283005
Y75B7AL.2	WBGene00022285	protein_coding_gene	1.30752	2.47515	0.0208022
T08B6.9	WBGene00020356	protein_coding_gene	1.30695	2.47418	0.0319604
BE0003N10.3	WBGene00015268	protein_coding_gene	1.3024	2.46639	0.000287467
ZC455.1	WBGene00013902	protein_coding_gene	1.30152	2.46489	2.54233e-05
C34B4.3	WBGene00007908	protein_coding_gene	1.30146	2.46479	0.0300916
C24H12.7	WBGene00016076	pseudogene	1.29953	2.46148	0.0265469
cest-24	WBGene00020891	protein_coding_gene	1.29914	2.46081	0.000345357
epg-2	WBGene00021468	protein_coding_gene	1.29823	2.45928	2.85247e-12
Y71F9AL.6	WBGene00022111	protein_coding_gene	1.29691	2.45702	0.0119118
F12A10.1	WBGene00017390	protein_coding_gene	1.29546	2.45455	2.58516e-05
F48E3.9	WBGene00018608	protein_coding_gene	1.29232	2.44922	0.0343201
M01G12.14	WBGene00010825	protein_coding_gene	1.29102	2.447	0.0373972
glb-15	WBGene00009387	protein_coding_gene	1.29057	2.44625	0.0356203
fbxc-18	WBGene00016307	protein_coding_gene	1.28805	2.44198	0.000274549
vab-2	WBGene00006869	protein_coding_gene	1.28796	2.44182	0.000693608
C06G3.6	WBGene00015552	protein_coding_gene	1.28706	2.4403	1.81153e-07
vab-15	WBGene00006881	protein_coding_gene	1.28695	2.44012	0.00525863
ZC487.1	WBGene00022623	protein_coding_gene	1.28631	2.43903	0.0291548
F39E9.28	WBGene00271716	pseudogene	1.28628	2.43898	0.000846275
ttr-44	WBGene00008341	protein_coding_gene	1.28579	2.43816	0.000597538
fbxb-107	WBGene00017912	protein_coding_gene	1.28454	2.43604	0.0233857
T28H10.1	WBGene00012142	protein_coding_gene	1.28452	2.43601	6.19499e-05
C35A5.6	WBGene00007950	protein_coding_gene	1.28414	2.43537	7.66907e-06
zmp-2	WBGene00019212	protein_coding_gene	1.28388	2.43492	0.0314356
flp-21	WBGene00001464	protein_coding_gene	1.28278	2.43307	0.000994833
MTCE.7	WBGene00014454	rRNA_gene	1.28245	2.43252	0.000316882
Y47G6A.5	WBGene00021635	protein_coding_gene	1.28219	2.43207	2.65219e-09
flp-12	WBGene00001455	protein_coding_gene	1.28161	2.43111	7.65254e-06
F19C7.2	WBGene00017592	protein_coding_gene	1.28096	2.43	0.00108449
cyn-6	WBGene00000882	protein_coding_gene	1.28091	2.42991	7.46976e-10
T19A5.3	WBGene00020554	protein_coding_gene	1.28045	2.42915	0.0165369
Y51A2D.13	WBGene00013080	protein_coding_gene	1.27898	2.42668	4.56118e-14
ZK1290.13	WBGene00022893	protein_coding_gene	1.27778	2.42466	2.42189e-05
lact-5	WBGene00016355	protein_coding_gene	1.27734	2.42392	3.02365e-06
ttm-2	WBGene00017840	protein_coding_gene	1.27565	2.42108	0.000472582
atz-1	WBGene00009212	protein_coding_gene	1.27524	2.4204	4.56837e-11
F36A4.2	WBGene00018081	protein_coding_gene	1.27496	2.41992	0.0195141
sqst-1	WBGene00011737	protein_coding_gene	1.27458	2.41929	1.31529e-07
W02D7.4	WBGene00020940	protein_coding_gene	1.27455	2.41923	2.63859e-07
R13A5.15	WBGene00194726	protein_coding_gene	1.27283	2.41635	0.0274923
R11G1.2	WBGene00020011	protein_coding_gene	1.2728	2.41631	0.0236099
C18A11.1	WBGene00015947	protein_coding_gene	1.27123	2.41367	0.00021356
nspc-16	WBGene00008357	protein_coding_gene	1.27119	2.4136	0.033273
syg-2	WBGene00007750	protein_coding_gene	1.27047	2.41241	4.43721e-05
tsp-16	WBGene00006642	protein_coding_gene	1.27001	2.41164	0.0094396
Y75B12B.3	WBGene00013568	protein_coding_gene	1.26887	2.40972	0.0253283
mab-7	WBGene00003104	protein_coding_gene	1.26883	2.40967	0.0371248
let-522	WBGene00010870	protein_coding_gene	1.26841	2.40897	1.05007e-06
clec-86	WBGene00016912	protein_coding_gene	1.2682	2.40861	8.23697e-05
kel-1	WBGene00002184	protein_coding_gene	1.26685	2.40635	0.0072813
C07D10.5	WBGene00015569	protein_coding_gene	1.26524	2.40368	3.64404e-11
hlh-1	WBGene00001948	protein_coding_gene	1.26129	2.39709	0.000290541
sulp-3	WBGene00018283	protein_coding_gene	1.25587	2.3881	0.0297982
R03E9.2	WBGene00019843	protein_coding_gene	1.25574	2.3879	0.000341522
pho-4	WBGene00004023	protein_coding_gene	1.25483	2.38639	2.92361e-06
nhr-43	WBGene00003633	protein_coding_gene	1.25453	2.3859	0.000797844
let-653	WBGene00002827	protein_coding_gene	1.25449	2.38582	3.16218e-06
F59F5.7	WBGene00010345	protein_coding_gene	1.2543	2.38552	0.024009
Y77E11A.23	WBGene00235267	protein_coding_gene	1.254	2.38503	0.0040157
tyr-1	WBGene00015332	protein_coding_gene	1.25138	2.3807	4.36699e-05
F26G1.2	WBGene00017838	protein_coding_gene	1.25103	2.38011	0.00035331
lect-2	WBGene00019407	protein_coding_gene	1.24861	2.37612	3.2187e-07
ztf-11	WBGene00009939	protein_coding_gene	1.2479	2.37496	1.21449e-10
fbxb-80	WBGene00017117	pseudogene	1.24735	2.37406	0.0386767
T05E11.8	WBGene00011484	protein_coding_gene	1.2465	2.37265	0.00326843
srm-1	WBGene00005638	protein_coding_gene	1.24615	2.37207	0.0493482
Y62F5A.9	WBGene00013387	protein_coding_gene	1.24595	2.37174	0.0470909
madf-10	WBGene00013717	protein_coding_gene	1.24407	2.36865	0.00710936
K12C11.7	WBGene00045053	protein_coding_gene	1.24355	2.36781	0.000950942
C35E7.5	WBGene00016457	protein_coding_gene	1.24341	2.36758	2.00883e-08
zig-8	WBGene00006985	protein_coding_gene	1.24306	2.367	0.0488903
B0507.1	WBGene00015218	protein_coding_gene	1.24097	2.36357	0.0030517
F20C5.11	WBGene00303015	protein_coding_gene	1.23889	2.36016	0.00289025
Y70G10A.3	WBGene00013499	protein_coding_gene	1.23881	2.36004	1.11841e-05
Y73B6A.1	WBGene00022228	protein_coding_gene	1.23854	2.3596	0.0303575
K02E10.1	WBGene00019317	protein_coding_gene	1.23847	2.35948	1.20162e-05
C34F11.8	WBGene00016417	protein_coding_gene	1.23641	2.35612	2.76387e-05
ugt-8	WBGene00019234	protein_coding_gene	1.23633	2.35598	1.61926e-09
F35B3.7	WBGene00018033	protein_coding_gene	1.23609	2.35558	0.00480395
pqn-13	WBGene00004104	protein_coding_gene	1.23376	2.35179	0.0185472
daam-1	WBGene00018976	protein_coding_gene	1.23268	2.35004	0.00558401
Y38C1AA.6	WBGene00021397	protein_coding_gene	1.22994	2.34557	0.0207832
nlr-1	WBGene00003772	protein_coding_gene	1.22992	2.34554	7.63865e-05
C05B5.5	WBGene00007322	protein_coding_gene	1.22886	2.34383	0.0260892
fozi-1	WBGene00010453	protein_coding_gene	1.22816	2.34268	0.000291931
bus-17	WBGene00044630	protein_coding_gene	1.22722	2.34115	0.0423823
sup-26	WBGene00006331	protein_coding_gene	1.22638	2.33979	6.92458e-22
R11G1.7	WBGene00044725	protein_coding_gene	1.22633	2.33971	0.00246009
T09A12.1	WBGene00020372	protein_coding_gene	1.22486	2.33732	0.0289025
epg-9	WBGene00022078	protein_coding_gene	1.22352	2.33516	1.13645e-08
cwn-2	WBGene00000858	protein_coding_gene	1.22177	2.33233	7.95639e-05
C01A2.1	WBGene00007213	protein_coding_gene	1.22174	2.33228	0.0410832
C06B8.2	WBGene00007368	protein_coding_gene	1.22081	2.33077	0.000206022
Y42G9A.1	WBGene00021531	protein_coding_gene	1.21847	2.32699	0.000696643
fbxb-116	WBGene00012066	protein_coding_gene	1.21844	2.32695	0.0190153
cal-2	WBGene00000286	protein_coding_gene	1.21715	2.32487	0.000349494
Y50D4A.5	WBGene00021739	protein_coding_gene	1.2168	2.32431	0.000106461
T27A10.6	WBGene00020846	protein_coding_gene	1.21674	2.32421	0.000296506
lgg-2	WBGene00002981	protein_coding_gene	1.2138	2.31948	1.74745e-15
nhr-55	WBGene00003645	protein_coding_gene	1.21379	2.31946	2.94511e-05
sfrp-1	WBGene00022242	protein_coding_gene	1.21348	2.31896	0.00350038
ptr-3	WBGene00004218	protein_coding_gene	1.21325	2.3186	0.0242368
Y17G9B.2	WBGene00021199	protein_coding_gene	1.21312	2.31839	0.013773
Y44E3A.1	WBGene00021547	protein_coding_gene	1.21205	2.31667	0.00342637
grl-7	WBGene00001716	protein_coding_gene	1.21057	2.31429	0.0364834
clec-180	WBGene00017991	protein_coding_gene	1.20914	2.312	0.0465165
cest-16	WBGene00020330	protein_coding_gene	1.20693	2.30846	0.0287092
ptp-4	WBGene00010558	protein_coding_gene	1.20667	2.30805	0.00494296
trh-1	WBGene00007827	protein_coding_gene	1.20629	2.30744	0.0262583
ZK550.2	WBGene00013996	protein_coding_gene	1.20622	2.30732	0.00157806
nhr-110	WBGene00003700	protein_coding_gene	1.20383	2.30351	2.03407e-06
strm-1	WBGene00019198	protein_coding_gene	1.2037	2.3033	0.0173564
C05C12.4	WBGene00007336	protein_coding_gene	1.19996	2.29733	3.83095e-12
T04F8.7	WBGene00011445	protein_coding_gene	1.19913	2.296	1.39096e-05
C34D1.4	WBGene00007931	protein_coding_gene	1.19884	2.29555	0.00130061
fbxb-93	WBGene00013408	protein_coding_gene	1.19882	2.29552	0.0165747
F13C5.2	WBGene00017423	protein_coding_gene	1.1983	2.29469	4.95198e-15
C13E3.1	WBGene00015740	protein_coding_gene	1.19796	2.29415	0.00529814
T19H5.4	WBGene00011849	protein_coding_gene	1.19762	2.29361	1.65141e-13
tbx-8	WBGene00006545	protein_coding_gene	1.19702	2.29266	0.0184532
Y41D4A.3	WBGene00021505	protein_coding_gene	1.19698	2.2926	0.00222405
C49F5.7	WBGene00008211	protein_coding_gene	1.19665	2.29207	6.03806e-07
ZK863.8	WBGene00014125	protein_coding_gene	1.1962	2.29135	4.75253e-05
syg-1	WBGene00006365	protein_coding_gene	1.19599	2.29102	0.000456571
R07G3.8	WBGene00019944	protein_coding_gene	1.19598	2.29101	9.10017e-05
T28A11.22	WBGene00044526	protein_coding_gene	1.19261	2.28566	0.0133324
F08C6.5	WBGene00017243	protein_coding_gene	1.19046	2.28225	0.0373088
nhr-152	WBGene00015705	protein_coding_gene	1.18806	2.27846	0.00346755
inx-6	WBGene00002128	protein_coding_gene	1.18593	2.2751	0.00592001
mig-18	WBGene00003249	protein_coding_gene	1.18501	2.27366	3.23543e-05
ptp-1	WBGene00004213	protein_coding_gene	1.18346	2.27121	1.96276e-05
F58H1.7	WBGene00010290	protein_coding_gene	1.18341	2.27113	0.000958899
Y13C8A.4	WBGene00219303	pseudogene	1.18262	2.26989	0.00766625
ins-18	WBGene00002101	protein_coding_gene	1.18031	2.26625	0.0499644
E02H4.7	WBGene00077757	protein_coding_gene	1.18027	2.26619	1.03012e-07
tag-275	WBGene00016423	protein_coding_gene	1.1778	2.26231	0.00238912
fbxa-211	WBGene00012566	protein_coding_gene	1.17693	2.26095	2.11378e-07
sdz-14	WBGene00008782	protein_coding_gene	1.17669	2.26058	0.000468865
F58A3.3	WBGene00010223	protein_coding_gene	1.17486	2.25772	0.0158312
fbxc-36	WBGene00019918	protein_coding_gene	1.17448	2.25711	6.05099e-07
elt-6	WBGene00001253	protein_coding_gene	1.17434	2.25689	0.00587741
R10E9.3	WBGene00011215	protein_coding_gene	1.17326	2.2552	0.00446522
vab-23	WBGene00014153	protein_coding_gene	1.17149	2.25244	0.00365127
ist-1	WBGene00002163	protein_coding_gene	1.16742	2.24609	1.64258e-05
DH11.2	WBGene00008436	protein_coding_gene	1.16706	2.24553	7.32658e-11
ceh-6	WBGene00000431	protein_coding_gene	1.16614	2.2441	0.0327549
C27B7.7	WBGene00007764	protein_coding_gene	1.16589	2.24371	3.76379e-06
cdh-8	WBGene00017576	protein_coding_gene	1.16557	2.24322	0.00464928
K11D12.12	WBGene00019651	protein_coding_gene	1.16481	2.24204	7.37844e-07
ZK154.1	WBGene00022665	protein_coding_gene	1.16141	2.23675	0.0477706
tag-273	WBGene00013289	protein_coding_gene	1.16113	2.23633	0.000288041
Y43B11AR.3	WBGene00021544	protein_coding_gene	1.16034	2.2351	1.81823e-05
clec-264	WBGene00009291	protein_coding_gene	1.15985	2.23435	0.00201946
spp-22	WBGene00044283	protein_coding_gene	1.1597	2.2341	0.000429052
nspc-9	WBGene00009634	protein_coding_gene	1.15947	2.23375	2.23556e-07
tmed-13	WBGene00022255	protein_coding_gene	1.15626	2.22879	0.0374394
R04B5.5	WBGene00011003	protein_coding_gene	1.15617	2.22865	3.22103e-06
ceh-37	WBGene00000458	protein_coding_gene	1.15612	2.22857	4.66384e-06
acs-3	WBGene00020343	protein_coding_gene	1.15568	2.22789	6.36461e-06
pudl-1	WBGene00044489	protein_coding_gene	1.15536	2.22739	0.00041072
C18D4.6	WBGene00007675	protein_coding_gene	1.1548	2.22654	1.46565e-07
jmjd-3.1	WBGene00017571	protein_coding_gene	1.15464	2.22629	9.72033e-07
T01E8.1	WBGene00011331	protein_coding_gene	1.15341	2.22439	3.02066e-05
mec-6	WBGene00003170	protein_coding_gene	1.15328	2.22419	0.0459791
nhr-94	WBGene00003684	protein_coding_gene	1.15136	2.22124	0.00746428
efn-4	WBGene00001165	protein_coding_gene	1.15053	2.21996	1.61479e-08
Y49A10A.2	WBGene00044949	protein_coding_gene	1.14859	2.21697	6.02282e-07
flp-34	WBGene00019975	protein_coding_gene	1.14804	2.21612	0.00281333
F56C9.8	WBGene00018952	protein_coding_gene	1.14785	2.21583	1.29253e-05
F19C7.3	WBGene00017593	protein_coding_gene	1.14671	2.21408	0.0299728
F58B4.6	WBGene00010239	protein_coding_gene	1.1467	2.21406	0.0225257
C10C5.7	WBGene00007511	protein_coding_gene	1.14552	2.21226	0.048075
max-1	WBGene00003143	protein_coding_gene	1.14374	2.20953	0.000647312
rhgf-2	WBGene00006476	protein_coding_gene	1.143	2.2084	0.000247562
nhr-35	WBGene00003628	protein_coding_gene	1.14276	2.20803	6.26553e-07
cdh-12	WBGene00022103	protein_coding_gene	1.14233	2.20737	0.00272408
F57A8.1	WBGene00010177	protein_coding_gene	1.13901	2.2023	9.62945e-07
lron-15	WBGene00016974	protein_coding_gene	1.13731	2.19971	0.0110769
T03F1.11	WBGene00020192	protein_coding_gene	1.13548	2.19692	0.000127186
F13B12.2	WBGene00008730	protein_coding_gene	1.13495	2.19611	0.00221663
clec-31	WBGene00009854	protein_coding_gene	1.13465	2.19565	0.00908411
ZK250.13	WBGene00235352	protein_coding_gene	1.13358	2.19403	0.0138701
lev-8	WBGene00002975	protein_coding_gene	1.13263	2.19258	0.0455202
F54C9.3	WBGene00010041	protein_coding_gene	1.13154	2.19093	1.18332e-12
C35E7.6	WBGene00016458	protein_coding_gene	1.12995	2.18851	2.1532e-11
linc-15	WBGene00219571	lincRNA_gene	1.12683	2.18378	0.00101645
C44E12.1	WBGene00016657	protein_coding_gene	1.1261	2.18268	9.77764e-06
magu-2	WBGene00006467	protein_coding_gene	1.12388	2.17932	6.62651e-06
C33G3.4	WBGene00007904	protein_coding_gene	1.12388	2.17932	3.1381e-11
che-12	WBGene00000491	protein_coding_gene	1.12339	2.17859	0.0353074
chil-22	WBGene00011166	protein_coding_gene	1.12193	2.17639	0.00194591
ptr-8	WBGene00004222	protein_coding_gene	1.12181	2.17619	0.00337524
nep-21	WBGene00011794	protein_coding_gene	1.12151	2.17574	0.000870716
T05E11.2	WBGene00011479	protein_coding_gene	1.11829	2.17089	0.0343434
R01H10.4	WBGene00010972	protein_coding_gene	1.11786	2.17025	5.32135e-05
jmjd-3.3	WBGene00007813	protein_coding_gene	1.11766	2.16995	0.0286378
C06B8.7	WBGene00007372	protein_coding_gene	1.11666	2.16845	6.49019e-12
D2063.1	WBGene00017060	protein_coding_gene	1.11614	2.16766	0.00220427
nspc-18	WBGene00008358	protein_coding_gene	1.11556	2.16679	0.00284488
ccch-2	WBGene00009537	protein_coding_gene	1.11521	2.16626	0.0336821
dcar-1	WBGene00007395	protein_coding_gene	1.11346	2.16364	3.26985e-08
glb-11	WBGene00007981	protein_coding_gene	1.11327	2.16335	0.0136097
unc-30	WBGene00006766	protein_coding_gene	1.11069	2.15948	0.0303336
Y71A12B.12	WBGene00013509	protein_coding_gene	1.1083	2.15592	0.00192125
clc-5	WBGene00000526	protein_coding_gene	1.10738	2.15454	0.0160968
Y73F8A.5	WBGene00013518	protein_coding_gene	1.10717	2.15423	0.0244468
exc-5	WBGene00001366	protein_coding_gene	1.10689	2.15381	1.53113e-08
siah-1	WBGene00021369	protein_coding_gene	1.10659	2.15336	1.1343e-10
W04B5.2	WBGene00021019	protein_coding_gene	1.10414	2.14971	0.00686213
Y45G5AM.5	WBGene00021557	protein_coding_gene	1.10181	2.14623	0.0242943
nhr-103	WBGene00003693	protein_coding_gene	1.10142	2.14566	0.00347886
F49C12.7	WBGene00009877	protein_coding_gene	1.1008	2.14473	0.00143215
R11.4	WBGene00011229	protein_coding_gene	1.10077	2.14469	0.00609623
flp-27	WBGene00016114	protein_coding_gene	1.10004	2.1436	0.00696185
cyp-25A3	WBGene00014697	protein_coding_gene	1.09991	2.14341	0.000502655
nhr-120	WBGene00003710	protein_coding_gene	1.09933	2.14256	0.00126111
dhp-2	WBGene00000964	protein_coding_gene	1.09846	2.14127	0.000422947
R10E8.8	WBGene00011213	protein_coding_gene	1.09426	2.13503	0.00111711
F08B4.3	WBGene00017235	pseudogene	1.09339	2.13374	9.23198e-06
EGAP9.3	WBGene00017151	protein_coding_gene	1.09181	2.13142	0.0300317
C06E1.1	WBGene00015518	protein_coding_gene	1.09117	2.13047	3.58673e-06
nlp-42	WBGene00013588	protein_coding_gene	1.09073	2.12982	0.0061767
alr-1	WBGene00044330	protein_coding_gene	1.09006	2.12883	0.000964608
H04M03.12	WBGene00019156	protein_coding_gene	1.08923	2.12761	0.0194279
atg-2	WBGene00019748	protein_coding_gene	1.08839	2.12637	3.7351e-10
cutl-20	WBGene00018787	protein_coding_gene	1.08788	2.12562	0.019753
hlh-3	WBGene00001950	protein_coding_gene	1.08775	2.12543	0.00622128
M03F4.6	WBGene00019759	protein_coding_gene	1.0866	2.12373	0.0206915
fipr-1	WBGene00009096	protein_coding_gene	1.08492	2.12126	6.73829e-05
fbxa-33	WBGene00013841	pseudogene	1.08482	2.1211	0.0422386
nfm-1	WBGene00003593	protein_coding_gene	1.0845	2.12063	5.58696e-07
ZK550.6	WBGene00014000	protein_coding_gene	1.08363	2.11936	5.75528e-10
nhr-88	WBGene00003678	protein_coding_gene	1.08338	2.11899	0.00024449
nhr-136	WBGene00003726	protein_coding_gene	1.08325	2.1188	0.00116475
elt-7	WBGene00015981	protein_coding_gene	1.08223	2.11731	4.84959e-05
R02D5.1	WBGene00010976	protein_coding_gene	1.08191	2.11684	0.000242528
lido-15	WBGene00018804	protein_coding_gene	1.08069	2.11505	0.0102127
ilys-4	WBGene00016958	protein_coding_gene	1.07979	2.11373	0.00268548
F22E5.20	WBGene00017713	protein_coding_gene	1.07957	2.1134	0.042153
R07D5.2	WBGene00011101	protein_coding_gene	1.07921	2.11288	0.0429431
aat-1	WBGene00000002	protein_coding_gene	1.07478	2.10639	0.00112448
pqm-1	WBGene00004096	protein_coding_gene	1.07437	2.1058	9.07961e-07
T05E11.9	WBGene00014505	ncRNA_gene	1.07388	2.10509	3.70608e-07
shn-1	WBGene00006444	protein_coding_gene	1.07229	2.10276	2.7118e-05
irx-1	WBGene00007984	protein_coding_gene	1.07098	2.10087	1.25788e-05
H29C22.1	WBGene00045261	protein_coding_gene	1.07001	2.09944	1.65912e-06
ZK1010.8	WBGene00014181	protein_coding_gene	1.06908	2.0981	0.0315784
sdz-5	WBGene00016578	protein_coding_gene	1.0681	2.09668	0.0277365
Y69A2AL.2	WBGene00044468	protein_coding_gene	1.06807	2.09662	0.00447291
C28G1.10	WBGene00219376	protein_coding_gene	1.06746	2.09574	0.00379301
myo-3	WBGene00003515	protein_coding_gene	1.06713	2.09526	1.3705e-08
lin-12	WBGene00003001	protein_coding_gene	1.06532	2.09263	1.87003e-06
hot-6	WBGene00001991	protein_coding_gene	1.0645	2.09145	0.00494227
F59E11.5	WBGene00019111	protein_coding_gene	1.06396	2.09066	5.83206e-05
C32E12.4	WBGene00016330	protein_coding_gene	1.06171	2.0874	6.14506e-08
T23B3.2	WBGene00020710	protein_coding_gene	1.0613	2.08681	1.37193e-06
tag-278	WBGene00015356	protein_coding_gene	1.06095	2.08631	0.000385888
F42G2.2	WBGene00018351	protein_coding_gene	1.06094	2.08628	1.15273e-05
C33D9.13	WBGene00194651	protein_coding_gene	1.05645	2.07981	0.000706785
crtc-1	WBGene00021237	protein_coding_gene	1.05583	2.07892	2.46731e-06
M02H5.8	WBGene00019744	protein_coding_gene	1.05517	2.07796	0.0228398
akt-2	WBGene00000103	protein_coding_gene	1.0544	2.07685	4.12109e-06
tcl-2	WBGene00006561	protein_coding_gene	1.05249	2.07411	0.00448602
eri-6	WBGene00016561	protein_coding_gene	1.05249	2.0741	3.4927e-06
fbxa-212	WBGene00012568	pseudogene	1.05236	2.07392	0.000475572
nac-2	WBGene00003518	protein_coding_gene	1.04988	2.07035	0.00111943
lin-17	WBGene00003006	protein_coding_gene	1.04957	2.06991	0.000460451
nex-2	WBGene00003589	protein_coding_gene	1.04813	2.06785	1.41287e-10
C40H1.7	WBGene00008042	protein_coding_gene	1.04796	2.0676	6.13995e-05
twk-31	WBGene00006683	protein_coding_gene	1.04646	2.06546	0.00278397
endu-2	WBGene00019779	protein_coding_gene	1.04526	2.06374	1.54218e-05
unc-6	WBGene00006746	protein_coding_gene	1.04346	2.06116	0.000192889
Y34D9A.8	WBGene00021333	protein_coding_gene	1.04258	2.0599	0.00628483
MTCE.33	WBGene00014472	rRNA_gene	1.0422	2.05936	0.000944361
cdh-3	WBGene00000395	protein_coding_gene	1.04165	2.05858	9.28892e-05
T22C8.6	WBGene00011927	protein_coding_gene	1.04007	2.05633	0.0273297
F09C3.2	WBGene00008610	protein_coding_gene	1.03905	2.05488	0.00192266
C34C12.7	WBGene00007926	protein_coding_gene	1.03866	2.05432	0.00465912
Y54G2A.32	WBGene00021894	protein_coding_gene	1.03819	2.05365	0.00265026
nhr-44	WBGene00003634	protein_coding_gene	1.0375	2.05267	0.0262798
R10D12.1	WBGene00011185	protein_coding_gene	1.03709	2.05208	0.0447673
ugt-51	WBGene00015369	protein_coding_gene	1.03651	2.05125	0.00871099
Y73B6BL.44	WBGene00044350	protein_coding_gene	1.03622	2.05085	0.00231487
dhs-27	WBGene00000990	protein_coding_gene	1.03584	2.05031	0.000142925
R10H1.1	WBGene00019998	protein_coding_gene	1.03544	2.04974	0.00061375
oig-3	WBGene00003861	protein_coding_gene	1.03503	2.04916	0.000187675
mtl-2	WBGene00003474	protein_coding_gene	1.03496	2.04906	3.69821e-05
D2045.8	WBGene00008425	protein_coding_gene	1.03332	2.04672	0.00070051
F14F9.5	WBGene00017468	protein_coding_gene	1.03283	2.04603	0.0106595
T21B4.21	WBGene00220076	ncRNA_gene	1.0324	2.04543	0.00884152
valv-1	WBGene00015216	protein_coding_gene	1.03182	2.0446	0.0128911
C13C4.4	WBGene00007548	protein_coding_gene	1.03179	2.04456	0.000756055
Y51B9A.9	WBGene00013091	protein_coding_gene	1.03161	2.0443	0.0051276
K02A6.3	WBGene00019294	protein_coding_gene	1.02976	2.04168	0.000159243
exc-9	WBGene00017644	protein_coding_gene	1.02921	2.0409	0.000711995
F52B10.3	WBGene00044304	protein_coding_gene	1.02897	2.04057	0.0496957
C33H5.13	WBGene00016379	protein_coding_gene	1.02851	2.03991	0.000300782
Y32F6B.1	WBGene00012531	protein_coding_gene	1.02779	2.0389	1.99242e-07
srj-14	WBGene00005602	protein_coding_gene	1.02727	2.03817	0.00805754
mig-10	WBGene00003243	protein_coding_gene	1.0269	2.03765	1.16836e-07
ZK1053.4	WBGene00014199	protein_coding_gene	1.02635	2.03686	1.79733e-09
clec-151	WBGene00008659	protein_coding_gene	1.02592	2.03625	0.0456841
Y105E8B.9	WBGene00013693	protein_coding_gene	1.02471	2.03456	0.00139105
ins-17	WBGene00002100	protein_coding_gene	1.02465	2.03446	0.00231112
sulp-2	WBGene00017464	protein_coding_gene	1.02438	2.03409	0.0117772
Y57A10A.14	WBGene00013257	protein_coding_gene	1.02387	2.03337	0.00670353
hnd-1	WBGene00001981	protein_coding_gene	1.02377	2.03323	0.00377412
nspd-6	WBGene00043147	protein_coding_gene	1.02351	2.03286	0.0255334
nhr-119	WBGene00003709	protein_coding_gene	1.02122	2.02964	3.74647e-05
C41G7.8	WBGene00077525	protein_coding_gene	1.02006	2.02801	0.0167767
F56H9.2	WBGene00010174	protein_coding_gene	1.01902	2.02654	0.000351893
sul-2	WBGene00006309	protein_coding_gene	1.01768	2.02466	0.0164791
Y2H9A.4	WBGene00012381	protein_coding_gene	1.01611	2.02247	0.0127518
ric-3	WBGene00004363	protein_coding_gene	1.01557	2.0217	0.0111604
nhr-107	WBGene00003697	protein_coding_gene	1.01484	2.02068	0.0029232
F46G10.2	WBGene00009797	protein_coding_gene	1.01177	2.01638	3.69895e-05
nob-1	WBGene00003779	protein_coding_gene	1.00995	2.01384	0.0195371
C30G7.4	WBGene00044178	protein_coding_gene	1.0098	2.01363	0.0340157
zig-7	WBGene00006984	protein_coding_gene	1.00857	2.01192	2.94065e-07
R02D5.3	WBGene00010977	protein_coding_gene	1.00838	2.01166	0.00451191
C34E11.4	WBGene00007937	protein_coding_gene	1.00823	2.01144	0.0490249
mab-21	WBGene00003112	protein_coding_gene	1.00673	2.00935	0.00884152
cpz-2	WBGene00000789	protein_coding_gene	1.0058	2.00806	0.00203253
srap-1	WBGene00011522	protein_coding_gene	1.00576	2.00801	2.33195e-06
asah-2	WBGene00009192	protein_coding_gene	1.00565	2.00785	0.000632245
C35D10.8	WBGene00016445	protein_coding_gene	1.00488	2.00678	0.00477512
F53F8.4	WBGene00010001	protein_coding_gene	1.00447	2.0062	0.0046323
glo-3	WBGene00010341	protein_coding_gene	1.0032	2.00444	0.0170042
T19D7.6	WBGene00020574	protein_coding_gene	1.00313	2.00434	0.0278148
T05H4.15	WBGene00020276	protein_coding_gene	1.00288	2.004	0.0350689
skr-20	WBGene00004826	protein_coding_gene	1.00119	2.00165	1.92509e-06
tsp-20	WBGene00006646	protein_coding_gene	1.0004	2.00055	0.00657129
lgc-32	WBGene00020569	protein_coding_gene	-1.00024	0.499915	0.00456415
trap-3	WBGene00021420	protein_coding_gene	-1.00133	0.499538	1.56996e-10
ifd-1	WBGene00002057	protein_coding_gene	-1.00156	0.499461	0.00426291
M01G5.1	WBGene00019715	protein_coding_gene	-1.00352	0.49878	3.26956e-14
cdr-7	WBGene00010472	protein_coding_gene	-1.00392	0.498642	0.00203026
Y102A11A.3	WBGene00022413	protein_coding_gene	-1.00491	0.498301	0.000171059
pid-5	WBGene00021555	protein_coding_gene	-1.00646	0.497766	8.2307e-12
let-805	WBGene00002915	protein_coding_gene	-1.00682	0.497643	4.32519e-06
col-150	WBGene00000723	protein_coding_gene	-1.00775	0.49732	0.00579442
cyp-33E2	WBGene00018334	protein_coding_gene	-1.00788	0.497275	0.00493689
cpn-4	WBGene00000780	protein_coding_gene	-1.01028	0.49645	3.70681e-06
F54D5.12	WBGene00010055	protein_coding_gene	-1.01072	0.496299	0.00012603
Y75B8A.24	WBGene00013557	protein_coding_gene	-1.01073	0.496294	2.52186e-10
set-9	WBGene00017482	protein_coding_gene	-1.01216	0.495803	2.15213e-13
tkt-1	WBGene00008506	protein_coding_gene	-1.01594	0.494506	6.38691e-14
lsy-27	WBGene00009834	protein_coding_gene	-1.01597	0.494496	0.000204116
rhy-1	WBGene00012324	protein_coding_gene	-1.02024	0.493035	6.59142e-05
Y119D3B.21	WBGene00022497	protein_coding_gene	-1.0248	0.491478	6.31373e-05
F53C11.1	WBGene00009971	protein_coding_gene	-1.02714	0.490682	0.00355696
elo-1	WBGene00001239	protein_coding_gene	-1.02831	0.490283	6.18934e-11
F55H12.4	WBGene00010135	protein_coding_gene	-1.02919	0.489984	0.000130507
F35H10.10	WBGene00018073	protein_coding_gene	-1.02967	0.489821	3.60887e-05
pfas-1	WBGene00008654	protein_coding_gene	-1.03062	0.4895	5.39982e-06
mua-3	WBGene00003482	protein_coding_gene	-1.0317	0.489132	1.12655e-05
memi-2	WBGene00013380	protein_coding_gene	-1.03354	0.48851	1.136e-05
C05D2.8	WBGene00015469	protein_coding_gene	-1.03384	0.488408	8.95942e-06
C17C3.1	WBGene00015887	protein_coding_gene	-1.03729	0.487243	0.000761873
vha-8	WBGene00006917	protein_coding_gene	-1.03814	0.486954	2.40437e-11
C17H12.8	WBGene00015933	protein_coding_gene	-1.03827	0.48691	0.0184409
tfg-1	WBGene00006565	protein_coding_gene	-1.03972	0.486422	1.43432e-09
vha-6	WBGene00006915	protein_coding_gene	-1.04025	0.486242	1.18779e-05
bckd-1B	WBGene00006518	protein_coding_gene	-1.04129	0.485893	9.30798e-13
vha-19	WBGene00021952	protein_coding_gene	-1.0422	0.485585	5.17281e-11
Y102E9.5	WBGene00044452	protein_coding_gene	-1.04247	0.485497	0.0200239
T13C5.6	WBGene00020486	protein_coding_gene	-1.04284	0.485371	0.00014317
ZK909.6	WBGene00014150	protein_coding_gene	-1.04302	0.48531	0.000338517
papl-1	WBGene00008936	protein_coding_gene	-1.04398	0.484989	7.30045e-07
glt-1	WBGene00001620	protein_coding_gene	-1.04499	0.48465	1.77344e-10
T16H12.2	WBGene00011812	protein_coding_gene	-1.0469	0.484007	0.0311577
oatr-1	WBGene00015814	protein_coding_gene	-1.04852	0.483462	2.34273e-15
R06C1.4	WBGene00011059	protein_coding_gene	-1.04892	0.483331	4.76327e-06
C11E4.7	WBGene00007521	protein_coding_gene	-1.04978	0.483043	0.00108648
F54F7.2	WBGene00010064	protein_coding_gene	-1.05225	0.482216	0.000407194
B0511.11	WBGene00015236	protein_coding_gene	-1.05642	0.480825	0.00795493
C06A1.4	WBGene00014667	pseudogene	-1.05698	0.480636	4.74032e-07
C52G5.2	WBGene00008260	protein_coding_gene	-1.0574	0.480497	0.00208556
ccm-2	WBGene00019462	protein_coding_gene	-1.05751	0.480461	0.0219751
F14H12.3	WBGene00017471	protein_coding_gene	-1.05802	0.480291	0.0127188
F56F11.2	WBGene00018989	protein_coding_gene	-1.05839	0.480166	0.0248886
ctsa-1.2	WBGene00008741	protein_coding_gene	-1.06087	0.479342	6.3084e-05
C14B1.7	WBGene00007578	pseudogene	-1.06126	0.479212	4.40298e-11
C14C11.2	WBGene00015766	protein_coding_gene	-1.06149	0.479138	1.7266e-07
cal-5	WBGene00006861	protein_coding_gene	-1.06194	0.478987	3.51023e-05
egg-5	WBGene00020035	protein_coding_gene	-1.06415	0.478254	1.51364e-08
C14A11.6	WBGene00015751	protein_coding_gene	-1.06503	0.477961	0.0421438
F17C8.9	WBGene00185014	protein_coding_gene	-1.06614	0.477593	0.000241358
F47F2.1	WBGene00018569	protein_coding_gene	-1.0683	0.476879	0.000730546
C10G8.8	WBGene00015684	protein_coding_gene	-1.06832	0.476875	1.35176e-11
nas-20	WBGene00003539	protein_coding_gene	-1.06956	0.476463	0.00473621
C55A6.12	WBGene00044019	protein_coding_gene	-1.07155	0.475806	4.21335e-06
B0303.11	WBGene00015131	protein_coding_gene	-1.07218	0.4756	6.99674e-10
del-6	WBGene00011891	protein_coding_gene	-1.07284	0.475383	2.39638e-07
odc-1	WBGene00003844	protein_coding_gene	-1.07478	0.474745	2.38493e-09
ltah-1.2	WBGene00022610	protein_coding_gene	-1.07747	0.473859	1.83578e-11
T04F3.1	WBGene00011436	protein_coding_gene	-1.07789	0.473721	1.00328e-06
C01G10.9	WBGene00007236	protein_coding_gene	-1.07846	0.473534	4.62802e-05
Y53C10A.5	WBGene00013136	protein_coding_gene	-1.08296	0.472061	3.92246e-06
H10E21.1	WBGene00019182	protein_coding_gene	-1.08421	0.47165	0.0364202
ZK652.8	WBGene00022786	protein_coding_gene	-1.08563	0.471186	0.00438214
nceh-1	WBGene00012810	protein_coding_gene	-1.08745	0.470591	0.036384
vrp-1	WBGene00021869	protein_coding_gene	-1.08928	0.469997	9.18249e-18
C48B4.7	WBGene00008170	protein_coding_gene	-1.09375	0.468542	8.32695e-06
pmp-4	WBGene00004061	protein_coding_gene	-1.09477	0.46821	6.61154e-06
srd-14	WBGene00005092	pseudogene	-1.09557	0.46795	0.0156557
ZK105.1	WBGene00022653	protein_coding_gene	-1.09789	0.4672	6.50784e-06
cest-9.1	WBGene00007692	protein_coding_gene	-1.09889	0.466876	0.000208037
C26B9.5	WBGene00016134	protein_coding_gene	-1.09969	0.466616	8.18058e-09
nduo-6	WBGene00010957	protein_coding_gene	-1.10068	0.466295	0.00146132
Y111B2A.1	WBGene00013727	protein_coding_gene	-1.1019	0.465901	0.000536409
ldh-1	WBGene00002262	protein_coding_gene	-1.10338	0.465424	9.38919e-11
pgph-3	WBGene00016892	protein_coding_gene	-1.10405	0.465209	0.0098676
K08C7.1	WBGene00010646	protein_coding_gene	-1.10435	0.465112	6.14618e-05
cyp-25A2	WBGene00007964	protein_coding_gene	-1.10501	0.464899	1.1397e-05
twk-17	WBGene00006671	protein_coding_gene	-1.10521	0.464834	0.0240311
trpp-12	WBGene00016614	protein_coding_gene	-1.10873	0.463703	2.14162e-06
slc-17.3	WBGene00015333	protein_coding_gene	-1.11149	0.462817	0.004815
coq-1	WBGene00000761	protein_coding_gene	-1.11471	0.461784	4.32479e-11
B0222.5	WBGene00015056	protein_coding_gene	-1.11627	0.461285	8.16696e-08
mct-4	WBGene00003986	protein_coding_gene	-1.11635	0.461259	7.86587e-08
acs-5	WBGene00013575	protein_coding_gene	-1.11644	0.461232	1.23952e-10
F35F10.1	WBGene00018052	protein_coding_gene	-1.11662	0.461171	0.0303593
ptr-16	WBGene00004230	protein_coding_gene	-1.11735	0.46094	0.0221303
T01C8.2	WBGene00020143	protein_coding_gene	-1.11764	0.460847	4.41799e-07
col-106	WBGene00000680	protein_coding_gene	-1.11832	0.460629	1.8566e-11
W04B5.3	WBGene00021020	protein_coding_gene	-1.11879	0.460481	0.000541067
mpc-1	WBGene00011119	protein_coding_gene	-1.1199	0.460124	3.2899e-14
fah-1	WBGene00019620	protein_coding_gene	-1.12209	0.459429	7.74821e-13
cest-13	WBGene00010116	protein_coding_gene	-1.1269	0.457898	0.000976733
C31H2.4	WBGene00016294	protein_coding_gene	-1.12726	0.457786	0.000344545
fbxc-44	WBGene00015819	protein_coding_gene	-1.12748	0.457716	4.8935e-06
F31D4.8	WBGene00009293	protein_coding_gene	-1.12844	0.45741	0.00261346
ugt-26	WBGene00015695	protein_coding_gene	-1.13034	0.456808	0.000750277
C16E9.1	WBGene00015865	protein_coding_gene	-1.13079	0.456666	0.0322233
Y43F11A.6	WBGene00014576	pseudogene	-1.1312	0.456535	2.68326e-06
Y46H3C.7	WBGene00021607	protein_coding_gene	-1.13149	0.456444	0.0127166
tatn-1	WBGene00009628	protein_coding_gene	-1.13465	0.455444	1.03655e-05
F13H8.8	WBGene00017441	protein_coding_gene	-1.1348	0.455398	0.0113115
Y54E10A.17	WBGene00021835	protein_coding_gene	-1.13976	0.453836	7.70509e-05
pat-12	WBGene00003936	protein_coding_gene	-1.1399	0.453791	2.91685e-08
tald-1	WBGene00021286	protein_coding_gene	-1.1435	0.452661	4.03225e-13
K10C2.12	WBGene00206386	protein_coding_gene	-1.14423	0.452432	0.0495515
spds-1	WBGene00012909	protein_coding_gene	-1.14594	0.451894	3.57505e-07
C23H3.2	WBGene00016018	protein_coding_gene	-1.14612	0.451839	2.55266e-08
mpc-2	WBGene00018765	protein_coding_gene	-1.14676	0.451637	1.13394e-08
R102.4	WBGene00011291	protein_coding_gene	-1.14749	0.451411	1.7623e-11
him-4	WBGene00001863	protein_coding_gene	-1.14751	0.451405	7.41311e-06
H43E16.1	WBGene00019273	protein_coding_gene	-1.1481	0.451218	0.000315519
lbp-6	WBGene00002258	protein_coding_gene	-1.14831	0.451155	1.17205e-12
Y14H12B.2	WBGene00021192	protein_coding_gene	-1.14833	0.451147	8.9542e-10
F21H7.5	WBGene00009031	protein_coding_gene	-1.14854	0.451082	0.0397775
gly-8	WBGene00001633	protein_coding_gene	-1.14874	0.45102	7.00308e-08
DC2.5	WBGene00017082	protein_coding_gene	-1.15177	0.450073	0.000208807
dhs-14	WBGene00000977	protein_coding_gene	-1.1566	0.448569	4.26421e-09
Y46H3C.5	WBGene00021605	protein_coding_gene	-1.15753	0.448279	0.00351732
C26C6.9	WBGene00007743	protein_coding_gene	-1.15974	0.447592	6.91324e-07
R17.3	WBGene00011269	protein_coding_gene	-1.1626	0.446707	0.00357621
clec-41	WBGene00007153	protein_coding_gene	-1.16346	0.44644	3.9692e-07
C06A1.12	WBGene00219803	ncRNA_gene	-1.16525	0.445887	0.00113258
T11F9.12	WBGene00011713	protein_coding_gene	-1.16542	0.445835	4.49614e-08
scav-5	WBGene00011076	protein_coding_gene	-1.16545	0.445825	0.00515144
H03A11.2	WBGene00010357	protein_coding_gene	-1.16782	0.445093	5.23914e-05
acdh-9	WBGene00017874	protein_coding_gene	-1.17151	0.443955	1.19212e-06
gale-1	WBGene00008132	protein_coding_gene	-1.17365	0.443299	5.02759e-18
Y62H9A.4	WBGene00013392	protein_coding_gene	-1.17431	0.443095	2.58123e-07
sec-61.A	WBGene00013311	protein_coding_gene	-1.176	0.442577	3.10673e-20
trap-1	WBGene00022122	protein_coding_gene	-1.18166	0.440845	1.68807e-15
T22F7.4	WBGene00020703	protein_coding_gene	-1.18552	0.439665	0.0333588
cysl-3	WBGene00019962	protein_coding_gene	-1.18749	0.439066	0.000228786
vha-13	WBGene00013025	protein_coding_gene	-1.1897	0.438393	6.29267e-17
pqn-72	WBGene00004154	protein_coding_gene	-1.19016	0.438254	0.0203695
lec-8	WBGene00002271	protein_coding_gene	-1.19226	0.437618	8.83922e-05
gon-1	WBGene00001650	protein_coding_gene	-1.1945	0.436938	7.9212e-12
cytb-5.1	WBGene00007848	protein_coding_gene	-1.19605	0.436468	1.87008e-09
vha-5	WBGene00006914	protein_coding_gene	-1.19774	0.435957	1.24626e-11
drd-5	WBGene00018885	protein_coding_gene	-1.19904	0.435565	0.000718098
ZK1193.2	WBGene00022858	protein_coding_gene	-1.20806	0.432849	4.81006e-05
F19C7.1	WBGene00017591	protein_coding_gene	-1.20831	0.432774	0.000464251
C48D1.5	WBGene00008178	protein_coding_gene	-1.20844	0.432736	0.00799561
mct-3	WBGene00010834	protein_coding_gene	-1.21191	0.431697	1.42137e-09
Y26E6A.3	WBGene00012514	protein_coding_gene	-1.21335	0.431265	2.24357e-05
K03B8.8	WBGene00010525	protein_coding_gene	-1.21543	0.430645	0.00425984
C52B11.5	WBGene00016874	protein_coding_gene	-1.21937	0.42947	1.74252e-07
idh-1	WBGene00010317	protein_coding_gene	-1.22039	0.429167	3.52107e-21
cnnm-3	WBGene00016343	protein_coding_gene	-1.22448	0.427952	8.6133e-07
F20G2.2	WBGene00008986	protein_coding_gene	-1.22727	0.427124	3.46838e-10
R09H10.5	WBGene00011182	protein_coding_gene	-1.22814	0.426868	8.98362e-05
eri-7	WBGene00016566	protein_coding_gene	-1.23015	0.426274	1.0931e-10
C05C10.3	WBGene00007330	protein_coding_gene	-1.23146	0.425886	1.0711e-10
gly-13	WBGene00001638	protein_coding_gene	-1.23782	0.424013	5.84696e-12
C18B2.3	WBGene00015954	protein_coding_gene	-1.23783	0.42401	0.00158274
pcyt-1	WBGene00017241	protein_coding_gene	-1.23961	0.423488	6.02096e-15
F36G9.3	WBGene00009485	protein_coding_gene	-1.23998	0.423379	0.00912753
fbp-1	WBGene00001404	protein_coding_gene	-1.24071	0.423164	2.04481e-21
gba-4	WBGene00021160	protein_coding_gene	-1.24338	0.422381	0.00050769
cyp-36A1	WBGene00007913	protein_coding_gene	-1.24372	0.422281	4.13698e-05
suro-1	WBGene00011235	protein_coding_gene	-1.24403	0.422193	0.0170748
toh-1	WBGene00006591	protein_coding_gene	-1.24477	0.421975	7.55429e-05
add-1	WBGene00000072	protein_coding_gene	-1.24705	0.421309	1.30208e-06
pxn-1	WBGene00004256	protein_coding_gene	-1.24714	0.421284	7.34145e-08
Y73B3A.18	WBGene00022219	pseudogene	-1.24805	0.421015	0.00313124
ugt-47	WBGene00011006	protein_coding_gene	-1.24811	0.420999	8.15112e-14
adt-3	WBGene00020567	protein_coding_gene	-1.25447	0.419148	0.00313676
asna-2	WBGene00018577	pseudogene	-1.25617	0.418655	0.00406644
F56F10.1	WBGene00018984	protein_coding_gene	-1.2584	0.418008	0.0001293
col-96	WBGene00000671	protein_coding_gene	-1.25917	0.417784	0.00116356
nkb-3	WBGene00010117	protein_coding_gene	-1.26217	0.416918	1.89218e-11
kat-1	WBGene00002183	protein_coding_gene	-1.26319	0.416622	5.91915e-08
ech-6	WBGene00001155	protein_coding_gene	-1.26336	0.416574	1.16447e-05
let-767	WBGene00002891	protein_coding_gene	-1.26369	0.416478	3.08824e-15
pmt-2	WBGene00018811	protein_coding_gene	-1.26478	0.416163	3.58877e-09
zmp-3	WBGene00016283	protein_coding_gene	-1.26751	0.415375	2.99526e-05
C14E2.12	WBGene00219816	snoRNA_gene	-1.26846	0.415102	0.019743
D1054.8	WBGene00008375	protein_coding_gene	-1.26973	0.414737	8.78224e-11
T01C8.3	WBGene00020144	protein_coding_gene	-1.2703	0.414572	0.0334951
B0403.3	WBGene00015167	protein_coding_gene	-1.27054	0.414505	0.00224938
F28H7.8	WBGene00009241	protein_coding_gene	-1.27073	0.41445	0.00089204
cld-9	WBGene00009432	protein_coding_gene	-1.27098	0.414378	0.0080091
R04A9.9	WBGene00195183	protein_coding_gene	-1.27293	0.413818	0.000124182
sth-1	WBGene00006060	protein_coding_gene	-1.27325	0.413727	0.00550591
ser-5	WBGene00008890	protein_coding_gene	-1.27413	0.413475	0.0280922
dpf-6	WBGene00001059	protein_coding_gene	-1.27747	0.412519	0.00643062
C06E2.1	WBGene00015527	protein_coding_gene	-1.27948	0.411943	0.0199232
T08B1.1	WBGene00020340	protein_coding_gene	-1.27975	0.411868	0.00109627
T08D2.7	WBGene00011612	protein_coding_gene	-1.28149	0.411371	0.04644
C44B7.7	WBGene00016629	protein_coding_gene	-1.28185	0.411267	8.19631e-05
cth-2	WBGene00022856	protein_coding_gene	-1.28264	0.411042	7.52013e-26
hprt-1	WBGene00013690	protein_coding_gene	-1.28942	0.409114	8.95579e-20
his-38	WBGene00001912	protein_coding_gene	-1.28965	0.40905	0.0400713
mans-2	WBGene00008258	protein_coding_gene	-1.29067	0.408761	4.76689e-14
C18E9.5	WBGene00007685	protein_coding_gene	-1.29285	0.408143	4.05249e-10
bcmo-2	WBGene00018755	protein_coding_gene	-1.29342	0.407982	6.9442e-05
pmp-1	WBGene00004058	protein_coding_gene	-1.29379	0.407878	4.05419e-11
afmd-1	WBGene00017051	protein_coding_gene	-1.29612	0.407219	0.00167376
D2096.6	WBGene00017073	protein_coding_gene	-1.30295	0.405297	0.0354774
ctb-1	WBGene00000829	protein_coding_gene	-1.30414	0.404963	8.55801e-12
ckc-1	WBGene00000515	protein_coding_gene	-1.30434	0.404908	6.49081e-06
gst-36	WBGene00001784	protein_coding_gene	-1.30809	0.403856	4.48133e-07
klu-2	WBGene00022592	protein_coding_gene	-1.30915	0.403559	5.35326e-05
bas-1	WBGene00000239	protein_coding_gene	-1.31019	0.403269	1.58751e-07
C18A11.3	WBGene00015949	protein_coding_gene	-1.3126	0.402595	0.0124522
Y37H2A.14	WBGene00045416	protein_coding_gene	-1.313	0.402482	0.0433994
grsp-1	WBGene00012840	protein_coding_gene	-1.31331	0.402397	0.000535191
ZC449.7	WBGene00045365	protein_coding_gene	-1.31336	0.402384	0.0146729
K08D8.3	WBGene00010657	protein_coding_gene	-1.3134	0.402372	8.40969e-06
R08F11.4	WBGene00019968	protein_coding_gene	-1.31627	0.401572	0.0429571
col-113	WBGene00000687	protein_coding_gene	-1.31753	0.401221	0.0159885
C01B10.3	WBGene00015278	protein_coding_gene	-1.31805	0.401077	4.21861e-08
ttll-15	WBGene00010630	protein_coding_gene	-1.32065	0.400353	0.000339496
ZK512.7	WBGene00013986	protein_coding_gene	-1.32102	0.400251	0.0202517
slc-17.5	WBGene00017681	protein_coding_gene	-1.32435	0.399329	1.69077e-05
ptr-24	WBGene00004238	protein_coding_gene	-1.32631	0.398786	1.34257e-12
nspc-1	WBGene00023477	protein_coding_gene	-1.33234	0.397124	0.0190153
nas-7	WBGene00003526	protein_coding_gene	-1.33401	0.396663	0.0023923
ahcy-1	WBGene00019322	protein_coding_gene	-1.33446	0.396541	2.98879e-17
aass-1	WBGene00019819	protein_coding_gene	-1.33509	0.396368	7.45786e-12
ule-2	WBGene00045038	protein_coding_gene	-1.33595	0.396132	1.03906e-13
qdpr-1	WBGene00011398	protein_coding_gene	-1.33831	0.395485	7.26761e-21
daf-28	WBGene00000920	protein_coding_gene	-1.33987	0.395056	0.00699102
tmem-135	WBGene00019345	protein_coding_gene	-1.34029	0.394941	3.69297e-07
col-62	WBGene00000638	protein_coding_gene	-1.34036	0.394921	0.0148377
Y49E10.29	WBGene00045239	protein_coding_gene	-1.34133	0.394658	0.000182745
F23D12.11	WBGene00194674	protein_coding_gene	-1.3418	0.394528	5.59709e-05
cest-2.2	WBGene00013874	protein_coding_gene	-1.3438	0.393982	2.77666e-10
sptl-1	WBGene00016020	protein_coding_gene	-1.34498	0.393658	8.24322e-17
gpx-5	WBGene00007516	protein_coding_gene	-1.35185	0.391788	2.01598e-10
linc-7	WBGene00219609	lincRNA_gene	-1.35383	0.391252	2.54841e-05
pgph-2	WBGene00018424	protein_coding_gene	-1.35492	0.390956	2.33563e-06
F41D9.2	WBGene00018282	protein_coding_gene	-1.35788	0.390155	0.000515305
T06A4.3	WBGene00020283	protein_coding_gene	-1.36668	0.387783	0.0214162
F22F4.5	WBGene00017718	protein_coding_gene	-1.3699	0.386917	0.00412972
dhc-4	WBGene00012272	protein_coding_gene	-1.37047	0.386766	0.00516859
PDB1.1	WBGene00019803	protein_coding_gene	-1.37126	0.386555	4.93285e-09
unc-52	WBGene00006787	protein_coding_gene	-1.37255	0.386208	4.00164e-09
lgc-4	WBGene00017580	protein_coding_gene	-1.37324	0.386024	0.0123158
twk-26	WBGene00006679	protein_coding_gene	-1.37337	0.385989	0.00105441
F56D6.16	WBGene00219304	pseudogene	-1.37546	0.385429	0.0280922
pqn-22	WBGene00004112	protein_coding_gene	-1.37554	0.385409	2.61064e-07
gpd-2	WBGene00001684	protein_coding_gene	-1.38006	0.384203	3.24875e-12
Y14H12A.1	WBGene00021190	protein_coding_gene	-1.38054	0.384074	2.10587e-05
F26C11.1	WBGene00009146	protein_coding_gene	-1.38158	0.383799	0.0125873
col-48	WBGene00000625	protein_coding_gene	-1.38205	0.383673	0.000281684
nhr-31	WBGene00003625	protein_coding_gene	-1.38348	0.383292	3.99996e-08
C50D2.6	WBGene00016809	protein_coding_gene	-1.38477	0.382951	7.84921e-05
pmp-5	WBGene00004062	protein_coding_gene	-1.38747	0.382234	3.74682e-09
tbc-19	WBGene00007849	protein_coding_gene	-1.38758	0.382204	9.21867e-08
C17F4.7	WBGene00015913	protein_coding_gene	-1.38812	0.382062	6.03437e-07
pqn-36	WBGene00004123	protein_coding_gene	-1.38836	0.382	0.00358634
C06H5.6	WBGene00007394	protein_coding_gene	-1.38938	0.381728	2.51968e-10
aqp-4	WBGene00000172	protein_coding_gene	-1.3908	0.381354	1.28158e-07
F42A10.7	WBGene00018343	protein_coding_gene	-1.39171	0.381112	8.28416e-05
chk-2	WBGene00000499	protein_coding_gene	-1.39579	0.380035	1.53858e-07
C32E8.9	WBGene00016325	protein_coding_gene	-1.39729	0.379642	2.49245e-09
R06B10.1	WBGene00019912	pseudogene	-1.40042	0.378818	0.0282955
sec-61.B	WBGene00021427	protein_coding_gene	-1.40103	0.378658	5.8943e-21
math-18	WBGene00016544	protein_coding_gene	-1.40158	0.378514	0.0061546
Y39F10A.1	WBGene00021452	protein_coding_gene	-1.40164	0.378499	0.0468473
cest-10	WBGene00016595	protein_coding_gene	-1.40252	0.378267	1.9036e-08
W04E12.7	WBGene00012252	protein_coding_gene	-1.40353	0.378002	0.00121332
C09B8.4	WBGene00015623	protein_coding_gene	-1.4068	0.377147	7.52516e-05
cpt-5	WBGene00008629	protein_coding_gene	-1.41006	0.376296	1.70191e-06
aqp-7	WBGene00000175	protein_coding_gene	-1.41024	0.376248	2.5872e-16
C14F11.4	WBGene00015780	protein_coding_gene	-1.41175	0.375854	8.48478e-08
F43C1.5	WBGene00009649	protein_coding_gene	-1.41294	0.375547	0.0167313
C06E8.5	WBGene00015544	protein_coding_gene	-1.4148	0.375063	0.0274244
Y73E7A.3	WBGene00022270	protein_coding_gene	-1.41546	0.374891	3.54467e-05
T03D3.5	WBGene00020183	protein_coding_gene	-1.41609	0.374727	1.1834e-10
dod-19	WBGene00022644	protein_coding_gene	-1.41856	0.374085	0.0197729
clec-205	WBGene00021602	protein_coding_gene	-1.42006	0.373697	0.00825778
cah-5	WBGene00000283	protein_coding_gene	-1.42027	0.373643	2.54124e-08
flr-4	WBGene00001468	protein_coding_gene	-1.42031	0.373633	0.00518969
plep-1	WBGene00021797	protein_coding_gene	-1.42126	0.373385	0.0173564
col-101	WBGene00000675	protein_coding_gene	-1.42414	0.372641	0.0124485
art-1	WBGene00000198	protein_coding_gene	-1.4269	0.371929	5.33324e-17
hmit-1.2	WBGene00013074	protein_coding_gene	-1.42735	0.371813	0.000162588
pes-9	WBGene00003982	protein_coding_gene	-1.42851	0.371513	2.20575e-26
K10C2.7	WBGene00019622	protein_coding_gene	-1.43013	0.371099	0.00452539
ptps-1	WBGene00015010	protein_coding_gene	-1.43033	0.371045	3.37095e-07
wrt-4	WBGene00006950	protein_coding_gene	-1.43408	0.370082	0.0119213
arrd-10	WBGene00010268	protein_coding_gene	-1.43482	0.369893	0.00119155
F08F3.4	WBGene00017262	protein_coding_gene	-1.43517	0.369804	1.63248e-18
nlp-26	WBGene00003764	protein_coding_gene	-1.43658	0.369442	0.000120536
F23F12.3	WBGene00017751	protein_coding_gene	-1.43798	0.369083	0.00557726
col-80	WBGene00000656	protein_coding_gene	-1.44155	0.368172	4.23408e-06
C15H9.9	WBGene00015803	protein_coding_gene	-1.44334	0.367714	7.0561e-22
acl-1	WBGene00010339	protein_coding_gene	-1.44417	0.367505	5.52299e-21
bca-1	WBGene00000245	protein_coding_gene	-1.44418	0.367502	5.76015e-08
gst-24	WBGene00001772	protein_coding_gene	-1.44431	0.367468	0.00277445
F22E5.1	WBGene00017703	protein_coding_gene	-1.44868	0.366356	0.0106953
F52H2.6	WBGene00018718	protein_coding_gene	-1.4497	0.366099	1.42866e-17
ZK218.1	WBGene00013935	protein_coding_gene	-1.45071	0.365841	0.00160718
R08E5.3	WBGene00019963	protein_coding_gene	-1.45167	0.365598	1.2791e-07
vha-12	WBGene00006921	protein_coding_gene	-1.45739	0.364152	9.85098e-23
R13A5.10	WBGene00020052	protein_coding_gene	-1.45817	0.363954	0.000907065
W06A7.4	WBGene00012293	protein_coding_gene	-1.4604	0.363393	4.32685e-05
piit-1	WBGene00009384	protein_coding_gene	-1.46505	0.362222	0.000607446
C52D10.3	WBGene00016877	protein_coding_gene	-1.47021	0.36093	3.19077e-05
mtp-18	WBGene00077690	protein_coding_gene	-1.47023	0.360924	5.98187e-06
cnp-2	WBGene00012901	protein_coding_gene	-1.47063	0.360826	0.000902006
ZK185.3	WBGene00022683	protein_coding_gene	-1.47125	0.360671	9.4585e-07
F37B12.1	WBGene00009504	protein_coding_gene	-1.47153	0.360599	0.00229342
col-166	WBGene00000739	protein_coding_gene	-1.47828	0.358916	5.31626e-05
clec-187	WBGene00014137	protein_coding_gene	-1.47964	0.358578	6.33586e-09
folt-1	WBGene00007388	protein_coding_gene	-1.48033	0.358407	1.59284e-07
F42G10.1	WBGene00009645	protein_coding_gene	-1.4819	0.358018	5.50489e-05
cyp-33C8	WBGene00019967	protein_coding_gene	-1.48349	0.357623	0.00457143
clec-57	WBGene00008594	protein_coding_gene	-1.48855	0.35637	0.000116606
T25B9.9	WBGene00012015	protein_coding_gene	-1.48934	0.356174	3.10673e-20
alh-9	WBGene00000115	protein_coding_gene	-1.48955	0.356123	5.61504e-21
T25C12.3	WBGene00012018	protein_coding_gene	-1.49811	0.354017	0.00799561
B0454.5	WBGene00015196	protein_coding_gene	-1.50003	0.353547	1.56673e-05
C12D12.1	WBGene00015713	protein_coding_gene	-1.50029	0.353482	3.65835e-06
ZC302.3	WBGene00013863	protein_coding_gene	-1.50283	0.352861	0.0280955
ugt-48	WBGene00015965	protein_coding_gene	-1.50634	0.352003	4.81362e-07
gldc-1	WBGene00020022	protein_coding_gene	-1.50878	0.351408	2.1623e-25
Y43F8C.13	WBGene00012834	protein_coding_gene	-1.50883	0.351395	3.95626e-17
slc-17.4	WBGene00012130	protein_coding_gene	-1.51121	0.350816	8.00826e-09
dct-16	WBGene00012615	protein_coding_gene	-1.51289	0.350409	0.00246263
oat-1	WBGene00003837	protein_coding_gene	-1.51783	0.34921	4.13249e-06
dsc-4	WBGene00001099	protein_coding_gene	-1.51816	0.349131	6.16868e-17
sprr-2	WBGene00009629	protein_coding_gene	-1.52112	0.348415	0.00301179
acox-1.3	WBGene00008566	protein_coding_gene	-1.52198	0.348207	0.000603632
pks-1	WBGene00016558	protein_coding_gene	-1.52579	0.347289	3.21544e-07
Y65B4A.9	WBGene00022032	protein_coding_gene	-1.52731	0.346923	0.0197217
dhs-3	WBGene00000967	protein_coding_gene	-1.52906	0.346504	1.22263e-19
fut-4	WBGene00001507	protein_coding_gene	-1.53007	0.34626	0.0214172
Y67H2A.9	WBGene00014941	pseudogene	-1.53128	0.34597	1.73716e-13
ugt-60	WBGene00007402	protein_coding_gene	-1.53132	0.34596	4.60637e-05
C39D10.8	WBGene00016535	protein_coding_gene	-1.53193	0.345815	1.76546e-07
acr-16	WBGene00000055	protein_coding_gene	-1.54041	0.343788	0.000709787
clec-56	WBGene00008595	protein_coding_gene	-1.54485	0.342731	1.52382e-13
F20D6.5	WBGene00017635	protein_coding_gene	-1.5461	0.342434	0.00255358
lgc-54	WBGene00020528	protein_coding_gene	-1.55112	0.341244	0.000183648
mec-19	WBGene00008216	protein_coding_gene	-1.55187	0.341069	0.0157113
cln-3.1	WBGene00000539	protein_coding_gene	-1.55817	0.339581	0.000834844
K08H10.6	WBGene00010698	protein_coding_gene	-1.55929	0.339318	0.0379548
poml-2	WBGene00017089	protein_coding_gene	-1.56646	0.337636	2.58292e-05
wrt-8	WBGene00006954	protein_coding_gene	-1.56741	0.337414	0.0423986
hacd-1	WBGene00019978	protein_coding_gene	-1.56756	0.337379	3.46436e-07
col-110	WBGene00000684	protein_coding_gene	-1.56786	0.337309	0.0203435
C01H6.4	WBGene00007254	protein_coding_gene	-1.56975	0.336866	2.34039e-05
C45E5.1	WBGene00016664	protein_coding_gene	-1.57076	0.336631	8.00826e-09
K11H12.3	WBGene00019659	protein_coding_gene	-1.57859	0.334809	0.0469951
K01G12.3	WBGene00010483	protein_coding_gene	-1.57923	0.33466	0.000734886
cyp-13A12	WBGene00008810	protein_coding_gene	-1.58068	0.334324	0.0295821
F29G6.1	WBGene00009257	protein_coding_gene	-1.58086	0.334282	0.0303892
ttr-18	WBGene00007142	protein_coding_gene	-1.58145	0.334145	8.97809e-12
T24E12.11	WBGene00020778	protein_coding_gene	-1.5841	0.333533	0.000340112
ctsa-4.1	WBGene00019605	protein_coding_gene	-1.58637	0.333009	4.28222e-08
Y22D7AL.11	WBGene00021249	protein_coding_gene	-1.58841	0.332537	0.000573782
F13H8.3	WBGene00017436	protein_coding_gene	-1.58925	0.332343	1.13741e-13
twk-22	WBGene00006675	protein_coding_gene	-1.5906	0.332033	2.40422e-06
nmat-1	WBGene00012295	protein_coding_gene	-1.59097	0.331949	0.000112518
ttr-14	WBGene00011460	protein_coding_gene	-1.59114	0.331909	9.88802e-06
zip-3	WBGene00012330	protein_coding_gene	-1.59592	0.330812	1.51992e-13
lgc-45	WBGene00021146	protein_coding_gene	-1.59693	0.330579	5.17281e-11
efn-3	WBGene00001164	protein_coding_gene	-1.59811	0.33031	0.000433039
ctsa-2	WBGene00019617	protein_coding_gene	-1.60068	0.329722	0.00750539
F33E2.4	WBGene00009360	protein_coding_gene	-1.60207	0.329405	0.0103697
nlp-77	WBGene00015514	protein_coding_gene	-1.60626	0.328448	4.56368e-27
fmo-3	WBGene00001478	protein_coding_gene	-1.61085	0.327404	7.59102e-06
Y66C5A.1	WBGene00044156	protein_coding_gene	-1.62087	0.32514	0.00615979
pgp-1	WBGene00003995	protein_coding_gene	-1.62323	0.324609	0.0174345
H23N18.5	WBGene00019236	protein_coding_gene	-1.62866	0.323388	0.00392671
sptl-3	WBGene00011932	protein_coding_gene	-1.63504	0.321962	9.49948e-29
T25E4.1	WBGene00020803	protein_coding_gene	-1.63851	0.321188	0.0173683
F26G1.5	WBGene00017841	protein_coding_gene	-1.63865	0.321156	0.000163927
let-383	WBGene00044898	protein_coding_gene	-1.64139	0.320548	8.75304e-05
col-155	WBGene00000728	protein_coding_gene	-1.64296	0.320199	1.06477e-05
F31A3.3	WBGene00017938	protein_coding_gene	-1.64376	0.320021	0.00673618
ZK742.3	WBGene00022813	protein_coding_gene	-1.64684	0.319338	1.21355e-05
ZC53.1	WBGene00022508	protein_coding_gene	-1.64956	0.318738	3.93586e-06
F10A3.4	WBGene00008634	protein_coding_gene	-1.65347	0.317875	0.00115116
F10D11.6	WBGene00008652	protein_coding_gene	-1.65439	0.317672	8.30813e-05
hpd-1	WBGene00001993	protein_coding_gene	-1.65469	0.317607	1.07308e-12
ZK228.3	WBGene00013946	protein_coding_gene	-1.65804	0.316869	1.35736e-09
ctsa-3.1	WBGene00017969	protein_coding_gene	-1.65957	0.316533	0.0192218
C26B2.8	WBGene00016130	protein_coding_gene	-1.66304	0.315773	0.021531
T25B9.1	WBGene00012007	protein_coding_gene	-1.66377	0.315613	1.14912e-08
col-39	WBGene00000616	protein_coding_gene	-1.66745	0.31481	0.0131374
lbp-8	WBGene00002260	protein_coding_gene	-1.668	0.31469	0.0491347
sdz-12	WBGene00017406	protein_coding_gene	-1.66918	0.314432	0.0412661
B0244.7	WBGene00015082	protein_coding_gene	-1.6711	0.314015	0.0454883
vha-11	WBGene00006920	protein_coding_gene	-1.67384	0.313417	5.29727e-21
comt-3	WBGene00021487	protein_coding_gene	-1.67553	0.31305	3.8248e-06
Y55F3BR.10	WBGene00044742	protein_coding_gene	-1.68105	0.311856	0.000382353
T10B5.10	WBGene00020396	protein_coding_gene	-1.68506	0.310989	0.0205027
nlp-24	WBGene00003762	protein_coding_gene	-1.68645	0.31069	0.0167875
Y60A3A.11	WBGene00014933	pseudogene	-1.68819	0.310315	0.0388203
ets-5	WBGene00016600	protein_coding_gene	-1.69682	0.308465	0.0460811
Y39B6A.27	WBGene00012686	protein_coding_gene	-1.70115	0.30754	8.65814e-05
nhr-93	WBGene00003683	protein_coding_gene	-1.70342	0.307057	0.0350076
Y102A11A.7	WBGene00022417	protein_coding_gene	-1.70529	0.306659	0.0441706
F07G6.10	WBGene00045271	protein_coding_gene	-1.70905	0.305862	0.0033721
T01D1.3	WBGene00020148	protein_coding_gene	-1.70923	0.305824	3.50479e-08
elo-9	WBGene00001247	protein_coding_gene	-1.70944	0.305778	3.14616e-09
srb-14	WBGene00016338	pseudogene	-1.71332	0.304957	0.0443933
cima-1	WBGene00018473	protein_coding_gene	-1.71548	0.304501	2.258e-06
lgc-40	WBGene00020767	protein_coding_gene	-1.71703	0.304174	0.00315847
Y59E9AL.4	WBGene00021994	protein_coding_gene	-1.7173	0.304118	4.6681e-06
T20D4.19	WBGene00020624	protein_coding_gene	-1.71776	0.304021	0.0456957
col-8	WBGene00000597	protein_coding_gene	-1.71845	0.303874	1.30796e-10
VB0395L.1	WBGene00044150	protein_coding_gene	-1.72788	0.301895	0.000339964
col-178	WBGene00000751	protein_coding_gene	-1.72861	0.301743	4.12949e-37
skpo-3	WBGene00017968	protein_coding_gene	-1.72886	0.301691	1.54996e-09
C27A2.5	WBGene00016153	protein_coding_gene	-1.72901	0.301659	0.0466015
mup-4	WBGene00003497	protein_coding_gene	-1.73063	0.301321	1.05371e-20
haao-1	WBGene00010595	protein_coding_gene	-1.74241	0.298871	8.87633e-20
amt-1	WBGene00000133	protein_coding_gene	-1.74441	0.298456	0.0011014
dao-4	WBGene00000930	protein_coding_gene	-1.74512	0.298308	0.0422386
grd-5	WBGene00001694	protein_coding_gene	-1.74517	0.298298	2.28078e-06
ugt-46	WBGene00015141	protein_coding_gene	-1.74892	0.297524	3.39482e-13
EGAP4.1	WBGene00017149	protein_coding_gene	-1.74951	0.297403	0.0324152
nas-38	WBGene00003554	protein_coding_gene	-1.75353	0.296576	0.0147563
E04D5.5	WBGene00008484	protein_coding_gene	-1.75364	0.296552	0.000108234
str-148	WBGene00006195	protein_coding_gene	-1.75659	0.295947	0.0438568
nduo-3	WBGene00010966	protein_coding_gene	-1.7577	0.29572	0.000651278
ugt-21	WBGene00007885	protein_coding_gene	-1.76004	0.295239	3.76315e-05
pho-13	WBGene00008560	protein_coding_gene	-1.76252	0.294732	0.0197038
nep-10	WBGene00017555	protein_coding_gene	-1.76381	0.294469	0.0252647
fbxb-21	WBGene00022558	protein_coding_gene	-1.76478	0.294271	0.0413301
ttr-31	WBGene00010225	protein_coding_gene	-1.77281	0.292639	7.97182e-08
linc-130	WBGene00219651	lincRNA_gene	-1.77742	0.291706	0.0410699
nas-36	WBGene00003552	protein_coding_gene	-1.77813	0.291562	0.00582354
nas-1	WBGene00003520	protein_coding_gene	-1.77836	0.291515	0.042559
C04G6.2	WBGene00015453	protein_coding_gene	-1.77913	0.291358	0.0353074
K06B9.4	WBGene00019441	pseudogene	-1.78105	0.290972	3.71844e-08
col-81	WBGene00000657	protein_coding_gene	-1.78552	0.290072	0.0112105
cbl-1	WBGene00007533	protein_coding_gene	-1.78619	0.289936	9.0741e-13
clec-204	WBGene00021603	protein_coding_gene	-1.7878	0.289613	0.000464702
col-58	WBGene00000634	protein_coding_gene	-1.78783	0.289608	0.0047872
F58B4.5	WBGene00010238	protein_coding_gene	-1.79589	0.287993	2.15523e-10
col-169	WBGene00000742	protein_coding_gene	-1.79764	0.287645	0.0141784
C46F2.1	WBGene00016714	protein_coding_gene	-1.80064	0.287048	1.17967e-07
pqn-2	WBGene00004098	protein_coding_gene	-1.80239	0.2867	0.049008
oac-37	WBGene00010391	protein_coding_gene	-1.80412	0.286356	0.0394346
twk-10	WBGene00006665	protein_coding_gene	-1.80557	0.286068	0.0105932
F28H7.3	WBGene00009237	protein_coding_gene	-1.80721	0.285742	4.00824e-07
Y57G11C.23	WBGene00013318	protein_coding_gene	-1.80832	0.285524	0.0186953
C55A6.4	WBGene00008333	protein_coding_gene	-1.81068	0.285057	8.42613e-10
cpr-5	WBGene00000785	protein_coding_gene	-1.81325	0.28455	1.41724e-07
K10C2.8	WBGene00045265	protein_coding_gene	-1.81441	0.284321	7.55693e-10
pcp-3	WBGene00003958	protein_coding_gene	-1.81664	0.283881	3.3178e-10
wago-2	WBGene00018862	pseudogene	-1.81744	0.283723	1.31127e-18
pept-1	WBGene00003877	protein_coding_gene	-1.82266	0.2827	7.53138e-15
T02G6.11	WBGene00086562	protein_coding_gene	-1.8228	0.282672	0.0354842
str-227	WBGene00006258	protein_coding_gene	-1.8228	0.282672	0.0354842
F11E6.3	WBGene00008707	protein_coding_gene	-1.82517	0.282207	6.1556e-11
ZK662.2	WBGene00014039	protein_coding_gene	-1.83017	0.281232	0.00383875
C18A11.4	WBGene00015950	protein_coding_gene	-1.83306	0.280668	0.0117772
mth-1	WBGene00017948	protein_coding_gene	-1.83467	0.280355	5.58161e-07
vit-4	WBGene00006928	protein_coding_gene	-1.83575	0.280146	0.0291512
C15F1.1	WBGene00015794	protein_coding_gene	-1.83634	0.28003	1.72889e-10
F57F4.4	WBGene00019017	protein_coding_gene	-1.83773	0.279762	0.0153072
ZK228.4	WBGene00013947	protein_coding_gene	-1.84027	0.27927	1.52713e-13
F22F1.2	WBGene00017714	protein_coding_gene	-1.84108	0.279112	0.0370304
mpst-4	WBGene00017387	protein_coding_gene	-1.84256	0.278826	0.00385871
sams-1	WBGene00008205	protein_coding_gene	-1.84548	0.278263	2.40356e-45
cut-4	WBGene00008482	protein_coding_gene	-1.84867	0.277648	0.00102193
R12E2.6	WBGene00020032	protein_coding_gene	-1.85151	0.277103	0.033113
ldp-1	WBGene00017719	protein_coding_gene	-1.85505	0.276423	3.4994e-39
C05C9.3	WBGene00007327	protein_coding_gene	-1.85573	0.276293	9.00567e-07
lrg-1	WBGene00003067	pseudogene	-1.85598	0.276245	9.44508e-12
Y48B6A.10	WBGene00012981	protein_coding_gene	-1.85823	0.275815	0.0050562
pqn-11	WBGene00004103	pseudogene	-1.85949	0.275573	0.0324694
C41H7.1	WBGene00016571	protein_coding_gene	-1.8603	0.275419	0.00160282
ZC449.8	WBGene00195189	protein_coding_gene	-1.86056	0.275369	6.95141e-06
C17H12.6	WBGene00015932	protein_coding_gene	-1.86174	0.275144	0.0437541
doxa-1	WBGene00015519	protein_coding_gene	-1.86351	0.274806	4.76327e-06
pqn-54	WBGene00004139	protein_coding_gene	-1.86389	0.274734	0.0113224
C50A2.3	WBGene00016797	protein_coding_gene	-1.86567	0.274396	3.88388e-09
C53B7.6	WBGene00016895	protein_coding_gene	-1.86928	0.273709	0.0276967
pgp-9	WBGene00004003	protein_coding_gene	-1.86998	0.273577	0.00516466
F56D5.3	WBGene00010148	protein_coding_gene	-1.87575	0.272485	1.00594e-06
F35B3.4	WBGene00018031	protein_coding_gene	-1.8779	0.27208	0.0070076
clec-206	WBGene00019089	protein_coding_gene	-1.87989	0.271704	0.031505
F35E12.2	WBGene00009426	protein_coding_gene	-1.88183	0.27134	0.0381971
F44E5.16	WBGene00219949	ncRNA_gene	-1.88202	0.271304	0.0290165
ZC434.9	WBGene00013895	protein_coding_gene	-1.88218	0.271274	5.37796e-09
abu-7	WBGene00000030	protein_coding_gene	-1.88279	0.271159	0.0370112
Y47G6A.33	WBGene00045399	protein_coding_gene	-1.88287	0.271143	8.23911e-14
ncx-7	WBGene00003572	protein_coding_gene	-1.886	0.270556	2.90015e-19
C02E7.7	WBGene00015340	protein_coding_gene	-1.88818	0.270148	0.00047137
Y32B12C.3	WBGene00012526	pseudogene	-1.89005	0.269798	0.0260233
nas-30	WBGene00003548	protein_coding_gene	-1.89489	0.268894	0.0107386
ZK6.11	WBGene00022645	protein_coding_gene	-1.89658	0.268579	0.00646667
grd-10	WBGene00001699	protein_coding_gene	-1.90112	0.267735	0.00124085
clec-118	WBGene00021032	protein_coding_gene	-1.90453	0.267103	0.0267562
dct-18	WBGene00010266	protein_coding_gene	-1.90471	0.267069	1.02782e-28
C45B11.2	WBGene00008105	protein_coding_gene	-1.90776	0.266506	0.0269031
col-143	WBGene00000716	protein_coding_gene	-1.90917	0.266246	8.3139e-11
[truncated: 282 more rows]

## Sheet: DE S_epidermids&OP50 same dir
Genes expressed in the same direction in CB4856 (vs. N2) fed E. coli OP50 or S. epidermidis
			E. coli OP50			S. epidermidis
Gene Name	Wormbase Gene ID	Type	log2Fold Change	Fold Change	Adjusted P-value	log2Fold Change	Fold Change	Adjusted P-value
nspa-1	WBGene00010377	protein_coding_gene	8.0826	271.084	8.90339e-20	6.41733	85.4688	5.85965e-18
clec-77	WBGene00044343	pseudogene	7.7787	219.595	2.34524e-25	5.45663	43.9145	5.45702e-136
cyp-37B1	WBGene00009226	protein_coding_gene	7.69005	206.507	4.8226e-60	2.55211	5.86493	3.57891e-14
pud-2.2	WBGene00017500	protein_coding_gene	7.26434	153.739	1.03926e-16	1.29466	2.45319	1.36112e-09
K02F6.4	WBGene00019338	protein_coding_gene	7.2427	151.45	1.55644e-16	6.01514	64.6753	7.38362e-28
clec-110	WBGene00008909	protein_coding_gene	7.14183	141.223	3.79559e-16	6.4802	89.2757	5.55084e-37
clec-208	WBGene00018097	protein_coding_gene	7.1345	140.507	3.68771e-36	5.47455	44.4634	1.57497e-124
fipr-18	WBGene00044450	protein_coding_gene	6.88072	117.843	2.2856e-20	5.13558	35.153	5.40588e-79
C39B5.10	WBGene00016528	protein_coding_gene	6.75129	107.731	2.17643e-34	4.26491	19.2249	7.05963e-10
T23G4.5	WBGene00011961	protein_coding_gene	6.58589	96.0621	3.98641e-14	5.51374	45.6878	2.50088e-69
clec-124	WBGene00015909	protein_coding_gene	6.41995	85.6247	2.23215e-13	6.20557	73.8013	2.21706e-29
M7.10	WBGene00010886	protein_coding_gene	6.39104	83.9257	2.12025e-13	4.03766	16.4232	6.13894e-41
fipr-17	WBGene00012965	protein_coding_gene	6.32632	80.2436	1.75191e-31	4.78599	27.5884	2.49169e-78
T10D4.1	WBGene00020406	protein_coding_gene	6.28313	77.8771	1.9556e-11	4.43367	21.6106	1.55216e-12
ZK1290.1	WBGene00022886	protein_coding_gene	6.22822	74.9688	1.18332e-12	4.78307	27.5326	6.52282e-70
lipl-2	WBGene00009773	protein_coding_gene	6.17842	72.425	3.93332e-45	1.02029	2.02832	0.0151944
clec-158	WBGene00020067	protein_coding_gene	6.16185	71.5984	4.34341e-16	4.96039	31.1334	1.51312e-70
M176.10	WBGene00010946	protein_coding_gene	6.15862	71.438	1.97706e-16	4.48357	22.3712	1.40241e-75
Y110A2AL.7	WBGene00022444	protein_coding_gene	6.13822	70.4348	2.15577e-16	4.25725	19.1232	1.5266e-61
fipr-20	WBGene00044449	protein_coding_gene	6.13103	70.0848	1.18321e-19	4.78407	27.5516	1.98897e-79
Y43F8C.17	WBGene00012838	protein_coding_gene	6.06961	67.1639	8.36979e-11	5.79712	55.604	5.20776e-38
T10B10.9	WBGene00011685	protein_coding_gene	6.0495	66.234	9.46884e-11	4.63512	24.849	6.1144e-37
F46B6.13	WBGene00044192	protein_coding_gene	6.00839	64.3733	7.29756e-12	4.14526	17.6949	6.90326e-45
R03H10.6	WBGene00019858	protein_coding_gene	5.98106	63.1652	2.73881e-57	6.34359	81.2101	6.32151e-160
scl-7	WBGene00008029	protein_coding_gene	5.97302	62.8143	1.06613e-11	4.91574	30.1847	2.2123e-52
clec-141	WBGene00017139	protein_coding_gene	5.94671	61.6791	1.02397e-11	5.17432	36.1098	1.20477e-45
hpo-2	WBGene00012500	protein_coding_gene	5.9078	60.0379	7.28275e-32	4.56759	23.7128	7.4897e-81
Y25C1A.2	WBGene00021289	protein_coding_gene	5.89101	59.3432	1.88185e-11	4.73073	26.5516	9.86651e-36
ZK1053.3	WBGene00014198	protein_coding_gene	5.88384	59.0489	2.94729e-46	4.74311	26.7804	2.74921e-60
E02H4.4	WBGene00008462	protein_coding_gene	5.8059	55.9437	1.06398e-51	2.74631	6.71	5.08245e-109
clec-232	WBGene00009487	protein_coding_gene	5.75322	53.9375	3.86823e-14	4.44653	21.8042	5.43297e-52
clec-161	WBGene00010228	protein_coding_gene	5.74513	53.6362	5.06144e-20	4.57488	23.8329	5.42272e-64
clec-133	WBGene00021142	protein_coding_gene	5.73426	53.2336	7.27731e-10	4.46876	22.1427	3.37427e-34
C49C3.11	WBGene00008201	protein_coding_gene	5.71886	52.668	2.38423e-62	5.09926	34.2792	6.50938e-151
B0250.3	WBGene00007120	pseudogene	5.70523	52.173	6.83356e-104	5.79904	55.6782	9.66113e-111
fipr-28	WBGene00013120	protein_coding_gene	5.67913	51.2375	2.14964e-22	4.64216	24.9706	1.22428e-62
F46A8.5	WBGene00009748	protein_coding_gene	5.6548	50.3807	1.20866e-09	4.72573	26.4598	6.95041e-39
clec-132	WBGene00021143	protein_coding_gene	5.63564	49.7159	6.56149e-11	5.328	40.1686	5.67028e-15
scl-9	WBGene00009890	protein_coding_gene	5.57298	47.6029	1.67391e-13	4.21631	18.5881	4.25597e-39
clec-24	WBGene00009856	protein_coding_gene	5.51441	45.7092	1.9387e-18	2.29278	4.89999	1.57304e-07
Y6G8.15	WBGene00189937	protein_coding_gene	5.5105	45.5855	4.38738e-10	5.57276	47.5959	9.30428e-16
F49F1.15	WBGene00235365	protein_coding_gene	5.48942	44.9243	3.22641e-10	4.41471	21.3284	2.12196e-44
C17E4.19	WBGene00219310	protein_coding_gene	5.48472	44.778	3.28224e-32	3.60964	12.207	4.09058e-46
F07G6.8	WBGene00017227	protein_coding_gene	5.42253	42.8889	5.26653e-09	4.13001	17.5088	1.8105e-21
pqn-84	WBGene00004165	protein_coding_gene	5.40406	42.3432	2.73894e-42	4.82284	28.3022	6.73965e-131
Y59H11AM.1	WBGene00022005	protein_coding_gene	5.40359	42.3294	1.58057e-12	5.3781	41.5881	1.94493e-13
R53.8	WBGene00011277	protein_coding_gene	5.40187	42.279	7.22716e-20	4.61209	24.4555	1.68366e-56
ZK1290.11	WBGene00022892	protein_coding_gene	5.38439	41.7699	1.56661e-19	4.38504	20.8943	1.37294e-49
Y82E9BL.9	WBGene00023395	pseudogene	5.36697	41.2685	9.99085e-19	4.65204	25.1422	5.29402e-25
tag-329	WBGene00008231	protein_coding_gene	5.35507	40.9296	1.63353e-37	4.451	21.8718	2.11839e-97
nspc-12	WBGene00023493	protein_coding_gene	5.34198	40.5599	5.29668e-14	4.52176	22.9713	4.46202e-25
R09E10.8	WBGene00011177	protein_coding_gene	5.32913	40.2003	3.24474e-12	4.65559	25.2042	1.64724e-34
F43C11.2	WBGene00018379	protein_coding_gene	5.29545	39.2725	1.39217e-14	4.83098	28.4623	7.07477e-56
F42A6.2	WBGene00018324	protein_coding_gene	5.29434	39.2424	7.27731e-10	4.04885	16.551	4.29385e-19
D1022.2	WBGene00017021	protein_coding_gene	5.29414	39.2371	1.15341e-08	4.31945	19.9657	1.07273e-27
clec-138	WBGene00018049	protein_coding_gene	5.28136	38.8908	4.11818e-12	4.30167	19.7212	1.06701e-44
F16G10.10	WBGene00017525	protein_coding_gene	5.23458	37.6501	2.06202e-09	4.67491	25.544	4.72198e-25
C45G9.10	WBGene00016681	protein_coding_gene	5.21909	37.248	3.26956e-14	4.30212	19.7273	2.26331e-46
F47C12.12	WBGene00219377	pseudogene	5.2124	37.0756	3.07146e-09	4.77443	27.3682	5.25083e-16
F11A6.16	WBGene00271780	protein_coding_gene	5.14555	35.397	2.09808e-09	4.11268	17.2998	1.1903e-19
Y6G8.14	WBGene00138715	protein_coding_gene	5.14518	35.3877	2.86699e-08	4.16903	17.9889	3.7996e-26
clec-125	WBGene00021118	protein_coding_gene	5.14315	35.338	6.0673e-51	5.3263	40.1214	4.003e-117
T05A7.11	WBGene00044383	protein_coding_gene	5.13574	35.1571	3.53284e-11	1.23799	2.3587	0.000236973
B0222.10	WBGene00015058	ncRNA_gene	5.13357	35.1041	7.33413e-28	4.85968	29.0341	5.32232e-90
T26A8.3	WBGene00020826	protein_coding_gene	5.1231	34.8504	2.19398e-17	4.33562	20.1908	1.15532e-49
plg-1	WBGene00004041	pseudogene	5.11972	34.7689	3.89015e-51	5.62597	49.3838	1.31854e-108
F13E9.10	WBGene00008759	protein_coding_gene	5.09209	34.1091	2.02813e-13	4.83645	28.5703	2.77224e-37
C28C12.3	WBGene00016179	protein_coding_gene	5.08881	34.0317	1.16333e-25	4.19278	18.2874	6.41271e-73
nas-24	WBGene00003543	protein_coding_gene	5.0813	33.855	1.79588e-26	4.39995	21.1114	5.32484e-80
C35B1.3	WBGene00016433	protein_coding_gene	5.07161	33.6284	3.46964e-09	4.11833	17.3676	3.13696e-18
B0513.7	WBGene00007199	pseudogene	5.04664	33.0515	4.0189e-09	2.91019	7.51717	2.09011e-06
ins-20	WBGene00002103	protein_coding_gene	5.03432	32.7703	6.09288e-08	2.41122	5.31925	8.81731e-08
C47A10.12	WBGene00008129	protein_coding_gene	5.03137	32.7033	9.36876e-11	5.07144	33.6244	1.99845e-41
C16C8.7	WBGene00015845	protein_coding_gene	5.02483	32.5556	5.19988e-13	4.51598	22.8795	4.30819e-34
T16G12.10	WBGene00044222	protein_coding_gene	4.98834	31.7424	2.00398e-30	4.69227	25.8531	1.56003e-88
F22B3.5	WBGene00009036	protein_coding_gene	4.98633	31.6982	6.06351e-09	3.9514	15.47	1.09112e-09
tag-138	WBGene00006484	protein_coding_gene	4.98312	31.6279	9.42593e-11	1.60843	3.0492	1.62411e-06
clec-130	WBGene00021144	protein_coding_gene	4.9722	31.3893	6.8313e-09	2.4805	5.5809	1.94286e-09
F47C12.8	WBGene00018551	protein_coding_gene	4.96638	31.2628	1.0497e-10	5.15099	35.5306	1.51849e-12
H25K10.4	WBGene00010413	protein_coding_gene	4.93942	30.684	1.97773e-12	1.82327	3.53882	2.39813e-05
clec-32	WBGene00009860	protein_coding_gene	4.93418	30.5728	8.60254e-09	1.47739	2.78444	0.00317263
R05H10.7	WBGene00011046	protein_coding_gene	4.90809	30.0249	4.283e-17	5.2676	38.5218	1.21143e-68
F26C11.4	WBGene00044159	protein_coding_gene	4.90207	29.9	1.77398e-10	4.60182	24.282	8.17456e-18
W02D7.12	WBGene00044356	protein_coding_gene	4.86253	29.0916	1.49614e-07	3.58437	11.9951	2.43648e-19
try-8	WBGene00017791	protein_coding_gene	4.85831	29.0066	2.5486e-36	4.92065	30.2875	1.54853e-155
Y40H7A.147	WBGene00077755	pseudogene	4.84859	28.8118	1.52301e-08	4.0379	16.4259	2.446e-09
F01D5.4	WBGene00014730	pseudogene	4.8316	28.4746	1.99489e-07	2.77795	6.85879	3.84097e-07
Y110A2AL.6	WBGene00022443	protein_coding_gene	4.80789	28.0105	1.98856e-08	3.98816	15.8692	2.62884e-21
F38E1.10	WBGene00018182	protein_coding_gene	4.80113	27.8795	2.09009e-08	3.75331	13.4853	1.2147e-21
T14G12.11	WBGene00219411	protein_coding_gene	4.78867	27.6397	4.69198e-08	4.9565	31.0495	5.33464e-12
C14F11.7	WBGene00015782	protein_coding_gene	4.7836	27.5427	4.2025e-22	4.77103	27.3037	1.28652e-55
B0207.5	WBGene00015028	protein_coding_gene	4.77866	27.4486	7.35522e-32	4.87956	29.437	3.04288e-118
C09G12.5	WBGene00015655	protein_coding_gene	4.76501	27.1901	7.07015e-17	4.06254	16.7088	2.91051e-55
fipr-16	WBGene00015521	protein_coding_gene	4.74397	26.7964	7.69192e-18	4.31989	19.9718	2.2166e-34
clec-181	WBGene00044511	protein_coding_gene	4.74169	26.7541	3.08259e-08	3.9209	15.1464	7.37975e-11
Y43F8C.15	WBGene00012836	protein_coding_gene	4.73743	26.6752	3.17422e-08	4.32076	19.9837	2.23833e-12
F26H11.8	WBGene00195149	protein_coding_gene	4.73205	26.576	2.90591e-11	5.0121	32.2696	3.10322e-13
F02H6.6	WBGene00008539	protein_coding_gene	4.7014	26.0174	4.02619e-07	4.09255	17.0601	5.90979e-21
F46A8.3	WBGene00009746	protein_coding_gene	4.69266	25.8602	5.66228e-11	4.06358	16.7209	2.53232e-29
M151.10	WBGene00303365	protein_coding_gene	4.68258	25.6801	5.04136e-27	5.08005	33.8258	2.70515e-71
K09C8.2	WBGene00010715	protein_coding_gene	4.68202	25.6702	4.57575e-07	3.86885	14.6097	2.95958e-16
Y39A1A.27	WBGene00194731	protein_coding_gene	4.66983	25.4542	4.81362e-07	3.63404	12.4153	2.5477e-18
K03B8.11	WBGene00010526	protein_coding_gene	4.65501	25.194	5.31053e-07	3.96704	15.6386	7.89239e-14
clec-157	WBGene00017810	protein_coding_gene	4.64086	24.9482	6.17571e-30	4.94112	30.7203	5.52316e-82
E02H9.1	WBGene00017099	protein_coding_gene	4.63536	24.8533	2.17312e-12	3.65504	12.5973	2.88675e-23
clec-92	WBGene00013125	protein_coding_gene	4.62011	24.5919	1.60427e-14	4.2284	18.7445	1.24756e-52
W02B12.16	WBGene00195148	protein_coding_gene	4.61444	24.4955	3.75051e-09	3.57155	11.889	8.25518e-19
srh-254	WBGene00005460	pseudogene	4.57765	23.8787	8.13362e-07	5.03865	32.8688	2.40093e-13
clec-263	WBGene00009171	protein_coding_gene	4.56955	23.7449	8.52351e-07	3.1289	8.74768	1.75266e-19
F49H6.5	WBGene00009908	protein_coding_gene	4.56901	23.7361	1.37024e-15	1.92788	3.80497	8.88609e-11
linc-1	WBGene00194659	lincRNA_gene	4.5408	23.2765	8.02291e-25	3.95145	15.4706	8.51805e-45
T12A2.5	WBGene00020439	protein_coding_gene	4.54052	23.272	1.52713e-13	4.71708	26.3016	5.77952e-55
scl-8	WBGene00008030	protein_coding_gene	4.52382	23.0041	2.37472e-10	2.80007	6.96476	2.8175e-21
ptr-22	WBGene00004236	protein_coding_gene	4.52328	22.9955	1.25412e-44	1.82988	3.55509	1.53697e-12
C16C8.19	WBGene00015856	protein_coding_gene	4.5149	22.8624	1.11517e-12	4.16235	17.9057	5.88128e-33
F17E9.3	WBGene00017540	protein_coding_gene	4.5126	22.8259	6.85131e-09	3.63176	12.3957	2.59636e-21
clec-219	WBGene00020945	protein_coding_gene	4.47931	22.3052	3.70785e-10	5.66157	50.6175	7.21712e-185
fbxa-58	WBGene00016225	pseudogene	4.47583	22.2515	1.57319e-08	5.04257	32.9584	3.38732e-12
F28B1.9	WBGene00045381	protein_coding_gene	4.47323	22.2115	1.26402e-06	3.71433	13.1257	8.70759e-14
nspf-3	WBGene00044366	protein_coding_gene	4.47225	22.1964	1.23361e-11	3.19158	9.13612	8.66184e-22
F46A8.8	WBGene00009751	protein_coding_gene	4.43054	21.5638	6.12277e-07	3.51192	11.4075	5.02136e-17
Y51A2D.1	WBGene00013072	protein_coding_gene	4.42685	21.5087	2.26722e-07	4.13695	17.5932	7.37276e-15
Y49F6B.6	WBGene00021718	protein_coding_gene	4.41595	21.3468	8.40693e-10	4.11148	17.2854	6.64964e-24
Y43F8B.19	WBGene00077688	protein_coding_gene	4.38811	20.9388	2.88646e-07	4.15437	17.807	1.31621e-09
C06E2.9	WBGene00044579	protein_coding_gene	4.38724	20.9263	6.18855e-07	3.17035	9.00267	3.09274e-13
ZK1225.10	WBGene00044714	pseudogene	4.38293	20.8638	2.96756e-07	4.0371	16.4168	3.14234e-11
Y18D10A.2	WBGene00012475	protein_coding_gene	4.37708	20.7793	9.38395e-10	3.88278	14.7514	3.55302e-30
F49F1.5	WBGene00018645	protein_coding_gene	4.37611	20.7654	2.06431e-21	2.46213	5.51031	2.87502e-28
F25E5.3	WBGene00017784	protein_coding_gene	4.34843	20.3709	2.87812e-24	4.77359	27.3523	8.53291e-71
clec-126	WBGene00021117	protein_coding_gene	4.33107	20.1272	7.58859e-22	3.72485	13.2218	7.15158e-41
hpo-7	WBGene00016548	protein_coding_gene	4.32637	20.0617	4.22311e-07	3.08292	8.47326	2.33313e-08
cwp-1	WBGene00000859	protein_coding_gene	4.31953	19.9668	2.82767e-06	3.79429	13.8738	3.76423e-20
F30A10.11	WBGene00009268	protein_coding_gene	4.31251	19.8698	7.2211e-20	2.32465	5.00945	1.88886e-08
clec-105	WBGene00012488	protein_coding_gene	4.31062	19.8439	4.65363e-07	4.37702	20.7785	3.41303e-10
clec-135	WBGene00015821	protein_coding_gene	4.27658	19.3811	4.94821e-12	4.34045	20.2584	3.01664e-41
R13.5	WBGene00014825	pseudogene	4.27328	19.3369	5.79822e-07	3.82551	14.1773	1.10547e-08
clec-261	WBGene00013834	protein_coding_gene	4.27149	19.3128	4.5929e-08	3.78908	13.8238	5.29835e-18
dsl-6	WBGene00001108	protein_coding_gene	4.26263	19.1946	3.54834e-09	1.46382	2.75838	1.28303e-09
T22C1.12	WBGene00011921	protein_coding_gene	4.2368	18.8541	1.89653e-06	4.08961	17.0253	1.77248e-09
F26D2.16	WBGene00009154	protein_coding_gene	4.23532	18.8347	1.56482e-09	5.43347	43.2152	8.76095e-158
T12A7.10	WBGene00194933	protein_coding_gene	4.20714	18.4704	5.01497e-06	3.51787	11.4547	2.42546e-08
C41D11.10	WBGene00195180	protein_coding_gene	4.2067	18.4647	5.01497e-06	3.26603	9.61998	4.90785e-11
msp-79	WBGene00003466	protein_coding_gene	4.19474	18.3122	1.38969e-07	3.56201	11.8106	5.1648e-15
F13E9.19	WBGene00194922	protein_coding_gene	4.16263	17.9093	2.79779e-06	4.12428	17.4394	4.41936e-10
nspa-4	WBGene00044272	protein_coding_gene	4.14878	17.7381	6.81946e-10	3.45211	10.9443	3.78188e-17
clec-106	WBGene00012482	protein_coding_gene	4.14739	17.721	1.1343e-10	4.5976	24.2112	1.90243e-24
B0513.90	WBGene00235301	protein_coding_gene	4.11734	17.3557	7.78969e-06	3.2699	9.64581	1.88742e-16
F13E9.9	WBGene00008758	protein_coding_gene	4.10393	17.1952	1.56334e-06	2.52533	5.75704	2.91405e-08
K08C9.6	WBGene00010653	protein_coding_gene	4.09039	17.0345	1.68567e-06	3.59798	12.1088	2.2354e-08
T23E7.6	WBGene00044772	protein_coding_gene	4.07048	16.8011	7.44917e-20	1.15897	2.23298	0.00956489
fbxa-161	WBGene00015596	pseudogene	4.04963	16.56	1.25095e-05	1.78844	3.45441	0.000181889
fbxc-20	WBGene00018352	protein_coding_gene	4.04616	16.5203	3.40985e-14	1.55549	2.93933	2.35234e-08
K01A6.4	WBGene00010446	protein_coding_gene	4.04265	16.4801	2.21781e-06	1.39868	2.6366	0.00532917
F56D6.11	WBGene00044473	protein_coding_gene	4.03938	16.4428	1.3148e-05	3.86293	14.5499	9.36127e-11
F59A6.11	WBGene00044664	protein_coding_gene	4.03859	16.4338	2.284e-06	3.60576	12.1742	4.10806e-13
srp-5	WBGene00005646	pseudogene	4.02543	16.2846	6.41137e-06	3.65051	12.5578	5.027e-10
ZC328.5	WBGene00022594	protein_coding_gene	4.01478	16.1647	8.16187e-16	4.10834	17.2478	2.39504e-39
Y43F8C.24	WBGene00045345	pseudogene	4.01278	16.1423	2.64308e-06	3.47625	11.129	1.40968e-09
F40G9.7	WBGene00018243	protein_coding_gene	4.00178	16.0198	1.35375e-05	3.66363	12.6725	1.1791e-14
K12H6.5	WBGene00019685	protein_coding_gene	3.9894	15.8829	1.45099e-05	3.48589	11.2036	6.79321e-21
C17E4.12	WBGene00044769	pseudogene	3.97271	15.7002	5.63094e-09	3.09528	8.54619	5.95428e-07
fbxa-163	WBGene00015598	protein_coding_gene	3.96684	15.6364	1.57204e-10	2.16667	4.48986	2.92751e-06
nspc-17	WBGene00008359	protein_coding_gene	3.95141	15.4701	3.25848e-50	2.98513	7.91795	9.28052e-74
E02H9.9	WBGene00017106	protein_coding_gene	3.94277	15.3777	1.50189e-18	3.88836	14.8085	1.31634e-40
K04H8.3	WBGene00010578	protein_coding_gene	3.93804	15.3274	1.28308e-11	4.23471	18.8267	1.67488e-26
Y71A12B.19	WBGene00077443	pseudogene	3.93252	15.2689	5.7942e-22	1.30699	2.47424	0.000413727
Y17G9A.4	WBGene00021197	protein_coding_gene	3.9178	15.1138	1.85839e-24	1.19231	2.28519	6.67789e-05
F47C12.6	WBGene00018549	protein_coding_gene	3.9022	14.9513	2.211e-05	3.07588	8.43203	2.54174e-08
flp-23	WBGene00017693	protein_coding_gene	3.89361	14.8626	5.1734e-06	3.26228	9.59496	7.19131e-12
T05E12.3	WBGene00011486	protein_coding_gene	3.8896	14.8213	3.55386e-75	1.51112	2.85032	1.94041e-30
msp-71	WBGene00003460	pseudogene	3.87209	14.6425	7.08522e-27	4.37513	20.7513	5.1169e-64
clec-108	WBGene00012504	protein_coding_gene	3.86022	14.5225	1.93486e-05	3.52983	11.5501	2.19625e-15
Y20C6A.4	WBGene00077495	protein_coding_gene	3.85819	14.5021	3.44233e-08	2.08906	4.2547	8.57551e-05
plp-2	WBGene00008976	protein_coding_gene	3.85439	14.464	1.81325e-20	3.58318	11.9851	1.47616e-26
M01G12.10	WBGene00010823	protein_coding_gene	3.85131	14.4331	6.51545e-06	3.49966	11.311	1.42841e-09
F56D2.8	WBGene00018968	protein_coding_gene	3.84642	14.3843	1.95565e-07	3.67876	12.8061	5.92493e-17
nspd-8	WBGene00021280	protein_coding_gene	3.84492	14.3693	6.7568e-06	3.32718	10.0365	4.39777e-09
F58F9.8	WBGene00044306	protein_coding_gene	3.81719	14.0958	3.22039e-07	3.98133	15.7943	5.61171e-20
F28C6.10	WBGene00009209	protein_coding_gene	3.81612	14.0853	1.40902e-22	3.669	12.7197	2.91051e-55
3R5.2	WBGene00007066	pseudogene	3.80408	13.9683	8.41135e-06	2.15565	4.45568	8.18231e-06
K12H6.9	WBGene00019689	protein_coding_gene	3.78518	13.7864	3.96802e-07	4.49398	22.5332	1.11333e-87
C16C8.9	WBGene00015847	protein_coding_gene	3.77824	13.7203	5.28255e-07	4.77017	27.2875	2.33482e-97
clec-137	WBGene00018048	protein_coding_gene	3.74059	13.3669	5.26279e-07	5.15605	35.6556	1.06687e-113
Y49F6B.13	WBGene00044377	protein_coding_gene	3.74004	13.3617	3.10743e-05	3.18197	9.07546	5.18287e-07
F56C3.8	WBGene00018945	protein_coding_gene	3.73839	13.3465	3.8458e-13	2.89861	7.45706	1.26119e-19
Y46D2A.3	WBGene00021591	protein_coding_gene	3.73722	13.3357	3.17274e-05	3.9285	15.2263	1.0456e-11
F35C5.3	WBGene00009391	protein_coding_gene	3.73563	13.321	3.07738e-05	3.33965	10.1236	8.28267e-14
C35E7.7	WBGene00016459	protein_coding_gene	3.70492	13.0404	4.97529e-10	3.41168	10.6419	4.72781e-22
F59A1.6	WBGene00010292	protein_coding_gene	3.69585	12.9587	1.49405e-05	2.76278	6.78704	3.85302e-07
C49G7.13	WBGene00269425	protein_coding_gene	3.68928	12.8998	1.70191e-06	3.40137	10.5661	2.61371e-09
ZC443.2	WBGene00013897	protein_coding_gene	3.67419	12.7656	7.84687e-06	1.07148	2.10158	0.0192424
clec-221	WBGene00008916	protein_coding_gene	3.67403	12.7642	2.14166e-07	4.2296	18.7602	8.37873e-127
F58A4.1	WBGene00010226	protein_coding_gene	3.66737	12.7054	5.47116e-16	4.0285	16.3192	1.14275e-59
D2096.5	WBGene00017072	protein_coding_gene	3.66605	12.6938	9.54635e-11	3.74158	13.376	1.62047e-33
M142.3	WBGene00014809	pseudogene	3.64483	12.5084	8.83546e-10	3.36511	10.3038	6.01547e-23
C36C5.14	WBGene00016483	protein_coding_gene	3.6284	12.3668	1.63646e-06	3.35241	10.2135	3.69829e-09
W07G1.7	WBGene00012334	protein_coding_gene	3.62528	12.3401	2.19733e-05	2.25215	4.76393	3.24498e-06
scl-26	WBGene00016821	protein_coding_gene	3.59906	12.1178	6.37277e-05	3.96959	15.6662	2.69088e-09
B0462.1	WBGene00007181	pseudogene	3.5674	11.8548	4.4947e-06	2.20746	4.61863	4.0893e-08
C01G5.7	WBGene00015309	protein_coding_gene	3.56587	11.8422	1.15951e-07	1.99373	3.98266	1.91144e-07
arrd-11	WBGene00011052	protein_coding_gene	3.56548	11.8391	1.64005e-07	2.74546	6.70601	1.89034e-10
fip-3	WBGene00015520	protein_coding_gene	3.55778	11.776	8.00427e-05	2.5365	5.80179	1.18365e-07
F25E5.7	WBGene00017788	protein_coding_gene	3.55308	11.7377	1.27905e-06	3.87193	14.6409	1.62698e-82
F45D11.1	WBGene00018448	pseudogene	3.55224	11.7309	1.58634e-07	1.67788	3.19957	1.49944e-07
Y37E11AL.4	WBGene00021360	pseudogene	3.54939	11.7078	1.08545e-13	4.5033	22.6792	5.6206e-32
Y6E2A.4	WBGene00012398	protein_coding_gene	3.54648	11.6841	1.95726e-13	1.08712	2.12449	0.00218233
F16G10.15	WBGene00017529	pseudogene	3.52984	11.5502	5.63639e-15	1.27917	2.42699	0.000274417
clc-4	WBGene00000525	protein_coding_gene	3.52915	11.5446	1.40429e-10	3.51665	11.445	9.77784e-22
T02H6.9	WBGene00020179	protein_coding_gene	3.52555	11.5159	5.64e-10	3.5438	11.6624	1.06611e-23
fbxa-100	WBGene00008826	protein_coding_gene	3.51714	11.4489	3.88268e-05	1.75587	3.37729	0.00130758
glf-1	WBGene00019154	protein_coding_gene	3.51462	11.4289	2.09471e-12	1.30726	2.47472	2.45025e-08
T19H5.6	WBGene00044807	protein_coding_gene	3.47822	11.1442	2.05633e-10	1.02565	2.03587	0.00245632
Y73F8A.10	WBGene00013519	protein_coding_gene	3.47612	11.128	0.000155215	3.15673	8.91807	1.46155e-09
Y102A5C.4	WBGene00013613	protein_coding_gene	3.44198	10.8678	8.57219e-10	4.044	16.4955	1.28054e-20
F41C3.2	WBGene00018268	protein_coding_gene	3.43671	10.8281	2.35691e-16	1.03117	2.04368	0.00143112
Y75B12A.1	WBGene00014949	pseudogene	3.42607	10.7486	0.000176559	2.24717	4.7475	4.78536e-06
Y64G10A.2	WBGene00013412	protein_coding_gene	3.42204	10.7186	6.31681e-05	3.16954	8.99758	3.79971e-07
clec-136	WBGene00018047	protein_coding_gene	3.4158	10.6723	1.44678e-09	2.69814	6.48965	1.62845e-18
W09G12.6	WBGene00021120	protein_coding_gene	3.40535	10.5953	6.87726e-05	1.62984	3.09479	0.000721358
F46A8.4	WBGene00009747	protein_coding_gene	3.38853	10.4725	0.00022269	2.80776	7.00199	1.36482e-07
K03B8.14	WBGene00194783	protein_coding_gene	3.38085	10.4169	3.83897e-09	4.02867	16.3211	3.25794e-14
ZC178.2	WBGene00022536	protein_coding_gene	3.36735	10.3198	8.28416e-05	3.08977	8.51358	5.25158e-07
Y116A8C.44	WBGene00013815	protein_coding_gene	3.36106	10.2749	2.79208e-07	3.67922	12.8102	1.05311e-16
fbxa-30	WBGene00013837	protein_coding_gene	3.35241	10.2135	1.04108e-08	1.50676	2.84171	0.000109808
abf-2	WBGene00000013	protein_coding_gene	3.34154	10.1369	1.01778e-08	1.08403	2.11995	0.00314757
Y71A12B.24	WBGene00195228	protein_coding_gene	3.34073	10.1312	9.27569e-05	3.03813	8.21423	2.74343e-08
Y57E12AL.4	WBGene00021958	protein_coding_gene	3.33937	10.1216	9.21966e-05	2.34471	5.0796	1.10135e-06
F17E9.19	WBGene00249825	pseudogene	3.31532	9.95427	0.000349185	3.40922	10.6238	2.5993e-09
Y82E9BR.8	WBGene00022341	protein_coding_gene	3.31331	9.94045	0.00010692	3.32391	10.0137	3.70846e-09
pkd-2	WBGene00004035	protein_coding_gene	3.31233	9.9337	0.000219658	3.71302	13.1139	2.72468e-16
F43G6.17	WBGene00219378	protein_coding_gene	3.31181	9.9301	0.000265178	2.58912	6.01733	1.29238e-05
oac-4	WBGene00015873	protein_coding_gene	3.30992	9.9171	2.17029e-05	3.03409	8.19128	1.16816e-06
fbxa-136	WBGene00007672	protein_coding_gene	3.25868	9.57108	0.000382121	2.55448	5.87454	3.67584e-11
F21D9.5	WBGene00009019	pseudogene	3.24228	9.46286	7.03659e-16	1.73405	3.3266	4.96464e-07
F22E5.7	WBGene00017706	protein_coding_gene	3.23915	9.44241	0.000448499	2.53219	5.7845	1.01024e-06
R05G6.3	WBGene00043466	protein_coding_gene	3.21607	9.29252	0.000172013	2.50235	5.66607	2.28844e-05
nspf-1	WBGene00044364	protein_coding_gene	3.20782	9.23952	0.000175993	2.02127	4.05941	4.79467e-05
W04E12.9	WBGene00012254	protein_coding_gene	3.20731	9.23628	0.000356685	1.25731	2.39049	0.00646313
Y74C10AR.2	WBGene00022282	protein_coding_gene	3.20513	9.22232	1.16708e-05	5.10565	34.4314	1.00786e-118
F11C7.6	WBGene00017378	protein_coding_gene	3.20323	9.21017	5.04925e-06	1.83157	3.55925	4.29107e-16
Y49F6B.20	WBGene00303369	protein_coding_gene	3.20212	9.20312	1.35437e-05	3.5293	11.5459	2.49566e-20
try-5	WBGene00006623	protein_coding_gene	3.18709	9.10771	8.38513e-09	2.85061	7.21307	2.76812e-17
F13B6.1	WBGene00017416	protein_coding_gene	3.18033	9.06512	1.22462e-08	3.03691	8.20734	2.95777e-31
fbxa-103	WBGene00008612	protein_coding_gene	3.17238	9.01531	3.38756e-14	2.00186	4.00517	1.17153e-09
Y37F4.3	WBGene00021384	protein_coding_gene	3.16244	8.95344	0.000213268	2.90077	7.46825	2.03934e-06
Y18H1A.8	WBGene00021212	protein_coding_gene	3.15558	8.91097	9.21016e-08	3.74508	13.4086	1.44833e-17
C17E4.20	WBGene00219313	protein_coding_gene	3.14322	8.83494	1.81746e-114	2.27168	4.82885	2.61995e-34
ZK218.8	WBGene00013942	pseudogene	3.13285	8.77163	0.000254787	2.19378	4.57503	6.4652e-06
T02E9.6	WBGene00044203	protein_coding_gene	3.13211	8.76717	0.000249822	2.7537	6.74446	3.08307e-08
C25A6.1	WBGene00016081	protein_coding_gene	3.11975	8.69239	1.08287e-07	1.41813	2.6724	4.49926e-05
Y43F8C.16	WBGene00012837	protein_coding_gene	3.11718	8.67692	0.000799553	3.11703	8.67602	6.65132e-11
C36C5.15	WBGene00016484	protein_coding_gene	3.11566	8.66774	0.000770626	1.98146	3.94893	2.54669e-05
nep-25	WBGene00022874	protein_coding_gene	3.11255	8.64908	1.12852e-11	4.0538	16.6079	2.09933e-26
K12H6.4	WBGene00019684	protein_coding_gene	3.11192	8.64531	3.0532e-05	4.41432	21.3228	1.91984e-85
fipr-19	WBGene00044451	protein_coding_gene	3.07614	8.43358	0.000928282	1.94412	3.84802	2.29559e-05
clec-99	WBGene00013933	protein_coding_gene	3.05566	8.31466	7.58087e-05	4.97631	31.4788	7.55794e-104
T11F9.22	WBGene00194784	protein_coding_gene	3.05342	8.30178	0.000994833	1.92101	3.78687	1.82426e-05
ZC204.6	WBGene00022556	protein_coding_gene	3.05154	8.29095	0.000364612	2.25735	4.78112	0.000101216
ttr-29	WBGene00011286	protein_coding_gene	3.036	8.20214	3.79548e-10	1.03675	2.0516	0.00174712
skr-11	WBGene00004817	pseudogene	3.03484	8.19556	1.10191e-36	3.1865	9.10402	4.09113e-63
clec-162	WBGene00007399	protein_coding_gene	3.03066	8.17182	0.000358004	2.5541	5.87299	7.17622e-10
Y116F11A.3	WBGene00013817	protein_coding_gene	3.00197	8.01092	0.000459068	2.92229	7.58048	1.68081e-06
C08E3.14	WBGene00044415	protein_coding_gene	3.00179	8.00996	0.000460847	2.09381	4.26875	0.000236973
C16C8.8	WBGene00015846	protein_coding_gene	2.99196	7.95555	0.000364461	3.08974	8.51345	3.13608e-08
T16H12.1	WBGene00011811	protein_coding_gene	2.99084	7.94939	4.81297e-57	2.756	6.75521	7.21485e-46
2RSSE.3	WBGene00044951	pseudogene	2.98764	7.93175	0.00047509	1.35541	2.55869	0.00106558
Y105C5B.7	WBGene00013648	pseudogene	2.97894	7.88407	0.000469076	2.15357	4.44927	1.97619e-08
Y59E9AR.1	WBGene00021997	protein_coding_gene	2.97068	7.83906	0.000503076	2.14001	4.40764	4.00892e-06
Y39A3A.4	WBGene00021435	protein_coding_gene	2.97007	7.83573	3.92608e-07	1.92795	3.80513	1.11587e-07
dct-10	WBGene00012618	pseudogene	2.96674	7.81768	0.000273184	1.74912	3.36152	0.000844923
F17E9.18	WBGene00235282	protein_coding_gene	2.96456	7.80587	0.000524246	2.17901	4.52843	0.000138679
Y66H1A.8	WBGene00235263	protein_coding_gene	2.96069	7.78497	1.51618e-05	1.81075	3.50825	0.000283434
W06G6.11	WBGene00012313	protein_coding_gene	2.95173	7.73674	0.000536638	1.68809	3.2223	0.000143703
nspf-2	WBGene00044365	protein_coding_gene	2.94778	7.71558	0.0010954	2.33615	5.04952	1.2404e-06
nlp-45	WBGene00020136	protein_coding_gene	2.94606	7.70643	7.02783e-06	2.17931	4.52938	7.71026e-11
W01G7.2	WBGene00014851	pseudogene	2.94535	7.70262	0.000587389	2.90924	7.51221	6.14251e-08
Y17G7B.23	WBGene00044030	protein_coding_gene	2.94274	7.68872	0.000280761	2.828	7.1009	3.67171e-10
K07A1.6	WBGene00010613	protein_coding_gene	2.93195	7.63141	1.4979e-82	1.80189	3.48678	5.32372e-54
try-9	WBGene00023425	protein_coding_gene	2.93187	7.631	4.43052e-08	1.60131	3.03419	4.73242e-09
F46F5.1	WBGene00018493	protein_coding_gene	2.92493	7.59435	4.28091e-05	2.01875	4.05234	4.8041e-08
clec-207	WBGene00018096	protein_coding_gene	2.92266	7.58242	7.02742e-05	4.78499	27.5693	2.53383e-101
F26C11.3	WBGene00009147	protein_coding_gene	2.92011	7.56902	0.000630981	2.43384	5.4033	1.72801e-07
K12H6.8	WBGene00019688	protein_coding_gene	2.91978	7.56733	5.50571e-05	2.97614	7.86879	1.49942e-17
F32B5.3	WBGene00017977	protein_coding_gene	2.9137	7.5355	7.10414e-05	2.80497	6.98842	3.81267e-09
clec-217	WBGene00017824	protein_coding_gene	2.8874	7.39935	0.000260944	4.64274	24.9806	3.7344e-51
F49F1.2	WBGene00235363	protein_coding_gene	2.88693	7.39696	0.000669493	2.49501	5.63731	8.40188e-07
M01D1.11	WBGene00220026	snoRNA_gene	2.88039	7.36349	0.00203253	1.08059	2.1149	0.033356
srab-25	WBGene00022807	protein_coding_gene	2.87587	7.34045	0.000796605	1.51405	2.85612	0.00433138
C41G7.15	WBGene00219284	protein_coding_gene	2.87368	7.3293	0.000795295	2.40534	5.29761	4.49926e-05
str-163	WBGene00006208	protein_coding_gene	2.86042	7.26225	0.000141229	1.06049	2.08564	0.0316538
Y51A2D.8	WBGene00013076	protein_coding_gene	2.8552	7.23605	0.000258666	4.75936	27.0839	4.34219e-156
F55B11.5	WBGene00010087	protein_coding_gene	2.85263	7.22318	5.57254e-07	1.01	2.01391	0.00990913
F42G2.7	WBGene00044362	protein_coding_gene	2.84206	7.17043	0.000441347	2.62621	6.17402	3.67109e-08
F21D9.11	WBGene00219452	protein_coding_gene	2.83936	7.15701	3.88388e-09	2.02079	4.05806	1.31134e-07
F25E5.4	WBGene00017785	protein_coding_gene	2.83247	7.12293	2.1715e-31	2.39399	5.25607	2.23559e-35
fip-7	WBGene00013105	protein_coding_gene	2.80677	6.99717	0.00216844	2.57309	5.95084	9.04326e-06
C04F12.6	WBGene00007300	pseudogene	2.78311	6.88337	2.61492e-06	3.46485	11.0414	6.2104e-19
clec-96	WBGene00013930	protein_coding_gene	2.77858	6.86175	0.000305782	5.0122	32.2717	8.20081e-38
T02D1.7	WBGene00011373	protein_coding_gene	2.76548	6.79974	0.00122557	2.85165	7.21825	4.27347e-08
F25D7.5	WBGene00009114	protein_coding_gene	2.76386	6.79212	0.00290045	2.36325	5.1453	1.69137e-08
M01G12.7	WBGene00010821	protein_coding_gene	2.75872	6.76794	0.00119276	2.44277	5.43683	1.37992e-06
abf-1	WBGene00000012	protein_coding_gene	2.7534	6.74302	5.503e-07	3.01401	8.07807	3.40991e-18
C16C8.10	WBGene00015848	protein_coding_gene	2.75242	6.73847	0.00262431	1.71002	3.27166	0.000682932
irg-6	WBGene00007864	protein_coding_gene	2.75051	6.72955	0.000273351	2.36545	5.15313	9.03127e-07
clec-260	WBGene00013357	protein_coding_gene	2.74742	6.71516	5.57992e-06	2.78289	6.88228	2.2845e-14
F28A10.5	WBGene00017873	protein_coding_gene	2.7328	6.64745	5.82694e-05	4.07148	16.8127	2.05279e-11
B0310.3	WBGene00015139	protein_coding_gene	2.72138	6.59503	6.99655e-09	1.20918	2.31207	0.00072117
C17E4.1	WBGene00007641	protein_coding_gene	2.70975	6.54207	3.63603e-10	2.24395	4.73691	5.71996e-20
clpr-1	WBGene00012233	protein_coding_gene	2.70593	6.52478	0.0038886	2.5334	5.78936	1.82934e-05
fbxa-217	WBGene00012954	pseudogene	2.70288	6.51099	1.22066e-31	2.08977	4.25681	2.35161e-26
clec-42	WBGene00008891	protein_coding_gene	2.69733	6.486	0.00233928	1.59652	3.02413	4.75937e-05
F16H6.9	WBGene00008899	protein_coding_gene	2.68794	6.44391	1.60342e-06	3.29984	9.8481	7.53651e-23
cwp-2	WBGene00000860	protein_coding_gene	2.68733	6.44121	0.00174557	2.56934	5.93537	2.33214e-06
R09D1.9	WBGene00011165	pseudogene	2.68433	6.42782	8.54296e-12	2.53556	5.79803	1.42281e-13
K10C2.14	WBGene00206388	protein_coding_gene	2.67832	6.40111	1.02077e-12	2.51726	5.72494	4.83742e-26
clec-129	WBGene00021145	protein_coding_gene	2.67625	6.39191	0.00395825	1.57196	2.97309	0.00133182
Y41C4A.21	WBGene00194733	protein_coding_gene	2.67069	6.36732	0.00125899	2.16194	4.47515	2.066e-05
clec-100	WBGene00013179	protein_coding_gene	2.65278	6.28877	0.00207271	4.58185	23.9483	5.28492e-13
dmsr-12	WBGene00019262	protein_coding_gene	2.63637	6.21763	1.55266e-06	1.26324	2.40034	4.31607e-05
C35B1.8	WBGene00016437	protein_coding_gene	2.62047	6.14949	1.54226e-05	2.6471	6.26405	5.94534e-16
F10D2.8	WBGene00017334	protein_coding_gene	2.62026	6.1486	3.76167e-06	2.72715	6.62146	2.16587e-27
Y57G11C.1132	WBGene00194666	antisense_lncRNA_gene	2.61397	6.12184	0.00222451	2.43222	5.39725	1.47736e-06
C10G8.2	WBGene00015681	protein_coding_gene	2.60911	6.10128	0.00239343	1.91432	3.76935	0.000382269
C31B8.12	WBGene00016285	protein_coding_gene	2.60546	6.08584	0.000610724	3.39325	10.5068	1.09924e-16
C40A11.3	WBGene00016546	protein_coding_gene	2.59989	6.0624	2.23725e-08	1.24024	2.36238	6.23656e-05
mboa-1	WBGene00007174	protein_coding_gene	2.59939	6.0603	1.71843e-06	1.04018	2.05649	0.00538311
Y82E9BR.1	WBGene00022334	protein_coding_gene	2.59677	6.0493	3.54117e-31	1.82309	3.53838	1.96698e-22
C16C8.17	WBGene00015854	protein_coding_gene	2.59634	6.04749	0.00256784	2.39969	5.27689	7.10254e-07
ttr-22	WBGene00011450	protein_coding_gene	2.59604	6.04623	0.00431798	1.44728	2.72694	0.0046235
F13E9.4	WBGene00008753	protein_coding_gene	2.59427	6.03882	0.00250504	2.4822	5.58747	2.61884e-05
C17B7.2	WBGene00015876	pseudogene	2.58903	6.01695	0.00532072	1.00178	2.00247	0.0406115
Y54G2A.24	WBGene00021889	pseudogene	2.58822	6.01357	7.33368e-09	3.08039	8.45844	4.38354e-20
K11D12.6	WBGene00019646	protein_coding_gene	2.57814	5.97171	0.000679731	4.81645	28.1772	1.39953e-85
ppt-1	WBGene00004092	protein_coding_gene	2.56513	5.9181	7.22076e-27	1.97551	3.93267	6.10308e-23
scl-18	WBGene00011724	protein_coding_gene	2.56327	5.91046	0.00267579	2.09256	4.26505	0.000249182
F59A1.16	WBGene00010301	protein_coding_gene	2.55239	5.86605	0.0051276	2.56695	5.92555	1.30281e-05
C06E1.11	WBGene00015526	protein_coding_gene	2.55173	5.86337	1.11297e-13	1.88847	3.70241	6.16867e-11
math-47	WBGene00022688	pseudogene	2.54608	5.84044	0.00116356	2.72741	6.62267	1.749e-09
lov-1	WBGene00003058	protein_coding_gene	2.54498	5.83598	0.00528904	2.91614	7.54824	1.37852e-07
fbxc-49	WBGene00020534	protein_coding_gene	2.54095	5.81972	0.000263746	2.23106	4.69478	2.0651e-09
R09A8.9	WBGene00219278	protein_coding_gene	2.54046	5.81776	2.29207e-06	2.01076	4.02995	1.16059e-08
linc-140	WBGene00219596	lincRNA_gene	2.53966	5.81453	0.00613285	1.6814	3.20739	0.000339319
Y47D7A.12	WBGene00021624	protein_coding_gene	2.52172	5.74266	0.00373174	1.87577	3.66997	9.28872e-07
R05H10.1	WBGene00011042	protein_coding_gene	2.51919	5.73259	1.92231e-13	1.69523	3.23829	7.84652e-11
F25B3.2	WBGene00009099	protein_coding_gene	2.51807	5.72816	0.000814334	1.97141	3.92151	5.35228e-05
tyr-5	WBGene00021553	protein_coding_gene	2.51755	5.72609	1.92206e-10	3.32013	9.98752	1.42541e-39
C04F12.12	WBGene00077685	protein_coding_gene	2.50857	5.69054	6.48957e-11	2.67211	6.3736	5.01316e-21
ZK783.3	WBGene00022818	pseudogene	2.50675	5.68338	0.00202841	1.98753	3.96558	2.80257e-06
wrt-1	WBGene00006947	protein_coding_gene	2.49344	5.63119	1.72823e-05	1.08853	2.12657	9.72977e-07
R10D12.18	WBGene00194678	ncRNA_gene	2.48791	5.60963	0.000202454	2.61201	6.11355	2.63754e-11
W03D8.10	WBGene00020991	pseudogene	2.4865	5.60418	2.21754e-08	3.06457	8.36619	1.52375e-27
bath-10	WBGene00021726	protein_coding_gene	2.48351	5.59258	1.06506e-19	1.33708	2.5264	7.21453e-07
Y47D7A.11	WBGene00021623	protein_coding_gene	2.4818	5.58595	0.0078344	2.09055	4.25912	1.01437e-05
fbxa-113	WBGene00013757	protein_coding_gene	2.47748	5.56923	1.07924e-05	1.97245	3.92435	1.0729e-07
Y6G8.16	WBGene00194801	protein_coding_gene	2.46887	5.53612	0.00302339	1.96378	3.90082	1.88568e-07
F54D12.9	WBGene00018822	protein_coding_gene	2.45831	5.49572	0.0004922	5.05497	33.2428	7.87798e-76
C44B12.9	WBGene00044462	protein_coding_gene	2.44959	5.46262	7.77912e-07	3.56428	11.8292	8.08417e-20
fbxa-172	WBGene00008014	protein_coding_gene	2.44565	5.44771	0.000128138	1.54132	2.9106	1.08241e-07
C05B5.11	WBGene00045242	protein_coding_gene	2.44177	5.43308	0.00167059	4.62188	24.6221	2.50434e-69
C06A12.8	WBGene00007359	protein_coding_gene	2.43096	5.39251	0.00775877	2.14172	4.41288	0.00012087
M7.9	WBGene00010885	protein_coding_gene	2.42551	5.3722	0.00150229	5.20119	36.7887	9.92601e-134
F46B3.15	WBGene00009766	protein_coding_gene	2.42058	5.35386	0.0047872	2.86698	7.29535	2.35234e-08
F58F9.9	WBGene00044307	protein_coding_gene	2.41169	5.32096	0.00501338	3.4829	11.1804	1.38347e-09
Y71F9B.9	WBGene00022130	protein_coding_gene	2.40063	5.28035	7.64899e-12	1.06476	2.09182	2.33743e-06
clec-242	WBGene00013471	protein_coding_gene	2.39216	5.24942	0.0102833	2.29121	4.89466	3.67238e-06
nas-17	WBGene00003536	protein_coding_gene	2.38539	5.22485	0.00273814	5.19637	36.6659	1.69054e-33
C33G3.5	WBGene00007905	protein_coding_gene	2.38384	5.21923	0.00098936	5.16925	35.983	1.99863e-63
C43D7.11	WBGene00077664	pseudogene	2.3833	5.21728	1.03655e-05	1.64527	3.12805	0.000188062
T26F2.2	WBGene00012058	pseudogene	2.37765	5.19688	5.57008e-13	2.4445	5.44336	3.85552e-27
sknr-1	WBGene00020961	protein_coding_gene	2.36754	5.16061	0.0108285	1.78673	3.45032	0.000504295
F46B3.14	WBGene00009765	protein_coding_gene	2.3623	5.14191	0.00602596	2.8225	7.07389	8.60107e-09
trpl-5	WBGene00004149	protein_coding_gene	2.35315	5.10939	0.000756055	2.95083	7.73192	1.072e-07
C44B12.3	WBGene00016637	protein_coding_gene	2.33741	5.05396	5.924e-06	2.62593	6.17282	1.03644e-14
F57A8.7	WBGene00010182	protein_coding_gene	2.32326	5.00463	0.00953266	1.04085	2.05745	0.0206231
T22B7.3	WBGene00020672	protein_coding_gene	2.31744	4.98447	4.78064e-06	1.18774	2.27796	0.00311858
K10G4.5	WBGene00010754	protein_coding_gene	2.31742	4.9844	0.0149835	1.21489	2.32123	0.0132272
F18E9.7	WBGene00017573	protein_coding_gene	2.31589	4.97912	0.00173852	5.08068	33.8405	3.51424e-92
ssp-19	WBGene00006047	protein_coding_gene	2.31461	4.97471	2.2256e-06	3.39198	10.4975	1.67282e-42
scl-5	WBGene00008027	protein_coding_gene	2.30867	4.95426	5.62328e-09	1.22954	2.34492	2.24415e-12
F30A10.2	WBGene00009261	protein_coding_gene	2.30446	4.93983	0.000302485	1.05085	2.07175	0.00223454
Y6E2A.1	WBGene00012397	protein_coding_gene	2.30262	4.93351	0.00704091	1.027	2.03778	0.00715313
C35D6.5	WBGene00007962	pseudogene	2.30053	4.92639	0.00295443	1.10345	2.14868	0.00112991
Y46D2A.1	WBGene00021589	protein_coding_gene	2.29903	4.92126	0.000823071	2.02846	4.07968	4.9461e-07
nhr-246	WBGene00014192	protein_coding_gene	2.28584	4.87649	0.00236942	1.20032	2.29791	0.0166605
C50F2.5	WBGene00016839	protein_coding_gene	2.28111	4.86053	3.48269e-05	1.54546	2.91896	3.10538e-06
Y82E9BL.19	WBGene00194735	protein_coding_gene	2.27335	4.83444	0.010617	1.34762	2.54492	0.010196
W09C3.1	WBGene00021109	protein_coding_gene	2.269	4.8199	0.0106445	1.3982	2.63572	0.00408356
ZK666.14	WBGene00194952	protein_coding_gene	2.25622	4.77738	0.0162857	2.21194	4.63299	4.78273e-06
clec-95	WBGene00013927	protein_coding_gene	2.25167	4.76235	0.000309913	5.23383	37.6306	1.2764e-114
ins-31	WBGene00002114	protein_coding_gene	2.23311	4.70146	0.000792947	5.09987	34.2938	2.76756e-194
Y39B6A.21	WBGene00012680	pseudogene	2.22926	4.68895	0.00212928	3.43941	10.8484	3.91685e-82
W02A2.4	WBGene00012189	pseudogene	2.22343	4.67001	0.000477607	2.15019	4.43887	1.53853e-07
R11E3.19	WBGene00235374	protein_coding_gene	2.21989	4.65857	0.000838398	1.60565	3.04332	0.000299041
F20B6.1	WBGene00017627	pseudogene	2.21469	4.64182	0.0101175	1.24586	2.3716	0.00741281
B0348.2	WBGene00015152	protein_coding_gene	2.21435	4.64072	0.00615584	2.02402	4.06714	6.33741e-07
gasr-8	WBGene00008144	protein_coding_gene	2.21274	4.63554	0.00479339	1.30674	2.47381	0.00482663
pals-7	WBGene00007661	protein_coding_gene	2.20561	4.61268	0.00998111	1.07927	2.11296	0.03337
F59A7.2	WBGene00019090	protein_coding_gene	2.19379	4.57507	2.04792e-07	1.12845	2.18623	0.00398568
W05F2.8	WBGene00195045	protein_coding_gene	2.18143	4.53602	0.00749939	1.67251	3.1877	0.000781729
clec-170	WBGene00009515	protein_coding_gene	2.1768	4.5215	9.04079e-12	3.1959	9.16349	1.82573e-69
K07A1.3	WBGene00010610	protein_coding_gene	2.17275	4.50881	4.53754e-16	1.39358	2.62729	1.95355e-14
fbxa-176	WBGene00008017	protein_coding_gene	2.16353	4.48009	0.00105441	1.46713	2.76471	4.7239e-05
C17H12.37	WBGene00236786	protein_coding_gene	2.1344	4.39055	0.0241664	2.75668	6.75839	4.62525e-06
clec-98	WBGene00013932	protein_coding_gene	2.13291	4.38601	0.0166888	2.40817	5.30802	1.52724e-06
fbxa-87	WBGene00044660	pseudogene	2.13007	4.37737	5.9022e-07	1.17603	2.25953	8.35841e-05
W03G1.5	WBGene00021011	protein_coding_gene	2.12747	4.3695	0.00063323	1.38412	2.61014	1.79528e-05
F10E7.3	WBGene00017345	pseudogene	2.1266	4.36688	0.0242724	1.72203	3.29901	0.000935072
eol-1	WBGene00045401	protein_coding_gene	2.12501	4.36206	0.00196208	1.65809	3.15599	3.30379e-07
R155.4	WBGene00020118	protein_coding_gene	2.11997	4.34685	0.00975781	2.01831	4.0511	8.01266e-07
clec-28	WBGene00009857	protein_coding_gene	2.11907	4.34414	0.00254379	1.49846	2.82541	0.000262116
T10D4.7	WBGene00020409	protein_coding_gene	2.1183	4.34181	0.0200725	1.37417	2.59219	0.00598442
C17E4.14	WBGene00195884	ncRNA_gene	2.11631	4.33583	0.0242368	1.21029	2.31384	0.0103646
F58A6.9	WBGene00019026	protein_coding_gene	2.11428	4.32975	7.06349e-08	2.09718	4.27873	4.3596e-09
fbxa-160	WBGene00015604	protein_coding_gene	2.11218	4.32343	0.0136524	1.27235	2.41555	0.00177205
W08G11.1	WBGene00012346	protein_coding_gene	2.11066	4.3189	0.0069658	1.05657	2.07999	0.0125801
pph-2	WBGene00004084	protein_coding_gene	2.11049	4.31837	0.001353	1.8175	3.5247	8.50883e-08
F57G9.6	WBGene00044041	pseudogene	2.1014	4.29125	1.65467e-05	1.63817	3.11271	2.16617e-07
F53C3.8	WBGene00018752	protein_coding_gene	2.10132	4.291	0.00188044	1.29272	2.4499	0.00172566
F22B7.3	WBGene00017694	protein_coding_gene	2.09696	4.27806	0.0148236	1.08664	2.12378	0.00506631
F59A6.3	WBGene00019085	protein_coding_gene	2.09696	4.27806	0.0148236	2.78451	6.89002	4.83917e-07
F44E5.3	WBGene00009690	protein_coding_gene	2.0926	4.26515	0.000440651	1.48681	2.80268	0.0003358
T04B2.1	WBGene00011421	pseudogene	2.08438	4.24093	0.0232877	1.70965	3.27083	0.00119859
Y47D7A.7	WBGene00021620	protein_coding_gene	2.08199	4.23392	0.00626867	2.19258	4.57124	6.28647e-09
C46A5.4	WBGene00016700	protein_coding_gene	2.07332	4.20854	0.00354562	1.13778	2.20042	0.00022008
F57A10.2	WBGene00010184	protein_coding_gene	2.06548	4.18573	0.0030624	2.18695	4.5534	1.11298e-06
T05H10.3	WBGene00011508	protein_coding_gene	2.05742	4.16241	0.0138657	1.26213	2.3985	2.46154e-10
C49C8.6	WBGene00016770	protein_coding_gene	2.05057	4.14269	0.0170828	1.82336	3.53904	0.00012188
clec-183	WBGene00011855	protein_coding_gene	2.04946	4.13951	0.0215913	1.64917	3.13652	0.00186658
clec-197	WBGene00008202	protein_coding_gene	2.04898	4.13814	0.00387052	4.83592	28.5599	6.34016e-169
cal-6	WBGene00022214	pseudogene	2.04751	4.13392	0.0287696	2.16966	4.49916	5.03208e-05
math-2	WBGene00015606	protein_coding_gene	2.04341	4.12218	0.0232518	2.98532	7.91902	1.34767e-06
B0228.8	WBGene00015065	protein_coding_gene	2.04337	4.12207	0.0289503	2.06112	4.1731	0.000287097
F20A1.8	WBGene00017619	protein_coding_gene	2.04198	4.11811	0.0281862	1.88875	3.70313	0.00037459
F21D9.1	WBGene00009015	protein_coding_gene	2.02779	4.0778	0.000993539	1.26925	2.41037	0.00640716
lips-16	WBGene00012588	pseudogene	2.02154	4.06018	1.21085e-10	1.59651	3.02412	5.71841e-12
K11H12.5	WBGene00019661	protein_coding_gene	2.00848	4.02358	3.23023e-06	1.51435	2.85669	5.696e-09
mec-8	WBGene00003172	protein_coding_gene	2.00068	4.00189	3.89027e-41	1.23905	2.36043	6.87118e-16
C31B8.9	WBGene00016284	protein_coding_gene	2.00066	4.00183	0.0316524	1.71768	3.28906	0.00177911
F28B1.2	WBGene00009196	protein_coding_gene	1.99961	3.99892	0.0184977	1.74807	3.3591	0.000169336
Y62H9A.16	WBGene00304791	protein_coding_gene	1.99954	3.99874	0.00432213	1.28448	2.43595	0.00355914
F59B2.12	WBGene00010314	protein_coding_gene	1.99694	3.99151	0.00270511	5.06217	33.4091	0
F26F2.11	WBGene00195158	protein_coding_gene	1.99505	3.98629	0.0336239	1.2997	2.46178	0.00777509
F28B1.3	WBGene00009197	pseudogene	1.99266	3.97969	0.0206281	1.56098	2.95053	0.00241203
F49C5.10	WBGene00044162	protein_coding_gene	1.99222	3.97849	0.0203937	1.47611	2.78197	0.00326424
Y57E12B.10	WBGene00202501	protein_coding_gene	1.9864	3.96247	0.0262557	1.17933	2.26471	0.0196559
R13A1.1	WBGene00020041	protein_coding_gene	1.9812	3.94821	0.021541	1.67095	3.18425	0.00103598
Y20C6A.1	WBGene00012491	protein_coding_gene	1.98103	3.94774	2.44607e-11	1.02457	2.03435	9.23344e-08
Y39B6A.31	WBGene00012690	pseudogene	1.9788	3.94164	0.000428211	3.38471	10.4448	3.0524e-30
ZK402.5	WBGene00022731	protein_coding_gene	1.97235	3.92407	0.0269031	3.21765	9.30269	2.77132e-07
C27A2.8	WBGene00044387	protein_coding_gene	1.96553	3.90556	0.0307135	1.17291	2.25466	0.0130222
K08C9.10	WBGene00086564	protein_coding_gene	1.96004	3.89073	0.0357495	2.27155	4.8284	9.33564e-05
B0334.10	WBGene00007148	protein_coding_gene	1.94983	3.8633	0.0294963	2.32793	5.02083	1.51622e-05
M195.4	WBGene00010949	protein_coding_gene	1.94183	3.84193	0.0253971	2.24297	4.73371	5.25835e-05
R11G10.4	WBGene00050968	protein_coding_gene	1.93819	3.83224	0.0147562	2.33353	5.04037	2.56416e-06
tig-3	WBGene00021594	protein_coding_gene	1.93495	3.82366	0.00133175	1.3672	2.57969	0.00309942
K08E5.1	WBGene00014801	protein_coding_gene	1.92926	3.80859	1.02022e-07	2.06717	4.19064	8.9371e-13
oac-43	WBGene00011653	protein_coding_gene	1.90749	3.75155	0.0422386	1.15229	2.22267	0.0144309
B0238.13	WBGene00015077	pseudogene	1.90544	3.74623	0.04115	1.00306	2.00425	0.0455601
T12A2.6	WBGene00020440	protein_coding_gene	1.9025	3.7386	0.0276388	1.36315	2.57245	0.00914084
T22G5.1	WBGene00011929	protein_coding_gene	1.89644	3.72293	0.00624841	4.85727	28.9858	3.17428e-57
C08G5.1	WBGene00015614	pseudogene	1.893	3.71406	0.00720711	3.31624	9.96067	2.24605e-10
Y47H9C.12	WBGene00012955	protein_coding_gene	1.88504	3.69364	0.0281146	1.44639	2.72526	0.00426437
T27A1.2	WBGene00020834	protein_coding_gene	1.87584	3.67015	1.26947e-07	1.3086	2.47701	1.38831e-09
Y71G12B.5	WBGene00022145	protein_coding_gene	1.8737	3.66472	0.00802835	2.49145	5.62343	7.82189e-11
R10D12.10	WBGene00011191	protein_coding_gene	1.86592	3.645	1.92393e-05	1.96473	3.9034	1.00501e-14
F20A1.6	WBGene00017618	protein_coding_gene	1.86125	3.63323	3.09852e-09	1.52165	2.87119	2.83655e-15
T21E12.5	WBGene00020656	protein_coding_gene	1.85257	3.61142	0.0154195	1.42085	2.67743	0.00161193
dod-23	WBGene00009898	protein_coding_gene	1.85043	3.60607	2.06077e-13	1.15025	2.21953	5.03915e-30
fbxa-182	WBGene00018353	protein_coding_gene	1.84934	3.60336	2.88031e-07	2.38963	5.24022	1.70707e-33
Y75B12B.13	WBGene00045402	protein_coding_gene	1.84919	3.60299	0.0329367	1.22398	2.3359	0.00915879
F46F5.4	WBGene00018495	pseudogene	1.84731	3.59828	0.00763469	2.60538	6.08554	2.33541e-08
F19H6.5	WBGene00008960	protein_coding_gene	1.8469	3.59726	0.0324276	2.4359	5.41102	3.1547e-09
Y52D5A.2	WBGene00021793	protein_coding_gene	1.84236	3.58596	0.0106989	1.2359	2.35528	0.0038048
B0024.4	WBGene00007097	protein_coding_gene	1.84034	3.58095	0.000124616	1.20009	2.29754	0.011952
ugt-66	WBGene00016013	protein_coding_gene	1.83826	3.57579	1.58588e-06	2.14826	4.43292	5.39251e-15
xtr-2	WBGene00006966	protein_coding_gene	1.83419	3.56572	0.0298873	1.33403	2.52107	0.00854285
K07A1.15	WBGene00010619	protein_coding_gene	1.83296	3.56267	1.82083e-09	1.21387	2.31958	3.99952e-07
msrp-1	WBGene00017978	protein_coding_gene	1.83049	3.55658	4.76327e-06	1.89415	3.71702	3.94172e-07
Y53F4B.8	WBGene00013155	pseudogene	1.83031	3.55613	0.00149527	1.1312	2.19041	0.00733402
folr-1	WBGene00007648	protein_coding_gene	1.82997	3.55529	0.0484918	1.71867	3.29133	0.00070412
K07A1.13	WBGene00010617	protein_coding_gene	1.81887	3.52804	4.72239e-26	1.54821	2.92455	9.09404e-32
clec-74	WBGene00021585	protein_coding_gene	1.81643	3.52209	0.00327185	1.03949	2.0555	0.041959
fbxa-168	WBGene00007838	pseudogene	1.81508	3.5188	1.52536e-07	1.98797	3.96679	4.25504e-12
nep-24	WBGene00013786	protein_coding_gene	1.8146	3.51763	0.00761075	1.78721	3.45146	2.25668e-06
rrf-2	WBGene00004509	protein_coding_gene	1.79703	3.47504	1.25525e-17	2.02387	4.06673	3.99895e-41
C08B6.4	WBGene00007425	protein_coding_gene	1.79567	3.47176	0.0240623	1.53322	2.89432	1.24318e-09
Y6E2A.5	WBGene00012399	protein_coding_gene	1.78712	3.45124	0.00122363	1.08035	2.11454	0.00669885
Y64G10A.10	WBGene00045144	protein_coding_gene	1.78427	3.44445	0.0496424	2.33896	5.05937	2.5522e-06
math-37	WBGene00020080	protein_coding_gene	1.78252	3.44026	0.000906955	1.04594	2.06471	0.000131338
F10A3.1	WBGene00008631	protein_coding_gene	1.77754	3.42842	0.033851	1.027	2.03778	0.00715313
C02B10.6	WBGene00015331	protein_coding_gene	1.77239	3.41618	0.0410699	1.57622	2.98188	0.000931465
R05G9R.1	WBGene00019906	protein_coding_gene	1.76846	3.40691	0.00455671	1.03504	2.04917	0.000498506
C36F7.5	WBGene00007986	protein_coding_gene	1.76525	3.39934	0.000129531	1.03925	2.05516	0.000414257
bus-8	WBGene00044623	protein_coding_gene	1.76352	3.39525	0.00220085	1.01907	2.02662	6.75722e-05
Y37H2A.7	WBGene00012567	protein_coding_gene	1.7541	3.37315	2.13358e-07	1.85443	3.61608	1.65103e-10
C38C3.8	WBGene00016516	pseudogene	1.74868	3.36052	0.00625388	1.37351	2.59101	0.000633644
C48B4.12	WBGene00008175	protein_coding_gene	1.74326	3.34791	0.00558401	4.64806	25.073	4.00926e-93
Y13C8A.1	WBGene00021188	protein_coding_gene	1.7419	3.34475	0.000207134	1.5539	2.9361	5.41995e-06
AC3.9	WBGene00044022	pseudogene	1.72922	3.31549	0.0427637	1.02093	2.02922	0.0465172
Y43C5B.2	WBGene00012785	protein_coding_gene	1.71982	3.29394	0.00508875	1.93336	3.81944	2.03835e-09
trf-1	WBGene00006612	protein_coding_gene	1.71829	3.29047	0.0465165	1.75605	3.37773	0.000114763
C14E2.4	WBGene00015773	protein_coding_gene	1.71594	3.2851	0.0491164	1.83241	3.56132	0.000934443
her-1	WBGene00001842	protein_coding_gene	1.71352	3.2796	0.000205193	1.66911	3.18018	1.03456e-05
Y1A5A.1	WBGene00012379	protein_coding_gene	1.70727	3.26543	0.00129692	2.12075	4.3492	3.69533e-12
ZK546.7	WBGene00022763	pseudogene	1.70615	3.26289	0.00930141	1.90774	3.7522	1.10784e-06
F13H6.4	WBGene00017432	pseudogene	1.68931	3.22503	0.00210456	1.27536	2.42059	6.6385e-05
K06A4.8	WBGene00044015	pseudogene	1.67381	3.19056	0.00376946	1.81652	3.52231	2.27613e-09
F16B3.2	WBGene00017502	protein_coding_gene	1.67108	3.18454	0.0356086	1.12381	2.17922	0.0102598
T06G6.11	WBGene00011550	pseudogene	1.63701	3.11021	0.0303336	1.3566	2.56081	0.00687315
W08F4.7	WBGene00021096	protein_coding_gene	1.63489	3.10564	0.00125488	2.52812	5.76819	1.25174e-10
B0393.4	WBGene00007169	protein_coding_gene	1.61723	3.06786	0.000410573	2.3606	5.13584	1.40072e-18
T24C4.4	WBGene00020760	protein_coding_gene	1.60968	3.05184	0.00580721	1.37827	2.59957	0.000131794
cri-1	WBGene00010614	protein_coding_gene	1.60247	3.03662	0.00632368	1.60483	3.0416	1.6086e-06
math-48	WBGene00022689	protein_coding_gene	1.60148	3.03455	0.0220939	1.98671	3.96333	7.93529e-07
ZK896.4	WBGene00014135	protein_coding_gene	1.59975	3.03091	0.00315847	1.40648	2.65089	0.000175139
nspc-10	WBGene00009640	protein_coding_gene	1.59495	3.02083	1.12852e-11	1.10765	2.15494	1.22469e-12
Y40A1A.6	WBGene00304815	ncRNA_gene	1.57621	2.98186	4.6644e-15	1.43719	2.70792	4.12526e-14
exc-13	WBGene00015393	protein_coding_gene	1.56634	2.96152	0.00358634	1.17205	2.25332	0.000132542
skr-12	WBGene00004818	protein_coding_gene	1.56462	2.958	1.33101e-08	1.5383	2.90451	2.45568e-11
C17E4.10	WBGene00007647	protein_coding_gene	1.55581	2.93998	1.81331e-21	1.39962	2.63832	3.97034e-50
F59A1.13	WBGene00010299	protein_coding_gene	1.55057	2.92934	0.0051115	1.72278	3.30071	8.57681e-08
ugt-9	WBGene00020587	protein_coding_gene	1.54563	2.91932	7.74534e-09	1.42264	2.68076	6.26629e-05
clec-36	WBGene00044332	protein_coding_gene	1.54246	2.91291	0.00115399	1.37658	2.59653	3.00982e-06
fbxb-57	WBGene00010101	protein_coding_gene	1.53697	2.90185	0.00257309	1.15957	2.23391	0.00845696
msp-55	WBGene00003448	protein_coding_gene	1.53419	2.89626	0.0218484	1.41811	2.67235	0.000197024
C17E4.2	WBGene00007642	protein_coding_gene	1.53285	2.89357	5.72018e-10	1.48873	2.80642	3.14158e-12
acc-3	WBGene00018880	protein_coding_gene	1.53091	2.88967	0.0337094	1.45463	2.74086	0.00017726
msp-57	WBGene00003450	protein_coding_gene	1.53036	2.88858	0.000360436	1.34699	2.54381	0.00150455
fbxc-48	WBGene00015615	protein_coding_gene	1.52774	2.88333	0.0292848	1.79846	3.47849	1.48408e-05
B0391.8	WBGene00014643	pseudogene	1.52291	2.87371	1.16485e-06	1.18624	2.27559	2.90816e-06
Y47G6A.26	WBGene00021650	protein_coding_gene	1.51714	2.86224	0.00130895	1.83168	3.55952	4.50129e-10
lys-6	WBGene00003095	protein_coding_gene	1.5146	2.85719	0.000840264	1.23348	2.35133	8.88084e-06
F43E2.6	WBGene00018394	protein_coding_gene	1.50862	2.84538	0.00193158	1.30344	2.46817	6.70204e-05
nspd-9	WBGene00017808	protein_coding_gene	1.50575	2.83972	0.00201447	1.52688	2.88162	5.79434e-11
C09B9.4	WBGene00015629	protein_coding_gene	1.49893	2.82633	0.00172735	2.0586	4.16583	2.72597e-16
F17C8.7	WBGene00008912	protein_coding_gene	1.49213	2.81303	0.000875897	1.82019	3.53127	4.81122e-10
Y71G12B.35	WBGene00185098	protein_coding_gene	1.48739	2.80381	0.00018187	1.90834	3.75377	5.77571e-14
pals-33	WBGene00021081	protein_coding_gene	1.48394	2.79712	0.0448865	1.1604	2.23519	0.000221092
C36C5.12	WBGene00016481	protein_coding_gene	1.47882	2.7872	0.00373009	2.4503	5.46531	1.03538e-13
nep-19	WBGene00020292	protein_coding_gene	1.47191	2.7739	0.0397434	1.82677	3.54742	7.27674e-06
F55A12.6	WBGene00018865	protein_coding_gene	1.47089	2.77193	0.0202057	1.02333	2.0326	0.00903141
H37A05.2	WBGene00010426	protein_coding_gene	1.4707	2.77156	3.51213e-05	1.19358	2.2872	0.000115125
C38D9.8	WBGene00008016	protein_coding_gene	1.46515	2.76092	0.0024239	1.55992	2.94837	3.70421e-05
F11C7.2	WBGene00017376	protein_coding_gene	1.46491	2.76047	0.000166478	1.01148	2.01598	3.65429e-07
T10E9.6	WBGene00020416	protein_coding_gene	1.45243	2.73668	0.0194792	1.17159	2.2526	0.00320094
F35E2.10	WBGene00044270	pseudogene	1.45085	2.73369	0.0355286	1.52126	2.87042	0.00012087
T02B11.4	WBGene00020156	protein_coding_gene	1.44996	2.73201	0.00312996	1.18662	2.27619	8.70567e-05
Y116A8A.10	WBGene00014975	pseudogene	1.44657	2.72559	0.00543191	1.69326	3.23387	1.66935e-05
ZK896.5	WBGene00014136	protein_coding_gene	1.44253	2.71797	0.0168303	1.93917	3.83485	1.57526e-12
sst-20	WBGene00006058	protein_coding_gene	1.43289	2.69986	0.00899295	1.35751	2.56242	5.88803e-06
nhr-54	WBGene00003644	protein_coding_gene	1.42736	2.68955	0.00628688	1.41614	2.66871	6.36263e-06
K08C7.4	WBGene00010647	protein_coding_gene	1.41863	2.67331	0.0264419	1.55772	2.94389	2.98297e-05
Y55F3AM.21	WBGene00219399	protein_coding_gene	1.41681	2.66995	0.00328387	2.1828	4.54033	5.1338e-10
F26D10.13	WBGene00044244	protein_coding_gene	1.40087	2.64061	0.0272798	5.70027	51.9938	6.97966e-90
F02H6.4	WBGene00008537	pseudogene	1.39938	2.63788	9.55285e-12	2.33476	5.04468	3.90089e-50
C35A11.2	WBGene00016429	protein_coding_gene	1.38096	2.60441	0.0411111	1.02604	2.03642	0.0193194
Y39F10A.3	WBGene00021454	protein_coding_gene	1.36327	2.57268	0.0443494	1.66336	3.16753	3.36119e-05
Y50D4C.2	WBGene00021747	pseudogene	1.34875	2.54692	1.02638e-08	1.46104	2.75306	3.73567e-11
F52F12.9	WBGene00009942	protein_coding_gene	1.34814	2.54584	0.0232479	1.80283	3.48905	6.14707e-07
ZK809.9	WBGene00194934	protein_coding_gene	1.34784	2.5453	0.00156014	1.36428	2.57448	0.000102102
F54H5.5	WBGene00018841	protein_coding_gene	1.32961	2.51335	0.0274398	1.50695	2.84209	1.64371e-07
C31H1.1	WBGene00016286	protein_coding_gene	1.32187	2.4999	0.011223	1.70857	3.26836	5.09274e-09
F55C5.2	WBGene00010092	pseudogene	1.31854	2.49413	0.00125891	1.65186	3.14238	2.60321e-08
R05G6.1	WBGene00019896	protein_coding_gene	1.31505	2.48811	0.0364202	1.93199	3.81582	4.44269e-07
clec-79	WBGene00018548	protein_coding_gene	1.31179	2.48249	0.00783036	1.62075	3.07535	3.88084e-13
B0507.6	WBGene00015223	protein_coding_gene	1.29635	2.45607	0.0180119	1.26006	2.39505	6.37389e-05
gst-33	WBGene00001781	protein_coding_gene	1.29567	2.45492	0.0249019	1.01856	2.0259	0.00249099
R08A2.1	WBGene00011132	protein_coding_gene	1.29051	2.44614	0.00236634	1.11118	2.16023	2.10018e-05
msp-3	WBGene00003424	protein_coding_gene	1.27054	2.41252	0.0012253	1.75183	3.36786	3.56738e-13
C08F11.12	WBGene00007459	protein_coding_gene	1.2671	2.40678	0.000283756	1.15762	2.23089	1.29265e-05
vap-1	WBGene00006886	protein_coding_gene	1.26236	2.39888	6.16485e-07	1.03108	2.04355	2.26944e-11
aqp-9	WBGene00000177	protein_coding_gene	1.25014	2.37865	2.31042e-07	1.56563	2.96007	3.17873e-21
Y53F4B.11	WBGene00013158	protein_coding_gene	1.2436	2.36788	0.0118101	2.10275	4.29528	1.81447e-13
T23F11.2	WBGene00011954	protein_coding_gene	1.2435	2.36772	0.0066497	1.31328	2.48506	0.00384549
Y41C4A.8	WBGene00012755	protein_coding_gene	1.23509	2.35396	5.13684e-05	1.62144	3.07682	1.25033e-12
dhhc-13	WBGene00019257	protein_coding_gene	1.2249	2.3374	0.0361058	1.36137	2.56929	0.000136531
ssp-16	WBGene00006044	protein_coding_gene	1.21648	2.32379	0.0214334	1.09543	2.13677	0.0159342
Y50E8A.12	WBGene00013055	protein_coding_gene	1.21123	2.31535	0.0231428	1.55021	2.9286	1.52428e-06
C47A4.1	WBGene00008122	protein_coding_gene	1.20351	2.303	0.0416981	1.23283	2.35028	0.00430689
F37A8.1	WBGene00009501	protein_coding_gene	1.20123	2.29936	0.0291218	1.56529	2.95937	1.69417e-07
F55B12.11	WBGene00077570	pseudogene	1.20094	2.29889	0.0400409	1.39889	2.63699	0.00129185
M7.7	WBGene00010883	protein_coding_gene	1.20029	2.29786	0.0475879	1.25049	2.37922	1.20087e-05
zig-6	WBGene00006983	protein_coding_gene	1.19484	2.28919	0.00358723	1.30595	2.47247	3.51171e-06
BE10.1	WBGene00007209	protein_coding_gene	1.18968	2.28103	0.019211	1.00958	2.01333	0.00322885
C50C3.2	WBGene00016800	protein_coding_gene	1.18754	2.27763	0.0222492	1.72179	3.29846	1.40516e-13
C18E9.8	WBGene00007688	protein_coding_gene	1.18563	2.27462	0.021541	1.65616	3.15176	1.97062e-09
Y41C4A.18	WBGene00012761	protein_coding_gene	1.17174	2.25283	0.0342506	1.05753	2.08136	0.0029773
C06A8.6	WBGene00015516	protein_coding_gene	1.16597	2.24384	0.0339777	1.45726	2.74587	9.13965e-09
gad-2	WBGene00015666	protein_coding_gene	1.16079	2.2358	0.0476055	1.50189	2.83213	1.93152e-05
nspc-3	WBGene00044338	protein_coding_gene	1.15825	2.23186	0.0438568	1.20423	2.30414	0.00147017
F55G11.8	WBGene00010128	protein_coding_gene	1.14672	2.2141	0.0324426	1.15512	2.22702	0.00169262
F12E12.6	WBGene00017407	protein_coding_gene	1.14442	2.21057	0.018795	1.11352	2.16373	0.0100947
ZK418.2	WBGene00022732	protein_coding_gene	1.14041	2.20443	0.0334567	2.28114	4.86062	7.62447e-27
lgc-47	WBGene00009799	protein_coding_gene	1.13985	2.20358	0.0300505	1.12022	2.17381	2.10018e-05
Y57A10B.6	WBGene00013278	protein_coding_gene	1.1384	2.20136	0.000805736	1.276	2.42166	1.99638e-05
srp-3	WBGene00005644	protein_coding_gene	1.13463	2.19562	0.0217315	1.60184	3.03531	2.93911e-08
ant-1.4	WBGene00020140	protein_coding_gene	1.13273	2.19273	0.0173706	1.6297	3.09449	0.000102102
msp-65	WBGene00003458	protein_coding_gene	1.12777	2.1852	0.0403404	1.32389	2.50339	7.51448e-05
T28C6.5	WBGene00012120	protein_coding_gene	1.11284	2.16271	0.0248319	1.36913	2.58315	3.42059e-05
C34D4.10	WBGene00016402	protein_coding_gene	1.10735	2.15449	7.46625e-08	1.47296	2.7759	6.64271e-21
fbxb-17	WBGene00019037	protein_coding_gene	1.0828	2.11814	0.0162448	1.20973	2.31294	0.000188091
ZK84.2	WBGene00022650	protein_coding_gene	1.07431	2.10572	0.0118359	1.10408	2.14962	0.000141735
sdz-30	WBGene00011432	protein_coding_gene	1.04337	2.06103	0.000732877	1.12126	2.17536	5.63249e-05
ate-1	WBGene00010615	protein_coding_gene	1.0404	2.0568	5.94402e-14	1.01705	2.02378	1.2223e-25
C15H7.3	WBGene00007610	protein_coding_gene	1.02831	2.03963	0.049518	1.17329	2.25525	1.66531e-05
T05G5.4	WBGene00011499	protein_coding_gene	1.014	2.0195	0.0291327	1.10554	2.1518	0.0033172
F42G4.2	WBGene00009641	protein_coding_gene	1.01219	2.01697	0.0415307	1.20227	2.30102	3.52578e-05
clec-190	WBGene00010953	protein_coding_gene	1.01013	2.01409	0.0288287	3.56904	11.8683	1.14603e-24
C06A5.12	WBGene00044414	protein_coding_gene	-1.01963	0.493244	0.0313462	-1.32578	0.398935	0.000246062
acs-21	WBGene00016849	protein_coding_gene	-1.04329	0.485218	0.0126104	-1.07276	0.475409	0.000102102
M02B7.2	WBGene00019724	protein_coding_gene	-1.04911	0.483266	5.63195e-06	-1.17609	0.442551	5.29306e-08
tbc-10	WBGene00019915	protein_coding_gene	-1.08726	0.470655	0.000386052	-1.32159	0.400095	7.14309e-11
nhr-132	WBGene00003722	protein_coding_gene	-1.11663	0.461171	0.0096681	-1.15066	0.450418	6.10975e-05
F58D5.2	WBGene00010242	protein_coding_gene	-1.1226	0.459265	0.0294028	-1.71344	0.304933	2.09231e-07
nhr-80	WBGene00003670	protein_coding_gene	-1.18572	0.439604	5.68036e-05	-1.18467	0.439924	2.77091e-13
R06B10.2	WBGene00019913	protein_coding_gene	-1.19251	0.43754	0.0363129	-1.5614	0.338822	0.00036454
sea-1	WBGene00004750	protein_coding_gene	-1.19539	0.436669	9.41674e-05	-1.49905	0.353786	8.40484e-18
clec-52	WBGene00015052	protein_coding_gene	-1.19759	0.436003	0.00115642	-1.69153	0.309599	6.81169e-23
F39B2.5	WBGene00009556	protein_coding_gene	-1.20595	0.433484	8.70768e-08	-1.50479	0.352383	3.6108e-13
nduo-1	WBGene00010959	protein_coding_gene	-1.21289	0.431402	5.38392e-08	-1.38026	0.384148	6.10645e-19
irg-5	WBGene00009429	protein_coding_gene	-1.22021	0.42922	0.0212764	-1.69209	0.309479	8.1584e-05
lsl-1	WBGene00009937	protein_coding_gene	-1.23096	0.426035	3.5894e-18	-1.12375	0.458899	1.45777e-16
fbxb-84	WBGene00020544	protein_coding_gene	-1.2417	0.422875	0.0113651	-1.01632	0.494375	0.0179818
D2096.11	WBGene00017078	protein_coding_gene	-1.25846	0.417991	0.0319514	-1.40466	0.377708	0.000247239
D1054.1	WBGene00008370	protein_coding_gene	-1.26623	0.415744	5.61171e-08	-1.22937	0.426503	6.99466e-10
asp-12	WBGene00017678	protein_coding_gene	-1.26954	0.414793	0.00327262	-1.03166	0.489148	0.00190371
sdz-28	WBGene00020073	protein_coding_gene	-1.30292	0.405306	0.000868891	-1.32673	0.39867	1.14488e-05
Y49F6C.8	WBGene00021730	protein_coding_gene	-1.32177	0.400043	3.67428e-06	-1.48126	0.358177	7.31958e-10
F25D1.5	WBGene00009110	protein_coding_gene	-1.32545	0.399023	0.000153605	-1.29438	0.407711	7.32973e-08
F42A9.6	WBGene00018335	protein_coding_gene	-1.32976	0.397835	9.18966e-11	-1.27729	0.41257	2.06896e-19
K02F6.3	WBGene00019337	protein_coding_gene	-1.36862	0.387262	0.00451456	-1.06649	0.47748	7.82709e-05
Y82E9BR.22	WBGene00022354	protein_coding_gene	-1.37288	0.386119	2.6308e-07	-2.23095	0.213019	1.28352e-32
Y82E9BR.14	WBGene00022347	protein_coding_gene	-1.3799	0.384244	2.36101e-19	-1.2418	0.422844	1.53216e-19
Y116A8C.33	WBGene00013809	protein_coding_gene	-1.38362	0.383255	0.0142467	-1.4149	0.375035	2.58991e-06
fbxa-14	WBGene00022326	protein_coding_gene	-1.39289	0.380801	0.00854669	-1.67865	0.312374	1.12667e-05
ZC239.16	WBGene00022574	protein_coding_gene	-1.393	0.380771	0.0421302	-2.23454	0.212489	2.63296e-10
fbxb-108	WBGene00017249	protein_coding_gene	-1.40186	0.378442	0.0332987	-1.05322	0.481891	0.0365433
F31F4.1	WBGene00017957	protein_coding_gene	-1.42309	0.372912	1.91347e-05	-1.29773	0.406765	2.48065e-08
Y32B12C.1	WBGene00012525	protein_coding_gene	-1.42529	0.372345	0.0410916	-2.30889	0.201816	7.77482e-10
his-60	WBGene00001934	protein_coding_gene	-1.43361	0.370203	0.00680169	-2.03158	0.244586	3.08307e-08
C08F1.6	WBGene00015610	protein_coding_gene	-1.44479	0.367346	0.000789666	-2.2122	0.215805	7.10165e-12
fbxb-35	WBGene00017208	protein_coding_gene	-1.45185	0.365553	0.0321783	-1.7034	0.307061	0.000168637
Y57G11C.51	WBGene00044258	protein_coding_gene	-1.45198	0.36552	7.10198e-08	-1.03519	0.487952	8.37641e-06
T03E6.8	WBGene00011397	protein_coding_gene	-1.45516	0.364714	0.00168947	-3.11699	0.115263	1.7362e-29
gpx-1	WBGene00009165	protein_coding_gene	-1.47337	0.36014	9.46884e-11	-1.50074	0.353372	7.65778e-16
C04G2.14	WBGene00255426	ncRNA_gene	-1.47549	0.35961	0.00906141	-1.13732	0.454603	0.00142775
pals-18	WBGene00022353	protein_coding_gene	-1.481	0.358241	0.0151099	-2.43537	0.184877	1.44304e-14
str-176	WBGene00006220	protein_coding_gene	-1.49578	0.354588	2.42985e-10	-1.20071	0.43506	4.4158e-13
ncx-6	WBGene00003571	protein_coding_gene	-1.50678	0.351896	0.000176404	-1.0245	0.491582	7.50919e-06
pzf-1	WBGene00011505	protein_coding_gene	-1.51024	0.351053	5.31633e-08	-1.41759	0.374338	3.01745e-08
K12H6.7	WBGene00019687	protein_coding_gene	-1.51709	0.349389	0.0132484	-1.1529	0.44972	0.0094754
bath-4	WBGene00018665	protein_coding_gene	-1.53125	0.345977	1.61712e-05	-1.37258	0.386201	1.62914e-05
Y110A2AL.9	WBGene00022445	protein_coding_gene	-1.54119	0.343602	0.0143092	-2.47926	0.179336	2.53639e-16
twk-34	WBGene00006686	protein_coding_gene	-1.55658	0.339955	5.6746e-09	-1.12666	0.457975	4.0824e-08
F40D4.13	WBGene00009572	protein_coding_gene	-1.57779	0.334996	0.0233894	-2.33989	0.197525	4.99916e-24
Y54G11A.19	WBGene00235256	protein_coding_gene	-1.61231	0.327075	0.000484343	-1.09237	0.468991	0.00694355
col-135	WBGene00000708	protein_coding_gene	-1.61601	0.326237	4.95454e-22	-1.67106	0.314023	6.4551e-26
pals-17	WBGene00022346	protein_coding_gene	-1.63579	0.321795	0.000128127	-1.03371	0.488452	9.90174e-05
fip-5	WBGene00009620	protein_coding_gene	-1.64759	0.319173	7.67614e-07	-1.03701	0.487338	0.00191278
Y24F12A.4	WBGene00012499	pseudogene	-1.6482	0.319038	0.00762529	-1.16666	0.445451	0.0125176
clp-3	WBGene00000544	protein_coding_gene	-1.65559	0.317408	0.00508951	-1.37248	0.386226	3.8132e-05
nhr-65	WBGene00003655	protein_coding_gene	-1.66173	0.316061	1.0673e-05	-1.04368	0.485088	0.00107341
linc-24	WBGene00219771	lincRNA_gene	-1.67029	0.314189	0.0448865	-1.67359	0.313471	0.00017072
F20D1.22	WBGene00304908	protein_coding_gene	-1.69858	0.308088	0.00191635	-1.37043	0.386776	0.000469818
Y34F4.6	WBGene00189956	protein_coding_gene	-1.70226	0.307304	0.0156238	-1.93508	0.261507	1.19486e-06
ZK1240.9	WBGene00022873	protein_coding_gene	-1.70834	0.306011	0.000157643	-2.00082	0.249858	5.7404e-12
fbxa-138	WBGene00022345	protein_coding_gene	-1.71172	0.305296	0.0468312	-2.63569	0.160908	4.86983e-07
mir-8199	WBGene00016553	miRNA_gene	-1.71368	0.304881	0.0492087	-1.65143	0.318326	0.000181463
fbxb-83	WBGene00020543	protein_coding_gene	-1.71416	0.30478	0.00340324	-1.14163	0.453248	0.00941043
skr-5	WBGene00004811	protein_coding_gene	-1.71549	0.304499	0.0447289	-2.02048	0.246475	1.62785e-05
fbxb-90	WBGene00044694	protein_coding_gene	-1.72529	0.302437	0.0172185	-1.51018	0.351068	0.00237481
drd-10	WBGene00016361	protein_coding_gene	-1.73221	0.30099	0.000101955	-1.83267	0.280745	2.63332e-09
fat-7	WBGene00001399	protein_coding_gene	-1.73639	0.30012	0.00209498	-1.26689	0.415553	2.49621e-15
K06G5.1	WBGene00010605	protein_coding_gene	-1.7398	0.29941	4.36995e-14	-1.76531	0.294164	6.31785e-93
Y48D7A.1	WBGene00021656	protein_coding_gene	-1.75922	0.295408	0.0410699	-1.06112	0.479261	0.00654972
Y17D7C.3	WBGene00045366	pseudogene	-1.76385	0.294462	1.34711e-06	-2.18926	0.219264	2.79578e-19
Y43F8B.23	WBGene00194815	protein_coding_gene	-1.76497	0.294233	0.0431162	-2.41327	0.18773	3.4405e-05
Y38H6C.23	WBGene00012634	protein_coding_gene	-1.76613	0.293996	1.01216e-05	-3.30215	0.10138	6.46623e-29
T04A8.18	WBGene00119203	protein_coding_gene	-1.76796	0.293623	0.0152173	-1.20926	0.432491	0.00149028
F26H11.4	WBGene00009182	protein_coding_gene	-1.76884	0.293445	3.1662e-06	-1.42449	0.372551	8.13284e-07
rgs-11	WBGene00004354	protein_coding_gene	-1.77561	0.29207	3.16755e-07	-1.91797	0.264627	3.65755e-16
H16D19.5	WBGene00195253	pseudogene	-1.77845	0.291496	0.0182409	-1.61116	0.327335	0.000634686
Y35H6.3	WBGene00021342	pseudogene	-1.78599	0.289977	8.97193e-07	-1.50183	0.353104	8.70933e-06
F49F1.12	WBGene00018652	protein_coding_gene	-1.78632	0.289911	0.0236118	-1.31193	0.402781	0.00107749
F01D5.1	WBGene00008492	protein_coding_gene	-1.79378	0.288415	0.000186391	-1.42556	0.372274	0.000826328
C50E3.11	WBGene00016822	protein_coding_gene	-1.8077	0.285646	3.13151e-13	-1.99537	0.250803	2.08074e-25
ugt-31	WBGene00021464	protein_coding_gene	-1.81118	0.284957	0.0014237	-1.20119	0.434917	0.000315218
math-10	WBGene00015839	protein_coding_gene	-1.82125	0.282975	0.0322056	-3.54777	0.0855093	1.29831e-09
clec-80	WBGene00043062	protein_coding_gene	-1.82928	0.281405	1.52974e-06	-1.1701	0.444392	5.07176e-23
C01C10.2	WBGene00015294	protein_coding_gene	-1.86781	0.273989	1.91545e-08	-1.69458	0.308944	6.30764e-11
ZK218.5	WBGene00013939	protein_coding_gene	-1.86852	0.273854	0.0353624	-1.81471	0.284261	0.00018478
K02E7.10	WBGene00019314	protein_coding_gene	-1.87027	0.273522	0.030481	-2.90907	0.133132	1.605e-06
sdz-29	WBGene00020081	pseudogene	-1.8743	0.272759	8.06972e-05	-1.71928	0.303701	0.000115801
T02G5.4	WBGene00020164	pseudogene	-1.87569	0.272496	1.2532e-11	-1.85744	0.275965	1.25198e-25
fbxa-199	WBGene00005931	protein_coding_gene	-1.88173	0.271358	0.0396738	-1.12096	0.459788	0.00408356
rmd-6	WBGene00020070	protein_coding_gene	-1.88207	0.271294	0.0166964	-1.76743	0.293731	0.000102102
F35F10.6	WBGene00018056	protein_coding_gene	-1.88297	0.271124	0.00800865	-1.18004	0.441339	0.0095704
drh-2	WBGene00001091	pseudogene	-1.89856	0.268211	3.30215e-27	-1.46201	0.362988	4.84307e-05
K10G4.10	WBGene00044202	protein_coding_gene	-1.90304	0.267379	0.0286497	-1.00601	0.497922	0.00882003
ppw-1	WBGene00004093	protein_coding_gene	-1.90374	0.267249	1.7368e-18	-1.52706	0.346984	5.50275e-26
F10C1.8	WBGene00017327	protein_coding_gene	-1.90902	0.266273	0.0052114	-1.09974	0.466601	0.0018341
ptp-5.3	WBGene00021207	protein_coding_gene	-1.91023	0.266049	0.00368592	-1.9764	0.254124	4.16901e-09
Y37H2A.12	WBGene00044758	protein_coding_gene	-1.91093	0.265922	1.83822e-10	-2.39898	0.189599	3.07221e-15
osm-3	WBGene00003884	protein_coding_gene	-1.91295	0.265549	8.87028e-05	-1.3479	0.392865	5.59107e-05
fbxa-55	WBGene00020453	protein_coding_gene	-1.92031	0.264198	7.33712e-06	-1.8776	0.272136	6.87094e-11
R11A8.1	WBGene00011236	protein_coding_gene	-1.92868	0.262669	2.2856e-20	-1.03849	0.486836	5.35536e-13
R12C12.7	WBGene00020027	protein_coding_gene	-1.93148	0.262159	7.03675e-25	-1.69262	0.309365	2.38922e-45
egas-3	WBGene00013480	protein_coding_gene	-1.9395	0.260707	0.0363376	-1.57904	0.334705	0.00164813
K06B4.15	WBGene00077450	protein_coding_gene	-1.94498	0.259719	0.0282604	-2.0477	0.24187	7.71294e-05
nhr-226	WBGene00020850	protein_coding_gene	-1.94856	0.259074	0.00459679	-1.80682	0.28582	1.52724e-06
fbxa-59	WBGene00020455	protein_coding_gene	-1.97573	0.254241	3.9138e-06	-2.04634	0.242098	2.8931e-22
Y37H2B.1	WBGene00012572	pseudogene	-1.97761	0.25391	0.022721	-1.76993	0.293223	0.000782911
fbxc-43	WBGene00045297	protein_coding_gene	-2.00457	0.249208	5.93094e-05	-1.72419	0.302667	3.71089e-07
ugt-29	WBGene00021709	protein_coding_gene	-2.00769	0.248671	2.63963e-19	-2.55714	0.169912	1.07097e-22
F10G2.4	WBGene00017365	protein_coding_gene	-2.01008	0.248259	0.00316643	-1.39853	0.379316	0.00408356
sid-1	WBGene00004795	protein_coding_gene	-2.01293	0.24777	9.89354e-18	-1.28242	0.411107	1.47968e-23
nep-8	WBGene00017553	protein_coding_gene	-2.01468	0.247469	0.00169654	-1.39052	0.381427	5.16543e-05
gst-41	WBGene00001789	protein_coding_gene	-2.01474	0.247458	0.000422759	-1.44855	0.366391	1.27339e-08
fbxb-81	WBGene00020541	protein_coding_gene	-2.01727	0.247026	0.00949378	-1.29699	0.406974	0.00902462
timm-17B.2	WBGene00017069	protein_coding_gene	-2.01727	0.247025	5.24453e-15	-1.40577	0.377417	1.54718e-09
fbxa-3	WBGene00020363	protein_coding_gene	-2.0202	0.246525	0.0353074	-2.31755	0.200608	8.94178e-05
fbxb-36	WBGene00017211	protein_coding_gene	-2.03714	0.243646	0.0119607	-1.74852	0.297606	0.000308934
K08D12.6	WBGene00019540	protein_coding_gene	-2.04956	0.241559	0.000143593	-1.39883	0.379236	6.90337e-20
clec-233	WBGene00009030	protein_coding_gene	-2.05377	0.240854	0.0164366	-1.98978	0.251778	2.15654e-05
C28D4.5	WBGene00007793	protein_coding_gene	-2.0551	0.240632	0.0052107	-1.96538	0.256072	5.64208e-10
K02E7.6	WBGene00019311	pseudogene	-2.05942	0.239912	2.35211e-05	-2.18659	0.21967	5.68562e-13
F54A3.2	WBGene00018781	protein_coding_gene	-2.06343	0.239247	4.85084e-24	-1.69741	0.308339	1.58841e-17
nhr-183	WBGene00018266	protein_coding_gene	-2.06918	0.238294	0.00063312	-2.32343	0.199792	1.54043e-08
fbxa-210	WBGene00012565	protein_coding_gene	-2.07201	0.237828	2.0227e-34	-2.23206	0.212854	1.7676e-46
C16C4.18	WBGene00194998	protein_coding_gene	-2.07871	0.236727	0.000145546	-2.32784	0.199182	6.93944e-09
fbxa-51	WBGene00020448	protein_coding_gene	-2.09173	0.234599	2.2194e-06	-1.25391	0.41931	8.45071e-05
nhr-263	WBGene00017367	protein_coding_gene	-2.10032	0.233207	0.0268127	-1.48491	0.357271	0.00257814
R03H10.7	WBGene00019859	protein_coding_gene	-2.10354	0.232687	0.0148227	-1.96215	0.256645	3.06986e-05
F59H6.3	WBGene00019134	pseudogene	-2.11645	0.230614	0.0138657	-1.10251	0.465705	0.00463736
trp-2	WBGene00006615	protein_coding_gene	-2.11932	0.230155	1.93386e-05	-1.91697	0.26481	9.08216e-10
clec-47	WBGene00011668	protein_coding_gene	-2.12717	0.228906	1.97749e-20	-2.24452	0.211024	3.5854e-08
ZK637.6	WBGene00014987	pseudogene	-2.1321	0.228125	2.30024e-20	-1.34335	0.394105	3.19749e-11
T05F1.5	WBGene00011491	protein_coding_gene	-2.14122	0.226688	0.0040688	-1.62098	0.325115	1.00532e-06
fbxa-95	WBGene00009222	protein_coding_gene	-2.15282	0.224872	7.23626e-09	-2.86806	0.136971	1.20256e-17
M162.12	WBGene00050946	pseudogene	-2.15331	0.224796	0.0192538	-1.11729	0.46096	0.00468008
ctl-1	WBGene00000830	protein_coding_gene	-2.16673	0.222714	0.019289	-2.37553	0.192705	2.50502e-06
H04D03.3	WBGene00010364	protein_coding_gene	-2.17124	0.222019	0.00193911	-1.27546	0.413093	0.00299311
CE7X_3.1	WBGene00008349	pseudogene	-2.18642	0.219696	0.000382353	-1.88076	0.27154	0.000160337
irg-4	WBGene00008584	protein_coding_gene	-2.19728	0.218048	1.60055e-08	-2.08438	0.235798	2.25574e-08
rgs-9	WBGene00004352	protein_coding_gene	-2.20213	0.217317	1.66648e-15	-2.20462	0.216942	4.2317e-20
enu-3.5	WBGene00012552	protein_coding_gene	-2.21352	0.215607	2.65686e-05	-1.38659	0.382467	0.000666451
fbxa-187	WBGene00009838	pseudogene	-2.21626	0.215198	0.0196779	-2.12984	0.228484	0.000131627
F31E9.6	WBGene00009299	protein_coding_gene	-2.22708	0.21359	4.77206e-06	-1.72478	0.302544	2.71367e-06
W04E12.5	WBGene00012250	protein_coding_gene	-2.23011	0.213143	0.0143085	-1.56636	0.33766	0.00259975
fkb-8	WBGene00001433	protein_coding_gene	-2.23827	0.21194	7.33712e-06	-2.22578	0.213783	7.63549e-12
C29F9.2	WBGene00016217	protein_coding_gene	-2.24183	0.211418	0.00390063	-1.42624	0.372099	0.00213592
Y17D7B.7	WBGene00014562	pseudogene	-2.24386	0.211121	6.30429e-05	-1.9515	0.258548	2.01304e-12
T08E11.8	WBGene00020364	protein_coding_gene	-2.24793	0.210526	0.00730331	-1.01304	0.4955	0.00782532
C13G5.2	WBGene00015747	protein_coding_gene	-2.26904	0.207468	7.50528e-40	-2.22206	0.214335	3.23377e-49
sqst-5	WBGene00269434	protein_coding_gene	-2.27824	0.206149	0.00144301	-1.7826	0.290659	1.37286e-06
F11A5.18	WBGene00045511	protein_coding_gene	-2.30509	0.202348	0.00648741	-1.37521	0.385496	0.00107434
nhr-227	WBGene00020851	protein_coding_gene	-2.31131	0.201477	0.0073573	-2.08171	0.236234	1.58275e-05
ZC266.1	WBGene00022584	protein_coding_gene	-2.32326	0.199815	7.60645e-10	-1.47631	0.359406	6.8156e-06
clec-73	WBGene00021579	protein_coding_gene	-2.33799	0.197786	2.81984e-05	-2.44721	0.183364	2.77378e-20
K08H2.3	WBGene00010690	protein_coding_gene	-2.34367	0.197008	1.59155e-13	-1.14768	0.451352	7.00607e-05
Y38H8A.8	WBGene00045062	pseudogene	-2.34813	0.196401	0.0121406	-2.55554	0.1701	1.4054e-05
F08D12.2	WBGene00017246	protein_coding_gene	-2.35618	0.195307	2.75864e-12	-2.70666	0.153185	2.6374e-31
C30G12.2	WBGene00016274	protein_coding_gene	-2.35702	0.195194	0.000162509	-1.34941	0.392452	6.20725e-11
fbxa-64	WBGene00020883	protein_coding_gene	-2.36775	0.193748	1.63377e-10	-2.15073	0.225199	2.36303e-14
E01G4.7	WBGene00045410	pseudogene	-2.37821	0.192348	3.59756e-12	-4.22438	0.0534978	2.7338e-50
K09F6.5	WBGene00019588	protein_coding_gene	-2.38846	0.190986	0.0116012	-2.074	0.2375	0.000176231
peel-1	WBGene00077563	protein_coding_gene	-2.38931	0.190874	0.00492307	-1.47731	0.359159	0.000381748
fbxa-192	WBGene00010212	protein_coding_gene	-2.39196	0.190524	2.34435e-23	-2.22838	0.213398	1.95842e-23
bath-13	WBGene00018223	protein_coding_gene	-2.39331	0.190345	0.000561248	-1.9499	0.258834	1.29029e-07
C23H5.8	WBGene00016027	protein_coding_gene	-2.39892	0.189606	8.75019e-06	-1.54549	0.34258	8.40405e-24
H11L12.1	WBGene00019189	protein_coding_gene	-2.39964	0.189512	1.3797e-05	-1.72355	0.302802	1.93342e-07
R10E8.3	WBGene00011209	protein_coding_gene	-2.40152	0.189265	0.00396307	-2.15183	0.225026	0.000109995
C25F9.6	WBGene00007726	protein_coding_gene	-2.40175	0.189235	0.0051276	-1.17235	0.443697	0.011952
C46G7.5	WBGene00044502	protein_coding_gene	-2.43045	0.185507	4.2165e-05	-2.28902	0.204614	5.38478e-11
fbxc-50	WBGene00015912	protein_coding_gene	-2.43398	0.185055	4.20137e-27	-2.28607	0.205034	2.95731e-42
his-48	WBGene00001922	protein_coding_gene	-2.43924	0.18438	0.00743903	-1.0292	0.489982	0.0074753
bath-21	WBGene00019138	protein_coding_gene	-2.45198	0.182759	8.5387e-06	-1.65715	0.317066	3.32706e-05
ZC239.13	WBGene00022571	protein_coding_gene	-2.45314	0.182613	0.00322365	-1.29943	0.406287	0.00165076
clec-147	WBGene00007313	protein_coding_gene	-2.46839	0.180692	1.38891e-07	-3.22455	0.106982	5.4339e-37
fbxa-54	WBGene00020449	protein_coding_gene	-2.47185	0.18026	1.62746e-06	-1.96967	0.255311	5.6702e-12
Y47G6A.14	WBGene00021640	protein_coding_gene	-2.47508	0.179857	1.92564e-27	-3.23006	0.106575	2.08821e-45
math-49	WBGene00022690	protein_coding_gene	-2.48501	0.178622	0.00828854	-1.84711	0.277949	0.00078243
F55A3.7	WBGene00018852	pseudogene	-2.49195	0.177766	5.0253e-07	-1.28706	0.409786	3.3059e-06
F23D12.3	WBGene00009087	protein_coding_gene	-2.49404	0.177509	0.000217663	-1.93409	0.261687	2.76525e-08
T28B8.4	WBGene00012115	protein_coding_gene	-2.49971	0.176813	0.000158289	-1.05646	0.48081	0.00374389
F52C6.13	WBGene00018670	protein_coding_gene	-2.5016	0.17658	0.00351335	-1.27699	0.412654	0.00643086
cdr-4	WBGene00010470	protein_coding_gene	-2.50387	0.176303	1.98448e-05	-1.07578	0.474413	1.94885e-12
linc-72	WBGene00219590	lincRNA_gene	-2.53151	0.172958	0.00313908	-1.06139	0.479169	0.0319868
F52C6.2	WBGene00018659	protein_coding_gene	-2.5487	0.170909	6.12318e-30	-1.64627	0.319464	6.05475e-14
srw-85	WBGene00005832	protein_coding_gene	-2.55005	0.170749	0.00300002	-2.39912	0.18958	4.54213e-05
C32H11.7	WBGene00007870	pseudogene	-2.56878	0.168546	0.00274362	-1.76991	0.293227	0.000104791
fbxb-53	WBGene00018104	protein_coding_gene	-2.57145	0.168234	0.000907736	-1.73777	0.299832	0.000984325
fbxb-12	WBGene00018109	pseudogene	-2.57514	0.167805	0.00270514	-1.4915	0.355644	0.000533858
K05F6.15	WBGene00269419	pseudogene	-2.59385	0.165643	0.00031291	-2.2807	0.205798	2.25476e-05
bath-20	WBGene00015012	protein_coding_gene	-2.60557	0.164303	0.00234284	-2.0268	0.245399	2.05719e-05
B0281.5	WBGene00015112	protein_coding_gene	-2.60932	0.163876	1.49788e-18	-2.58053	0.167179	7.27216e-17
nhr-220	WBGene00020591	pseudogene	-2.61219	0.163551	0.00135229	-1.9462	0.259498	0.000248098
fbxb-51	WBGene00019414	protein_coding_gene	-2.62297	0.162333	0.00217407	-1.73229	0.300974	0.000120502
Y23H5A.8	WBGene00023172	protein_coding_gene	-2.63566	0.160912	0.000997688	-2.08486	0.235719	0.000204134
Y53C10A.1	WBGene00014915	pseudogene	-2.66364	0.157821	1.13176e-23	-1.15343	0.449556	9.75531e-07
F59E12.15	WBGene00235269	protein_coding_gene	-2.66515	0.157655	0.00186452	-1.49636	0.354447	0.000449531
R03D7.2	WBGene00010989	protein_coding_gene	-2.66661	0.157497	9.5606e-22	-1.61241	0.327051	1.49832e-07
Y40C5A.4	WBGene00021497	protein_coding_gene	-2.67965	0.15608	7.25492e-11	-1.93424	0.261659	3.27144e-17
nspc-19	WBGene00008360	protein_coding_gene	-2.69665	0.15425	0.00013268	-3.13449	0.113874	3.64429e-21
Y69A2AR.12	WBGene00022083	protein_coding_gene	-2.69783	0.154124	0.00382744	-1.71838	0.303889	0.000566382
F21D9.2	WBGene00009016	protein_coding_gene	-2.70205	0.153675	0.000205539	-1.96927	0.255383	4.8091e-07
K09F6.13	WBGene00235164	protein_coding_gene	-2.70421	0.153445	0.00160018	-3.10337	0.116357	1.80933e-08
npl-4.1	WBGene00019120	protein_coding_gene	-2.72744	0.150994	1.05412e-22	-2.52685	0.173518	2.30923e-25
scrm-3	WBGene00015437	protein_coding_gene	-2.72824	0.15091	0.00123346	-1.93114	0.262223	2.99833e-05
acox-1.2	WBGene00008565	protein_coding_gene	-2.73242	0.150474	5.05917e-16	-1.1565	0.448601	4.76036e-05
F36H5.17	WBGene00270293	protein_coding_gene	-2.73285	0.150429	0.00143046	-1.5052	0.35228	0.000446305
bath-30	WBGene00017460	protein_coding_gene	-2.73926	0.149761	5.73804e-37	-2.70937	0.152897	4.50271e-49
F11A5.15	WBGene00008680	protein_coding_gene	-2.75051	0.148599	0.00133736	-2.22573	0.21379	6.54909e-06
F12E12.11	WBGene00044811	protein_coding_gene	-2.75076	0.148573	2.57026e-09	-2.01892	0.246743	3.75644e-09
Y102A5C.35	WBGene00044220	pseudogene	-2.75873	0.147754	0.00128446	-1.45434	0.364923	0.00376223
Y38H6C.19	WBGene00012631	protein_coding_gene	-2.77414	0.146185	6.66603e-06	-3.24368	0.105573	7.1722e-35
sdz-18	WBGene00018442	protein_coding_gene	-2.78795	0.144791	0.00108557	-1.625	0.324209	0.000246062
bath-6	WBGene00018666	pseudogene	-2.80301	0.143288	1.50572e-06	-1.48599	0.357003	0.00120995
fbxb-43	WBGene00021774	protein_coding_gene	-2.81251	0.142347	0.000493908	-1.82486	0.282269	0.000570076
arrd-20	WBGene00015440	pseudogene	-2.8204	0.141572	0.00100389	-2.19657	0.218156	0.000125315
C25F9.9	WBGene00007728	protein_coding_gene	-2.82479	0.141141	0.000979433	-3.25424	0.104803	9.46903e-09
F16H6.7	WBGene00008897	protein_coding_gene	-2.82635	0.140988	0.000913674	-1.68757	0.310449	0.000131271
CE7X_3.2	WBGene00008350	pseudogene	-2.83157	0.140479	0.00234964	-1.96774	0.255652	2.12965e-05
ZC239.20	WBGene00044371	protein_coding_gene	-2.83604	0.140044	0.00010702	-2.12849	0.228697	9.23576e-06
F13B6.3	WBGene00017418	protein_coding_gene	-2.85122	0.138579	8.8345e-12	-2.39148	0.190587	4.40159e-26
ugt-28	WBGene00015693	protein_coding_gene	-2.85793	0.137936	3.0057e-21	-2.00695	0.248799	3.28953e-13
C17B7.5	WBGene00015879	protein_coding_gene	-2.86205	0.137543	0.000821152	-2.15559	0.224442	9.91118e-06
D1022.17	WBGene00271809	ncRNA_gene	-2.88131	0.135718	2.67514e-05	-1.92502	0.263337	0.00013869
scrm-4	WBGene00008681	protein_coding_gene	-2.88256	0.135601	2.2338e-22	-2.03275	0.244388	2.66148e-26
folt-2	WBGene00018138	protein_coding_gene	-2.88498	0.135374	0.000227021	-1.87268	0.273065	3.09905e-35
fbxa-57	WBGene00016224	pseudogene	-2.88503	0.135369	0.000767321	-2.36399	0.194253	5.18832e-05
C40A11.4	WBGene00016547	protein_coding_gene	-2.89153	0.134761	0.00174026	-2.34538	0.196775	1.40489e-05
fbxb-52	WBGene00019417	protein_coding_gene	-2.89276	0.134646	0.000733083	-1.35909	0.389828	0.00112326
F57E7.1	WBGene00010202	protein_coding_gene	-2.90237	0.133752	0.000709787	-2.95945	0.128563	6.48267e-08
fbxc-19	WBGene00020361	protein_coding_gene	-2.90854	0.133181	0.000651317	-2.09999	0.23326	0.000171177
fbxb-13	WBGene00015607	protein_coding_gene	-2.9086	0.133176	0.00028589	-1.97495	0.254379	0.000175989
Y43F8B.14	WBGene00012824	protein_coding_gene	-2.92713	0.131476	0.000618656	-1.41022	0.376253	0.000878942
fbxb-44	WBGene00019416	protein_coding_gene	-2.93901	0.130398	0.000585944	-1.96442	0.256242	3.25258e-05
clec-119	WBGene00018575	protein_coding_gene	-2.94341	0.130001	9.36377e-06	-2.5061	0.176031	1.02767e-09
Y45F10C.6	WBGene00044256	protein_coding_gene	-2.95049	0.129364	0.000535191	-1.75408	0.296462	8.59499e-05
col-141	WBGene00000714	protein_coding_gene	-2.96731	0.127864	3.33974e-05	-1.65937	0.316577	0.000122156
F40G9.6	WBGene00018242	protein_coding_gene	-2.9899	0.125878	0.000471577	-2.19473	0.218434	0.000111734
fbxb-97	WBGene00016885	protein_coding_gene	-2.9957	0.125373	0.000445436	-1.3617	0.389124	0.00110708
F21D9.6	WBGene00009020	pseudogene	-2.99919	0.12507	0.000457426	-2.09502	0.234064	0.000253839
R10E8.1	WBGene00011207	protein_coding_gene	-3.01056	0.124088	2.71888e-14	-3.16478	0.111508	1.50004e-27
C50E3.13	WBGene00016824	protein_coding_gene	-3.01808	0.123444	8.56429e-30	-2.97952	0.126787	4.67756e-39
msp-53	WBGene00003446	protein_coding_gene	-3.01818	0.123435	0.000217737	-2.60559	0.164301	8.01266e-07
ZK1240.11	WBGene00206413	protein_coding_gene	-3.02164	0.123139	0.000417802	-1.72273	0.302974	0.000113538
M01G12.9	WBGene00010822	protein_coding_gene	-3.03178	0.122277	3.98699e-09	-2.91271	0.132796	1.31517e-18
M04C3.5	WBGene00206418	protein_coding_gene	-3.03494	0.122009	0.00039454	-4.02712	0.0613361	3.91567e-11
C40A11.8	WBGene00016551	protein_coding_gene	-3.04213	0.121402	9.34568e-09	-1.7296	0.301535	2.50185e-07
Y39G10AR.16	WBGene00021472	protein_coding_gene	-3.0597	0.119933	1.55733e-05	-3.14036	0.113412	5.01921e-20
K08D10.9	WBGene00019532	pseudogene	-3.08869	0.117547	0.000301542	-2.09849	0.233503	1.16351e-05
linc-11	WBGene00219758	lincRNA_gene	-3.12227	0.114843	7.56188e-05	-3.41857	0.0935205	1.51674e-07
C33C12.7	WBGene00016339	protein_coding_gene	-3.14057	0.113395	0.000233858	-2.43164	0.185355	2.06713e-05
ZC239.22	WBGene00194717	protein_coding_gene	-3.14175	0.113302	0.000691881	-3.48156	0.0895251	9.695e-10
clp-6	WBGene00000546	protein_coding_gene	-3.14872	0.112756	2.39996e-06	-2.30167	0.202828	1.70098e-14
col-12	WBGene00000601	protein_coding_gene	-3.15114	0.112567	1.46886e-06	-1.64142	0.32054	6.21077e-16
fbxa-156	WBGene00007392	protein_coding_gene	-3.15751	0.112071	5.8863e-05	-2.85982	0.137756	8.24601e-10
T20D4.11	WBGene00020617	protein_coding_gene	-3.16713	0.111327	0.000649579	-2.05925	0.239941	0.000245103
fbxb-98	WBGene00015830	protein_coding_gene	-3.18938	0.109623	0.000191213	-1.55664	0.339943	0.000317237
T24E12.5	WBGene00020774	protein_coding_gene	-3.19057	0.109532	0.000166747	-4.27944	0.0514944	4.13759e-10
F47H4.2	WBGene00009835	protein_coding_gene	-3.19268	0.109372	0.000559537	-4.86194	0.0343882	2.63148e-14
C50E3.12	WBGene00016823	protein_coding_gene	-3.20705	0.108288	2.0879e-19	-1.75945	0.295361	1.15905e-08
F09C6.12	WBGene00044182	protein_coding_gene	-3.20734	0.108266	0.000505912	-3.77514	0.0730414	1.92123e-08
Y113G7A.13	WBGene00013750	protein_coding_gene	-3.20978	0.108084	0.000171137	-2.11751	0.230445	0.000171749
ZK1025.3	WBGene00014183	protein_coding_gene	-3.21452	0.107729	0.0001533	-1.85663	0.276121	0.000514561
C52E2.5	WBGene00016884	protein_coding_gene	-3.21712	0.107535	0.000471128	-3.17695	0.110572	5.39367e-07
nspa-5	WBGene00013887	protein_coding_gene	-3.23591	0.106143	0.000113627	-3.66777	0.0786848	2.33541e-08
gst-38	WBGene00001786	protein_coding_gene	-3.23786	0.106	0.000153999	-1.39022	0.381507	0.00463348
W02A11.6	WBGene00014852	pseudogene	-3.24071	0.105791	0.00014551	-1.44582	0.367082	0.000704707
B0281.4	WBGene00015111	protein_coding_gene	-3.24209	0.10569	0.000143359	-1.49246	0.355406	0.000491839
duxl-1	WBGene00022554	protein_coding_gene	-3.25535	0.104723	2.64285e-26	-3.76535	0.0735386	4.81443e-48
W05G11.2	WBGene00021040	protein_coding_gene	-3.26697	0.103883	9.03469e-05	-2.56768	0.168676	1.51622e-05
Y46B2A.4	WBGene00284850	protein_coding_gene	-3.26775	0.103827	0.000111437	-2.1032	0.232741	0.000194482
C08F11.6	WBGene00014672	pseudogene	-3.27309	0.103443	2.72412e-06	-2.82978	0.140654	1.36112e-09
kin-21	WBGene00002204	protein_coding_gene	-3.28004	0.102946	0.000118223	-2.6187	0.162814	9.21616e-06
F59H6.15	WBGene00269394	protein_coding_gene	-3.29676	0.10176	0.000114258	-2.5509	0.170649	1.30609e-05
Y47H10A.6	WBGene00077537	pseudogene	-3.32779	0.0995944	9.87242e-05	-1.80147	0.286882	7.54747e-05
fbxb-50	WBGene00019413	protein_coding_gene	-3.32779	0.0995944	9.87242e-05	-1.85873	0.275719	4.3496e-05
C40A11.6	WBGene00016549	protein_coding_gene	-3.34341	0.0985223	8.99269e-05	-2.70851	0.152988	2.28362e-07
Y19D10B.6	WBGene00021235	protein_coding_gene	-3.34342	0.0985211	3.88406e-06	-2.28548	0.205117	1.065e-06
Y49E10.37	WBGene00304219	ncRNA_gene	-3.3491	0.0981342	9.72054e-16	-2.12482	0.22928	2.94128e-11
T02G6.10	WBGene00077772	pseudogene	-3.34967	0.0980956	1.13505e-05	-2.52748	0.173442	1.81291e-05
F16H6.10	WBGene00008900	protein_coding_gene	-3.3619	0.0972671	9.48125e-15	-3.47092	0.0901881	3.03481e-22
Y47G7B.2	WBGene00021654	protein_coding_gene	-3.37408	0.0964495	4.37296e-05	-1.17577	0.442648	0.0200834
arrd-22	WBGene00020612	protein_coding_gene	-3.39521	0.0950471	1.1902e-05	-2.02857	0.245099	1.30322e-06
fbxb-42	WBGene00021773	protein_coding_gene	-3.39723	0.0949141	0.000221142	-2.34621	0.196661	2.65382e-06
fbxb-15	WBGene00022557	protein_coding_gene	-3.39748	0.0948982	5.30322e-06	-2.56465	0.16903	1.77308e-05
npr-30	WBGene00019183	protein_coding_gene	-3.4023	0.0945814	0.0002455	-2.02043	0.246485	1.70164e-06
sdz-11	WBGene00017408	protein_coding_gene	-3.41349	0.0938506	6.39684e-05	-1.6079	0.328077	0.000236272
btb-17	WBGene00018200	protein_coding_gene	-3.41592	0.0936926	2.35972e-06	-4.43017	0.0463857	1.34393e-16
W07A12.8	WBGene00012325	protein_coding_gene	-3.42322	0.0932197	1.35964e-06	-1.32144	0.400136	0.0014634
stdh-2	WBGene00008678	protein_coding_gene	-3.42449	0.0931377	5.73625e-05	-2.38521	0.191417	2.40059e-06
Y60A3A.25	WBGene00044211	protein_coding_gene	-3.43735	0.0923115	3.17126e-05	-2.04452	0.242404	3.70693e-07
Y43F8B.24	WBGene00195176	protein_coding_gene	-3.46284	0.0906944	4.94751e-05	-3.24107	0.105765	3.81494e-07
phat-3	WBGene00016782	protein_coding_gene	-3.47174	0.0901367	6.60444e-17	-4.00616	0.0622336	2.60059e-60
C17F4.8	WBGene00015914	protein_coding_gene	-3.48202	0.0894966	4.55228e-05	-2.23927	0.211793	5.91298e-06
F26A3.5	WBGene00009143	protein_coding_gene	-3.48213	0.0894898	1.3968e-06	-3.40872	0.0941616	8.91212e-16
F14D2.5	WBGene00017453	protein_coding_gene	-3.48331	0.089417	4.56032e-05	-1.32798	0.398325	0.00135111
F36H5.14	WBGene00219271	protein_coding_gene	-3.49068	0.0889612	4.36963e-05	-3.07885	0.118351	2.10733e-08
sdz-24	WBGene00019495	protein_coding_gene	-3.4926	0.088843	2.16636e-05	-5.65262	0.0198788	2.21928e-101
F19B2.6	WBGene00008945	protein_coding_gene	-3.49789	0.0885178	8.2419e-07	-2.14928	0.225425	1.83618e-08
fbxb-96	WBGene00016886	protein_coding_gene	-3.51202	0.0876548	3.91272e-05	-2.17022	0.222176	7.50919e-06
bath-3	WBGene00019140	protein_coding_gene	-3.53841	0.0860661	2.84293e-13	-2.50789	0.175813	6.82922e-10
asp-17	WBGene00012683	protein_coding_gene	-3.55089	0.085325	3.96236e-06	-2.98377	0.126414	9.03584e-17
F39F10.3	WBGene00018203	protein_coding_gene	-3.56382	0.0845636	7.70407e-10	-2.9356	0.130706	5.03848e-11
fbxa-188	WBGene00009839	protein_coding_gene	-3.56384	0.0845622	2.99526e-05	-3.16322	0.111629	1.35743e-08
Y73B6BL.14	WBGene00022237	protein_coding_gene	-3.59445	0.082787	0.000105901	-1.17289	0.443533	0.00338875
ZC204.12	WBGene00022562	protein_coding_gene	-3.61462	0.0816379	1.7266e-07	-5.61326	0.0204287	3.07544e-42
ZK1240.5	WBGene00022870	protein_coding_gene	-3.62093	0.0812816	2.21196e-05	-2.81879	0.141729	1.60072e-07
scrm-8	WBGene00019530	protein_coding_gene	-3.62516	0.0810433	1.92984e-05	-2.6351	0.160974	9.05589e-06
T20D4.5	WBGene00020611	protein_coding_gene	-3.63856	0.0802944	2.00574e-05	-2.34996	0.196151	3.05384e-06
C04G6.6	WBGene00015456	protein_coding_gene	-3.66284	0.0789542	1.6582e-18	-2.14809	0.225611	4.77936e-15
F54E2.1	WBGene00018823	protein_coding_gene	-3.71478	0.0761623	5.10293e-08	-3.4919	0.0888862	1.22132e-26
ZC239.21	WBGene00044372	protein_coding_gene	-3.72159	0.0758038	1.27782e-05	-1.59349	0.331368	0.00023401
F14D2.15	WBGene00023427	protein_coding_gene	-3.7317	0.0752741	1.00217e-20	-3.64612	0.0798744	9.66403e-24
msp-64	WBGene00003457	protein_coding_gene	-3.74425	0.074622	7.61131e-07	-3.7683	0.0733885	1.31308e-34
bath-27	WBGene00017450	protein_coding_gene	-3.75319	0.0741614	4.6461e-16	-3.48504	0.0893099	3.90012e-17
btb-3	WBGene00015013	pseudogene	-3.76885	0.0733608	1.00786e-05	-2.25748	0.209137	8.68281e-05
F19B10.2	WBGene00017584	protein_coding_gene	-3.79211	0.0721875	4.4826e-22	-3.68833	0.0775714	2.40739e-30
F59H6.2	WBGene00019133	pseudogene	-3.79341	0.0721225	8.65363e-06	-1.56571	0.33781	0.000296161
math-20	WBGene00016555	protein_coding_gene	-3.79424	0.0720807	2.33901e-10	-3.54892	0.0854412	7.22533e-24
fbxa-117	WBGene00014907	pseudogene	-3.80193	0.0716976	8.32695e-06	-2.2109	0.216	6.82773e-06
scrm-5	WBGene00019531	protein_coding_gene	-3.81741	0.0709325	6.36461e-06	-3.50171	0.0882836	1.39939e-09
T19C9.8	WBGene00011844	protein_coding_gene	-3.81857	0.0708752	6.34212e-06	-4.43128	0.0463503	2.47648e-10
fbxa-10	WBGene00020450	protein_coding_gene	-3.83066	0.070284	7.14445e-06	-3.22177	0.107189	4.72328e-07
fbxb-49	WBGene00019412	protein_coding_gene	-3.84392	0.0696408	6.50782e-06	-1.5549	0.340352	0.00293874
nhr-115	WBGene00003705	protein_coding_gene	-3.84649	0.069517	4.38738e-10	-2.01053	0.248182	5.44759e-07
F52C6.4	WBGene00018661	protein_coding_gene	-3.87414	0.0681973	2.68466e-05	-2.57802	0.16747	2.49279e-06
F10E7.1	WBGene00017343	protein_coding_gene	-3.87479	0.0681666	5.56328e-06	-2.20281	0.217215	6.77871e-06
K09H9.7	WBGene00019598	protein_coding_gene	-3.87901	0.0679674	6.15142e-28	-2.91239	0.132826	3.82046e-27
fat-5	WBGene00001397	protein_coding_gene	-3.90702	0.0666606	3.00401e-36	-1.38064	0.384049	2.59395e-23
T12B5.14	WBGene00050913	protein_coding_gene	-3.91446	0.0663178	4.40646e-06	-3.03975	0.121603	2.96809e-08
T26E3.8	WBGene00012041	protein_coding_gene	-3.91698	0.0662022	4.3788e-06	-2.23916	0.211809	8.69939e-05
nspd-7	WBGene00012781	protein_coding_gene	-3.98112	0.0633234	8.49635e-08	-3.76369	0.0736236	1.69284e-40
fbxa-11	WBGene00020451	protein_coding_gene	-3.9903	0.0629218	2.94086e-06	-2.98581	0.126236	5.49004e-08
math-40	WBGene00020359	protein_coding_gene	-4.01806	0.0617225	4.00202e-08	-3.39567	0.0950169	7.30006e-13
F14D2.19	WBGene00206522	protein_coding_gene	-4.04702	0.0604958	2.13559e-06	-3.90895	0.0665717	9.69822e-11
fbxa-6	WBGene00008352	protein_coding_gene	-4.04752	0.0604749	2.11213e-06	-3.56104	0.084727	2.34537e-08
Y57G11C.40	WBGene00013329	protein_coding_gene	-4.05109	0.0603254	2.06427e-06	-2.28377	0.20536	4.30283e-06
Y9D1A.1	WBGene00021186	protein_coding_gene	-4.05633	0.0601067	7.76972e-16	-2.88706	0.135179	3.69886e-15
pud-3	WBGene00017501	protein_coding_gene	-4.07828	0.059199	1.2059e-06	-4.35569	0.0488436	1.6409e-11
K05F6.4	WBGene00019415	protein_coding_gene	-4.08957	0.0587375	5.81363e-09	-2.75033	0.148616	3.86945e-08
F42G2.5	WBGene00018354	protein_coding_gene	-4.09698	0.0584366	1.5815e-06	-4.4277	0.0464652	3.82214e-11
C02G6.1	WBGene00015359	pseudogene	-4.12568	0.0572858	2.09197e-07	-1.03294	0.488713	0.00531255
F31E9.11	WBGene00195233	ncRNA_gene	-4.13753	0.0568172	7.14445e-06	-3.55514	0.085074	1.11714e-09
math-24	WBGene00016719	protein_coding_gene	-4.15824	0.0560073	1.9263e-09	-4.20615	0.0541778	6.72457e-22
F26D2.10	WBGene00009149	protein_coding_gene	-4.1601	0.0559353	9.88102e-07	-2.85788	0.13794	1.05691e-09
fbxb-46	WBGene00019420	protein_coding_gene	-4.16068	0.0559126	1.0869e-06	-1.9423	0.260201	3.2051e-05
ugt-25	WBGene00015692	protein_coding_gene	-4.1758	0.0553297	2.0204e-25	-4.01512	0.0618484	6.53235e-37
clec-72	WBGene00021583	protein_coding_gene	-4.18123	0.0551219	9.83115e-07	-3.08257	0.118047	2.59234e-08
fbxb-20	WBGene00022559	protein_coding_gene	-4.20092	0.0543749	8.60959e-07	-1.95501	0.257919	0.000190296
fbxa-38	WBGene00016522	protein_coding_gene	-4.20261	0.0543111	8.50757e-07	-3.51404	0.0875322	1.55951e-09
D1065.6	WBGene00268212	ncRNA_gene	-4.24972	0.0525663	6.93085e-08	-2.8082	0.142774	4.97357e-06
fbxb-95	WBGene00016880	protein_coding_gene	-4.25102	0.052519	6.33112e-07	-2.47369	0.18003	1.35e-06
F52C6.12	WBGene00018669	protein_coding_gene	-4.26431	0.0520373	3.8039e-06	-3.40066	0.0946889	3.2628e-09
Y75B8A.32	WBGene00013562	protein_coding_gene	-4.2937	0.0509881	4.95522e-07	-3.71157	0.0763317	4.11388e-10
F19B10.1	WBGene00017583	protein_coding_gene	-4.30094	0.0507327	3.55098e-14	-3.54538	0.0856515	5.79036e-19
fbxa-60	WBGene00020456	protein_coding_gene	-4.33547	0.0495328	1.35257e-28	-3.42962	0.0928069	1.99203e-65
fbxb-54	WBGene00019418	protein_coding_gene	-4.38044	0.0480128	2.90282e-07	-2.81481	0.142121	1.30743e-07
btb-14	WBGene00013275	protein_coding_gene	-4.39031	0.0476855	5.95425e-25	-3.05222	0.120556	2.11314e-29
F52C6.3	WBGene00018660	protein_coding_gene	-4.39878	0.0474064	2.6151e-07	-3.17344	0.110841	3.36132e-07
grsp-4	WBGene00017201	protein_coding_gene	-4.40154	0.0473155	3.35318e-47	-2.15694	0.224232	1.26144e-20
M04C3.2	WBGene00010851	protein_coding_gene	-4.41445	0.046894	2.41542e-07	-4.36753	0.0484444	5.89622e-11
ctsa-4.2	WBGene00021503	protein_coding_gene	-4.42639	0.0465075	7.52185e-44	-3.23181	0.106446	1.76449e-84
K08D10.14	WBGene00219216	protein_coding_gene	-4.47959	0.0448237	1.62763e-07	-3.97267	0.0636952	1.42749e-09
Y73B6BL.288	WBGene00219218	protein_coding_gene	-4.48611	0.0446216	3.08972e-15	-2.22115	0.21447	7.60644e-06
zeel-1	WBGene00021463	protein_coding_gene	-4.48705	0.0445926	1.52204e-07	-3.37082	0.0966676	1.25958e-09
C04E12.2	WBGene00015433	protein_coding_gene	-4.5037	0.0440809	1.10504e-06	-3.9734	0.0636631	6.52478e-11
fbxa-180	WBGene00009295	pseudogene	-4.53635	0.0430947	9.03745e-07	-3.89716	0.0671177	2.01764e-09
R07E5.15	WBGene00011120	protein_coding_gene	-4.56144	0.0423516	3.4683e-07	-3.50932	0.0878191	1.86489e-14
F49F1.7	WBGene00018647	protein_coding_gene	-4.59568	0.0413584	7.06599e-07	-1.08807	0.470392	0.0195183
math-39	WBGene00020358	protein_coding_gene	-4.64464	0.0399783	4.99708e-07	-3.45974	0.0908895	6.84813e-15
F14D2.14	WBGene00017462	protein_coding_gene	-4.68552	0.0388614	4.32119e-08	-3.08631	0.117741	2.48319e-08
bath-11	WBGene00018664	pseudogene	-4.69867	0.0385087	4.02017e-08	-2.61449	0.163291	1.28411e-07
Y54G2A.45	WBGene00044488	protein_coding_gene	-4.7033	0.0383853	3.8996e-27	-2.51888	0.174479	1.32698e-30
math-41	WBGene00020360	protein_coding_gene	-4.71981	0.0379486	2.37833e-11	-3.26208	0.104235	1.60109e-12
T22B7.7	WBGene00020674	protein_coding_gene	-4.72294	0.0378663	1.87885e-30	-2.19411	0.218527	7.21667e-20
T28A11.2	WBGene00020869	protein_coding_gene	-4.72661	0.03777	8.64634e-15	-2.94785	0.129601	4.9775e-11
F14D2.11	WBGene00017459	protein_coding_gene	-4.74639	0.0372558	2.96091e-08	-3.33633	0.0990066	1.64252e-07
fbxb-91	WBGene00044692	protein_coding_gene	-4.76925	0.0366701	2.49383e-08	-2.84052	0.139611	2.02619e-06
Y82E9BR.5	WBGene00022338	protein_coding_gene	-4.77253	0.0365868	2.44154e-08	-3.75183	0.074231	1.474e-08
Y46G5A.7	WBGene00012899	protein_coding_gene	-4.82681	0.0352359	1.70225e-08	-3.91129	0.0664638	6.02759e-09
nspc-14	WBGene00009638	protein_coding_gene	-4.83325	0.035079	6.13311e-31	-5.23325	0.0265849	9.97363e-106
fbxa-216	WBGene00012953	protein_coding_gene	-4.85979	0.0344397	4.11871e-10	-3.29488	0.101892	6.01585e-09
T16G12.3	WBGene00011804	protein_coding_gene	-4.87976	0.0339661	1.3622e-40	-3.35083	0.0980163	1.37653e-38
Y7A9C.1	WBGene00012418	pseudogene	-4.91582	0.0331277	9.21197e-09	-4.66459	0.0394294	5.29412e-12
C25F9.10	WBGene00044291	protein_coding_gene	-4.92193	0.0329877	9.13698e-09	-3.95444	0.0645051	7.34727e-11
fbxa-65	WBGene00015885	protein_coding_gene	-4.96556	0.0320051	1.33044e-12	-3.60982	0.0819099	2.18424e-16
C25F9.14	WBGene00045461	protein_coding_gene	-4.97383	0.031822	6.53474e-09	-4.03904	0.0608315	4.36869e-11
M162.9	WBGene00014811	pseudogene	-4.99967	0.0312571	5.24333e-09	-3.23387	0.106294	7.98298e-09
btb-10	WBGene00019313	protein_coding_gene	-5.03914	0.0304136	4.21725e-09	-3.48752	0.0891562	6.86655e-08
C08F11.7	WBGene00007454	protein_coding_gene	-5.04413	0.0303085	3.55334e-17	-3.54626	0.0855994	4.86255e-19
R10E8.7	WBGene00014821	pseudogene	-5.05449	0.0300917	6.56149e-11	-4.01281	0.0619474	2.7318e-12
F14D2.8	WBGene00017456	protein_coding_gene	-5.05518	0.0300774	3.58038e-09	-3.17041	0.111073	6.58453e-07
K09F6.15	WBGene00271744	protein_coding_gene	-5.05622	0.0300557	3.58038e-09	-4.11767	0.0576048	2.97233e-10
bath-7	WBGene00018667	protein_coding_gene	-5.0783	0.0295992	7.43564e-09	-3.24562	0.105432	5.58038e-11
bath-22	WBGene00018658	pseudogene	-5.08629	0.0294358	2.92535e-09	-2.82157	0.141456	3.44474e-06
bath-14	WBGene00015016	pseudogene	-5.10365	0.0290837	2.66769e-09	-2.37651	0.192574	2.6464e-05
Y46G5A.8	WBGene00012900	protein_coding_gene	-5.16116	0.0279471	1.72791e-09	-2.76319	0.147298	3.16446e-06
bath-24	WBGene00015014	protein_coding_gene	-5.17032	0.0277702	1.69615e-09	-3.74479	0.0745944	5.83699e-09
K09F6.3	WBGene00019586	protein_coding_gene	-5.17341	0.0277107	9.93599e-09	-4.33716	0.0494749	2.01496e-27
fbxa-189	WBGene00009840	protein_coding_gene	-5.18903	0.0274123	1.56981e-09	-4.23146	0.0532358	9.51811e-12
ZC239.6	WBGene00022569	protein_coding_gene	-5.19072	0.0273802	1.43422e-09	-3.24404	0.105547	7.9069e-09
R08E5.1	WBGene00019961	protein_coding_gene	-5.2122	0.0269756	1.25197e-09	-3.39639	0.0949694	6.32207e-08
K09F6.7	WBGene00019590	protein_coding_gene	-5.25389	0.0262072	9.00292e-10	-4.33357	0.049598	4.68561e-14
K09F6.6	WBGene00019589	protein_coding_gene	-5.29227	0.0255192	7.07014e-10	-4.28798	0.0511906	4.01611e-14
C25F9.4	WBGene00007724	protein_coding_gene	-5.30936	0.0252187	6.40346e-10	-4.84719	0.0347417	3.67711e-16
math-26	WBGene00018100	protein_coding_gene	-5.31825	0.0250638	1.22724e-21	-4.31274	0.0503195	7.44182e-42
K05C4.9	WBGene00010585	protein_coding_gene	-5.3272	0.0249089	5.48119e-10	-3.96533	0.0640201	3.41457e-09
K09F6.4	WBGene00019587	protein_coding_gene	-5.34875	0.0245396	8.26303e-09	-3.56794	0.0843223	2.69462e-10
C38D9.13	WBGene00235090	ncRNA_gene	-5.37646	0.0240726	2.10949e-12	-3.22265	0.107124	5.23998e-20
skr-4	WBGene00004810	protein_coding_gene	-5.37725	0.0240595	1.24136e-23	-4.92661	0.0328809	8.51382e-43
Y46D2A.2	WBGene00021590	protein_coding_gene	-5.38622	0.0239104	3.83103e-10	-1.73543	0.300319	0.000123857
K09F6.10	WBGene00019593	protein_coding_gene	-5.41322	0.023467	2.90196e-10	-4.76922	0.0366709	1.29548e-11
msp-19	WBGene00003426	protein_coding_gene	-5.44772	0.0229125	7.52454e-10	-4.64683	0.0399175	1.27503e-20
fbxa-207	WBGene00013612	pseudogene	-5.48049	0.022398	1.79927e-10	-3.52651	0.0867788	5.70191e-10
math-14	WBGene00015828	protein_coding_gene	-5.50641	0.0219991	1.51987e-10	-5.68057	0.0194975	2.25398e-25
nspa-8	WBGene00012294	protein_coding_gene	-5.50929	0.0219553	1.72316e-10	-4.36147	0.0486481	2.40748e-10
math-27	WBGene00018101	pseudogene	-5.52378	0.0217359	1.65638e-18	-3.82289	0.0706637	2.79447e-20
math-3	WBGene00015608	protein_coding_gene	-5.53565	0.0215578	5.32292e-26	-4.3299	0.0497246	6.395e-28
F59E12.6	WBGene00019122	protein_coding_gene	-5.56955	0.0210571	9.52015e-11	-3.59208	0.0829234	7.52824e-10
K09F6.9	WBGene00019592	protein_coding_gene	-5.5791	0.0209181	2.01494e-09	-3.35806	0.0975264	1.68125e-15
gst-22	WBGene00001770	protein_coding_gene	-5.59348	0.0207106	8.1565e-11	-4.18542	0.054962	1.27516e-11
E01G4.5	WBGene00008447	protein_coding_gene	-5.59723	0.020657	1.82775e-10	-4.51429	0.0437587	2.41246e-17
fbxa-129	WBGene00010294	pseudogene	-5.61602	0.0203897	6.96412e-11	-3.50095	0.0883302	1.77355e-09
C29G2.2	WBGene00016230	pseudogene	-5.62004	0.0203329	6.84693e-11	-3.61634	0.0815407	3.75467e-08
fbxa-67	WBGene00020457	protein_coding_gene	-5.6539	0.0198613	5.17281e-11	-4.63267	0.0403113	7.8718e-11
T07D3.4	WBGene00020307	protein_coding_gene	-5.6857	0.0194282	9.4923e-10	-4.27321	0.0517173	1.06644e-10
Y102A5C.36	WBGene00044213	protein_coding_gene	-5.7643	0.0183981	2.44607e-11	-4.40661	0.0471496	2.25381e-12
pals-23	WBGene00016218	protein_coding_gene	-5.87829	0.0170004	1.11957e-11	-3.51429	0.0875172	7.83855e-16
Y48E1B.8	WBGene00013007	protein_coding_gene	-5.91042	0.0166259	5.74693e-31	-1.6868	0.310614	0.000434517
bath-1	WBGene00019139	protein_coding_gene	-5.91056	0.0166243	8.45168e-12	-4.53478	0.0431416	1.48655e-10
ZK1240.2	WBGene00022867	protein_coding_gene	-5.92299	0.0164817	7.02219e-12	-4.78522	0.0362664	2.07838e-12
bath-19	WBGene00019132	protein_coding_gene	-5.93281	0.01637	6.7194e-12	-3.99906	0.0625407	5.58282e-11
ZC204.14	WBGene00022564	protein_coding_gene	-5.93496	0.0163455	6.54171e-12	-4.28249	0.0513858	6.82902e-10
C25F9.5	WBGene00007725	protein_coding_gene	-5.99511	0.0156781	4.63083e-12	-5.11671	0.0288216	1.05207e-14
msp-33	WBGene00003431	protein_coding_gene	-6.0613	0.014975	7.79167e-17	-1.59226	0.331652	9.23633e-07
btb-4	WBGene00019142	protein_coding_gene	-6.07384	0.0148454	2.16635e-12	-4.42353	0.0465998	4.46466e-14
B0281.3	WBGene00015110	protein_coding_gene	-6.10366	0.0145417	1.74101e-12	-5.19663	0.0272683	6.1424e-14
pals-24	WBGene00016219	protein_coding_gene	-6.15814	0.0140029	1.29664e-12	-5.32278	0.0249853	1.08209e-22
Y113G7B.12	WBGene00013762	protein_coding_gene	-6.16729	0.0139143	1.08339e-12	-4.74292	0.0373454	3.63917e-11
fbxa-193	WBGene00010295	pseudogene	-6.19363	0.0136625	8.52277e-13	-3.7612	0.0737507	4.97052e-14
F10E7.2	WBGene00017344	protein_coding_gene	-6.20053	0.0135973	8.51777e-13	-4.94427	0.0324807	1.84324e-25
Y38E10A.14	WBGene00012592	protein_coding_gene	-6.22091	0.0134066	1.16333e-12	-4.89264	0.0336642	1.42471e-22
R07C12.2	WBGene00019932	pseudogene	-6.29842	0.0127054	4.08002e-13	-4.87769	0.034015	2.04323e-22
C04E12.4	WBGene00015434	protein_coding_gene	-6.31857	0.0125291	3.31541e-13	-5.5768	0.0209515	2.35166e-35
Y113G7B.14	WBGene00013763	pseudogene	-6.36521	0.0121305	2.57496e-13	-4.93191	0.0327603	7.29844e-12
bath-2	WBGene00018668	protein_coding_gene	-6.44657	0.0114654	9.28683e-18	-4.33777	0.0494538	7.80568e-33
Y102A5C.2	WBGene00013611	protein_coding_gene	-6.50668	0.0109975	7.08567e-14	-4.40693	0.0471391	1.25781e-16
math-22	WBGene00016717	protein_coding_gene	-6.57256	0.0105066	4.15725e-14	-3.99225	0.0628365	3.49688e-20
C38D9.2	WBGene00008010	protein_coding_gene	-6.61582	0.0101963	1.8963e-182	-4.58126	0.0417737	2.10559e-193
bath-28	WBGene00017461	protein_coding_gene	-6.85204	0.00865626	4.08811e-15	-4.95319	0.0322805	2.94458e-28
math-4	WBGene00015609	protein_coding_gene	-6.93765	0.00815756	1.95501e-15	-5.6593	0.0197871	1.51352e-36
gst-27	WBGene00001775	protein_coding_gene	-7.09299	0.00732482	2.80753e-45	-4.73421	0.0375716	1.65031e-112
ZK1240.3	WBGene00022868	protein_coding_gene	-7.10296	0.00727439	4.69741e-16	-5.49462	0.0221796	3.08503e-31
F54D10.7	WBGene00018808	protein_coding_gene	-7.13557	0.00711181	3.73299e-16	-5.12726	0.0286115	2.25381e-12
clec-10	WBGene00015403	protein_coding_gene	-7.13872	0.00709628	3.59165e-16	-5.10627	0.0290309	1.94885e-12
F59A7.8	WBGene00019095	pseudogene	-7.19833	0.00680903	2.08169e-16	-5.49586	0.0221606	9.68873e-20
Y102A5C.5	WBGene00014954	pseudogene	-7.21581	0.00672706	1.87744e-16	-5.70705	0.0191429	5.04281e-16
F55B11.6	WBGene00044249	protein_coding_gene	-7.32741	0.0062263	7.09082e-17	-5.9128	0.0165985	1.01503e-39
bath-5	WBGene00019141	protein_coding_gene	-7.37326	0.00603152	4.64727e-17	-5.29206	0.025523	7.00204e-26
T12B5.15	WBGene00050914	protein_coding_gene	-7.47032	0.00563912	1.95168e-17	-5.65529	0.0198422	3.52261e-39
F19B10.10	WBGene00017589	protein_coding_gene	-7.51936	0.00545062	1.61442e-15	-4.91639	0.0331146	1.28076e-48
fbxa-206	WBGene00013610	protein_coding_gene	-7.60632	0.00513178	5.7806e-18	-4.90588	0.0333567	9.98146e-12
C27C7.1	WBGene00007766	protein_coding_gene	-7.70133	0.00480474	1.29629e-18	-6.01081	0.0155084	8.29321e-60
M04C3.1	WBGene00010850	protein_coding_gene	-7.9732	0.00397949	2.35513e-19	-6.43633	0.011547	1.89029e-55
F19B2.5	WBGene00008944	protein_coding_gene	-8.14348	0.00353645	5.62436e-20	-5.56156	0.0211741	2.59391e-24
sri-40	WBGene00005552	protein_coding_gene	-8.23769	0.00331291	3.87012e-18	-5.32886	0.0248801	2.87627e-29
Y102A5C.6	WBGene00014955	pseudogene	-8.34625	0.00307275	6.87638e-21	-6.37677	0.0120337	9.35889e-55
Y94H6A.10	WBGene00022382	protein_coding_gene	-8.64763	0.00249346	3.57374e-22	-5.39496	0.023766	3.57824e-23

## Sheet: DE S_epidermidis_only
Genes exclusively expressed in CB4856 (vs. N2) fed S. epidermidis
Gene Name	Wormbase Gene ID	Type	log2Fold Change	Fold Change	Adjusted P-value
F25C8.1	WBGene00009104	pseudogene	3.31664	9.96343	3.93917e-13
gmd-2	WBGene00010166	protein_coding_gene	3.00359	8.01995	3.65755e-16
col-182	WBGene00000755	pseudogene	2.94654	7.70896	2.94034e-23
C50E3.9	WBGene00016820	protein_coding_gene	2.74526	6.70509	5.83248e-06
F56H6.7	WBGene00010168	protein_coding_gene	2.70411	6.51656	3.82908e-10
F29A7.3	WBGene00017913	protein_coding_gene	2.59144	6.02702	3.87471e-07
clec-169	WBGene00009526	protein_coding_gene	2.575	5.95869	1.61899e-23
mab-3	WBGene00003100	protein_coding_gene	2.51711	5.72434	1.2794e-18
F19H6.6	WBGene00008961	protein_coding_gene	2.39822	5.27151	1.28516e-07
far-3	WBGene00001387	protein_coding_gene	2.3828	5.21547	1.44244e-24
oac-35	WBGene00010171	protein_coding_gene	2.35114	5.10229	5.74312e-05
bgnt-1.6	WBGene00010167	protein_coding_gene	2.31869	4.98877	6.48298e-06
F45E1.4	WBGene00018465	protein_coding_gene	2.29638	4.91222	1.46607e-24
Y39E4A.1	WBGene00012711	protein_coding_gene	2.19943	4.59299	1.33746e-07
H10D18.6	WBGene00019181	pseudogene	2.17718	4.52268	3.33503e-07
cyp-35A5	WBGene00019473	protein_coding_gene	2.14248	4.41519	2.06674e-20
C47F8.6	WBGene00008162	protein_coding_gene	2.14119	4.41125	0.00012087
F35F10.13	WBGene00018062	protein_coding_gene	2.09092	4.26021	0.000243848
F40F8.12	WBGene00044917	protein_coding_gene	2.08903	4.25461	4.96259e-05
ZK849.1	WBGene00014100	protein_coding_gene	2.05337	4.15074	3.30741e-11
clec-93	WBGene00013929	protein_coding_gene	2.05047	4.1424	9.91118e-06
Y43F8C.23	WBGene00045344	protein_coding_gene	2.02551	4.07135	1.89898e-05
F44G3.10	WBGene00009710	protein_coding_gene	2.01529	4.04263	2.10936e-06
F27E5.3	WBGene00009193	protein_coding_gene	2.0023	4.00638	2.95946e-10
Y73C8C.10	WBGene00022267	protein_coding_gene	2.00049	4.00135	6.23746e-07
C10F3.7	WBGene00015679	protein_coding_gene	1.98248	3.95172	4.95494e-09
C09B9.85	WBGene00220250	protein_coding_gene	1.98122	3.94826	9.95487e-06
C05B5.1	WBGene00007319	protein_coding_gene	1.97449	3.92989	0.000271061
ant-1.3	WBGene00010485	protein_coding_gene	1.93208	3.81604	5.86503e-18
F17E9.15	WBGene00194833	protein_coding_gene	1.92268	3.79128	0.000475273
C34D4.2	WBGene00016398	protein_coding_gene	1.88944	3.7049	3.15082e-11
oac-23	WBGene00018143	protein_coding_gene	1.88844	3.70234	3.4292e-07
C07G3.10	WBGene00015578	protein_coding_gene	1.88165	3.68497	0.000113427
F56H6.9	WBGene00010170	protein_coding_gene	1.88075	3.68267	0.000229303
F46F5.11	WBGene00018502	protein_coding_gene	1.87673	3.67242	6.51961e-08
T10B11.4	WBGene00020400	protein_coding_gene	1.87148	3.65907	9.37851e-05
gmeb-3	WBGene00008092	protein_coding_gene	1.86972	3.65461	3.77283e-07
F32B5.1	WBGene00017975	protein_coding_gene	1.86787	3.64992	1.50636e-11
T07H8.11	WBGene00304201	protein_coding_gene	1.86169	3.63432	2.16751e-19
K09H11.4	WBGene00019601	protein_coding_gene	1.86142	3.63365	4.67802e-05
C17G10.10	WBGene00195182	protein_coding_gene	1.86118	3.63304	4.37288e-05
F28A10.1	WBGene00017869	protein_coding_gene	1.85182	3.60955	2.35234e-08
clec-210	WBGene00022261	protein_coding_gene	1.83515	3.56809	0.000239093
ZK1290.7	WBGene00022889	protein_coding_gene	1.83213	3.56063	0.000185736
C01G10.17	WBGene00044658	protein_coding_gene	1.826	3.54553	8.00987e-05
F46F5.14	WBGene00018505	protein_coding_gene	1.82565	3.54466	1.67827e-06
math-23	WBGene00016718	protein_coding_gene	1.81932	3.52914	0.000245044
ugt-32	WBGene00018543	protein_coding_gene	1.80516	3.49467	1.47478e-06
Y50D4B.7	WBGene00021746	pseudogene	1.76119	3.38977	0.000309753
fbxa-73	WBGene00020640	protein_coding_gene	1.75014	3.36391	6.68676e-05
fer-1	WBGene00001414	protein_coding_gene	1.74956	3.36256	3.78402e-13
K07E8.1	WBGene00019494	pseudogene	1.74291	3.3471	0.00147023
F33E2.6	WBGene00009362	protein_coding_gene	1.73818	3.33613	0.000446305
F56D5.2	WBGene00010147	protein_coding_gene	1.73412	3.32675	1.93582e-05
ZC513.3	WBGene00022628	protein_coding_gene	1.72934	3.31576	8.01814e-07
pcp-4	WBGene00003959	protein_coding_gene	1.72428	3.30415	6.84808e-15
Y62H9A.8	WBGene00013396	protein_coding_gene	1.70868	3.26861	0.000118853
F07D3.3	WBGene00008556	protein_coding_gene	1.68954	3.22553	8.12004e-05
H20J04.1	WBGene00019216	protein_coding_gene	1.68731	3.22055	3.01433e-09
nkb-1	WBGene00007646	protein_coding_gene	1.68527	3.216	1.62561e-79
F55G11.1	WBGene00010122	protein_coding_gene	1.67223	3.18708	7.11567e-05
C29F9.5	WBGene00016220	protein_coding_gene	1.66673	3.17495	0.00124554
clec-165	WBGene00009523	protein_coding_gene	1.65434	3.1478	1.84656e-08
F55C9.12	WBGene00044196	pseudogene	1.65289	3.14464	0.00101874
Y69E1A.8	WBGene00013478	protein_coding_gene	1.64647	3.13066	2.9533e-08
rpl-42	WBGene00004455	protein_coding_gene	1.64066	3.11809	7.9183e-06
C08F11.14	WBGene00007461	pseudogene	1.62945	3.09396	5.12462e-06
F58A6.5	WBGene00019024	protein_coding_gene	1.62915	3.0933	1.51269e-09
Y69A2AR.19	WBGene00022090	protein_coding_gene	1.62606	3.08668	5.41297e-19
lips-6	WBGene00014009	protein_coding_gene	1.62564	3.08578	3.75519e-09
W05B2.3	WBGene00014854	pseudogene	1.62207	3.07817	0.000739138
R12E2.14	WBGene00020039	protein_coding_gene	1.62078	3.07542	1.18337e-08
msp-50	WBGene00003443	protein_coding_gene	1.61195	3.05664	6.5774e-17
ZC412.5	WBGene00013886	protein_coding_gene	1.61017	3.05287	5.66224e-07
C44B9.2	WBGene00008079	protein_coding_gene	1.6084	3.04913	1.51026e-10
cyc-2.2	WBGene00013854	protein_coding_gene	1.60817	3.04866	1.2012e-12
Y67D8C.7	WBGene00022071	protein_coding_gene	1.60708	3.04636	0.00139616
Y82E9BL.12	WBGene00022328	protein_coding_gene	1.60701	3.0462	0.00161579
Y7A5A.9	WBGene00012415	protein_coding_gene	1.60158	3.03476	0.00201761
wago-10	WBGene00020707	protein_coding_gene	1.59962	3.03064	4.79087e-12
haf-8	WBGene00001818	protein_coding_gene	1.58735	3.00496	0.000271794
F18F11.4	WBGene00017577	protein_coding_gene	1.58139	2.99259	0.000654738
cest-35.2	WBGene00016863	protein_coding_gene	1.58105	2.99188	9.5231e-08
gln-4	WBGene00001605	pseudogene	1.57617	2.98178	4.67124e-05
clec-195	WBGene00013798	protein_coding_gene	1.57338	2.976	0.00029561
F49C5.12	WBGene00184956	protein_coding_gene	1.56532	2.95942	0.000939492
nhr-219	WBGene00020555	protein_coding_gene	1.56412	2.95696	0.00238159
C02G6.2	WBGene00015360	protein_coding_gene	1.5621	2.95284	0.000243371
T09E11.12	WBGene00045103	protein_coding_gene	1.56115	2.95088	0.000310487
fut-5	WBGene00043986	protein_coding_gene	1.55741	2.94325	0.000850567
W02B3.7	WBGene00020927	protein_coding_gene	1.55728	2.94299	0.00262665
cut-3	WBGene00009041	protein_coding_gene	1.55625	2.94088	5.07426e-13
nep-7	WBGene00017552	protein_coding_gene	1.55604	2.94045	0.0017587
R155.5	WBGene00189953	protein_coding_gene	1.55059	2.92938	0.00209358
W03F8.2	WBGene00020992	pseudogene	1.5492	2.92656	1.86143e-05
pax-2	WBGene00003938	protein_coding_gene	1.54858	2.92529	0.00117921
oac-45	WBGene00011656	protein_coding_gene	1.54511	2.91826	0.000816433
Y39E4B.11	WBGene00012720	protein_coding_gene	1.53398	2.89585	5.39229e-06
C53B4.2	WBGene00008272	protein_coding_gene	1.53354	2.89495	6.08552e-05
M05B5.3	WBGene00010871	protein_coding_gene	1.52875	2.88535	4.93848e-08
K07E12.2	WBGene00019501	protein_coding_gene	1.52645	2.88077	4.8505e-07
Y53F4B.16	WBGene00013162	protein_coding_gene	1.52464	2.87716	0.000339536
F55F10.3	WBGene00050916	protein_coding_gene	1.52433	2.87654	0.000113538
C16C10.9	WBGene00007629	protein_coding_gene	1.52226	2.87241	0.00201874
T06D8.10	WBGene00011530	protein_coding_gene	1.52186	2.8716	1.24447e-07
F22B3.10	WBGene00045122	protein_coding_gene	1.51657	2.8611	0.000411212
C06A6.7	WBGene00015511	protein_coding_gene	1.51047	2.84902	7.11334e-07
pals-6	WBGene00007660	protein_coding_gene	1.50974	2.84758	2.30064e-05
T25D1.2	WBGene00020794	protein_coding_gene	1.50729	2.84276	0.00192653
C47F8.5	WBGene00008161	protein_coding_gene	1.50532	2.83888	0.00311427
sre-6	WBGene00009242	protein_coding_gene	1.50429	2.83685	0.000550218
wht-5	WBGene00008950	protein_coding_gene	1.50247	2.83327	2.22052e-08
decr-1.3	WBGene00011467	protein_coding_gene	1.50199	2.83233	5.27518e-08
D1081.5	WBGene00008383	protein_coding_gene	1.50132	2.83101	4.9461e-07
F58D5.6	WBGene00010245	protein_coding_gene	1.49876	2.82601	0.000186444
T09D3.8	WBGene00044538	protein_coding_gene	1.49414	2.81697	0.00389031
msp-51	WBGene00003444	protein_coding_gene	1.49378	2.81625	8.43905e-11
K07A1.4	WBGene00010611	protein_coding_gene	1.49131	2.81144	7.44392e-10
F02H6.7	WBGene00008540	protein_coding_gene	1.48984	2.80858	0.00447121
col-74	WBGene00000650	protein_coding_gene	1.48977	2.80845	3.59477e-10
R102.3	WBGene00011290	protein_coding_gene	1.48827	2.80553	0.000171724
ZK1251.3	WBGene00014241	protein_coding_gene	1.48803	2.80505	0.000233146
C35E7.10	WBGene00016462	protein_coding_gene	1.47909	2.78772	1.50733e-11
C09H10.9	WBGene00007503	protein_coding_gene	1.47365	2.77723	3.01986e-06
K07F5.6	WBGene00010634	protein_coding_gene	1.47051	2.77119	7.45217e-07
Y18D10A.26	WBGene00023459	protein_coding_gene	1.46799	2.76637	0.000532404
T25B9.6	WBGene00012012	protein_coding_gene	1.46106	2.75311	1.71083e-09
Y57A10A.1	WBGene00013246	protein_coding_gene	1.45833	2.7479	3.33683e-22
msp-45	WBGene00003438	protein_coding_gene	1.4564	2.74424	2.24415e-12
inpp-1	WBGene00012016	protein_coding_gene	1.45446	2.74054	5.6309e-11
F08H9.4	WBGene00008592	protein_coding_gene	1.44945	2.73105	0.00299626
acdh-8	WBGene00019406	protein_coding_gene	1.44718	2.72674	1.37291e-11
T07G12.3	WBGene00011594	protein_coding_gene	1.44105	2.71519	4.65545e-05
C09D4.3	WBGene00015634	protein_coding_gene	1.44051	2.71417	9.52164e-09
his-70	WBGene00001944	protein_coding_gene	1.43867	2.71072	7.97971e-06
F40H6.5	WBGene00018255	protein_coding_gene	1.4344	2.70269	0.00432035
T11F8.4	WBGene00020435	protein_coding_gene	1.43406	2.70205	1.57546e-07
C25H3.16	WBGene00044392	protein_coding_gene	1.43015	2.69474	0.00214917
dhhc-12	WBGene00010323	protein_coding_gene	1.42864	2.69193	2.0174e-06
ZK484.7	WBGene00022753	protein_coding_gene	1.42744	2.68969	1.81918e-06
oac-44	WBGene00011654	protein_coding_gene	1.42679	2.68848	0.0032417
F44F1.1	WBGene00009693	pseudogene	1.4251	2.68534	0.00251198
col-165	WBGene00000738	protein_coding_gene	1.42206	2.67967	9.72607e-12
F21F3.2	WBGene00017672	protein_coding_gene	1.42	2.67586	1.66772e-05
F36H12.9	WBGene00018123	protein_coding_gene	1.41699	2.67028	0.0036141
clec-67	WBGene00018971	protein_coding_gene	1.41358	2.66397	3.38369e-09
F09E10.1	WBGene00017294	protein_coding_gene	1.41311	2.6631	4.74487e-13
Y38F1A.7	WBGene00012609	protein_coding_gene	1.4126	2.66217	0.00114819
Y47D7A.2	WBGene00021616	protein_coding_gene	1.41001	2.65738	0.00414136
C35A11.3	WBGene00016430	protein_coding_gene	1.40965	2.65673	0.00408411
trf-2	WBGene00022454	protein_coding_gene	1.40926	2.65601	0.00118562
F01G10.5	WBGene00008508	protein_coding_gene	1.40815	2.65397	2.15307e-09
spe-47	WBGene00021271	protein_coding_gene	1.40511	2.64838	2.26741e-05
F36H1.3	WBGene00009492	protein_coding_gene	1.40264	2.64386	1.01024e-06
str-7	WBGene00006075	protein_coding_gene	1.40197	2.64262	0.00513507
kin-24	WBGene00002206	protein_coding_gene	1.40141	2.6416	5.56243e-06
Y2H9A.6	WBGene00086568	protein_coding_gene	1.39932	2.63778	1.90894e-05
F49E11.7	WBGene00009893	protein_coding_gene	1.39752	2.63448	2.71563e-05
Y48B6A.5	WBGene00012979	protein_coding_gene	1.39741	2.63428	2.00133e-07
F54C8.1	WBGene00010035	protein_coding_gene	1.39455	2.62907	6.12166e-08
acdh-5	WBGene00016491	protein_coding_gene	1.39383	2.62776	5.49004e-08
T27F6.1	WBGene00012102	protein_coding_gene	1.39342	2.62701	0.000281317
T19H12.15	WBGene00271827	protein_coding_gene	1.39151	2.62353	4.67804e-18
clec-134	WBGene00021141	protein_coding_gene	1.38786	2.61689	0.00797477
spe-42	WBGene00007117	protein_coding_gene	1.38779	2.61677	0.000203598
T15D6.10	WBGene00011784	protein_coding_gene	1.38501	2.61174	0.00564137
F36H12.14	WBGene00018127	pseudogene	1.38419	2.61026	4.59832e-05
tsp-19	WBGene00006645	protein_coding_gene	1.38416	2.6102	0.000175892
T04A6.3	WBGene00020202	protein_coding_gene	1.38039	2.60339	0.00161503
T25B9.5	WBGene00012011	protein_coding_gene	1.37824	2.59952	7.07796e-05
C55C3.7	WBGene00043065	protein_coding_gene	1.37791	2.59892	0.00444644
F21A3.4	WBGene00008994	protein_coding_gene	1.37721	2.59766	0.00033864
K08D8.5	WBGene00010659	protein_coding_gene	1.376	2.59548	7.66837e-07
M05D6.1	WBGene00010874	protein_coding_gene	1.37297	2.59003	0.00265239
Y47D7A.18	WBGene00235165	protein_coding_gene	1.37238	2.58897	0.000981791
K07A1.10	WBGene00010616	protein_coding_gene	1.37192	2.58814	5.28915e-36
F38A1.9	WBGene00009522	protein_coding_gene	1.37022	2.5851	1.19294e-06
C16C8.18	WBGene00015855	protein_coding_gene	1.37007	2.58483	5.72183e-07
nhr-81	WBGene00003671	protein_coding_gene	1.36795	2.58103	0.00463348
Y66A7A.4	WBGene00013424	protein_coding_gene	1.36551	2.57668	0.000239839
ZK1010.6	WBGene00014180	pseudogene	1.36533	2.57635	0.00936069
F15D4.5	WBGene00008862	protein_coding_gene	1.365	2.57577	3.00059e-05
F23B12.1	WBGene00009079	protein_coding_gene	1.36428	2.57448	2.24137e-05
F10C1.3	WBGene00017325	protein_coding_gene	1.36383	2.57367	2.85561e-06
B0207.7	WBGene00015030	protein_coding_gene	1.36139	2.56932	3.83005e-05
C47F8.3	WBGene00008159	protein_coding_gene	1.36108	2.56878	0.0088643
C39H7.1	WBGene00016541	protein_coding_gene	1.35881	2.56474	2.05279e-11
ZK892.4	WBGene00014128	protein_coding_gene	1.35831	2.56385	0.00325587
W03A5.1	WBGene00020966	protein_coding_gene	1.35754	2.56247	4.04555e-06
T20B6.2	WBGene00020598	protein_coding_gene	1.35711	2.56172	0.00239981
C27D6.15	WBGene00303362	protein_coding_gene	1.35686	2.56128	0.000971606
Y39B6A.25	WBGene00012684	protein_coding_gene	1.35491	2.5578	0.000112063
mboa-4	WBGene00007446	protein_coding_gene	1.35412	2.55641	7.48228e-07
ugt-63	WBGene00015449	protein_coding_gene	1.35392	2.55605	3.33408e-14
T05H4.7	WBGene00020270	protein_coding_gene	1.34948	2.5482	0.00137385
tag-293	WBGene00015398	protein_coding_gene	1.34875	2.54691	0.00890665
ZK354.2	WBGene00022705	protein_coding_gene	1.3471	2.544	6.46591e-11
F36A2.14	WBGene00023490	protein_coding_gene	1.34657	2.54307	6.40331e-09
spch-2	WBGene00015689	protein_coding_gene	1.34632	2.54263	6.49193e-05
Y50D4B.9	WBGene00268189	pseudogene	1.34563	2.54141	0.00672415
Y38A10A.2	WBGene00021389	protein_coding_gene	1.3441	2.53872	3.25447e-06
F16C3.4	WBGene00044243	protein_coding_gene	1.34299	2.53677	0.000372188
irld-14	WBGene00011322	protein_coding_gene	1.33946	2.53056	5.22429e-05
Y53F4B.27	WBGene00013173	protein_coding_gene	1.33914	2.53001	4.48147e-05
LLC1.121	WBGene00235121	pseudogene	1.33785	2.52775	0.00744681
oac-48	WBGene00011960	protein_coding_gene	1.33671	2.52575	0.00216425
4R79.2	WBGene00007067	protein_coding_gene	1.3362	2.52485	0.000137031
F15H9.7	WBGene00077535	pseudogene	1.33011	2.51422	0.00357348
T27A8.7	WBGene00206527	protein_coding_gene	1.32959	2.51332	0.00940758
F16G10.2	WBGene00017517	protein_coding_gene	1.32838	2.51121	0.00126929
C36H8.1	WBGene00007987	protein_coding_gene	1.32382	2.50329	6.00632e-08
M199.9	WBGene00044998	protein_coding_gene	1.32369	2.50305	0.00113459
C49A1.5	WBGene00008187	protein_coding_gene	1.32279	2.5015	0.00862165
C17H12.3	WBGene00015929	protein_coding_gene	1.32222	2.5005	1.16559e-07
spe-45	WBGene00009217	protein_coding_gene	1.32219	2.50046	0.000698631
msrp-6	WBGene00017058	protein_coding_gene	1.32033	2.49724	1.36776e-06
snb-5	WBGene00004899	protein_coding_gene	1.31932	2.49549	0.00690895
F54H12.8	WBGene00045247	protein_coding_gene	1.31882	2.49461	0.000103465
C54E10.10	WBGene00206523	protein_coding_gene	1.31765	2.4926	0.00126318
irld-6	WBGene00009239	protein_coding_gene	1.31598	2.48971	5.95994e-05
ugt-16	WBGene00013901	protein_coding_gene	1.3159	2.48957	6.37829e-11
K03H1.12	WBGene00010547	protein_coding_gene	1.31582	2.48944	2.29551e-05
spp-17	WBGene00005002	protein_coding_gene	1.31545	2.4888	0.000609512
R02F11.10	WBGene00202497	protein_coding_gene	1.31527	2.4885	0.00137553
nspd-5	WBGene00017386	protein_coding_gene	1.31332	2.48513	0.000719506
cyp-25A6	WBGene00019438	protein_coding_gene	1.31175	2.48242	0.00839691
oac-36	WBGene00010172	protein_coding_gene	1.30074	2.46355	0.00881662
C16D9.5	WBGene00015860	protein_coding_gene	1.30066	2.46341	0.000729704
T15D6.8	WBGene00011782	protein_coding_gene	1.30031	2.46282	0.00818158
F32H2.7	WBGene00009344	protein_coding_gene	1.29886	2.46035	3.26701e-12
uggt-2	WBGene00009178	protein_coding_gene	1.29829	2.45937	2.81046e-06
F46A9.2	WBGene00009755	protein_coding_gene	1.29749	2.45801	1.70038e-06
K08E7.4	WBGene00010672	protein_coding_gene	1.29579	2.45511	0.0074744
nlp-16	WBGene00003754	protein_coding_gene	1.29236	2.44928	4.2003e-23
oac-34	WBGene00010157	protein_coding_gene	1.29206	2.44878	0.00796771
F37A4.5	WBGene00018135	protein_coding_gene	1.29002	2.44532	2.03934e-07
C14A4.8	WBGene00007559	protein_coding_gene	1.28923	2.44397	0.00129543
Y40B10A.4	WBGene00021489	pseudogene	1.28865	2.44299	0.0044035
T08G3.13	WBGene00011621	protein_coding_gene	1.28664	2.4396	0.0121633
C48D1.9	WBGene00194643	protein_coding_gene	1.28598	2.43847	0.00465638
gst-39	WBGene00001787	protein_coding_gene	1.28554	2.43773	1.34401e-08
F39B3.7	WBGene00304237	protein_coding_gene	1.28509	2.43697	0.00973847
rsef-1	WBGene00016344	protein_coding_gene	1.28322	2.43382	2.60389e-05
C33F10.8	WBGene00016356	protein_coding_gene	1.28174	2.43132	5.20856e-06
scrm-6	WBGene00009753	protein_coding_gene	1.28135	2.43067	4.70207e-05
M28.9	WBGene00010900	protein_coding_gene	1.27863	2.42608	1.59115e-09
elo-7	WBGene00001245	protein_coding_gene	1.27838	2.42567	0.000378639
nas-19	WBGene00003538	protein_coding_gene	1.27745	2.4241	0.00933319
C33F10.12	WBGene00016358	protein_coding_gene	1.27616	2.42193	6.91363e-08
C08F11.1	WBGene00007450	protein_coding_gene	1.27328	2.4171	0.00058693
C31B8.7	WBGene00016282	protein_coding_gene	1.27171	2.41448	5.76329e-06
Y47D3B.12	WBGene00185055	protein_coding_gene	1.26981	2.41129	0.000316601
F13D12.9	WBGene00008743	protein_coding_gene	1.26939	2.4106	2.02475e-07
qui-1	WBGene00004265	protein_coding_gene	1.26832	2.40881	1.03946e-08
C29E4.14	WBGene00044634	protein_coding_gene	1.26804	2.40834	0.00119106
clec-164	WBGene00021949	protein_coding_gene	1.26605	2.40503	0.0137428
F36D3.8	WBGene00009473	protein_coding_gene	1.26491	2.40313	0.00185554
F58E6.5	WBGene00010254	protein_coding_gene	1.26283	2.39966	5.14278e-09
clec-193	WBGene00013774	protein_coding_gene	1.26262	2.3993	0.012491
E03H4.11	WBGene00008478	protein_coding_gene	1.26144	2.39734	0.00743547
AC7.3	WBGene00014997	protein_coding_gene	1.25967	2.3944	0.00182006
arrd-8	WBGene00012467	protein_coding_gene	1.25958	2.39427	0.00627408
C01G5.3	WBGene00015305	protein_coding_gene	1.25788	2.39144	0.000625545
W06H8.4	WBGene00021067	pseudogene	1.25771	2.39116	0.0104869
Y26G10.3	WBGene00050973	pseudogene	1.25588	2.38813	0.00812791
R02D1.2	WBGene00235310	protein_coding_gene	1.25449	2.38582	0.00170338
ipla-5	WBGene00019229	protein_coding_gene	1.25421	2.38536	0.00229632
K07A3.3	WBGene00019461	protein_coding_gene	1.25365	2.38443	1.39529e-07
F10G7.12	WBGene00044744	protein_coding_gene	1.25209	2.38187	0.00190703
lips-9	WBGene00010267	protein_coding_gene	1.25208	2.38184	0.00165605
nhr-169	WBGene00008289	protein_coding_gene	1.25133	2.38061	0.00863921
csp-1	WBGene00000819	protein_coding_gene	1.24663	2.37287	0.00240476
F57G8.7	WBGene00010216	protein_coding_gene	1.24323	2.36728	0.0147942
C35A5.4	WBGene00007948	protein_coding_gene	1.24174	2.36484	0.00012087
ptp-5.1	WBGene00016053	protein_coding_gene	1.24172	2.3648	1.06711e-06
msp-31	WBGene00003429	protein_coding_gene	1.24061	2.36299	6.15558e-11
ZK616.61	WBGene00194816	protein_coding_gene	1.24034	2.36254	1.77652e-06
spch-1	WBGene00007307	protein_coding_gene	1.24021	2.36233	0.00220418
C47E8.1	WBGene00008141	protein_coding_gene	1.24021	2.36233	0.00111204
irld-7	WBGene00018168	protein_coding_gene	1.23997	2.36194	0.00357666
C06A1.3	WBGene00007354	protein_coding_gene	1.23959	2.36131	3.86226e-07
Y38H8A.4	WBGene00012638	protein_coding_gene	1.23774	2.3583	3.58109e-06
F35E2.5	WBGene00009412	protein_coding_gene	1.23761	2.35807	0.000365656
ZK1248.5	WBGene00022876	protein_coding_gene	1.23754	2.35796	5.73919e-05
C54E4.5	WBGene00016920	protein_coding_gene	1.23513	2.35403	1.23018e-13
T10H4.13	WBGene00045339	protein_coding_gene	1.23323	2.35092	0.00611661
best-6	WBGene00015628	protein_coding_gene	1.23321	2.3509	0.0116285
best-10	WBGene00008185	protein_coding_gene	1.23017	2.34594	0.00367209
T05F1.8	WBGene00011493	protein_coding_gene	1.22936	2.34463	7.95342e-07
C09B9.7	WBGene00015630	protein_coding_gene	1.2286	2.3434	0.000672453
fbxb-64	WBGene00008071	protein_coding_gene	1.22541	2.33822	0.0131736
F58G1.3	WBGene00010265	protein_coding_gene	1.22455	2.33683	8.49552e-06
bgnt-1.8	WBGene00008290	protein_coding_gene	1.22394	2.33584	0.0152604
ssp-10	WBGene00006039	protein_coding_gene	1.2212	2.33141	0.00109021
ent-3	WBGene00010510	protein_coding_gene	1.21961	2.32884	1.99294e-06
paf-1	WBGene00003906	protein_coding_gene	1.21923	2.32822	0.00117974
T14A8.2	WBGene00020497	protein_coding_gene	1.21837	2.32684	3.50858e-06
W03D8.1	WBGene00020984	protein_coding_gene	1.2182	2.32656	0.00497269
ssq-2	WBGene00006051	protein_coding_gene	1.21429	2.32027	1.54161e-17
C30B5.6	WBGene00016247	protein_coding_gene	1.21304	2.31826	0.00124138
Y50E8A.6	WBGene00013049	protein_coding_gene	1.21247	2.31735	0.0114434
msp-81	WBGene00003467	protein_coding_gene	1.21185	2.31635	4.18239e-09
F44G4.5	WBGene00009714	protein_coding_gene	1.21107	2.31509	0.000508311
T27A3.5	WBGene00020841	protein_coding_gene	1.21102	2.31501	3.25876e-06
F56F3.4	WBGene00010155	protein_coding_gene	1.20971	2.3129	2.03453e-08
M163.22	WBGene00304195	protein_coding_gene	1.20921	2.3121	0.00238199
ZK616.1	WBGene00022771	protein_coding_gene	1.20766	2.30963	0.00390205
Y49G5A.1	WBGene00021731	protein_coding_gene	1.2031	2.30235	0.0152268
F35C5.4	WBGene00009392	protein_coding_gene	1.20295	2.3021	0.00229672
cdc-25.4	WBGene00000389	protein_coding_gene	1.20233	2.30112	0.00133897
Y32G9A.3	WBGene00021302	protein_coding_gene	1.20158	2.29992	0.0148668
nas-22	WBGene00003541	protein_coding_gene	1.20109	2.29914	0.00433335
wht-4	WBGene00017179	protein_coding_gene	1.20081	2.29869	0.000395569
K06A1.2	WBGene00019425	protein_coding_gene	1.19823	2.29458	0.00203413
try-7	WBGene00006625	protein_coding_gene	1.19747	2.29336	4.21993e-05
str-11	WBGene00006079	pseudogene	1.19621	2.29137	0.0177592
Y67A6A.1	WBGene00013449	protein_coding_gene	1.19543	2.29014	5.9499e-05
gly-1	WBGene00001626	protein_coding_gene	1.19447	2.28861	0.0184859
F58D5.7	WBGene00010246	protein_coding_gene	1.19351	2.28708	5.4278e-07
B0244.9	WBGene00015084	protein_coding_gene	1.19324	2.28666	0.000309189
F36G3.3	WBGene00009484	protein_coding_gene	1.19299	2.28626	0.0157319
grl-15	WBGene00001724	protein_coding_gene	1.19298	2.28625	0.000161719
F38C2.4	WBGene00009536	protein_coding_gene	1.18999	2.28151	0.0145293
K08F4.12	WBGene00010680	protein_coding_gene	1.18967	2.28101	0.0138098
F36D3.5	WBGene00009471	protein_coding_gene	1.18951	2.28076	8.54872e-05
F13H8.6	WBGene00017439	protein_coding_gene	1.18904	2.28001	0.0125904
dhhc-5	WBGene00020066	protein_coding_gene	1.18866	2.2794	0.00943913
R13H9.5	WBGene00020071	protein_coding_gene	1.18841	2.27901	0.00121422
C29F5.3	WBGene00016212	protein_coding_gene	1.18571	2.27475	0.000662465
C36C9.4	WBGene00016487	protein_coding_gene	1.18269	2.26999	0.0173513
C32B5.13	WBGene00016306	protein_coding_gene	1.1825	2.2697	0.0185954
msp-142	WBGene00003469	protein_coding_gene	1.18198	2.26888	2.45101e-08
ZC262.4	WBGene00022581	protein_coding_gene	1.18155	2.2682	0.0178467
T21G5.1	WBGene00020659	protein_coding_gene	1.18103	2.26739	1.49285e-05
Y45F10B.3	WBGene00012871	protein_coding_gene	1.18067	2.26682	0.000922725
Y39B6A.9	WBGene00012671	protein_coding_gene	1.17978	2.26542	0.00827983
ZC581.2	WBGene00022632	protein_coding_gene	1.17929	2.26465	0.000129653
Y116F11B.11	WBGene00013827	pseudogene	1.17925	2.26459	0.0113095
Y37H2A.13	WBGene00045417	protein_coding_gene	1.17827	2.26305	0.000443923
glct-4	WBGene00008160	protein_coding_gene	1.17764	2.26207	0.0184859
C47E12.12	WBGene00008155	protein_coding_gene	1.1774	2.26169	0.00529428
msp-40	WBGene00003435	protein_coding_gene	1.17617	2.25976	0.00509799
Y23H5B.12	WBGene00194701	protein_coding_gene	1.17576	2.25912	0.0179396
F56F4.4	WBGene00018981	protein_coding_gene	1.1751	2.25809	0.0144174
F28E10.4	WBGene00017902	protein_coding_gene	1.17417	2.25663	0.00165136
C34C6.3	WBGene00007916	protein_coding_gene	1.1738	2.25605	1.28116e-06
F35C11.2	WBGene00009401	protein_coding_gene	1.17354	2.25565	0.00419086
B0496.1	WBGene00015210	protein_coding_gene	1.1735	2.25558	0.00441344
bgnt-1.4	WBGene00015982	protein_coding_gene	1.17309	2.25495	0.0125029
gst-40	WBGene00001788	protein_coding_gene	1.17282	2.25452	0.0114451
Y45F10B.15	WBGene00012876	pseudogene	1.17268	2.2543	0.0195228
F10G2.11	WBGene00271802	pseudogene	1.17066	2.25114	0.0201927
smz-2	WBGene00020661	protein_coding_gene	1.16979	2.24979	1.51025e-07
wht-8	WBGene00012925	protein_coding_gene	1.16929	2.24901	5.04629e-06
D1081.12	WBGene00086554	protein_coding_gene	1.16885	2.24833	1.44825e-05
C06C6.6	WBGene00007380	pseudogene	1.16821	2.24732	0.0095885
F44B9.10	WBGene00018411	protein_coding_gene	1.16687	2.24524	0.0124279
C07B5.3	WBGene00007408	protein_coding_gene	1.1653	2.2428	0.00662002
C15B12.8	WBGene00015788	protein_coding_gene	1.16441	2.24141	3.42059e-05
F38H4.6	WBGene00009550	protein_coding_gene	1.16439	2.24138	0.00186981
K08E7.5	WBGene00010673	protein_coding_gene	1.16355	2.24008	0.0028279
F41G3.5	WBGene00018301	protein_coding_gene	1.16292	2.2391	7.20235e-05
C28H8.7	WBGene00016198	protein_coding_gene	1.1616	2.23706	0.0220276
frk-1	WBGene00001487	protein_coding_gene	1.16046	2.23529	1.93557e-06
F59C6.3	WBGene00010324	protein_coding_gene	1.1603	2.23504	0.000752361
F36G9.17	WBGene00077605	pseudogene	1.16015	2.2348	0.0121548
F33D11.1	WBGene00018000	protein_coding_gene	1.15971	2.23412	0.0206891
T23G11.10	WBGene00011973	protein_coding_gene	1.15813	2.23168	0.0174872
tag-191	WBGene00007049	protein_coding_gene	1.15812	2.23166	0.000532404
F46F5.16	WBGene00018507	protein_coding_gene	1.1575	2.2307	0.0208359
T02E1.7	WBGene00011379	protein_coding_gene	1.15435	2.22584	5.9499e-05
F53B2.5	WBGene00009956	protein_coding_gene	1.15334	2.22428	8.00503e-06
gsp-3	WBGene00021113	protein_coding_gene	1.15123	2.22103	1.13598e-07
C03C10.2	WBGene00007269	protein_coding_gene	1.15077	2.22033	0.00121746
Y105C5B.11	WBGene00013651	protein_coding_gene	1.1507	2.22021	0.000677919
F17C11.11	WBGene00008922	protein_coding_gene	1.15057	2.22002	2.76505e-15
F22G12.8	WBGene00044712	pseudogene	1.1505	2.21991	7.40647e-06
F32A11.3	WBGene00009308	protein_coding_gene	1.15045	2.21982	3.83475e-10
C46H11.6	WBGene00016730	protein_coding_gene	1.14801	2.21608	0.00200049
F18G5.5	WBGene00017581	pseudogene	1.14713	2.21473	0.0237718
F32B4.2	WBGene00009313	protein_coding_gene	1.14705	2.2146	2.70869e-06
M7.12	WBGene00010887	protein_coding_gene	1.14651	2.21378	4.05393e-07
W03D8.3	WBGene00020986	protein_coding_gene	1.1457	2.21254	0.00827744
R08C7.5	WBGene00019949	protein_coding_gene	1.14462	2.21088	9.52097e-05
R03D7.5	WBGene00010991	protein_coding_gene	1.14257	2.20773	0.00152943
F28A10.4	WBGene00017872	protein_coding_gene	1.1416	2.20625	0.0160093
ZK930.7	WBGene00014157	protein_coding_gene	1.14137	2.20591	0.00189016
ptp-5.2	WBGene00013304	protein_coding_gene	1.14022	2.20415	3.99153e-05
F09C12.8	WBGene00017279	protein_coding_gene	1.13976	2.20344	3.77032e-06
R05C11.2	WBGene00019874	protein_coding_gene	1.13956	2.20314	0.0238577
F19B6.3	WBGene00008949	protein_coding_gene	1.13908	2.2024	0.0177791
grd-16	WBGene00001705	protein_coding_gene	1.1389	2.20212	0.0125904
F31E9.8	WBGene00045408	pseudogene	1.13856	2.20162	0.00368729
F26F12.2	WBGene00017833	protein_coding_gene	1.13775	2.20037	0.0207829
F25B3.4	WBGene00009101	protein_coding_gene	1.13715	2.19947	0.00163631
F44D12.8	WBGene00009685	protein_coding_gene	1.13663	2.19866	0.000256612
T09F5.12	WBGene00014836	lincRNA_gene	1.1366	2.19863	1.10341e-05
msrp-4	WBGene00018500	protein_coding_gene	1.13429	2.1951	0.013347
comp-1	WBGene00018158	protein_coding_gene	1.13391	2.19453	3.42059e-05
K07A1.20	WBGene00219285	protein_coding_gene	1.13223	2.19198	0.0244666
R01H2.4	WBGene00019812	protein_coding_gene	1.12895	2.187	0.00292666
clec-156	WBGene00017809	protein_coding_gene	1.12702	2.18406	0.00384749
C06A5.2	WBGene00015500	protein_coding_gene	1.12659	2.18341	0.000956583
Y62H9A.13	WBGene00013401	protein_coding_gene	1.12456	2.18035	0.0252153
clec-68	WBGene00018970	protein_coding_gene	1.1244	2.18011	0.0254561
ugt-41	WBGene00017336	protein_coding_gene	1.12368	2.17903	1.33656e-07
cut-2	WBGene00009983	protein_coding_gene	1.1236	2.17891	4.42292e-07
Y57G7A.6	WBGene00021969	protein_coding_gene	1.12093	2.17488	4.75892e-06
tbx-34	WBGene00006553	protein_coding_gene	1.12077	2.17463	0.000236973
alg-4	WBGene00006449	protein_coding_gene	1.11991	2.17334	0.0018789
C25F9.8	WBGene00007727	protein_coding_gene	1.11979	2.17315	0.00430394
ssp-9	WBGene00006038	protein_coding_gene	1.11948	2.17268	0.00346369
C10C6.3	WBGene00007512	protein_coding_gene	1.11813	2.17065	0.00332379
F37A8.2	WBGene00009502	protein_coding_gene	1.11812	2.17064	0.00117768
ZC477.2	WBGene00022617	protein_coding_gene	1.11807	2.17056	0.00231133
C27D6.11	WBGene00044388	protein_coding_gene	1.11783	2.1702	3.94419e-05
K10D2.8	WBGene00189952	protein_coding_gene	1.11651	2.16822	0.000648644
Y7A5A.11	WBGene00044155	pseudogene	1.11498	2.16591	0.0036869
H32C10.1	WBGene00019255	protein_coding_gene	1.11416	2.16469	7.94628e-06
Y57G11A.2	WBGene00013290	protein_coding_gene	1.11358	2.16382	0.000902149
cwp-3	WBGene00000861	protein_coding_gene	1.11273	2.16255	0.0150675
F42G8.8	WBGene00018359	protein_coding_gene	1.11245	2.16212	4.46737e-06
ttbk-4	WBGene00012169	protein_coding_gene	1.11179	2.16114	2.49378e-06
ZK1248.20	WBGene00044393	protein_coding_gene	1.11168	2.16097	0.00653735
C27D8.1	WBGene00007777	protein_coding_gene	1.11141	2.16057	2.91178e-07
Y37D8A.8	WBGene00012549	protein_coding_gene	1.11062	2.15939	0.000534779
C17C3.9	WBGene00015892	protein_coding_gene	1.10982	2.15818	0.0233829
B0280.2	WBGene00015100	protein_coding_gene	1.10906	2.15706	0.00292007
ZC581.10	WBGene00195178	protein_coding_gene	1.10906	2.15705	0.00148627
T16G12.7	WBGene00011808	protein_coding_gene	1.10756	2.15481	0.000692213
glct-3	WBGene00011781	protein_coding_gene	1.10721	2.15428	0.0269039
C47E12.11	WBGene00008154	protein_coding_gene	1.10635	2.153	0.000140167
msp-152	WBGene00003470	protein_coding_gene	1.10552	2.15176	0.00564944
skpo-2	WBGene00015841	protein_coding_gene	1.10547	2.15169	0.000410101
gsp-4	WBGene00020187	protein_coding_gene	1.10475	2.15062	6.08766e-09
ZK1128.3	WBGene00014229	protein_coding_gene	1.10448	2.15022	0.000194602
ssp-11	WBGene00006040	protein_coding_gene	1.10358	2.14887	0.00818236
C30A5.10	WBGene00016242	protein_coding_gene	1.10343	2.14866	0.0199016
clec-123	WBGene00021288	protein_coding_gene	1.10303	2.14805	2.49655e-06
argk-1	WBGene00009706	protein_coding_gene	1.1027	2.14756	0.0188891
K08F8.5	WBGene00010682	protein_coding_gene	1.10163	2.14597	0.00045465
C14A6.10	WBGene00045348	pseudogene	1.10074	2.14465	0.0246725
msp-78	WBGene00003465	protein_coding_gene	1.10024	2.1439	3.65207e-05
Y71G12B.33	WBGene00044358	protein_coding_gene	1.09847	2.14127	0.0307296
C18F10.2	WBGene00015977	protein_coding_gene	1.09756	2.13993	0.000406865
F46F5.7	WBGene00018498	protein_coding_gene	1.09721	2.13941	0.00551834
F38E1.3	WBGene00018178	protein_coding_gene	1.09568	2.13714	0.00105913
srr-3	WBGene00005654	protein_coding_gene	1.09558	2.13698	0.028303
C17H12.5	WBGene00015931	protein_coding_gene	1.0946	2.13554	7.50919e-06
ZK105.14	WBGene00271707	protein_coding_gene	1.09355	2.13399	0.00483061
F13A7.1	WBGene00008724	protein_coding_gene	1.09355	2.13398	5.67582e-06
W05B10.3	WBGene00012278	protein_coding_gene	1.09223	2.13203	0.0291855
C15H7.2	WBGene00014678	pseudogene	1.09201	2.13171	0.0267965
alg-3	WBGene00011910	protein_coding_gene	1.09196	2.13163	0.00206803
msd-4	WBGene00016447	protein_coding_gene	1.09079	2.12991	0.000875194
C53D6.5	WBGene00008282	pseudogene	1.08989	2.12857	0.0317504
F27C8.5	WBGene00009185	protein_coding_gene	1.08978	2.12841	0.000137237
dmsr-3	WBGene00012993	protein_coding_gene	1.08974	2.12835	0.00915382
cnnm-5	WBGene00011260	protein_coding_gene	1.08971	2.12831	0.00549622
cwp-5	WBGene00009844	protein_coding_gene	1.08885	2.12705	0.00341467
Y65B4A.7	WBGene00022030	protein_coding_gene	1.08871	2.12683	0.0126373
C55B7.10	WBGene00016946	protein_coding_gene	1.08854	2.12659	0.00197833
F57F4.1	WBGene00019015	protein_coding_gene	1.0883	2.12623	6.04974e-06
ttbk-3	WBGene00009324	protein_coding_gene	1.08738	2.12488	0.000201451
B0218.5	WBGene00015049	protein_coding_gene	1.08641	2.12345	0.000809325
C09H5.7	WBGene00015661	protein_coding_gene	1.08579	2.12254	0.00493465
Y57G11B.3	WBGene00013296	protein_coding_gene	1.08572	2.12244	0.00498378
srb-3	WBGene00005068	protein_coding_gene	1.08571	2.12242	0.02926
K11C4.1	WBGene00019642	protein_coding_gene	1.08542	2.12199	0.000190322
clec-236	WBGene00013495	pseudogene	1.08515	2.12159	0.0130284
Y23H5B.2	WBGene00021273	pseudogene	1.08389	2.11975	0.0204708
spe-11	WBGene00004965	protein_coding_gene	1.08343	2.11906	1.22938e-06
R07H5.9	WBGene00011129	protein_coding_gene	1.08331	2.11889	0.00352387
K05F1.1	WBGene00019405	protein_coding_gene	1.08267	2.11795	0.0127117
nhr-175	WBGene00008630	protein_coding_gene	1.08084	2.11526	0.0329788
pck-3	WBGene00019151	protein_coding_gene	1.08019	2.11432	1.42642e-05
cpb-2	WBGene00000771	protein_coding_gene	1.07968	2.11357	5.53215e-05
F58H1.6	WBGene00010289	protein_coding_gene	1.07813	2.11129	8.37641e-06
F07F6.1	WBGene00017215	protein_coding_gene	1.07742	2.11026	0.00103901
msp-59	WBGene00003452	protein_coding_gene	1.07652	2.10895	1.34418e-06
C55C3.4	WBGene00016954	protein_coding_gene	1.07598	2.10815	0.000258168
linc-23	WBGene00219692	lincRNA_gene	1.07593	2.10808	0.0184959
ZC581.7	WBGene00022634	protein_coding_gene	1.07558	2.10757	0.00159311
C38C10.3	WBGene00008001	protein_coding_gene	1.07495	2.10665	0.000910345
swt-5	WBGene00010594	protein_coding_gene	1.07482	2.10646	0.026474
nkb-2	WBGene00008074	protein_coding_gene	1.07457	2.1061	1.1771e-05
msp-76	WBGene00003463	protein_coding_gene	1.07439	2.10583	1.49978e-07
W07A12.4	WBGene00012322	protein_coding_gene	1.0742	2.10556	0.000766457
hdl-1	WBGene00001839	protein_coding_gene	1.07302	2.10384	9.64443e-05
C15A11.2	WBGene00007597	protein_coding_gene	1.07286	2.1036	0.00115582
acs-6	WBGene00022849	protein_coding_gene	1.07233	2.10283	2.136e-05
rab-3	WBGene00004267	protein_coding_gene	1.07227	2.10274	3.73602e-13
C17G10.3	WBGene00015917	protein_coding_gene	1.07222	2.10266	0.00112999
snf-2	WBGene00004901	protein_coding_gene	1.07205	2.10242	0.000143703
Y53F4B.24	WBGene00013170	protein_coding_gene	1.07189	2.10219	0.00671343
F23C8.8	WBGene00017737	protein_coding_gene	1.07144	2.10153	0.00276416
F23F12.12	WBGene00017756	protein_coding_gene	1.07115	2.10111	0.0250984
T22B3.3	WBGene00011911	protein_coding_gene	1.07112	2.10106	1.86812e-07
R03D7.8	WBGene00010992	protein_coding_gene	1.07087	2.10071	0.00143398
F31E8.5	WBGene00017955	protein_coding_gene	1.06976	2.09909	2.90294e-05
Y7A5A.21	WBGene00219352	pseudogene	1.06933	2.09846	0.0359033
clp-10	WBGene00021041	protein_coding_gene	1.06874	2.0976	0.0334867
fbxb-68	WBGene00008611	protein_coding_gene	1.06723	2.09541	0.0191038
F21C10.9	WBGene00017658	protein_coding_gene	1.06527	2.09256	9.51811e-12
phf-33	WBGene00010708	protein_coding_gene	1.06516	2.09241	0.0292832
K04F1.8	WBGene00019387	protein_coding_gene	1.06313	2.08946	0.00584027
C45G9.4	WBGene00016675	protein_coding_gene	1.06289	2.08911	0.00212245
F13E9.5	WBGene00008754	protein_coding_gene	1.06231	2.08827	0.000276462
C32D5.4	WBGene00016312	protein_coding_gene	1.06208	2.08794	0.00119692
mam-3	WBGene00010714	protein_coding_gene	1.06189	2.08767	0.00686749
oac-9	WBGene00016753	protein_coding_gene	1.06179	2.08751	2.2901e-05
K03H1.9	WBGene00010544	protein_coding_gene	1.06077	2.08605	0.00687315
C18E3.1	WBGene00015970	protein_coding_gene	1.0607	2.08594	0.00190784
Y38E10A.3	WBGene00012581	protein_coding_gene	1.05981	2.08466	0.00802366
ttr-56	WBGene00050896	protein_coding_gene	1.05969	2.08448	0.0196523
msrp-5	WBGene00017059	protein_coding_gene	1.05835	2.08255	0.000103055
acs-18	WBGene00011173	protein_coding_gene	1.05812	2.08222	4.14815e-06
Y4C6A.1	WBGene00021151	pseudogene	1.05802	2.08208	0.0135246
T04F3.3	WBGene00011438	protein_coding_gene	1.05772	2.08164	0.000398816
kin-5	WBGene00002193	protein_coding_gene	1.05706	2.08069	0.00017794
spe-49	WBGene00019667	protein_coding_gene	1.05698	2.08057	0.00540088
kvs-5	WBGene00021948	protein_coding_gene	1.05548	2.07841	1.72385e-06
C49C8.1	WBGene00016765	protein_coding_gene	1.05546	2.07838	0.00421976
R04B5.11	WBGene00011008	protein_coding_gene	1.05415	2.07649	0.0282489
twk-6	WBGene00006661	protein_coding_gene	1.05292	2.07472	0.0201089
F45C12.9	WBGene00018440	protein_coding_gene	1.0529	2.0747	0.0208582
M163.8	WBGene00010940	protein_coding_gene	1.05233	2.07388	1.75881e-06
T05A8.7	WBGene00020233	protein_coding_gene	1.05218	2.07367	0.0384053
klp-17	WBGene00002227	protein_coding_gene	1.05124	2.0723	0.00238159
best-11	WBGene00008186	protein_coding_gene	1.05084	2.07174	0.0139122
sfxn-1.2	WBGene00009513	protein_coding_gene	1.05036	2.07105	0.0038594
Y106G6A.4	WBGene00013696	protein_coding_gene	1.05016	2.07076	2.31008e-06
F41H10.5	WBGene00018318	protein_coding_gene	1.04986	2.07033	0.0033172
Y59E9AL.3	WBGene00021993	protein_coding_gene	1.04927	2.06948	0.000729451
F42C5.5	WBGene00018347	protein_coding_gene	1.04908	2.06921	0.000326097
Y40H4A.2	WBGene00012741	protein_coding_gene	1.04882	2.06884	0.00143632
W06D12.6	WBGene00012305	protein_coding_gene	1.04872	2.06869	0.00648648
Y73F8A.20	WBGene00013526	protein_coding_gene	1.04789	2.0675	0.000463198
ttr-9	WBGene00007888	protein_coding_gene	1.04784	2.06743	0.0128272
ugt-42	WBGene00017959	protein_coding_gene	1.04546	2.06402	0.0183086
K09E4.1	WBGene00010719	protein_coding_gene	1.04516	2.0636	0.000544531
Y24D9B.1	WBGene00021287	protein_coding_gene	1.04507	2.06347	0.00280968
F33C8.4	WBGene00009358	protein_coding_gene	1.0449	2.06322	2.28921e-08
C26C6.6	WBGene00007740	protein_coding_gene	1.04468	2.0629	0.0172714
T09B4.3	WBGene00020377	protein_coding_gene	1.04457	2.06275	0.00350241
wht-6	WBGene00007060	protein_coding_gene	1.04397	2.0619	4.67802e-05
F58D5.8	WBGene00010247	protein_coding_gene	1.0437	2.0615	0.0126894
clec-97	WBGene00013931	protein_coding_gene	1.04127	2.05804	7.62507e-07
C28A5.6	WBGene00007791	protein_coding_gene	1.04093	2.05755	3.38014e-08
C24H12.2	WBGene00016072	protein_coding_gene	1.0408	2.05737	0.037614
rnh-1.1	WBGene00022888	protein_coding_gene	1.04018	2.05649	0.000321216
ZK970.8	WBGene00014174	protein_coding_gene	1.04007	2.05632	0.00135829
Y37E11AL.2	WBGene00021358	protein_coding_gene	1.03971	2.05581	3.86184e-05
F59A1.2	WBGene00014779	pseudogene	1.03943	2.05541	0.00612442
spe-10	WBGene00004964	protein_coding_gene	1.03938	2.05535	0.00213592
M05B5.1	WBGene00010869	protein_coding_gene	1.03844	2.05401	0.00031158
spe-9	WBGene00004963	protein_coding_gene	1.0383	2.05381	0.00647978
Y80D3A.8	WBGene00013586	protein_coding_gene	1.03826	2.05375	0.0163292
ZK616.65	WBGene00235383	protein_coding_gene	1.03779	2.05308	0.00359967
ssp-33	WBGene00011134	protein_coding_gene	1.03613	2.05071	0.00415592
Y73F8A.15	WBGene00013524	protein_coding_gene	1.03607	2.05064	0.00897424
nhr-198	WBGene00010603	protein_coding_gene	1.03508	2.04922	0.0218967
fbxa-42	WBGene00044676	protein_coding_gene	1.03496	2.04906	0.010429
C05C12.1	WBGene00007335	protein_coding_gene	1.03457	2.04851	0.000367466
fbxa-88	WBGene00008632	protein_coding_gene	1.03315	2.04649	0.0351001
H05L14.1	WBGene00010366	protein_coding_gene	1.03304	2.04634	3.13404e-07
Y71G12B.3	WBGene00022143	protein_coding_gene	1.03259	2.0457	0.0013277
C28D4.8	WBGene00007795	protein_coding_gene	1.03231	2.0453	0.011705
msp-38	WBGene00003434	protein_coding_gene	1.0314	2.04401	0.000178114
C32E12.1	WBGene00016327	protein_coding_gene	1.03084	2.04321	1.10389e-05
tsp-18	WBGene00006644	protein_coding_gene	1.03025	2.04237	0.0200317
Y53C12A.8	WBGene00044158	protein_coding_gene	1.0294	2.04117	0.0207938
ZK795.2	WBGene00014082	protein_coding_gene	1.02925	2.04096	1.90515e-05
C18A3.7	WBGene00015944	protein_coding_gene	1.0279	2.03905	0.00241362
fbxa-166	WBGene00015601	protein_coding_gene	1.02769	2.03875	0.0394078
F40H6.1	WBGene00018253	protein_coding_gene	1.02729	2.0382	5.02506e-05
nhr-251	WBGene00022756	protein_coding_gene	1.02647	2.03703	0.0217666
oac-56	WBGene00013450	protein_coding_gene	1.02592	2.03626	0.0419528
R02E4.3	WBGene00044724	protein_coding_gene	1.02559	2.03579	0.0104353
kin-26	WBGene00002208	protein_coding_gene	1.0248	2.03468	0.00136819
Y53F4B.17	WBGene00013163	protein_coding_gene	1.02441	2.03412	0.00669885
F57A8.6	WBGene00010181	protein_coding_gene	1.02385	2.03334	0.00367601
T15H9.4	WBGene00011789	protein_coding_gene	1.02382	2.0333	0.0241348
F59A6.4	WBGene00019086	protein_coding_gene	1.02312	2.03231	8.73842e-05
Y102A5C.38	WBGene00050883	pseudogene	1.0227	2.03171	0.00760559
T16A1.2	WBGene00020533	protein_coding_gene	1.02236	2.03123	0.0147659
T16A9.5	WBGene00011795	protein_coding_gene	1.02224	2.03107	1.55505e-05
ZK945.6	WBGene00014168	protein_coding_gene	1.02224	2.03107	0.00159199
gst-32	WBGene00001780	protein_coding_gene	1.02144	2.02995	0.0464096
clec-109	WBGene00008907	protein_coding_gene	1.0211	2.02946	0.0446941
nep-23	WBGene00013785	protein_coding_gene	1.02068	2.02888	0.000220686
Y41E3.461	WBGene00219444	ncRNA_gene	1.02019	2.02818	0.0463096
cbs-2	WBGene00018783	protein_coding_gene	1.01781	2.02484	0.00198949
M04G7.2	WBGene00019773	protein_coding_gene	1.01773	2.02474	0.0225808
snf-5	WBGene00004904	protein_coding_gene	1.01649	2.02299	0.00634523
Y119C1B.1	WBGene00022467	protein_coding_gene	1.01642	2.02289	0.00297609
Y39A1A.2	WBGene00012642	protein_coding_gene	1.01475	2.02055	0.0082411
glna-1	WBGene00007480	protein_coding_gene	1.01423	2.01983	0.00048519
C09D4.9	WBGene00206357	protein_coding_gene	1.01259	2.01753	0.0160723
Y7A5A.20	WBGene00219351	protein_coding_gene	1.01217	2.01695	0.0405624
Y67D8B.5	WBGene00022064	protein_coding_gene	1.01162	2.01618	0.0453362
snf-4	WBGene00004903	pseudogene	1.01049	2.0146	0.0147099
clec-6	WBGene00016451	protein_coding_gene	1.00989	2.01376	0.0443765
T03F6.6	WBGene00011401	protein_coding_gene	1.00984	2.01368	4.10691e-05
R13H4.8	WBGene00011266	protein_coding_gene	1.00951	2.01323	0.0472832
oac-20	WBGene00009488	protein_coding_gene	1.00877	2.0122	0.031247
tor-2	WBGene00006598	protein_coding_gene	1.00855	2.01189	0.0454626
F13A2.2	WBGene00017411	protein_coding_gene	1.00817	2.01136	0.0446258
oig-2	WBGene00003860	protein_coding_gene	1.00783	2.01088	5.51151e-05
Y71G12B.18	WBGene00022156	protein_coding_gene	1.00771	2.01072	0.0426406
F13H8.5	WBGene00017438	protein_coding_gene	1.00656	2.00911	0.000434779
T16G1.13	WBGene00194787	protein_coding_gene	1.00635	2.00882	0.0125176
Y54G2A.20	WBGene00021885	pseudogene	1.00522	2.00725	0.0435707
nhr-113	WBGene00003703	protein_coding_gene	1.00444	2.00617	0.0435126
F35E2.9	WBGene00009416	protein_coding_gene	1.00394	2.00547	5.65489e-05
abu-12	WBGene00004127	protein_coding_gene	1.00393	2.00545	0.001479
Y116A8C.24	WBGene00013801	protein_coding_gene	1.0035	2.00485	0.0260857
T28B8.6	WBGene00044122	protein_coding_gene	1.00251	2.00348	0.0023334
F36A2.11	WBGene00009458	protein_coding_gene	1.00109	2.00152	0.00408473
F58E6.13	WBGene00077697	protein_coding_gene	1.00082	2.00114	0.000481043
fbxa-4	WBGene00044672	protein_coding_gene	-1.01548	0.494662	0.00265239
skr-13	WBGene00004819	protein_coding_gene	-1.01889	0.493497	0.00057749
Y49F6A.5	WBGene00021713	protein_coding_gene	-1.02027	0.493025	0.0481269
acs-2	WBGene00009221	protein_coding_gene	-1.02034	0.493001	0.00306441
Y69A2AR.8	WBGene00022079	pseudogene	-1.0217	0.492535	0.0167557
fbxa-93	WBGene00012368	pseudogene	-1.02446	0.491595	0.000604348
trm-2A	WBGene00019241	protein_coding_gene	-1.03221	0.488962	1.83255e-12
C33C12.11	WBGene00044360	protein_coding_gene	-1.03289	0.48873	0.0233341
fbxa-185	WBGene00009836	protein_coding_gene	-1.03407	0.48833	0.00767103
irld-27	WBGene00077751	protein_coding_gene	-1.03753	0.487161	0.00758485
T08E11.1	WBGene00020357	protein_coding_gene	-1.04735	0.483856	0.0365135
csn-4	WBGene00000816	protein_coding_gene	-1.04827	0.483548	2.90146e-16
F41B5.1	WBGene00023284	protein_coding_gene	-1.05588	0.481003	0.000242275
Y37A1B.5	WBGene00012538	protein_coding_gene	-1.05594	0.480983	5.64427e-18
hil-2	WBGene00001853	protein_coding_gene	-1.05609	0.480932	2.30011e-09
fbxa-29	WBGene00013836	protein_coding_gene	-1.05914	0.479919	0.00189618
F57F4.2	WBGene00019016	protein_coding_gene	-1.05916	0.47991	0.0336559
Y73B3A.1	WBGene00022203	protein_coding_gene	-1.0619	0.479	5.73384e-11
eri-5	WBGene00021419	protein_coding_gene	-1.0635	0.478468	5.0336e-10
T09F5.10	WBGene00011669	protein_coding_gene	-1.07119	0.475927	0.0200853
fbxa-108	WBGene00010293	protein_coding_gene	-1.07185	0.475707	2.74104e-08
nhr-123	WBGene00003713	protein_coding_gene	-1.08576	0.471143	0.02816
cest-1.1	WBGene00011362	protein_coding_gene	-1.08742	0.470603	3.39878e-10
ctc-1	WBGene00010964	protein_coding_gene	-1.08827	0.470325	9.36516e-21
D1044.7	WBGene00017032	protein_coding_gene	-1.08867	0.470194	0.00987578
clec-225	WBGene00007152	protein_coding_gene	-1.09016	0.469708	0.0218093
Y18D10A.22	WBGene00014864	protein_coding_gene	-1.09189	0.469147	0.00182299
Y105C5B.25	WBGene00013662	protein_coding_gene	-1.10203	0.46586	0.0314773
oac-54	WBGene00012323	protein_coding_gene	-1.10232	0.465768	0.0197284
C29F3.7	WBGene00007807	protein_coding_gene	-1.10292	0.465572	5.68995e-11
B0250.12	WBGene00050927	pseudogene	-1.10426	0.465141	0.00349971
pals-22	WBGene00016216	protein_coding_gene	-1.11112	0.462934	0.00253616
zipt-1	WBGene00009286	protein_coding_gene	-1.11282	0.462388	1.51593e-34
nape-1	WBGene00021371	protein_coding_gene	-1.12071	0.459869	7.91217e-07
K03D3.2	WBGene00010528	protein_coding_gene	-1.12075	0.459856	0.00408992
fbxc-40	WBGene00016295	protein_coding_gene	-1.12817	0.457497	0.00135012
Y69A2AR.47	WBGene00235294	protein_coding_gene	-1.13162	0.456402	0.0230932
bath-35	WBGene00012196	protein_coding_gene	-1.13223	0.456209	0.00468725
Y56A3A.19	WBGene00013237	protein_coding_gene	-1.14914	0.450894	1.60954e-25
fbxc-39	WBGene00018456	protein_coding_gene	-1.15331	0.449594	0.0116285
oac-18	WBGene00009230	pseudogene	-1.15531	0.448969	0.0153313
C49C8.2	WBGene00016766	protein_coding_gene	-1.15703	0.448434	0.00612426
F58E1.13	WBGene00019044	protein_coding_gene	-1.15815	0.448088	0.00380246
ver-1	WBGene00006894	protein_coding_gene	-1.16316	0.446533	0.0200834
cdr-1	WBGene00000412	protein_coding_gene	-1.16674	0.445426	0.0143156
T20D4.13	WBGene00020619	pseudogene	-1.17196	0.443819	0.0195821
fbxb-45	WBGene00019705	protein_coding_gene	-1.17297	0.443507	0.00588305
btb-2	WBGene00020802	protein_coding_gene	-1.18025	0.441274	0.00407445
C33G8.2	WBGene00016360	protein_coding_gene	-1.18179	0.440803	6.4368e-15
W04B5.1	WBGene00021018	pseudogene	-1.18582	0.439575	1.61101e-07
Y47H9C.1	WBGene00012947	protein_coding_gene	-1.19102	0.437993	0.00457288
F47G3.4	WBGene00194641	protein_coding_gene	-1.19374	0.437167	4.22884e-06
T07D3.6	WBGene00020309	pseudogene	-1.19627	0.436402	0.0174551
his-72	WBGene00001946	protein_coding_gene	-1.19743	0.436052	1.81612e-28
T07D3.9	WBGene00020311	protein_coding_gene	-1.19823	0.435811	1.37291e-11
Y57G11C.1143	WBGene00219342	pseudogene	-1.19884	0.435627	0.00299626
T24A6.1	WBGene00020744	protein_coding_gene	-1.20581	0.433525	0.00935392
F21H7.2	WBGene00009028	protein_coding_gene	-1.20733	0.43307	5.67582e-06
nhr-72	WBGene00003662	protein_coding_gene	-1.20765	0.432974	0.0176479
ttr-12	WBGene00009759	protein_coding_gene	-1.21096	0.431982	0.00272227
Y43F8B.13	WBGene00012823	protein_coding_gene	-1.21148	0.431826	0.00235059
Y43F8B.15	WBGene00045415	protein_coding_gene	-1.21789	0.42991	0.00261674
ubc-19	WBGene00006714	protein_coding_gene	-1.21907	0.429559	0.000164705
M116.2	WBGene00019789	pseudogene	-1.22044	0.429151	1.25118e-10
C28C12.4	WBGene00016180	protein_coding_gene	-1.22196	0.4287	0.00298428
mxl-2	WBGene00003510	protein_coding_gene	-1.22506	0.427781	7.65183e-15
C02B8.6	WBGene00015324	protein_coding_gene	-1.22588	0.427537	1.76186e-10
fbxa-107	WBGene00012564	protein_coding_gene	-1.22759	0.427031	4.39578e-11
H16D19.6	WBGene00195254	pseudogene	-1.2485	0.420886	0.0148867
W06D12.8	WBGene00198082	ncRNA_gene	-1.25265	0.419676	0.0121765
Y6G8.9	WBGene00050974	pseudogene	-1.25889	0.417865	0.0120755
T02G5.11	WBGene00020167	pseudogene	-1.26013	0.417506	0.000615249
F47B10.3	WBGene00009814	protein_coding_gene	-1.26646	0.415677	0.00818158
ZC239.5	WBGene00022568	protein_coding_gene	-1.27099	0.414375	0.0123982
F09C6.3	WBGene00008617	protein_coding_gene	-1.27444	0.413386	0.0125801
Y116F11B.7	WBGene00013823	protein_coding_gene	-1.27726	0.412578	0.0111971
nhr-148	WBGene00015396	protein_coding_gene	-1.29585	0.407295	0.0109465
C31C9.7	WBGene00007841	protein_coding_gene	-1.29681	0.407026	1.20975e-05
Y111B2A.21	WBGene00013741	protein_coding_gene	-1.30643	0.40432	0.000534866
F01D5.5	WBGene00008495	protein_coding_gene	-1.3377	0.395651	3.78248e-05
F58D5.3	WBGene00010243	protein_coding_gene	-1.34201	0.39447	0.00111272
M01H9.2	WBGene00019718	protein_coding_gene	-1.3439	0.393953	0.00197557
Y113G7A.14	WBGene00013751	protein_coding_gene	-1.36785	0.387467	0.00612426
Y51A2B.5	WBGene00013069	protein_coding_gene	-1.36961	0.386995	0.00242503
fbxc-34	WBGene00019921	protein_coding_gene	-1.37027	0.386819	0.00460533
C14A6.16	WBGene00206536	pseudogene	-1.38051	0.384083	0.00380246
ZK250.2	WBGene00022685	protein_coding_gene	-1.38571	0.382702	0.000952586
fbxb-10	WBGene00020362	protein_coding_gene	-1.38874	0.381898	0.00214279
F11A5.17	WBGene00045510	protein_coding_gene	-1.39049	0.381436	7.93756e-05
Y80D4G.1	WBGene00206459	pseudogene	-1.40491	0.37764	1.48192e-11
Y51A2B.6	WBGene00013070	protein_coding_gene	-1.40658	0.377205	0.00245759
ZC239.17	WBGene00022575	protein_coding_gene	-1.41039	0.37621	0.000863665
T15B7.10	WBGene00020522	pseudogene	-1.41694	0.374505	1.16292e-05
C25F9.11	WBGene00045411	protein_coding_gene	-1.42486	0.372455	0.000545244
linc-16	WBGene00219728	lincRNA_gene	-1.44624	0.366976	0.000540545
C25F9.15	WBGene00050967	protein_coding_gene	-1.44657	0.366893	0.000632743
dhs-23	WBGene00000986	protein_coding_gene	-1.44732	0.366703	8.52966e-10
C40A11.2	WBGene00016545	protein_coding_gene	-1.46101	0.363238	0.00206755
Y110A2AL.3	WBGene00022440	protein_coding_gene	-1.46534	0.362149	2.03783e-05
R07C12.1	WBGene00019931	protein_coding_gene	-1.46763	0.361576	0.000287097
K10G4.3	WBGene00010752	protein_coding_gene	-1.47827	0.35892	0.00238368
fbxa-26	WBGene00022324	protein_coding_gene	-1.47953	0.358607	1.04323e-06
M02E1.3	WBGene00023458	protein_coding_gene	-1.48096	0.358251	0.00332325
T03E6.9	WBGene00045356	protein_coding_gene	-1.4831	0.35772	0.00531025
Y57G11C.52	WBGene00044741	protein_coding_gene	-1.48344	0.357635	0.00319392
clec-2	WBGene00015198	protein_coding_gene	-1.49313	0.35524	0.00116213
F55C12.19	WBGene00271817	protein_coding_gene	-1.50929	0.351285	0.00135568
ZK686.1	WBGene00022791	protein_coding_gene	-1.51442	0.350037	3.15076e-29
F49F1.18	WBGene00235368	protein_coding_gene	-1.52458	0.347582	0.000390141
F59A7.7	WBGene00019094	protein_coding_gene	-1.53146	0.345928	0.00349901
Y73B6A.6	WBGene00044503	pseudogene	-1.54021	0.343835	0.00243002
F09C6.14	WBGene00044278	protein_coding_gene	-1.54269	0.343245	0.00234132
cpr-2	WBGene00000782	protein_coding_gene	-1.543	0.343171	0.00117974
C17B7.4	WBGene00015878	protein_coding_gene	-1.54351	0.34305	0.000364498
C14C6.2	WBGene00015756	protein_coding_gene	-1.54385	0.342969	1.83559e-32
F31E9.3	WBGene00009296	protein_coding_gene	-1.55736	0.339771	0.00057749
srh-70	WBGene00005291	protein_coding_gene	-1.56658	0.337608	0.00319669
fbxa-114	WBGene00013758	protein_coding_gene	-1.57482	0.335685	7.18308e-16
F07E5.5	WBGene00017210	protein_coding_gene	-1.57497	0.335651	1.1346e-25
ZK1240.1	WBGene00022866	protein_coding_gene	-1.58287	0.333817	0.00101558
fbxa-85	WBGene00044654	protein_coding_gene	-1.58305	0.333775	0.00192495
F26F2.1	WBGene00009166	protein_coding_gene	-1.58979	0.332219	0.000278275
arrd-21	WBGene00015441	pseudogene	-1.61999	0.325339	0.000824349
Y71H2AM.14	WBGene00022179	protein_coding_gene	-1.62753	0.323642	7.85916e-05
pals-37	WBGene00138721	protein_coding_gene	-1.63	0.323087	0.000499657
F53C3.3	WBGene00018747	protein_coding_gene	-1.63013	0.32306	0.00118651
F15B9.6	WBGene00008850	protein_coding_gene	-1.63013	0.323059	1.45923e-05
Y47H10A.3	WBGene00012959	protein_coding_gene	-1.63328	0.322355	0.000486146
C08F1.11	WBGene00044417	protein_coding_gene	-1.63536	0.32189	9.27053e-05
F41D3.9	WBGene00009614	protein_coding_gene	-1.65134	0.318344	0.000198859
nhr-58	WBGene00003648	protein_coding_gene	-1.65382	0.317798	3.03783e-06
F09C6.10	WBGene00008620	protein_coding_gene	-1.65589	0.317343	0.000158817
Y32B12C.5	WBGene00194769	pseudogene	-1.68105	0.311855	5.06865e-11
Y48G9A.7	WBGene00021701	protein_coding_gene	-1.6986	0.308086	0.00113024
F07C4.6	WBGene00017200	protein_coding_gene	-1.70582	0.306547	4.06766e-06
nhr-225	WBGene00020849	protein_coding_gene	-1.72607	0.302275	0.000992615
Y46C8AM.1	WBGene00271795	protein_coding_gene	-1.77653	0.291884	2.13625e-07
H16D19.4	WBGene00010402	pseudogene	-1.79137	0.288898	0.00129102
Y6G8.2	WBGene00012404	protein_coding_gene	-1.80125	0.286926	2.6607e-15
dach-1	WBGene00020386	protein_coding_gene	-1.80673	0.285839	8.82192e-13
clec-37	WBGene00013609	protein_coding_gene	-1.82376	0.282484	0.0011995
Y82E9BL.3	WBGene00022320	protein_coding_gene	-1.84295	0.278751	0.000280998
pals-19	WBGene00044761	protein_coding_gene	-1.85185	0.277037	4.67484e-08
cyp-35B3	WBGene00019470	protein_coding_gene	-1.86513	0.274499	0.000556886
F57E7.2	WBGene00010203	protein_coding_gene	-1.87461	0.2727	5.03702e-05
nspe-4	WBGene00012589	protein_coding_gene	-1.89231	0.269375	6.94528e-07
gcy-15	WBGene00001541	protein_coding_gene	-1.93543	0.261443	1.30166e-06
K03D3.5	WBGene00010531	protein_coding_gene	-1.95572	0.257792	3.4143e-05
C08F1.10	WBGene00015613	protein_coding_gene	-1.97866	0.253726	1.1883e-13
K02E7.5	WBGene00019310	pseudogene	-1.98242	0.253065	4.86304e-05
C14C6.8	WBGene00015762	protein_coding_gene	-2.04001	0.243161	0.000133484
C08F11.3	WBGene00007452	protein_coding_gene	-2.14032	0.22683	6.2409e-11
K05F6.10	WBGene00019421	protein_coding_gene	-2.18948	0.21923	5.83461e-11
nhr-116	WBGene00003706	protein_coding_gene	-2.1974	0.218031	8.26979e-09
C52E12.11	WBGene00304189	pseudogene	-2.31655	0.200747	1.95546e-08
F53C3.4	WBGene00018748	protein_coding_gene	-2.36388	0.194268	7.38194e-07
F09C6.13	WBGene00044183	protein_coding_gene	-2.37443	0.192852	5.6309e-11
F55G11.4	WBGene00010124	protein_coding_gene	-2.3844	0.191524	3.7377e-13
F09C6.11	WBGene00044181	protein_coding_gene	-2.46736	0.180822	1.38585e-06
F57E7.4	WBGene00077616	protein_coding_gene	-2.50329	0.176373	9.94069e-07
Y43F8B.9	WBGene00012819	protein_coding_gene	-2.66585	0.15758	3.30999e-17
ilys-2	WBGene00016669	protein_coding_gene	-2.67663	0.156406	9.66075e-12
F14D7.10	WBGene00008797	protein_coding_gene	-2.77254	0.146347	9.82367e-08
pals-39	WBGene00008301	protein_coding_gene	-2.78774	0.144813	4.16901e-09
C14C6.5	WBGene00015759	protein_coding_gene	-2.91534	0.132555	3.04613e-16
Y68A4A.13	WBGene00044212	protein_coding_gene	-3.11827	0.115162	1.73777e-13
btb-16	WBGene00018195	protein_coding_gene	-3.37662	0.0962802	1.54278e-59
clec-76	WBGene00021587	protein_coding_gene	-5.44484	0.0229583	3.98836e-24

## Sheet: DE S_epidermidis&OP50 diff dir
Genes expressed in opposing directions in CB4856 (vs. N2) fed E. coli OP50 or S. epidermidis
			E. coli OP50			S. epidermidis
Gene Name	Wormbase Gene ID	Type	log2Fold Change	Fold Change	Adjusted P-value	log2Fold Change	Fold Change	Adjusted P-value
C50F7.5	WBGene00016845	protein_coding_gene	7.28861	156.348	2.18121e-70	-1.13323	0.455895	6.48815e-07	#N/A
cest-29	WBGene00017205	pseudogene	5.78434	55.1136	5.59944e-10	-1.62525	0.324153	2.58898e-10
math-38	WBGene00020326	protein_coding_gene	3.59335	12.07	7.28941e-26	-1.17696	0.442282	7.04052e-13
oac-14	WBGene00008602	protein_coding_gene	3.51771	11.4535	2.05054e-18	-1.15719	0.448384	0.000146543
thn-1	WBGene00009213	protein_coding_gene	3.09568	8.54853	3.51142e-05	-3.09642	0.116919	2.27533e-65
clec-75	WBGene00021586	protein_coding_gene	2.39511	5.26017	0.00101869	-1.06561	0.477772	0.0114497
thn-2	WBGene00009215	protein_coding_gene	1.84992	3.60479	4.54373e-11	-1.07821	0.473618	3.88347e-17
glc-1	WBGene00001591	protein_coding_gene	1.75737	3.38081	8.23617e-16	-1.03839	0.48687	3.11512e-12
srh-2	WBGene00005228	protein_coding_gene	1.73233	3.32264	0.0182613	-1.26176	0.417035	0.000397348
Y8A9A.2	WBGene00021171	protein_coding_gene	1.62701	3.08872	9.27929e-08	-1.11043	0.463155	0.000611539
clec-7	WBGene00017364	protein_coding_gene	1.62006	3.07389	2.95418e-10	-1.48992	0.356033	3.71029e-25
lys-10	WBGene00003099	protein_coding_gene	1.57986	2.9894	0.0205781	-1.63382	0.322233	7.18724e-06
nlp-31	WBGene00003769	protein_coding_gene	1.56918	2.96736	2.10814e-07	-1.04814	0.48359	6.82922e-10
Y110A2AL.4	WBGene00022441	protein_coding_gene	1.36005	2.56694	0.0417379	-1.39064	0.381395	2.20447e-09
W04A8.4	WBGene00012239	protein_coding_gene	1.31978	2.49628	1.89209e-05	-1.28978	0.409013	1.06532e-13
col-65	WBGene00000641	protein_coding_gene	-1.13369	0.455749	0.0442072	1.4329	2.69989	2.72468e-16
phat-4	WBGene00020237	protein_coding_gene	-1.37633	0.385198	0.0215982	1.04291	2.06039	7.55597e-06
H10E21.4	WBGene00019184	protein_coding_gene	-1.41255	0.375648	0.0154096	1.05931	2.08393	0.000745825
ZK180.5	WBGene00022679	protein_coding_gene	-1.47861	0.358835	0.00299815	1.09129	2.13065	3.77906e-10
col-144	WBGene00000717	protein_coding_gene	-1.48105	0.358229	0.0404569	1.07582	2.10792	0.0163909
K01D12.9	WBGene00010468	protein_coding_gene	-1.49889	0.353826	0.0156341	1.24119	2.36394	0.000244482
R12E2.15	WBGene00020040	protein_coding_gene	-1.53567	0.344918	0.00509939	1.05112	2.07214	2.18438e-05
col-154	WBGene00000727	protein_coding_gene	-1.64672	0.319366	0.00945188	1.90852	3.75423	3.2987e-07
col-115	WBGene00000689	protein_coding_gene	-1.69594	0.308653	0.0230556	1.18374	2.27166	0.00325044
col-170	WBGene00000743	protein_coding_gene	-1.82572	0.282101	0.0195665	1.2918	2.44833	0.0057107
grl-16	WBGene00001725	protein_coding_gene	-1.9706	0.255147	0.00350556	1.19053	2.28236	1.11079e-10
C05D12.3	WBGene00014666	protein_coding_gene	-2.02667	0.245421	1.13235e-23	1.30681	2.47394	2.40833e-21
pgp-12	WBGene00004006	protein_coding_gene	-2.1267	0.228981	5.92222e-07	1.10782	2.15519	0.00437983
ram-2	WBGene00004300	protein_coding_gene	-2.2413	0.211496	6.02391e-08	1.25372	2.38455	1.86208e-15
B0205.13	WBGene00044644	protein_coding_gene	-2.3958	0.190017	0.00125058	1.11572	2.16703	0.0166766
col-168	WBGene00000741	protein_coding_gene	-2.4149	0.187518	0.000260173	1.09718	2.13935	0.0146614
scl-6	WBGene00008028	protein_coding_gene	-3.17498	0.110722	1.8021e-06	1.29718	2.45749	2.54174e-08
