# Supplementary material for: Wild-type Caenorhabditis elegans isolates exhibit distinct gene expression profiles in response to microbial infection
Source: BMC Genomics. 2022 Mar 23;23:229. doi: 10.1186/s12864-022-08455-2 (PMC8943956; doi:10.1186/s12864-022-08455-2)
Supplement: Supplementary file 16 — Additional file 16. [file 12864_2022_8455_MOESM16_ESM.xlsx]

## Sheet: DE in Both but Opp Directions
Category	Number of Genes Differentially Expressed	Number of Genes in Geneset	Number of Downregulated Genes in Geneset	Number of Upregulated Genes in Geneset	p-value	FDR-adjusted p-value	Differentially Expressed Genes within a Given Geneset
Extracellular material: collagen	7	185	7 (OP50); 0 (S. epidermidis)	0 (OP50); 7 (S. epidermidis)	3.48666e-09	4.53265e-08	WBGene00000641,WBGene00000689,WBGene00000717,WBGene00000727,WBGene00000741,WBGene00000743,WBGene00004300
Stress response: pathogen	4	177	0 (OP50); 4 (S. epidermidis)	4 (OP50); 0 (S. epidermidis)	5.24738e-05	0.000682159	WBGene00003769,WBGene00009213,WBGene00009215,WBGene00020326

## Sheet: DE in S. epidermidis Only
Category	Number of Genes Differentially Expressed	Number of Genes in Geneset	Number of Downregulated Genes in Geneset	Number of Upregulated Genes in Geneset	p-value	FDR-adjusted p-value	Differentially Expressed Genes within a Given Geneset
Unknown	364	8160	79	285	4.11277e-18	3.70149e-16	WBGene00000861,WBGene00003860,WBGene00004127,WBGene00005002,WBGene00006038,WBGene00006039,WBGene00006040,WBGene00006051,WBGene00007319,WBGene00007408,WBGene00007450,WBGene00007452,WBGene00007503,WBGene00007512,WBGene00007559,WBGene00007597,WBGene00007629,WBGene00007660,WBGene00007727,WBGene00007795,WBGene00007841,WBGene00007888,WBGene00007987,WBGene00008079,WBGene00008141,WBGene00008154,WBGene000…
Signaling: phosphatase	33	197	0	33	8.15776e-16	7.34199e-14	WBGene00000389,WBGene00007354,WBGene00009079,WBGene00009101,WBGene00009401,WBGene00009492,WBGene00009893,WBGene00010265,WBGene00010634,WBGene00010869,WBGene00010992,WBGene00011438,WBGene00011808,WBGene00012741,WBGene00013304,WBGene00013586,WBGene00015661,WBGene00015929,WBGene00015931,WBGene00016053,WBGene00016242,WBGene00016356,WBGene00016398,WBGene00017279,WBGene00018347,WBGene00018359,WBGene000…
Cytoskeleton: microtubule	24	128	0	24	7.04299e-13	6.33869e-11	WBGene00007049,WBGene00007269,WBGene00007335,WBGene00007777,WBGene00009324,WBGene00010366,WBGene00010874,WBGene00012169,WBGene00015030,WBGene00015049,WBGene00015634,WBGene00015855,WBGene00016541,WBGene00016765,WBGene00016946,WBGene00018123,WBGene00018178,WBGene00018301,WBGene00019086,WBGene00019642,WBGene00020071,WBGene00020435,WBGene00022632,WBGene00022705
Major sperm protein	12	31	0	12	3.69608e-10	3.32648e-08	WBGene00003429,WBGene00003434,WBGene00003435,WBGene00003438,WBGene00003443,WBGene00003444,WBGene00003452,WBGene00003463,WBGene00003465,WBGene00003467,WBGene00003469,WBGene00003470
Signaling: Tyrosine kinase	12	75	1	11	1.55745e-06	0.000140171	WBGene00001487,WBGene00002193,WBGene00002206,WBGene00002208,WBGene00006894,WBGene00012011,WBGene00013801,WBGene00016462,WBGene00016954,WBGene00020659,WBGene00022454,WBGene00022634
Protein modification: carbohydrate	15	127	1	14	2.64124e-06	0.000237712	WBGene00001626,WBGene00008159,WBGene00008160,WBGene00008161,WBGene00008162,WBGene00008290,WBGene00008478,WBGene00009178,WBGene00010167,WBGene00011781,WBGene00012102,WBGene00015982,WBGene00022179,WBGene00043986,WBGene00045103
Stress response: C-type lectin	20	257	4	16	2.29603e-05	0.00206643	WBGene00007152,WBGene00008907,WBGene00009523,WBGene00009526,WBGene00009844,WBGene00013609,WBGene00013774,WBGene00013798,WBGene00013929,WBGene00013931,WBGene00015198,WBGene00016451,WBGene00017809,WBGene00018970,WBGene00018971,WBGene00021141,WBGene00021288,WBGene00021587,WBGene00021949,WBGene00022261
